# Supplementary material for: Metallomic Approach to Mercury and Selenium in the Liver Tissue of Psectrogaster amazonica and Raphiodon vulpinus from the Brazilian Amazon
Source: Int J Mol Sci. 2024 Nov 7;25(22):11946. doi: 10.3390/ijms252211946 (PMC11594490; doi:10.3390/ijms252211946)
Supplement: Supplementary file 1 [file ijms-25-11946-s001.zip]

Archive with 78 entries (67 files):
- 2023MAI15_SPOT_IZABELA_59_20230525081219/
- 2023MAI15_SPOT_IZABELA_59_20230525081219/2023MAI15_SPOT_IZABELA_59_IA_final_fragment.csv
- 2023MAI15_SPOT_IZABELA_59_20230525081219/2023MAI15_SPOT_IZABELA_59_IA_final_peptide.csv
- 2023MAI15_SPOT_IZABELA_59_20230525081219/2023MAI15_SPOT_IZABELA_59_IA_final_protein.csv
- 2023MAI15_SPOT_IZABELA_59_20230525081219/2023MAI15_SPOT_IZABELA_59_IA_Log.txt
- 2023MAI15_SPOT_IZABELA_59_20230525081219/2023MAI15_SPOT_IZABELA_59_IA_workflow.bin
- 2023MAI15_SPOT_IZABELA_59_20230525081219/2023MAI15_SPOT_IZABELA_59_IA_workflow.xml
- 2023MAI15_SPOT_IZABELA_60_20230525081223/
- 2023MAI15_SPOT_IZABELA_60_20230525081223/2023MAI15_SPOT_IZABELA_60_IA_final_fragment.csv
- 2023MAI15_SPOT_IZABELA_60_20230525081223/2023MAI15_SPOT_IZABELA_60_IA_final_peptide.csv
- 2023MAI15_SPOT_IZABELA_60_20230525081223/2023MAI15_SPOT_IZABELA_60_IA_final_protein.csv
- 2023MAI15_SPOT_IZABELA_60_20230525081223/2023MAI15_SPOT_IZABELA_60_IA_Log.txt
- 2023MAI15_SPOT_IZABELA_60_20230525081223/2023MAI15_SPOT_IZABELA_60_IA_workflow.bin
- 2023MAI15_SPOT_IZABELA_60_20230525081223/2023MAI15_SPOT_IZABELA_60_IA_workflow.xml
- 2023MAI15_SPOT_IZABELA_61_20230525081225/
- 2023MAI15_SPOT_IZABELA_61_20230525081225/2023MAI15_SPOT_IZABELA_61_IA_final_fragment.csv
- 2023MAI15_SPOT_IZABELA_61_20230525081225/2023MAI15_SPOT_IZABELA_61_IA_final_peptide.csv
- 2023MAI15_SPOT_IZABELA_61_20230525081225/2023MAI15_SPOT_IZABELA_61_IA_final_protein.csv
- 2023MAI15_SPOT_IZABELA_61_20230525081225/2023MAI15_SPOT_IZABELA_61_IA_Log.txt
- 2023MAI15_SPOT_IZABELA_61_20230525081225/2023MAI15_SPOT_IZABELA_61_IA_workflow.bin
- 2023MAI15_SPOT_IZABELA_61_20230525081225/2023MAI15_SPOT_IZABELA_61_IA_workflow.xml
- 2023MAI15_SPOT_IZABELA_69_20230525081845/
- 2023MAI15_SPOT_IZABELA_69_20230525081845/2023MAI15_SPOT_IZABELA_69_IA_final_fragment.csv
- 2023MAI15_SPOT_IZABELA_69_20230525081845/2023MAI15_SPOT_IZABELA_69_IA_final_peptide.csv
- 2023MAI15_SPOT_IZABELA_69_20230525081845/2023MAI15_SPOT_IZABELA_69_IA_final_protein.csv
- 2023MAI15_SPOT_IZABELA_69_20230525081845/2023MAI15_SPOT_IZABELA_69_IA_Log.txt
- 2023MAI15_SPOT_IZABELA_69_20230525081845/2023MAI15_SPOT_IZABELA_69_IA_workflow.bin
- 2023MAI15_SPOT_IZABELA_69_20230525081845/2023MAI15_SPOT_IZABELA_69_IA_workflow.xml
- 2024FEV22_SPOT_PEIXE_IZABELA_10_20240308102808/
- 2024FEV22_SPOT_PEIXE_IZABELA_10_20240308102808/2024FEV22_SPOT_PEIXE_IZABELA_10_IA_final_fragment.csv
- 2024FEV22_SPOT_PEIXE_IZABELA_10_20240308102808/2024FEV22_SPOT_PEIXE_IZABELA_10_IA_final_peptide.csv
- 2024FEV22_SPOT_PEIXE_IZABELA_10_20240308102808/2024FEV22_SPOT_PEIXE_IZABELA_10_IA_final_protein.csv
- 2024FEV22_SPOT_PEIXE_IZABELA_10_20240308102808/2024FEV22_SPOT_PEIXE_IZABELA_10_IA_Log.txt
- 2024FEV22_SPOT_PEIXE_IZABELA_10_20240308102808/2024FEV22_SPOT_PEIXE_IZABELA_10_IA_workflow.bin
- 2024FEV22_SPOT_PEIXE_IZABELA_10_20240308102808/2024FEV22_SPOT_PEIXE_IZABELA_10_IA_workflow.xml
- 2024FEV22_SPOT_PEIXE_IZABELA_17_20240308103214/
- 2024FEV22_SPOT_PEIXE_IZABELA_17_20240308103214/2024FEV22_SPOT_PEIXE_IZABELA_17_IA_final_fragment.csv
- 2024FEV22_SPOT_PEIXE_IZABELA_17_20240308103214/2024FEV22_SPOT_PEIXE_IZABELA_17_IA_final_peptide.csv
- 2024FEV22_SPOT_PEIXE_IZABELA_17_20240308103214/2024FEV22_SPOT_PEIXE_IZABELA_17_IA_final_protein.csv
- 2024FEV22_SPOT_PEIXE_IZABELA_17_20240308103214/2024FEV22_SPOT_PEIXE_IZABELA_17_IA_Log.txt
- 2024FEV22_SPOT_PEIXE_IZABELA_17_20240308103214/2024FEV22_SPOT_PEIXE_IZABELA_17_IA_workflow.bin
- 2024FEV22_SPOT_PEIXE_IZABELA_17_20240308103214/2024FEV22_SPOT_PEIXE_IZABELA_17_IA_workflow.xml
- 2024FEV22_SPOT_PEIXE_IZABELA_1_20240308101819/
- 2024FEV22_SPOT_PEIXE_IZABELA_1_20240308101819/2024FEV22_SPOT_PEIXE_IZABELA_1_IA_final_fragment.csv
- 2024FEV22_SPOT_PEIXE_IZABELA_1_20240308101819/2024FEV22_SPOT_PEIXE_IZABELA_1_IA_final_peptide.csv
- 2024FEV22_SPOT_PEIXE_IZABELA_1_20240308101819/2024FEV22_SPOT_PEIXE_IZABELA_1_IA_final_protein.csv
- 2024FEV22_SPOT_PEIXE_IZABELA_1_20240308101819/2024FEV22_SPOT_PEIXE_IZABELA_1_IA_Log.txt
- 2024FEV22_SPOT_PEIXE_IZABELA_1_20240308101819/2024FEV22_SPOT_PEIXE_IZABELA_1_IA_workflow.bin
- 2024FEV22_SPOT_PEIXE_IZABELA_1_20240308101819/2024FEV22_SPOT_PEIXE_IZABELA_1_IA_workflow.xml
- 2024FEV22_SPOT_PEIXE_IZABELA_26_20240308103606/
- 2024FEV22_SPOT_PEIXE_IZABELA_26_20240308103606/2024FEV22_SPOT_PEIXE_IZABELA_26_IA_final_fragment.csv
- 2024FEV22_SPOT_PEIXE_IZABELA_26_20240308103606/2024FEV22_SPOT_PEIXE_IZABELA_26_IA_final_peptide.csv
- 2024FEV22_SPOT_PEIXE_IZABELA_26_20240308103606/2024FEV22_SPOT_PEIXE_IZABELA_26_IA_final_protein.csv
- 2024FEV22_SPOT_PEIXE_IZABELA_26_20240308103606/2024FEV22_SPOT_PEIXE_IZABELA_26_IA_Log.txt
- 2024FEV22_SPOT_PEIXE_IZABELA_26_20240308103606/2024FEV22_SPOT_PEIXE_IZABELA_26_IA_workflow.bin
- 2024FEV22_SPOT_PEIXE_IZABELA_26_20240308103606/2024FEV22_SPOT_PEIXE_IZABELA_26_IA_workflow.xml
- 2024FEV22_SPOT_PEIXE_IZABELA_4_20240308102111/
- 2024FEV22_SPOT_PEIXE_IZABELA_4_20240308102111/2024FEV22_SPOT_PEIXE_IZABELA_4_IA_final_fragment.csv
- 2024FEV22_SPOT_PEIXE_IZABELA_4_20240308102111/2024FEV22_SPOT_PEIXE_IZABELA_4_IA_final_peptide.csv
- 2024FEV22_SPOT_PEIXE_IZABELA_4_20240308102111/2024FEV22_SPOT_PEIXE_IZABELA_4_IA_final_protein.csv
- 2024FEV22_SPOT_PEIXE_IZABELA_4_20240308102111/2024FEV22_SPOT_PEIXE_IZABELA_4_IA_Log.txt
- 2024FEV22_SPOT_PEIXE_IZABELA_4_20240308102111/2024FEV22_SPOT_PEIXE_IZABELA_4_IA_workflow.bin
- 2024FEV22_SPOT_PEIXE_IZABELA_4_20240308102111/2024FEV22_SPOT_PEIXE_IZABELA_4_IA_workflow.xml
- 2024FEV22_SPOT_PEIXE_IZABELA_6_20240308102307/
- 2024FEV22_SPOT_PEIXE_IZABELA_6_20240308102307/2024FEV22_SPOT_PEIXE_IZABELA_6_IA_final_fragment.csv
- 2024FEV22_SPOT_PEIXE_IZABELA_6_20240308102307/2024FEV22_SPOT_PEIXE_IZABELA_6_IA_final_peptide.csv
- 2024FEV22_SPOT_PEIXE_IZABELA_6_20240308102307/2024FEV22_SPOT_PEIXE_IZABELA_6_IA_final_protein.csv
- 2024FEV22_SPOT_PEIXE_IZABELA_6_20240308102307/2024FEV22_SPOT_PEIXE_IZABELA_6_IA_Log.txt
- 2024FEV22_SPOT_PEIXE_IZABELA_6_20240308102307/2024FEV22_SPOT_PEIXE_IZABELA_6_IA_workflow.bin
- 2024FEV22_SPOT_PEIXE_IZABELA_6_20240308102307/2024FEV22_SPOT_PEIXE_IZABELA_6_IA_workflow.xml
- 2024FEV22_SPOT_PEIXE_IZABELA_8_20240308102557/
- 2024FEV22_SPOT_PEIXE_IZABELA_8_20240308102557/2024FEV22_SPOT_PEIXE_IZABELA_8_IA_final_fragment.csv
- 2024FEV22_SPOT_PEIXE_IZABELA_8_20240308102557/2024FEV22_SPOT_PEIXE_IZABELA_8_IA_final_peptide.csv
- 2024FEV22_SPOT_PEIXE_IZABELA_8_20240308102557/2024FEV22_SPOT_PEIXE_IZABELA_8_IA_final_protein.csv
- 2024FEV22_SPOT_PEIXE_IZABELA_8_20240308102557/2024FEV22_SPOT_PEIXE_IZABELA_8_IA_Log.txt
- 2024FEV22_SPOT_PEIXE_IZABELA_8_20240308102557/2024FEV22_SPOT_PEIXE_IZABELA_8_IA_workflow.bin
- 2024FEV22_SPOT_PEIXE_IZABELA_8_20240308102557/2024FEV22_SPOT_PEIXE_IZABELA_8_IA_workflow.xml
- Supplementary Material Table S1.pdf
