# Supplementary material for: Metallomic Approach to Mercury and Selenium in the Liver Tissue of Psectrogaster amazonica and Raphiodon vulpinus from the Brazilian Amazon
Source: Int J Mol Sci. 2024 Nov 7;25(22):11946. doi: 10.3390/ijms252211946 (PMC11594490; doi:10.3390/ijms252211946)
Supplement: Supplementary file 1 [file ijms-25-11946-s001.zip › 2023MAI15_SPOT_IZABELA_59_20230525081219/2023MAI15_SPOT_IZABELA_59_IA_final_fragment.csv]

protein.key	protein.Entry	protein.Accession	protein.Description	protein.dataBaseType	protein.score	protein.falsePositiveRate	protein.avgMass	protein.MatchedProducts	protein.matchedPeptides	protein.digestPeps	protein.seqCover(%)	protein.MatchedPeptideIntenSum	protein.top3MatchedPeptideIntenSum	protein.MatchedProductIntenSum	protein.fmolOnColumn	protein.ngramOnColumn	protein.AutoCurate	protein.Key_ForHomologs	protein.SumForTotalProteins	peptide.Rank	peptide.Pass	peptide.matchType	peptide.modification	peptide.mhp	peptide.seq	peptide.OriginatingSeq	peptide.seqStart	peptide.seqLength	peptide.pI	peptide.componentID	peptide.MatchedProducts	peptide.UniqueProducts	peptide.ConsectiveMatchedProducts	peptide.ComplementaryMatchedProducts	peptide.rawScore	peptide.score	peptide.(X)-P Bond	peptide.MatchedProductsSumInten	peptide.MatchedProductsTheoretical	peptide.MatchedProductsString	peptide.ModelRT	peptide.Volume	peptide.CSA	peptide.ModelDrift	peptide.RelIntensity	peptide.AutoCurate	precursor.leID	precursor.mhp	precursor.mhpCal
884	HBA_CATCL	P02017	Hemoglobin subunit alpha OS=Catostomus clarkii OX=7970 GN=hba PE=1 SV=1	Regular	3864.7730	0.00	15487.9331	59	4	9	26.06	874775	459466	233683			Green	885	1	1	Pass1	PepFrag1	None	1101.5535	ADEIGAEALGR	ADEIGAEALGR	20	11	3.82	0	17	17	14	7	16230.4000	7.7975		78435	10.0	b2b3b3°b4b4°b5b6b6°b7b8b9y1y2y3y4y5y5°y6y7y7°y8y9°y11	12.2112	1002	121.061146314374	81.061146314374	0.2669	Green	54	1101.5556	1101.5556
884	HBA_CATCL	P02017	Hemoglobin subunit alpha OS=Catostomus clarkii OX=7970 GN=hba PE=1 SV=1	Regular	3864.7730	0.00	15487.9331	59	4	9	26.06	874775	459466	233683			Green	885	1	1	Pass1	PepFrag1	None	1101.5535	ADEIGAEALGR	ADEIGAEALGR	20	11	3.82	0	17	17	14	7	16230.4000	7.7975		78435	10.0	b2b3b3°b4b4°b5b6b6°b7b8b9y1y2y3y4y5y5°y6y7y7°y8y9°y11	12.2112	1002	121.061146314374	81.061146314374	0.2669	Green	54	1101.5556	1101.5556
884	HBA_CATCL	P02017	Hemoglobin subunit alpha OS=Catostomus clarkii OX=7970 GN=hba PE=1 SV=1	Regular	3864.7730	0.00	15487.9331	59	4	9	26.06	874775	459466	233683			Green	885	1	1	Pass1	PepFrag1	None	1101.5535	ADEIGAEALGR	ADEIGAEALGR	20	11	3.82	0	17	17	14	7	16230.4000	7.7975		78435	10.0	b2b3b3°b4b4°b5b6b6°b7b8b9y1y2y3y4y5y5°y6y7y7°y8y9°y11	12.2112	1002	121.061146314374	81.061146314374	0.2669	Green	54	1101.5556	1101.5556
884	HBA_CATCL	P02017	Hemoglobin subunit alpha OS=Catostomus clarkii OX=7970 GN=hba PE=1 SV=1	Regular	3864.7730	0.00	15487.9331	59	4	9	26.06	874775	459466	233683			Green	885	1	1	Pass1	PepFrag1	None	1101.5535	ADEIGAEALGR	ADEIGAEALGR	20	11	3.82	0	17	17	14	7	16230.4000	7.7975		78435	10.0	b2b3b3°b4b4°b5b6b6°b7b8b9y1y2y3y4y5y5°y6y7y7°y8y9°y11	12.2112	1002	121.061146314374	81.061146314374	0.2669	Green	54	1101.5556	1101.5556
884	HBA_CATCL	P02017	Hemoglobin subunit alpha OS=Catostomus clarkii OX=7970 GN=hba PE=1 SV=1	Regular	3864.7730	0.00	15487.9331	59	4	9	26.06	874775	459466	233683			Green	885	1	1	Pass1	PepFrag1	None	1101.5535	ADEIGAEALGR	ADEIGAEALGR	20	11	3.82	0	17	17	14	7	16230.4000	7.7975		78435	10.0	b2b3b3°b4b4°b5b6b6°b7b8b9y1y2y3y4y5y5°y6y7y7°y8y9°y11	12.2112	1002	121.061146314374	81.061146314374	0.2669	Green	54	1101.5556	1101.5556
884	HBA_CATCL	P02017	Hemoglobin subunit alpha OS=Catostomus clarkii OX=7970 GN=hba PE=1 SV=1	Regular	3864.7730	0.00	15487.9331	59	4	9	26.06	874775	459466	233683			Green	885	1	1	Pass1	PepFrag1	None	1101.5535	ADEIGAEALGR	ADEIGAEALGR	20	11	3.82	0	17	17	14	7	16230.4000	7.7975		78435	10.0	b2b3b3°b4b4°b5b6b6°b7b8b9y1y2y3y4y5y5°y6y7y7°y8y9°y11	12.2112	1002	121.061146314374	81.061146314374	0.2669	Green	54	1101.5556	1101.5556
884	HBA_CATCL	P02017	Hemoglobin subunit alpha OS=Catostomus clarkii OX=7970 GN=hba PE=1 SV=1	Regular	3864.7730	0.00	15487.9331	59	4	9	26.06	874775	459466	233683			Green	885	1	1	Pass1	PepFrag1	None	1101.5535	ADEIGAEALGR	ADEIGAEALGR	20	11	3.82	0	17	17	14	7	16230.4000	7.7975		78435	10.0	b2b3b3°b4b4°b5b6b6°b7b8b9y1y2y3y4y5y5°y6y7y7°y8y9°y11	12.2112	1002	121.061146314374	81.061146314374	0.2669	Green	54	1101.5556	1101.5556
884	HBA_CATCL	P02017	Hemoglobin subunit alpha OS=Catostomus clarkii OX=7970 GN=hba PE=1 SV=1	Regular	3864.7730	0.00	15487.9331	59	4	9	26.06	874775	459466	233683			Green	885	1	1	Pass1	PepFrag1	None	1101.5535	ADEIGAEALGR	ADEIGAEALGR	20	11	3.82	0	17	17	14	7	16230.4000	7.7975		78435	10.0	b2b3b3°b4b4°b5b6b6°b7b8b9y1y2y3y4y5y5°y6y7y7°y8y9°y11	12.2112	1002	121.061146314374	81.061146314374	0.2669	Green	54	1101.5556	1101.5556
884	HBA_CATCL	P02017	Hemoglobin subunit alpha OS=Catostomus clarkii OX=7970 GN=hba PE=1 SV=1	Regular	3864.7730	0.00	15487.9331	59	4	9	26.06	874775	459466	233683			Green	885	1	1	Pass1	PepFrag1	None	1101.5535	ADEIGAEALGR	ADEIGAEALGR	20	11	3.82	0	17	17	14	7	16230.4000	7.7975		78435	10.0	b2b3b3°b4b4°b5b6b6°b7b8b9y1y2y3y4y5y5°y6y7y7°y8y9°y11	12.2112	1002	121.061146314374	81.061146314374	0.2669	Green	54	1101.5556	1101.5556
884	HBA_CATCL	P02017	Hemoglobin subunit alpha OS=Catostomus clarkii OX=7970 GN=hba PE=1 SV=1	Regular	3864.7730	0.00	15487.9331	59	4	9	26.06	874775	459466	233683			Green	885	1	1	Pass1	PepFrag1	None	1101.5535	ADEIGAEALGR	ADEIGAEALGR	20	11	3.82	0	17	17	14	7	16230.4000	7.7975		78435	10.0	b2b3b3°b4b4°b5b6b6°b7b8b9y1y2y3y4y5y5°y6y7y7°y8y9°y11	12.2112	1002	121.061146314374	81.061146314374	0.2669	Green	54	1101.5556	1101.5556
884	HBA_CATCL	P02017	Hemoglobin subunit alpha OS=Catostomus clarkii OX=7970 GN=hba PE=1 SV=1	Regular	3864.7730	0.00	15487.9331	59	4	9	26.06	874775	459466	233683			Green	885	1	1	Pass1	PepFrag1	None	1101.5535	ADEIGAEALGR	ADEIGAEALGR	20	11	3.82	0	17	17	14	7	16230.4000	7.7975		78435	10.0	b2b3b3°b4b4°b5b6b6°b7b8b9y1y2y3y4y5y5°y6y7y7°y8y9°y11	12.2112	1002	121.061146314374	81.061146314374	0.2669	Green	54	1101.5556	1101.5556
884	HBA_CATCL	P02017	Hemoglobin subunit alpha OS=Catostomus clarkii OX=7970 GN=hba PE=1 SV=1	Regular	3864.7730	0.00	15487.9331	59	4	9	26.06	874775	459466	233683			Green	885	1	1	Pass1	PepFrag1	None	1101.5535	ADEIGAEALGR	ADEIGAEALGR	20	11	3.82	0	17	17	14	7	16230.4000	7.7975		78435	10.0	b2b3b3°b4b4°b5b6b6°b7b8b9y1y2y3y4y5y5°y6y7y7°y8y9°y11	12.2112	1002	121.061146314374	81.061146314374	0.2669	Green	54	1101.5556	1101.5556
884	HBA_CATCL	P02017	Hemoglobin subunit alpha OS=Catostomus clarkii OX=7970 GN=hba PE=1 SV=1	Regular	3864.7730	0.00	15487.9331	59	4	9	26.06	874775	459466	233683			Green	885	1	1	Pass1	PepFrag1	None	1101.5535	ADEIGAEALGR	ADEIGAEALGR	20	11	3.82	0	17	17	14	7	16230.4000	7.7975		78435	10.0	b2b3b3°b4b4°b5b6b6°b7b8b9y1y2y3y4y5y5°y6y7y7°y8y9°y11	12.2112	1002	121.061146314374	81.061146314374	0.2669	Green	54	1101.5556	1101.5556
884	HBA_CATCL	P02017	Hemoglobin subunit alpha OS=Catostomus clarkii OX=7970 GN=hba PE=1 SV=1	Regular	3864.7730	0.00	15487.9331	59	4	9	26.06	874775	459466	233683			Green	885	1	1	Pass1	PepFrag1	None	1101.5535	ADEIGAEALGR	ADEIGAEALGR	20	11	3.82	0	17	17	14	7	16230.4000	7.7975		78435	10.0	b2b3b3°b4b4°b5b6b6°b7b8b9y1y2y3y4y5y5°y6y7y7°y8y9°y11	12.2112	1002	121.061146314374	81.061146314374	0.2669	Green	54	1101.5556	1101.5556
884	HBA_CATCL	P02017	Hemoglobin subunit alpha OS=Catostomus clarkii OX=7970 GN=hba PE=1 SV=1	Regular	3864.7730	0.00	15487.9331	59	4	9	26.06	874775	459466	233683			Green	885	1	1	Pass1	PepFrag1	None	1101.5535	ADEIGAEALGR	ADEIGAEALGR	20	11	3.82	0	17	17	14	7	16230.4000	7.7975		78435	10.0	b2b3b3°b4b4°b5b6b6°b7b8b9y1y2y3y4y5y5°y6y7y7°y8y9°y11	12.2112	1002	121.061146314374	81.061146314374	0.2669	Green	54	1101.5556	1101.5556
884	HBA_CATCL	P02017	Hemoglobin subunit alpha OS=Catostomus clarkii OX=7970 GN=hba PE=1 SV=1	Regular	3864.7730	0.00	15487.9331	59	4	9	26.06	874775	459466	233683			Green	885	1	1	Pass1	PepFrag1	None	1101.5535	ADEIGAEALGR	ADEIGAEALGR	20	11	3.82	0	17	17	14	7	16230.4000	7.7975		78435	10.0	b2b3b3°b4b4°b5b6b6°b7b8b9y1y2y3y4y5y5°y6y7y7°y8y9°y11	12.2112	1002	121.061146314374	81.061146314374	0.2669	Green	54	1101.5556	1101.5556
884	HBA_CATCL	P02017	Hemoglobin subunit alpha OS=Catostomus clarkii OX=7970 GN=hba PE=1 SV=1	Regular	3864.7730	0.00	15487.9331	59	4	9	26.06	874775	459466	233683			Green	885	1	1	Pass1	PepFrag1	None	1101.5535	ADEIGAEALGR	ADEIGAEALGR	20	11	3.82	0	17	17	14	7	16230.4000	7.7975		78435	10.0	b2b3b3°b4b4°b5b6b6°b7b8b9y1y2y3y4y5y5°y6y7y7°y8y9°y11	12.2112	1002	121.061146314374	81.061146314374	0.2669	Green	54	1101.5556	1101.5556
884	HBA_CATCL	P02017	Hemoglobin subunit alpha OS=Catostomus clarkii OX=7970 GN=hba PE=1 SV=1	Regular	3864.7730	0.00	15487.9331	59	4	9	26.06	874775	459466	233683			Green	885	1	1	Pass1	PepFrag1	None	1101.5535	ADEIGAEALGR	ADEIGAEALGR	20	11	3.82	0	17	17	14	7	16230.4000	7.7975		78435	10.0	b2b3b3°b4b4°b5b6b6°b7b8b9y1y2y3y4y5y5°y6y7y7°y8y9°y11	12.2112	1002	121.061146314374	81.061146314374	0.2669	Green	54	1101.5556	1101.5556
884	HBA_CATCL	P02017	Hemoglobin subunit alpha OS=Catostomus clarkii OX=7970 GN=hba PE=1 SV=1	Regular	3864.7730	0.00	15487.9331	59	4	9	26.06	874775	459466	233683			Green	885	1	1	Pass1	PepFrag1	None	1101.5535	ADEIGAEALGR	ADEIGAEALGR	20	11	3.82	0	17	17	14	7	16230.4000	7.7975		78435	10.0	b2b3b3°b4b4°b5b6b6°b7b8b9y1y2y3y4y5y5°y6y7y7°y8y9°y11	12.2112	1002	121.061146314374	81.061146314374	0.2669	Green	54	1101.5556	1101.5556
884	HBA_CATCL	P02017	Hemoglobin subunit alpha OS=Catostomus clarkii OX=7970 GN=hba PE=1 SV=1	Regular	3864.7730	0.00	15487.9331	59	4	9	26.06	874775	459466	233683			Green	885	1	1	Pass1	PepFrag1	None	1101.5535	ADEIGAEALGR	ADEIGAEALGR	20	11	3.82	0	17	17	14	7	16230.4000	7.7975		78435	10.0	b2b3b3°b4b4°b5b6b6°b7b8b9y1y2y3y4y5y5°y6y7y7°y8y9°y11	12.2112	1002	121.061146314374	81.061146314374	0.2669	Green	54	1101.5556	1101.5556
884	HBA_CATCL	P02017	Hemoglobin subunit alpha OS=Catostomus clarkii OX=7970 GN=hba PE=1 SV=1	Regular	3864.7730	0.00	15487.9331	59	4	9	26.06	874775	459466	233683			Green	885	1	1	Pass1	PepFrag1	None	1101.5535	ADEIGAEALGR	ADEIGAEALGR	20	11	3.82	0	17	17	14	7	16230.4000	7.7975		78435	10.0	b2b3b3°b4b4°b5b6b6°b7b8b9y1y2y3y4y5y5°y6y7y7°y8y9°y11	12.2112	1002	121.061146314374	81.061146314374	0.2669	Green	54	1101.5556	1101.5556
884	HBA_CATCL	P02017	Hemoglobin subunit alpha OS=Catostomus clarkii OX=7970 GN=hba PE=1 SV=1	Regular	3864.7730	0.00	15487.9331	59	4	9	26.06	874775	459466	233683			Green	885	1	1	Pass1	PepFrag1	None	1101.5535	ADEIGAEALGR	ADEIGAEALGR	20	11	3.82	0	17	17	14	7	16230.4000	7.7975		78435	10.0	b2b3b3°b4b4°b5b6b6°b7b8b9y1y2y3y4y5y5°y6y7y7°y8y9°y11	12.2112	1002	121.061146314374	81.061146314374	0.2669	Green	54	1101.5556	1101.5556
884	HBA_CATCL	P02017	Hemoglobin subunit alpha OS=Catostomus clarkii OX=7970 GN=hba PE=1 SV=1	Regular	3864.7730	0.00	15487.9331	59	4	9	26.06	874775	459466	233683			Green	885	1	1	Pass1	PepFrag1	None	1101.5535	ADEIGAEALGR	ADEIGAEALGR	20	11	3.82	0	17	17	14	7	16230.4000	7.7975		78435	10.0	b2b3b3°b4b4°b5b6b6°b7b8b9y1y2y3y4y5y5°y6y7y7°y8y9°y11	12.2112	1002	121.061146314374	81.061146314374	0.2669	Green	54	1101.5556	1101.5556
884	HBA_CATCL	P02017	Hemoglobin subunit alpha OS=Catostomus clarkii OX=7970 GN=hba PE=1 SV=1	Regular	3864.7730	0.00	15487.9331	59	4	9	26.06	874775	459466	233683			Green	883 885 1342	0	2	Pass1	PepFrag1	None	1080.5758	MLTVYPQTK	MLTVYPQTK	31	9	9.58	1	10	10	7	2	12378.5600	7.6798	Identified	26514	8.4	b2b3b3°b4b4°y1y2y2°y3y3*y3°y4y4°y5y5°y6y9	12.6638	1019	122.426591069237	82.4265910692372	0.2047	Green	83	1080.5761	1080.5761
884	HBA_CATCL	P02017	Hemoglobin subunit alpha OS=Catostomus clarkii OX=7970 GN=hba PE=1 SV=1	Regular	3864.7730	0.00	15487.9331	59	4	9	26.06	874775	459466	233683			Green	883 885 1342	0	2	Pass1	PepFrag1	None	1080.5758	MLTVYPQTK	MLTVYPQTK	31	9	9.58	1	10	10	7	2	12378.5600	7.6798	Identified	26514	8.4	b2b3b3°b4b4°y1y2y2°y3y3*y3°y4y4°y5y5°y6y9	12.6638	1019	122.426591069237	82.4265910692372	0.2047	Green	83	1080.5761	1080.5761
884	HBA_CATCL	P02017	Hemoglobin subunit alpha OS=Catostomus clarkii OX=7970 GN=hba PE=1 SV=1	Regular	3864.7730	0.00	15487.9331	59	4	9	26.06	874775	459466	233683			Green	883 885 1342	0	2	Pass1	PepFrag1	None	1080.5758	MLTVYPQTK	MLTVYPQTK	31	9	9.58	1	10	10	7	2	12378.5600	7.6798	Identified	26514	8.4	b2b3b3°b4b4°y1y2y2°y3y3*y3°y4y4°y5y5°y6y9	12.6638	1019	122.426591069237	82.4265910692372	0.2047	Green	83	1080.5761	1080.5761
884	HBA_CATCL	P02017	Hemoglobin subunit alpha OS=Catostomus clarkii OX=7970 GN=hba PE=1 SV=1	Regular	3864.7730	0.00	15487.9331	59	4	9	26.06	874775	459466	233683			Green	883 885 1342	0	2	Pass1	PepFrag1	None	1080.5758	MLTVYPQTK	MLTVYPQTK	31	9	9.58	1	10	10	7	2	12378.5600	7.6798	Identified	26514	8.4	b2b3b3°b4b4°y1y2y2°y3y3*y3°y4y4°y5y5°y6y9	12.6638	1019	122.426591069237	82.4265910692372	0.2047	Green	83	1080.5761	1080.5761
884	HBA_CATCL	P02017	Hemoglobin subunit alpha OS=Catostomus clarkii OX=7970 GN=hba PE=1 SV=1	Regular	3864.7730	0.00	15487.9331	59	4	9	26.06	874775	459466	233683			Green	883 885 1342	0	2	Pass1	PepFrag1	None	1080.5758	MLTVYPQTK	MLTVYPQTK	31	9	9.58	1	10	10	7	2	12378.5600	7.6798	Identified	26514	8.4	b2b3b3°b4b4°y1y2y2°y3y3*y3°y4y4°y5y5°y6y9	12.6638	1019	122.426591069237	82.4265910692372	0.2047	Green	83	1080.5761	1080.5761
884	HBA_CATCL	P02017	Hemoglobin subunit alpha OS=Catostomus clarkii OX=7970 GN=hba PE=1 SV=1	Regular	3864.7730	0.00	15487.9331	59	4	9	26.06	874775	459466	233683			Green	883 885 1342	0	2	Pass1	PepFrag1	None	1080.5758	MLTVYPQTK	MLTVYPQTK	31	9	9.58	1	10	10	7	2	12378.5600	7.6798	Identified	26514	8.4	b2b3b3°b4b4°y1y2y2°y3y3*y3°y4y4°y5y5°y6y9	12.6638	1019	122.426591069237	82.4265910692372	0.2047	Green	83	1080.5761	1080.5761
884	HBA_CATCL	P02017	Hemoglobin subunit alpha OS=Catostomus clarkii OX=7970 GN=hba PE=1 SV=1	Regular	3864.7730	0.00	15487.9331	59	4	9	26.06	874775	459466	233683			Green	883 885 1342	0	2	Pass1	PepFrag1	None	1080.5758	MLTVYPQTK	MLTVYPQTK	31	9	9.58	1	10	10	7	2	12378.5600	7.6798	Identified	26514	8.4	b2b3b3°b4b4°y1y2y2°y3y3*y3°y4y4°y5y5°y6y9	12.6638	1019	122.426591069237	82.4265910692372	0.2047	Green	83	1080.5761	1080.5761
884	HBA_CATCL	P02017	Hemoglobin subunit alpha OS=Catostomus clarkii OX=7970 GN=hba PE=1 SV=1	Regular	3864.7730	0.00	15487.9331	59	4	9	26.06	874775	459466	233683			Green	883 885 1342	0	2	Pass1	PepFrag1	None	1080.5758	MLTVYPQTK	MLTVYPQTK	31	9	9.58	1	10	10	7	2	12378.5600	7.6798	Identified	26514	8.4	b2b3b3°b4b4°y1y2y2°y3y3*y3°y4y4°y5y5°y6y9	12.6638	1019	122.426591069237	82.4265910692372	0.2047	Green	83	1080.5761	1080.5761
884	HBA_CATCL	P02017	Hemoglobin subunit alpha OS=Catostomus clarkii OX=7970 GN=hba PE=1 SV=1	Regular	3864.7730	0.00	15487.9331	59	4	9	26.06	874775	459466	233683			Green	883 885 1342	0	2	Pass1	PepFrag1	None	1080.5758	MLTVYPQTK	MLTVYPQTK	31	9	9.58	1	10	10	7	2	12378.5600	7.6798	Identified	26514	8.4	b2b3b3°b4b4°y1y2y2°y3y3*y3°y4y4°y5y5°y6y9	12.6638	1019	122.426591069237	82.4265910692372	0.2047	Green	83	1080.5761	1080.5761
884	HBA_CATCL	P02017	Hemoglobin subunit alpha OS=Catostomus clarkii OX=7970 GN=hba PE=1 SV=1	Regular	3864.7730	0.00	15487.9331	59	4	9	26.06	874775	459466	233683			Green	883 885 1342	0	2	Pass1	PepFrag1	None	1080.5758	MLTVYPQTK	MLTVYPQTK	31	9	9.58	1	10	10	7	2	12378.5600	7.6798	Identified	26514	8.4	b2b3b3°b4b4°y1y2y2°y3y3*y3°y4y4°y5y5°y6y9	12.6638	1019	122.426591069237	82.4265910692372	0.2047	Green	83	1080.5761	1080.5761
884	HBA_CATCL	P02017	Hemoglobin subunit alpha OS=Catostomus clarkii OX=7970 GN=hba PE=1 SV=1	Regular	3864.7730	0.00	15487.9331	59	4	9	26.06	874775	459466	233683			Green	883 885 1342	0	2	Pass1	PepFrag1	None	1080.5758	MLTVYPQTK	MLTVYPQTK	31	9	9.58	1	10	10	7	2	12378.5600	7.6798	Identified	26514	8.4	b2b3b3°b4b4°y1y2y2°y3y3*y3°y4y4°y5y5°y6y9	12.6638	1019	122.426591069237	82.4265910692372	0.2047	Green	83	1080.5761	1080.5761
884	HBA_CATCL	P02017	Hemoglobin subunit alpha OS=Catostomus clarkii OX=7970 GN=hba PE=1 SV=1	Regular	3864.7730	0.00	15487.9331	59	4	9	26.06	874775	459466	233683			Green	883 885 1342	0	2	Pass1	PepFrag1	None	1080.5758	MLTVYPQTK	MLTVYPQTK	31	9	9.58	1	10	10	7	2	12378.5600	7.6798	Identified	26514	8.4	b2b3b3°b4b4°y1y2y2°y3y3*y3°y4y4°y5y5°y6y9	12.6638	1019	122.426591069237	82.4265910692372	0.2047	Green	83	1080.5761	1080.5761
884	HBA_CATCL	P02017	Hemoglobin subunit alpha OS=Catostomus clarkii OX=7970 GN=hba PE=1 SV=1	Regular	3864.7730	0.00	15487.9331	59	4	9	26.06	874775	459466	233683			Green	883 885 1342	0	2	Pass1	PepFrag1	None	1080.5758	MLTVYPQTK	MLTVYPQTK	31	9	9.58	1	10	10	7	2	12378.5600	7.6798	Identified	26514	8.4	b2b3b3°b4b4°y1y2y2°y3y3*y3°y4y4°y5y5°y6y9	12.6638	1019	122.426591069237	82.4265910692372	0.2047	Green	83	1080.5761	1080.5761
884	HBA_CATCL	P02017	Hemoglobin subunit alpha OS=Catostomus clarkii OX=7970 GN=hba PE=1 SV=1	Regular	3864.7730	0.00	15487.9331	59	4	9	26.06	874775	459466	233683			Green	883 885 1342	0	2	Pass1	PepFrag1	None	1080.5758	MLTVYPQTK	MLTVYPQTK	31	9	9.58	1	10	10	7	2	12378.5600	7.6798	Identified	26514	8.4	b2b3b3°b4b4°y1y2y2°y3y3*y3°y4y4°y5y5°y6y9	12.6638	1019	122.426591069237	82.4265910692372	0.2047	Green	83	1080.5761	1080.5761
884	HBA_CATCL	P02017	Hemoglobin subunit alpha OS=Catostomus clarkii OX=7970 GN=hba PE=1 SV=1	Regular	3864.7730	0.00	15487.9331	59	4	9	26.06	874775	459466	233683			Green	883 885 1342	0	2	Pass1	PepFrag1	None	1080.5758	MLTVYPQTK	MLTVYPQTK	31	9	9.58	1	10	10	7	2	12378.5600	7.6798	Identified	26514	8.4	b2b3b3°b4b4°y1y2y2°y3y3*y3°y4y4°y5y5°y6y9	12.6638	1019	122.426591069237	82.4265910692372	0.2047	Green	83	1080.5761	1080.5761
884	HBA_CATCL	P02017	Hemoglobin subunit alpha OS=Catostomus clarkii OX=7970 GN=hba PE=1 SV=1	Regular	3864.7730	0.00	15487.9331	59	4	9	26.06	874775	459466	233683			Green	883 885 1342	0	2	Pass1	PepFrag1	None	1080.5758	MLTVYPQTK	MLTVYPQTK	31	9	9.58	1	10	10	7	2	12378.5600	7.6798	Identified	26514	8.4	b2b3b3°b4b4°y1y2y2°y3y3*y3°y4y4°y5y5°y6y9	12.6638	1019	122.426591069237	82.4265910692372	0.2047	Green	83	1080.5761	1080.5761
884	HBA_CATCL	P02017	Hemoglobin subunit alpha OS=Catostomus clarkii OX=7970 GN=hba PE=1 SV=1	Regular	3864.7730	0.00	15487.9331	59	4	9	26.06	874775	459466	233683			Green	883 885 1342	0	2	Pass1	PepFrag1	None	1080.5758	MLTVYPQTK	MLTVYPQTK	31	9	9.58	1	10	10	7	2	12378.5600	7.6798	Identified	26514	8.4	b2b3b3°b4b4°y1y2y2°y3y3*y3°y4y4°y5y5°y6y9	12.6638	1019	122.426591069237	82.4265910692372	0.2047	Green	83	1080.5761	1080.5761
884	HBA_CATCL	P02017	Hemoglobin subunit alpha OS=Catostomus clarkii OX=7970 GN=hba PE=1 SV=1	Regular	3864.7730	0.00	15487.9331	59	4	9	26.06	874775	459466	233683			Green	883	0	3	Pass1	PepFrag1	None	1832.8966	TYFAHWADLSPGSGPVK	TYFAHWADLSPGSGPVK	40	17	7.96	2	19	19	12	5	15226.8500	7.7697	Identified	19964	6.5	b2b5b6b8b9b10y1y4y5y6y7y7°y8y10y11y12y13y14y15y17	14.3476	1661	169.566239621622	73.0441597477478	0.0537	Green	166	1832.8970	1832.8970
884	HBA_CATCL	P02017	Hemoglobin subunit alpha OS=Catostomus clarkii OX=7970 GN=hba PE=1 SV=1	Regular	3864.7730	0.00	15487.9331	59	4	9	26.06	874775	459466	233683			Green	883	0	3	Pass1	PepFrag1	None	1832.8966	TYFAHWADLSPGSGPVK	TYFAHWADLSPGSGPVK	40	17	7.96	2	19	19	12	5	15226.8500	7.7697	Identified	19964	6.5	b2b5b6b8b9b10y1y4y5y6y7y7°y8y10y11y12y13y14y15y17	14.3476	1661	169.566239621622	73.0441597477478	0.0537	Green	166	1832.8970	1832.8970
884	HBA_CATCL	P02017	Hemoglobin subunit alpha OS=Catostomus clarkii OX=7970 GN=hba PE=1 SV=1	Regular	3864.7730	0.00	15487.9331	59	4	9	26.06	874775	459466	233683			Green	883	0	3	Pass1	PepFrag1	None	1832.8966	TYFAHWADLSPGSGPVK	TYFAHWADLSPGSGPVK	40	17	7.96	2	19	19	12	5	15226.8500	7.7697	Identified	19964	6.5	b2b5b6b8b9b10y1y4y5y6y7y7°y8y10y11y12y13y14y15y17	14.3476	1661	169.566239621622	73.0441597477478	0.0537	Green	166	1832.8970	1832.8970
884	HBA_CATCL	P02017	Hemoglobin subunit alpha OS=Catostomus clarkii OX=7970 GN=hba PE=1 SV=1	Regular	3864.7730	0.00	15487.9331	59	4	9	26.06	874775	459466	233683			Green	883	0	3	Pass1	PepFrag1	None	1832.8966	TYFAHWADLSPGSGPVK	TYFAHWADLSPGSGPVK	40	17	7.96	2	19	19	12	5	15226.8500	7.7697	Identified	19964	6.5	b2b5b6b8b9b10y1y4y5y6y7y7°y8y10y11y12y13y14y15y17	14.3476	1661	169.566239621622	73.0441597477478	0.0537	Green	166	1832.8970	1832.8970
884	HBA_CATCL	P02017	Hemoglobin subunit alpha OS=Catostomus clarkii OX=7970 GN=hba PE=1 SV=1	Regular	3864.7730	0.00	15487.9331	59	4	9	26.06	874775	459466	233683			Green	883	0	3	Pass1	PepFrag1	None	1832.8966	TYFAHWADLSPGSGPVK	TYFAHWADLSPGSGPVK	40	17	7.96	2	19	19	12	5	15226.8500	7.7697	Identified	19964	6.5	b2b5b6b8b9b10y1y4y5y6y7y7°y8y10y11y12y13y14y15y17	14.3476	1661	169.566239621622	73.0441597477478	0.0537	Green	166	1832.8970	1832.8970
884	HBA_CATCL	P02017	Hemoglobin subunit alpha OS=Catostomus clarkii OX=7970 GN=hba PE=1 SV=1	Regular	3864.7730	0.00	15487.9331	59	4	9	26.06	874775	459466	233683			Green	883	0	3	Pass1	PepFrag1	None	1832.8966	TYFAHWADLSPGSGPVK	TYFAHWADLSPGSGPVK	40	17	7.96	2	19	19	12	5	15226.8500	7.7697	Identified	19964	6.5	b2b5b6b8b9b10y1y4y5y6y7y7°y8y10y11y12y13y14y15y17	14.3476	1661	169.566239621622	73.0441597477478	0.0537	Green	166	1832.8970	1832.8970
884	HBA_CATCL	P02017	Hemoglobin subunit alpha OS=Catostomus clarkii OX=7970 GN=hba PE=1 SV=1	Regular	3864.7730	0.00	15487.9331	59	4	9	26.06	874775	459466	233683			Green	883	0	3	Pass1	PepFrag1	None	1832.8966	TYFAHWADLSPGSGPVK	TYFAHWADLSPGSGPVK	40	17	7.96	2	19	19	12	5	15226.8500	7.7697	Identified	19964	6.5	b2b5b6b8b9b10y1y4y5y6y7y7°y8y10y11y12y13y14y15y17	14.3476	1661	169.566239621622	73.0441597477478	0.0537	Green	166	1832.8970	1832.8970
884	HBA_CATCL	P02017	Hemoglobin subunit alpha OS=Catostomus clarkii OX=7970 GN=hba PE=1 SV=1	Regular	3864.7730	0.00	15487.9331	59	4	9	26.06	874775	459466	233683			Green	883	0	3	Pass1	PepFrag1	None	1832.8966	TYFAHWADLSPGSGPVK	TYFAHWADLSPGSGPVK	40	17	7.96	2	19	19	12	5	15226.8500	7.7697	Identified	19964	6.5	b2b5b6b8b9b10y1y4y5y6y7y7°y8y10y11y12y13y14y15y17	14.3476	1661	169.566239621622	73.0441597477478	0.0537	Green	166	1832.8970	1832.8970
884	HBA_CATCL	P02017	Hemoglobin subunit alpha OS=Catostomus clarkii OX=7970 GN=hba PE=1 SV=1	Regular	3864.7730	0.00	15487.9331	59	4	9	26.06	874775	459466	233683			Green	883	0	3	Pass1	PepFrag1	None	1832.8966	TYFAHWADLSPGSGPVK	TYFAHWADLSPGSGPVK	40	17	7.96	2	19	19	12	5	15226.8500	7.7697	Identified	19964	6.5	b2b5b6b8b9b10y1y4y5y6y7y7°y8y10y11y12y13y14y15y17	14.3476	1661	169.566239621622	73.0441597477478	0.0537	Green	166	1832.8970	1832.8970
884	HBA_CATCL	P02017	Hemoglobin subunit alpha OS=Catostomus clarkii OX=7970 GN=hba PE=1 SV=1	Regular	3864.7730	0.00	15487.9331	59	4	9	26.06	874775	459466	233683			Green	883	0	3	Pass1	PepFrag1	None	1832.8966	TYFAHWADLSPGSGPVK	TYFAHWADLSPGSGPVK	40	17	7.96	2	19	19	12	5	15226.8500	7.7697	Identified	19964	6.5	b2b5b6b8b9b10y1y4y5y6y7y7°y8y10y11y12y13y14y15y17	14.3476	1661	169.566239621622	73.0441597477478	0.0537	Green	166	1832.8970	1832.8970
884	HBA_CATCL	P02017	Hemoglobin subunit alpha OS=Catostomus clarkii OX=7970 GN=hba PE=1 SV=1	Regular	3864.7730	0.00	15487.9331	59	4	9	26.06	874775	459466	233683			Green	883	0	3	Pass1	PepFrag1	None	1832.8966	TYFAHWADLSPGSGPVK	TYFAHWADLSPGSGPVK	40	17	7.96	2	19	19	12	5	15226.8500	7.7697	Identified	19964	6.5	b2b5b6b8b9b10y1y4y5y6y7y7°y8y10y11y12y13y14y15y17	14.3476	1661	169.566239621622	73.0441597477478	0.0537	Green	166	1832.8970	1832.8970
884	HBA_CATCL	P02017	Hemoglobin subunit alpha OS=Catostomus clarkii OX=7970 GN=hba PE=1 SV=1	Regular	3864.7730	0.00	15487.9331	59	4	9	26.06	874775	459466	233683			Green	883	0	3	Pass1	PepFrag1	None	1832.8966	TYFAHWADLSPGSGPVK	TYFAHWADLSPGSGPVK	40	17	7.96	2	19	19	12	5	15226.8500	7.7697	Identified	19964	6.5	b2b5b6b8b9b10y1y4y5y6y7y7°y8y10y11y12y13y14y15y17	14.3476	1661	169.566239621622	73.0441597477478	0.0537	Green	166	1832.8970	1832.8970
884	HBA_CATCL	P02017	Hemoglobin subunit alpha OS=Catostomus clarkii OX=7970 GN=hba PE=1 SV=1	Regular	3864.7730	0.00	15487.9331	59	4	9	26.06	874775	459466	233683			Green	883	0	3	Pass1	PepFrag1	None	1832.8966	TYFAHWADLSPGSGPVK	TYFAHWADLSPGSGPVK	40	17	7.96	2	19	19	12	5	15226.8500	7.7697	Identified	19964	6.5	b2b5b6b8b9b10y1y4y5y6y7y7°y8y10y11y12y13y14y15y17	14.3476	1661	169.566239621622	73.0441597477478	0.0537	Green	166	1832.8970	1832.8970
884	HBA_CATCL	P02017	Hemoglobin subunit alpha OS=Catostomus clarkii OX=7970 GN=hba PE=1 SV=1	Regular	3864.7730	0.00	15487.9331	59	4	9	26.06	874775	459466	233683			Green	883	0	3	Pass1	PepFrag1	None	1832.8966	TYFAHWADLSPGSGPVK	TYFAHWADLSPGSGPVK	40	17	7.96	2	19	19	12	5	15226.8500	7.7697	Identified	19964	6.5	b2b5b6b8b9b10y1y4y5y6y7y7°y8y10y11y12y13y14y15y17	14.3476	1661	169.566239621622	73.0441597477478	0.0537	Green	166	1832.8970	1832.8970
884	HBA_CATCL	P02017	Hemoglobin subunit alpha OS=Catostomus clarkii OX=7970 GN=hba PE=1 SV=1	Regular	3864.7730	0.00	15487.9331	59	4	9	26.06	874775	459466	233683			Green	883	0	3	Pass1	PepFrag1	None	1832.8966	TYFAHWADLSPGSGPVK	TYFAHWADLSPGSGPVK	40	17	7.96	2	19	19	12	5	15226.8500	7.7697	Identified	19964	6.5	b2b5b6b8b9b10y1y4y5y6y7y7°y8y10y11y12y13y14y15y17	14.3476	1661	169.566239621622	73.0441597477478	0.0537	Green	166	1832.8970	1832.8970
884	HBA_CATCL	P02017	Hemoglobin subunit alpha OS=Catostomus clarkii OX=7970 GN=hba PE=1 SV=1	Regular	3864.7730	0.00	15487.9331	59	4	9	26.06	874775	459466	233683			Green	883	0	3	Pass1	PepFrag1	None	1832.8966	TYFAHWADLSPGSGPVK	TYFAHWADLSPGSGPVK	40	17	7.96	2	19	19	12	5	15226.8500	7.7697	Identified	19964	6.5	b2b5b6b8b9b10y1y4y5y6y7y7°y8y10y11y12y13y14y15y17	14.3476	1661	169.566239621622	73.0441597477478	0.0537	Green	166	1832.8970	1832.8970
884	HBA_CATCL	P02017	Hemoglobin subunit alpha OS=Catostomus clarkii OX=7970 GN=hba PE=1 SV=1	Regular	3864.7730	0.00	15487.9331	59	4	9	26.06	874775	459466	233683			Green	883	0	3	Pass1	PepFrag1	None	1832.8966	TYFAHWADLSPGSGPVK	TYFAHWADLSPGSGPVK	40	17	7.96	2	19	19	12	5	15226.8500	7.7697	Identified	19964	6.5	b2b5b6b8b9b10y1y4y5y6y7y7°y8y10y11y12y13y14y15y17	14.3476	1661	169.566239621622	73.0441597477478	0.0537	Green	166	1832.8970	1832.8970
884	HBA_CATCL	P02017	Hemoglobin subunit alpha OS=Catostomus clarkii OX=7970 GN=hba PE=1 SV=1	Regular	3864.7730	0.00	15487.9331	59	4	9	26.06	874775	459466	233683			Green	883	0	3	Pass1	PepFrag1	None	1832.8966	TYFAHWADLSPGSGPVK	TYFAHWADLSPGSGPVK	40	17	7.96	2	19	19	12	5	15226.8500	7.7697	Identified	19964	6.5	b2b5b6b8b9b10y1y4y5y6y7y7°y8y10y11y12y13y14y15y17	14.3476	1661	169.566239621622	73.0441597477478	0.0537	Green	166	1832.8970	1832.8970
884	HBA_CATCL	P02017	Hemoglobin subunit alpha OS=Catostomus clarkii OX=7970 GN=hba PE=1 SV=1	Regular	3864.7730	0.00	15487.9331	59	4	9	26.06	874775	459466	233683			Green	883	0	3	Pass1	PepFrag1	None	1832.8966	TYFAHWADLSPGSGPVK	TYFAHWADLSPGSGPVK	40	17	7.96	2	19	19	12	5	15226.8500	7.7697	Identified	19964	6.5	b2b5b6b8b9b10y1y4y5y6y7y7°y8y10y11y12y13y14y15y17	14.3476	1661	169.566239621622	73.0441597477478	0.0537	Green	166	1832.8970	1832.8970
884	HBA_CATCL	P02017	Hemoglobin subunit alpha OS=Catostomus clarkii OX=7970 GN=hba PE=1 SV=1	Regular	3864.7730	0.00	15487.9331	59	4	9	26.06	874775	459466	233683			Green	883	0	3	Pass1	PepFrag1	None	1832.8966	TYFAHWADLSPGSGPVK	TYFAHWADLSPGSGPVK	40	17	7.96	2	19	19	12	5	15226.8500	7.7697	Identified	19964	6.5	b2b5b6b8b9b10y1y4y5y6y7y7°y8y10y11y12y13y14y15y17	14.3476	1661	169.566239621622	73.0441597477478	0.0537	Green	166	1832.8970	1832.8970
884	HBA_CATCL	P02017	Hemoglobin subunit alpha OS=Catostomus clarkii OX=7970 GN=hba PE=1 SV=1	Regular	3864.7730	0.00	15487.9331	59	4	9	26.06	874775	459466	233683			Green	883 885 1342	0	4	Pass2	VarMod	Oxidation+M(1)	1096.5707	MLTVYPQTK	MLTVYPQTK	31	9	9.58	3	13	13	11	5	29934.4800	8.0633	Identified	108770	10.0	b1b2b3b3°b4b4°b5b5°y2y2°y3y3*y3°y4y4*y4°y5y5°y6y7y8y9	11.9289	1019	122.426591069237	82.4265910692372	0.4748	Green	29	1096.5706	1096.5706
884	HBA_CATCL	P02017	Hemoglobin subunit alpha OS=Catostomus clarkii OX=7970 GN=hba PE=1 SV=1	Regular	3864.7730	0.00	15487.9331	59	4	9	26.06	874775	459466	233683			Green	883 885 1342	0	4	Pass2	VarMod	Oxidation+M(1)	1096.5707	MLTVYPQTK	MLTVYPQTK	31	9	9.58	3	13	13	11	5	29934.4800	8.0633	Identified	108770	10.0	b1b2b3b3°b4b4°b5b5°y2y2°y3y3*y3°y4y4*y4°y5y5°y6y7y8y9	11.9289	1019	122.426591069237	82.4265910692372	0.4748	Green	29	1096.5706	1096.5706
884	HBA_CATCL	P02017	Hemoglobin subunit alpha OS=Catostomus clarkii OX=7970 GN=hba PE=1 SV=1	Regular	3864.7730	0.00	15487.9331	59	4	9	26.06	874775	459466	233683			Green	883 885 1342	0	4	Pass2	VarMod	Oxidation+M(1)	1096.5707	MLTVYPQTK	MLTVYPQTK	31	9	9.58	3	13	13	11	5	29934.4800	8.0633	Identified	108770	10.0	b1b2b3b3°b4b4°b5b5°y2y2°y3y3*y3°y4y4*y4°y5y5°y6y7y8y9	11.9289	1019	122.426591069237	82.4265910692372	0.4748	Green	29	1096.5706	1096.5706
884	HBA_CATCL	P02017	Hemoglobin subunit alpha OS=Catostomus clarkii OX=7970 GN=hba PE=1 SV=1	Regular	3864.7730	0.00	15487.9331	59	4	9	26.06	874775	459466	233683			Green	883 885 1342	0	4	Pass2	VarMod	Oxidation+M(1)	1096.5707	MLTVYPQTK	MLTVYPQTK	31	9	9.58	3	13	13	11	5	29934.4800	8.0633	Identified	108770	10.0	b1b2b3b3°b4b4°b5b5°y2y2°y3y3*y3°y4y4*y4°y5y5°y6y7y8y9	11.9289	1019	122.426591069237	82.4265910692372	0.4748	Green	29	1096.5706	1096.5706
884	HBA_CATCL	P02017	Hemoglobin subunit alpha OS=Catostomus clarkii OX=7970 GN=hba PE=1 SV=1	Regular	3864.7730	0.00	15487.9331	59	4	9	26.06	874775	459466	233683			Green	883 885 1342	0	4	Pass2	VarMod	Oxidation+M(1)	1096.5707	MLTVYPQTK	MLTVYPQTK	31	9	9.58	3	13	13	11	5	29934.4800	8.0633	Identified	108770	10.0	b1b2b3b3°b4b4°b5b5°y2y2°y3y3*y3°y4y4*y4°y5y5°y6y7y8y9	11.9289	1019	122.426591069237	82.4265910692372	0.4748	Green	29	1096.5706	1096.5706
884	HBA_CATCL	P02017	Hemoglobin subunit alpha OS=Catostomus clarkii OX=7970 GN=hba PE=1 SV=1	Regular	3864.7730	0.00	15487.9331	59	4	9	26.06	874775	459466	233683			Green	883 885 1342	0	4	Pass2	VarMod	Oxidation+M(1)	1096.5707	MLTVYPQTK	MLTVYPQTK	31	9	9.58	3	13	13	11	5	29934.4800	8.0633	Identified	108770	10.0	b1b2b3b3°b4b4°b5b5°y2y2°y3y3*y3°y4y4*y4°y5y5°y6y7y8y9	11.9289	1019	122.426591069237	82.4265910692372	0.4748	Green	29	1096.5706	1096.5706
884	HBA_CATCL	P02017	Hemoglobin subunit alpha OS=Catostomus clarkii OX=7970 GN=hba PE=1 SV=1	Regular	3864.7730	0.00	15487.9331	59	4	9	26.06	874775	459466	233683			Green	883 885 1342	0	4	Pass2	VarMod	Oxidation+M(1)	1096.5707	MLTVYPQTK	MLTVYPQTK	31	9	9.58	3	13	13	11	5	29934.4800	8.0633	Identified	108770	10.0	b1b2b3b3°b4b4°b5b5°y2y2°y3y3*y3°y4y4*y4°y5y5°y6y7y8y9	11.9289	1019	122.426591069237	82.4265910692372	0.4748	Green	29	1096.5706	1096.5706
884	HBA_CATCL	P02017	Hemoglobin subunit alpha OS=Catostomus clarkii OX=7970 GN=hba PE=1 SV=1	Regular	3864.7730	0.00	15487.9331	59	4	9	26.06	874775	459466	233683			Green	883 885 1342	0	4	Pass2	VarMod	Oxidation+M(1)	1096.5707	MLTVYPQTK	MLTVYPQTK	31	9	9.58	3	13	13	11	5	29934.4800	8.0633	Identified	108770	10.0	b1b2b3b3°b4b4°b5b5°y2y2°y3y3*y3°y4y4*y4°y5y5°y6y7y8y9	11.9289	1019	122.426591069237	82.4265910692372	0.4748	Green	29	1096.5706	1096.5706
884	HBA_CATCL	P02017	Hemoglobin subunit alpha OS=Catostomus clarkii OX=7970 GN=hba PE=1 SV=1	Regular	3864.7730	0.00	15487.9331	59	4	9	26.06	874775	459466	233683			Green	883 885 1342	0	4	Pass2	VarMod	Oxidation+M(1)	1096.5707	MLTVYPQTK	MLTVYPQTK	31	9	9.58	3	13	13	11	5	29934.4800	8.0633	Identified	108770	10.0	b1b2b3b3°b4b4°b5b5°y2y2°y3y3*y3°y4y4*y4°y5y5°y6y7y8y9	11.9289	1019	122.426591069237	82.4265910692372	0.4748	Green	29	1096.5706	1096.5706
884	HBA_CATCL	P02017	Hemoglobin subunit alpha OS=Catostomus clarkii OX=7970 GN=hba PE=1 SV=1	Regular	3864.7730	0.00	15487.9331	59	4	9	26.06	874775	459466	233683			Green	883 885 1342	0	4	Pass2	VarMod	Oxidation+M(1)	1096.5707	MLTVYPQTK	MLTVYPQTK	31	9	9.58	3	13	13	11	5	29934.4800	8.0633	Identified	108770	10.0	b1b2b3b3°b4b4°b5b5°y2y2°y3y3*y3°y4y4*y4°y5y5°y6y7y8y9	11.9289	1019	122.426591069237	82.4265910692372	0.4748	Green	29	1096.5706	1096.5706
884	HBA_CATCL	P02017	Hemoglobin subunit alpha OS=Catostomus clarkii OX=7970 GN=hba PE=1 SV=1	Regular	3864.7730	0.00	15487.9331	59	4	9	26.06	874775	459466	233683			Green	883 885 1342	0	4	Pass2	VarMod	Oxidation+M(1)	1096.5707	MLTVYPQTK	MLTVYPQTK	31	9	9.58	3	13	13	11	5	29934.4800	8.0633	Identified	108770	10.0	b1b2b3b3°b4b4°b5b5°y2y2°y3y3*y3°y4y4*y4°y5y5°y6y7y8y9	11.9289	1019	122.426591069237	82.4265910692372	0.4748	Green	29	1096.5706	1096.5706
884	HBA_CATCL	P02017	Hemoglobin subunit alpha OS=Catostomus clarkii OX=7970 GN=hba PE=1 SV=1	Regular	3864.7730	0.00	15487.9331	59	4	9	26.06	874775	459466	233683			Green	883 885 1342	0	4	Pass2	VarMod	Oxidation+M(1)	1096.5707	MLTVYPQTK	MLTVYPQTK	31	9	9.58	3	13	13	11	5	29934.4800	8.0633	Identified	108770	10.0	b1b2b3b3°b4b4°b5b5°y2y2°y3y3*y3°y4y4*y4°y5y5°y6y7y8y9	11.9289	1019	122.426591069237	82.4265910692372	0.4748	Green	29	1096.5706	1096.5706
884	HBA_CATCL	P02017	Hemoglobin subunit alpha OS=Catostomus clarkii OX=7970 GN=hba PE=1 SV=1	Regular	3864.7730	0.00	15487.9331	59	4	9	26.06	874775	459466	233683			Green	883 885 1342	0	4	Pass2	VarMod	Oxidation+M(1)	1096.5707	MLTVYPQTK	MLTVYPQTK	31	9	9.58	3	13	13	11	5	29934.4800	8.0633	Identified	108770	10.0	b1b2b3b3°b4b4°b5b5°y2y2°y3y3*y3°y4y4*y4°y5y5°y6y7y8y9	11.9289	1019	122.426591069237	82.4265910692372	0.4748	Green	29	1096.5706	1096.5706
884	HBA_CATCL	P02017	Hemoglobin subunit alpha OS=Catostomus clarkii OX=7970 GN=hba PE=1 SV=1	Regular	3864.7730	0.00	15487.9331	59	4	9	26.06	874775	459466	233683			Green	883 885 1342	0	4	Pass2	VarMod	Oxidation+M(1)	1096.5707	MLTVYPQTK	MLTVYPQTK	31	9	9.58	3	13	13	11	5	29934.4800	8.0633	Identified	108770	10.0	b1b2b3b3°b4b4°b5b5°y2y2°y3y3*y3°y4y4*y4°y5y5°y6y7y8y9	11.9289	1019	122.426591069237	82.4265910692372	0.4748	Green	29	1096.5706	1096.5706
884	HBA_CATCL	P02017	Hemoglobin subunit alpha OS=Catostomus clarkii OX=7970 GN=hba PE=1 SV=1	Regular	3864.7730	0.00	15487.9331	59	4	9	26.06	874775	459466	233683			Green	883 885 1342	0	4	Pass2	VarMod	Oxidation+M(1)	1096.5707	MLTVYPQTK	MLTVYPQTK	31	9	9.58	3	13	13	11	5	29934.4800	8.0633	Identified	108770	10.0	b1b2b3b3°b4b4°b5b5°y2y2°y3y3*y3°y4y4*y4°y5y5°y6y7y8y9	11.9289	1019	122.426591069237	82.4265910692372	0.4748	Green	29	1096.5706	1096.5706
884	HBA_CATCL	P02017	Hemoglobin subunit alpha OS=Catostomus clarkii OX=7970 GN=hba PE=1 SV=1	Regular	3864.7730	0.00	15487.9331	59	4	9	26.06	874775	459466	233683			Green	883 885 1342	0	4	Pass2	VarMod	Oxidation+M(1)	1096.5707	MLTVYPQTK	MLTVYPQTK	31	9	9.58	3	13	13	11	5	29934.4800	8.0633	Identified	108770	10.0	b1b2b3b3°b4b4°b5b5°y2y2°y3y3*y3°y4y4*y4°y5y5°y6y7y8y9	11.9289	1019	122.426591069237	82.4265910692372	0.4748	Green	29	1096.5706	1096.5706
884	HBA_CATCL	P02017	Hemoglobin subunit alpha OS=Catostomus clarkii OX=7970 GN=hba PE=1 SV=1	Regular	3864.7730	0.00	15487.9331	59	4	9	26.06	874775	459466	233683			Green	883 885 1342	0	4	Pass2	VarMod	Oxidation+M(1)	1096.5707	MLTVYPQTK	MLTVYPQTK	31	9	9.58	3	13	13	11	5	29934.4800	8.0633	Identified	108770	10.0	b1b2b3b3°b4b4°b5b5°y2y2°y3y3*y3°y4y4*y4°y5y5°y6y7y8y9	11.9289	1019	122.426591069237	82.4265910692372	0.4748	Green	29	1096.5706	1096.5706
884	HBA_CATCL	P02017	Hemoglobin subunit alpha OS=Catostomus clarkii OX=7970 GN=hba PE=1 SV=1	Regular	3864.7730	0.00	15487.9331	59	4	9	26.06	874775	459466	233683			Green	883 885 1342	0	4	Pass2	VarMod	Oxidation+M(1)	1096.5707	MLTVYPQTK	MLTVYPQTK	31	9	9.58	3	13	13	11	5	29934.4800	8.0633	Identified	108770	10.0	b1b2b3b3°b4b4°b5b5°y2y2°y3y3*y3°y4y4*y4°y5y5°y6y7y8y9	11.9289	1019	122.426591069237	82.4265910692372	0.4748	Green	29	1096.5706	1096.5706
884	HBA_CATCL	P02017	Hemoglobin subunit alpha OS=Catostomus clarkii OX=7970 GN=hba PE=1 SV=1	Regular	3864.7730	0.00	15487.9331	59	4	9	26.06	874775	459466	233683			Green	883 885 1342	0	4	Pass2	VarMod	Oxidation+M(1)	1096.5707	MLTVYPQTK	MLTVYPQTK	31	9	9.58	3	13	13	11	5	29934.4800	8.0633	Identified	108770	10.0	b1b2b3b3°b4b4°b5b5°y2y2°y3y3*y3°y4y4*y4°y5y5°y6y7y8y9	11.9289	1019	122.426591069237	82.4265910692372	0.4748	Green	29	1096.5706	1096.5706
884	HBA_CATCL	P02017	Hemoglobin subunit alpha OS=Catostomus clarkii OX=7970 GN=hba PE=1 SV=1	Regular	3864.7730	0.00	15487.9331	59	4	9	26.06	874775	459466	233683			Green	883 885 1342	0	4	Pass2	VarMod	Oxidation+M(1)	1096.5707	MLTVYPQTK	MLTVYPQTK	31	9	9.58	3	13	13	11	5	29934.4800	8.0633	Identified	108770	10.0	b1b2b3b3°b4b4°b5b5°y2y2°y3y3*y3°y4y4*y4°y5y5°y6y7y8y9	11.9289	1019	122.426591069237	82.4265910692372	0.4748	Green	29	1096.5706	1096.5706
884	HBA_CATCL	P02017	Hemoglobin subunit alpha OS=Catostomus clarkii OX=7970 GN=hba PE=1 SV=1	Regular	3864.7730	0.00	15487.9331	59	4	9	26.06	874775	459466	233683			Green	883 885 1342	0	4	Pass2	VarMod	Oxidation+M(1)	1096.5707	MLTVYPQTK	MLTVYPQTK	31	9	9.58	3	13	13	11	5	29934.4800	8.0633	Identified	108770	10.0	b1b2b3b3°b4b4°b5b5°y2y2°y3y3*y3°y4y4*y4°y5y5°y6y7y8y9	11.9289	1019	122.426591069237	82.4265910692372	0.4748	Green	29	1096.5706	1096.5706
884	HBA_CATCL	P02017	Hemoglobin subunit alpha OS=Catostomus clarkii OX=7970 GN=hba PE=1 SV=1	Regular	3864.7730	0.00	15487.9331	59	4	9	26.06	874775	459466	233683			Green	883 885 1342	0	4	Pass2	VarMod	Oxidation+M(1)	1096.5707	MLTVYPQTK	MLTVYPQTK	31	9	9.58	3	13	13	11	5	29934.4800	8.0633	Identified	108770	10.0	b1b2b3b3°b4b4°b5b5°y2y2°y3y3*y3°y4y4*y4°y5y5°y6y7y8y9	11.9289	1019	122.426591069237	82.4265910692372	0.4748	Green	29	1096.5706	1096.5706
883	HBA_CYPCA	P02016	Hemoglobin subunit alpha OS=Cyprinus carpio OX=7962 GN=hba PE=1 SV=3	Regular	2894.0260	0.00	15447.0651	75	6	11	25.17	873011	179112.7	232289			Green	884 885 1342	1	1	Pass1	PepFrag1	None	1080.5758	MLTVYPQTK	MLTVYPQTK	32	9	9.58	5	10	10	7	2	12378.5600	7.6798	Identified	26514	8.4	b2b3b3°b4b4°y1y2y2°y3y3*y3°y4y4°y5y5°y6y9	12.6638	1019	122.426591069237	82.4265910692372	0.2051	Green	83	1080.5761	1080.5761
883	HBA_CYPCA	P02016	Hemoglobin subunit alpha OS=Cyprinus carpio OX=7962 GN=hba PE=1 SV=3	Regular	2894.0260	0.00	15447.0651	75	6	11	25.17	873011	179112.7	232289			Green	884 885 1342	1	1	Pass1	PepFrag1	None	1080.5758	MLTVYPQTK	MLTVYPQTK	32	9	9.58	5	10	10	7	2	12378.5600	7.6798	Identified	26514	8.4	b2b3b3°b4b4°y1y2y2°y3y3*y3°y4y4°y5y5°y6y9	12.6638	1019	122.426591069237	82.4265910692372	0.2051	Green	83	1080.5761	1080.5761
883	HBA_CYPCA	P02016	Hemoglobin subunit alpha OS=Cyprinus carpio OX=7962 GN=hba PE=1 SV=3	Regular	2894.0260	0.00	15447.0651	75	6	11	25.17	873011	179112.7	232289			Green	884 885 1342	1	1	Pass1	PepFrag1	None	1080.5758	MLTVYPQTK	MLTVYPQTK	32	9	9.58	5	10	10	7	2	12378.5600	7.6798	Identified	26514	8.4	b2b3b3°b4b4°y1y2y2°y3y3*y3°y4y4°y5y5°y6y9	12.6638	1019	122.426591069237	82.4265910692372	0.2051	Green	83	1080.5761	1080.5761
883	HBA_CYPCA	P02016	Hemoglobin subunit alpha OS=Cyprinus carpio OX=7962 GN=hba PE=1 SV=3	Regular	2894.0260	0.00	15447.0651	75	6	11	25.17	873011	179112.7	232289			Green	884 885 1342	1	1	Pass1	PepFrag1	None	1080.5758	MLTVYPQTK	MLTVYPQTK	32	9	9.58	5	10	10	7	2	12378.5600	7.6798	Identified	26514	8.4	b2b3b3°b4b4°y1y2y2°y3y3*y3°y4y4°y5y5°y6y9	12.6638	1019	122.426591069237	82.4265910692372	0.2051	Green	83	1080.5761	1080.5761
883	HBA_CYPCA	P02016	Hemoglobin subunit alpha OS=Cyprinus carpio OX=7962 GN=hba PE=1 SV=3	Regular	2894.0260	0.00	15447.0651	75	6	11	25.17	873011	179112.7	232289			Green	884 885 1342	1	1	Pass1	PepFrag1	None	1080.5758	MLTVYPQTK	MLTVYPQTK	32	9	9.58	5	10	10	7	2	12378.5600	7.6798	Identified	26514	8.4	b2b3b3°b4b4°y1y2y2°y3y3*y3°y4y4°y5y5°y6y9	12.6638	1019	122.426591069237	82.4265910692372	0.2051	Green	83	1080.5761	1080.5761
883	HBA_CYPCA	P02016	Hemoglobin subunit alpha OS=Cyprinus carpio OX=7962 GN=hba PE=1 SV=3	Regular	2894.0260	0.00	15447.0651	75	6	11	25.17	873011	179112.7	232289			Green	884 885 1342	1	1	Pass1	PepFrag1	None	1080.5758	MLTVYPQTK	MLTVYPQTK	32	9	9.58	5	10	10	7	2	12378.5600	7.6798	Identified	26514	8.4	b2b3b3°b4b4°y1y2y2°y3y3*y3°y4y4°y5y5°y6y9	12.6638	1019	122.426591069237	82.4265910692372	0.2051	Green	83	1080.5761	1080.5761
883	HBA_CYPCA	P02016	Hemoglobin subunit alpha OS=Cyprinus carpio OX=7962 GN=hba PE=1 SV=3	Regular	2894.0260	0.00	15447.0651	75	6	11	25.17	873011	179112.7	232289			Green	884 885 1342	1	1	Pass1	PepFrag1	None	1080.5758	MLTVYPQTK	MLTVYPQTK	32	9	9.58	5	10	10	7	2	12378.5600	7.6798	Identified	26514	8.4	b2b3b3°b4b4°y1y2y2°y3y3*y3°y4y4°y5y5°y6y9	12.6638	1019	122.426591069237	82.4265910692372	0.2051	Green	83	1080.5761	1080.5761
883	HBA_CYPCA	P02016	Hemoglobin subunit alpha OS=Cyprinus carpio OX=7962 GN=hba PE=1 SV=3	Regular	2894.0260	0.00	15447.0651	75	6	11	25.17	873011	179112.7	232289			Green	884 885 1342	1	1	Pass1	PepFrag1	None	1080.5758	MLTVYPQTK	MLTVYPQTK	32	9	9.58	5	10	10	7	2	12378.5600	7.6798	Identified	26514	8.4	b2b3b3°b4b4°y1y2y2°y3y3*y3°y4y4°y5y5°y6y9	12.6638	1019	122.426591069237	82.4265910692372	0.2051	Green	83	1080.5761	1080.5761
883	HBA_CYPCA	P02016	Hemoglobin subunit alpha OS=Cyprinus carpio OX=7962 GN=hba PE=1 SV=3	Regular	2894.0260	0.00	15447.0651	75	6	11	25.17	873011	179112.7	232289			Green	884 885 1342	1	1	Pass1	PepFrag1	None	1080.5758	MLTVYPQTK	MLTVYPQTK	32	9	9.58	5	10	10	7	2	12378.5600	7.6798	Identified	26514	8.4	b2b3b3°b4b4°y1y2y2°y3y3*y3°y4y4°y5y5°y6y9	12.6638	1019	122.426591069237	82.4265910692372	0.2051	Green	83	1080.5761	1080.5761
883	HBA_CYPCA	P02016	Hemoglobin subunit alpha OS=Cyprinus carpio OX=7962 GN=hba PE=1 SV=3	Regular	2894.0260	0.00	15447.0651	75	6	11	25.17	873011	179112.7	232289			Green	884 885 1342	1	1	Pass1	PepFrag1	None	1080.5758	MLTVYPQTK	MLTVYPQTK	32	9	9.58	5	10	10	7	2	12378.5600	7.6798	Identified	26514	8.4	b2b3b3°b4b4°y1y2y2°y3y3*y3°y4y4°y5y5°y6y9	12.6638	1019	122.426591069237	82.4265910692372	0.2051	Green	83	1080.5761	1080.5761
883	HBA_CYPCA	P02016	Hemoglobin subunit alpha OS=Cyprinus carpio OX=7962 GN=hba PE=1 SV=3	Regular	2894.0260	0.00	15447.0651	75	6	11	25.17	873011	179112.7	232289			Green	884 885 1342	1	1	Pass1	PepFrag1	None	1080.5758	MLTVYPQTK	MLTVYPQTK	32	9	9.58	5	10	10	7	2	12378.5600	7.6798	Identified	26514	8.4	b2b3b3°b4b4°y1y2y2°y3y3*y3°y4y4°y5y5°y6y9	12.6638	1019	122.426591069237	82.4265910692372	0.2051	Green	83	1080.5761	1080.5761
883	HBA_CYPCA	P02016	Hemoglobin subunit alpha OS=Cyprinus carpio OX=7962 GN=hba PE=1 SV=3	Regular	2894.0260	0.00	15447.0651	75	6	11	25.17	873011	179112.7	232289			Green	884 885 1342	1	1	Pass1	PepFrag1	None	1080.5758	MLTVYPQTK	MLTVYPQTK	32	9	9.58	5	10	10	7	2	12378.5600	7.6798	Identified	26514	8.4	b2b3b3°b4b4°y1y2y2°y3y3*y3°y4y4°y5y5°y6y9	12.6638	1019	122.426591069237	82.4265910692372	0.2051	Green	83	1080.5761	1080.5761
883	HBA_CYPCA	P02016	Hemoglobin subunit alpha OS=Cyprinus carpio OX=7962 GN=hba PE=1 SV=3	Regular	2894.0260	0.00	15447.0651	75	6	11	25.17	873011	179112.7	232289			Green	884 885 1342	1	1	Pass1	PepFrag1	None	1080.5758	MLTVYPQTK	MLTVYPQTK	32	9	9.58	5	10	10	7	2	12378.5600	7.6798	Identified	26514	8.4	b2b3b3°b4b4°y1y2y2°y3y3*y3°y4y4°y5y5°y6y9	12.6638	1019	122.426591069237	82.4265910692372	0.2051	Green	83	1080.5761	1080.5761
883	HBA_CYPCA	P02016	Hemoglobin subunit alpha OS=Cyprinus carpio OX=7962 GN=hba PE=1 SV=3	Regular	2894.0260	0.00	15447.0651	75	6	11	25.17	873011	179112.7	232289			Green	884 885 1342	1	1	Pass1	PepFrag1	None	1080.5758	MLTVYPQTK	MLTVYPQTK	32	9	9.58	5	10	10	7	2	12378.5600	7.6798	Identified	26514	8.4	b2b3b3°b4b4°y1y2y2°y3y3*y3°y4y4°y5y5°y6y9	12.6638	1019	122.426591069237	82.4265910692372	0.2051	Green	83	1080.5761	1080.5761
883	HBA_CYPCA	P02016	Hemoglobin subunit alpha OS=Cyprinus carpio OX=7962 GN=hba PE=1 SV=3	Regular	2894.0260	0.00	15447.0651	75	6	11	25.17	873011	179112.7	232289			Green	884 885 1342	1	1	Pass1	PepFrag1	None	1080.5758	MLTVYPQTK	MLTVYPQTK	32	9	9.58	5	10	10	7	2	12378.5600	7.6798	Identified	26514	8.4	b2b3b3°b4b4°y1y2y2°y3y3*y3°y4y4°y5y5°y6y9	12.6638	1019	122.426591069237	82.4265910692372	0.2051	Green	83	1080.5761	1080.5761
883	HBA_CYPCA	P02016	Hemoglobin subunit alpha OS=Cyprinus carpio OX=7962 GN=hba PE=1 SV=3	Regular	2894.0260	0.00	15447.0651	75	6	11	25.17	873011	179112.7	232289			Green	884 885 1342	1	1	Pass1	PepFrag1	None	1080.5758	MLTVYPQTK	MLTVYPQTK	32	9	9.58	5	10	10	7	2	12378.5600	7.6798	Identified	26514	8.4	b2b3b3°b4b4°y1y2y2°y3y3*y3°y4y4°y5y5°y6y9	12.6638	1019	122.426591069237	82.4265910692372	0.2051	Green	83	1080.5761	1080.5761
883	HBA_CYPCA	P02016	Hemoglobin subunit alpha OS=Cyprinus carpio OX=7962 GN=hba PE=1 SV=3	Regular	2894.0260	0.00	15447.0651	75	6	11	25.17	873011	179112.7	232289			Green	884 885 1342	1	1	Pass1	PepFrag1	None	1080.5758	MLTVYPQTK	MLTVYPQTK	32	9	9.58	5	10	10	7	2	12378.5600	7.6798	Identified	26514	8.4	b2b3b3°b4b4°y1y2y2°y3y3*y3°y4y4°y5y5°y6y9	12.6638	1019	122.426591069237	82.4265910692372	0.2051	Green	83	1080.5761	1080.5761
883	HBA_CYPCA	P02016	Hemoglobin subunit alpha OS=Cyprinus carpio OX=7962 GN=hba PE=1 SV=3	Regular	2894.0260	0.00	15447.0651	75	6	11	25.17	873011	179112.7	232289			Green	899 1342	0	2	Pass1	PepFrag1	None	790.4094	VDPANFK	VDPANFK	94	7	6.78	4	9	9	5	2	2780.8180	6.9057	Identified	8248	5.0	b2b5b6y1y2y3y3*y4y4*y5*y6y7	11.4713	719	97.0313844089612	154.062768817922	0.0640	Green	14	790.4119	790.4119
883	HBA_CYPCA	P02016	Hemoglobin subunit alpha OS=Cyprinus carpio OX=7962 GN=hba PE=1 SV=3	Regular	2894.0260	0.00	15447.0651	75	6	11	25.17	873011	179112.7	232289			Green	899 1342	0	2	Pass1	PepFrag1	None	790.4094	VDPANFK	VDPANFK	94	7	6.78	4	9	9	5	2	2780.8180	6.9057	Identified	8248	5.0	b2b5b6y1y2y3y3*y4y4*y5*y6y7	11.4713	719	97.0313844089612	154.062768817922	0.0640	Green	14	790.4119	790.4119
883	HBA_CYPCA	P02016	Hemoglobin subunit alpha OS=Cyprinus carpio OX=7962 GN=hba PE=1 SV=3	Regular	2894.0260	0.00	15447.0651	75	6	11	25.17	873011	179112.7	232289			Green	899 1342	0	2	Pass1	PepFrag1	None	790.4094	VDPANFK	VDPANFK	94	7	6.78	4	9	9	5	2	2780.8180	6.9057	Identified	8248	5.0	b2b5b6y1y2y3y3*y4y4*y5*y6y7	11.4713	719	97.0313844089612	154.062768817922	0.0640	Green	14	790.4119	790.4119
883	HBA_CYPCA	P02016	Hemoglobin subunit alpha OS=Cyprinus carpio OX=7962 GN=hba PE=1 SV=3	Regular	2894.0260	0.00	15447.0651	75	6	11	25.17	873011	179112.7	232289			Green	899 1342	0	2	Pass1	PepFrag1	None	790.4094	VDPANFK	VDPANFK	94	7	6.78	4	9	9	5	2	2780.8180	6.9057	Identified	8248	5.0	b2b5b6y1y2y3y3*y4y4*y5*y6y7	11.4713	719	97.0313844089612	154.062768817922	0.0640	Green	14	790.4119	790.4119
883	HBA_CYPCA	P02016	Hemoglobin subunit alpha OS=Cyprinus carpio OX=7962 GN=hba PE=1 SV=3	Regular	2894.0260	0.00	15447.0651	75	6	11	25.17	873011	179112.7	232289			Green	899 1342	0	2	Pass1	PepFrag1	None	790.4094	VDPANFK	VDPANFK	94	7	6.78	4	9	9	5	2	2780.8180	6.9057	Identified	8248	5.0	b2b5b6y1y2y3y3*y4y4*y5*y6y7	11.4713	719	97.0313844089612	154.062768817922	0.0640	Green	14	790.4119	790.4119
883	HBA_CYPCA	P02016	Hemoglobin subunit alpha OS=Cyprinus carpio OX=7962 GN=hba PE=1 SV=3	Regular	2894.0260	0.00	15447.0651	75	6	11	25.17	873011	179112.7	232289			Green	899 1342	0	2	Pass1	PepFrag1	None	790.4094	VDPANFK	VDPANFK	94	7	6.78	4	9	9	5	2	2780.8180	6.9057	Identified	8248	5.0	b2b5b6y1y2y3y3*y4y4*y5*y6y7	11.4713	719	97.0313844089612	154.062768817922	0.0640	Green	14	790.4119	790.4119
883	HBA_CYPCA	P02016	Hemoglobin subunit alpha OS=Cyprinus carpio OX=7962 GN=hba PE=1 SV=3	Regular	2894.0260	0.00	15447.0651	75	6	11	25.17	873011	179112.7	232289			Green	899 1342	0	2	Pass1	PepFrag1	None	790.4094	VDPANFK	VDPANFK	94	7	6.78	4	9	9	5	2	2780.8180	6.9057	Identified	8248	5.0	b2b5b6y1y2y3y3*y4y4*y5*y6y7	11.4713	719	97.0313844089612	154.062768817922	0.0640	Green	14	790.4119	790.4119
883	HBA_CYPCA	P02016	Hemoglobin subunit alpha OS=Cyprinus carpio OX=7962 GN=hba PE=1 SV=3	Regular	2894.0260	0.00	15447.0651	75	6	11	25.17	873011	179112.7	232289			Green	899 1342	0	2	Pass1	PepFrag1	None	790.4094	VDPANFK	VDPANFK	94	7	6.78	4	9	9	5	2	2780.8180	6.9057	Identified	8248	5.0	b2b5b6y1y2y3y3*y4y4*y5*y6y7	11.4713	719	97.0313844089612	154.062768817922	0.0640	Green	14	790.4119	790.4119
883	HBA_CYPCA	P02016	Hemoglobin subunit alpha OS=Cyprinus carpio OX=7962 GN=hba PE=1 SV=3	Regular	2894.0260	0.00	15447.0651	75	6	11	25.17	873011	179112.7	232289			Green	899 1342	0	2	Pass1	PepFrag1	None	790.4094	VDPANFK	VDPANFK	94	7	6.78	4	9	9	5	2	2780.8180	6.9057	Identified	8248	5.0	b2b5b6y1y2y3y3*y4y4*y5*y6y7	11.4713	719	97.0313844089612	154.062768817922	0.0640	Green	14	790.4119	790.4119
883	HBA_CYPCA	P02016	Hemoglobin subunit alpha OS=Cyprinus carpio OX=7962 GN=hba PE=1 SV=3	Regular	2894.0260	0.00	15447.0651	75	6	11	25.17	873011	179112.7	232289			Green	899 1342	0	2	Pass1	PepFrag1	None	790.4094	VDPANFK	VDPANFK	94	7	6.78	4	9	9	5	2	2780.8180	6.9057	Identified	8248	5.0	b2b5b6y1y2y3y3*y4y4*y5*y6y7	11.4713	719	97.0313844089612	154.062768817922	0.0640	Green	14	790.4119	790.4119
883	HBA_CYPCA	P02016	Hemoglobin subunit alpha OS=Cyprinus carpio OX=7962 GN=hba PE=1 SV=3	Regular	2894.0260	0.00	15447.0651	75	6	11	25.17	873011	179112.7	232289			Green	899 1342	0	2	Pass1	PepFrag1	None	790.4094	VDPANFK	VDPANFK	94	7	6.78	4	9	9	5	2	2780.8180	6.9057	Identified	8248	5.0	b2b5b6y1y2y3y3*y4y4*y5*y6y7	11.4713	719	97.0313844089612	154.062768817922	0.0640	Green	14	790.4119	790.4119
883	HBA_CYPCA	P02016	Hemoglobin subunit alpha OS=Cyprinus carpio OX=7962 GN=hba PE=1 SV=3	Regular	2894.0260	0.00	15447.0651	75	6	11	25.17	873011	179112.7	232289			Green	899 1342	0	2	Pass1	PepFrag1	None	790.4094	VDPANFK	VDPANFK	94	7	6.78	4	9	9	5	2	2780.8180	6.9057	Identified	8248	5.0	b2b5b6y1y2y3y3*y4y4*y5*y6y7	11.4713	719	97.0313844089612	154.062768817922	0.0640	Green	14	790.4119	790.4119
883	HBA_CYPCA	P02016	Hemoglobin subunit alpha OS=Cyprinus carpio OX=7962 GN=hba PE=1 SV=3	Regular	2894.0260	0.00	15447.0651	75	6	11	25.17	873011	179112.7	232289			Green	884	0	3	Pass1	PepFrag1	None	1832.8966	TYFAHWADLSPGSGPVK	TYFAHWADLSPGSGPVK	41	17	7.96	7	19	19	12	5	15226.8500	7.7697	Identified	19964	6.5	b2b5b6b8b9b10y1y4y5y6y7y7°y8y10y11y12y13y14y15y17	14.3476	1661	169.566239621622	73.0441597477478	0.0538	Green	166	1832.8970	1832.8970
883	HBA_CYPCA	P02016	Hemoglobin subunit alpha OS=Cyprinus carpio OX=7962 GN=hba PE=1 SV=3	Regular	2894.0260	0.00	15447.0651	75	6	11	25.17	873011	179112.7	232289			Green	884	0	3	Pass1	PepFrag1	None	1832.8966	TYFAHWADLSPGSGPVK	TYFAHWADLSPGSGPVK	41	17	7.96	7	19	19	12	5	15226.8500	7.7697	Identified	19964	6.5	b2b5b6b8b9b10y1y4y5y6y7y7°y8y10y11y12y13y14y15y17	14.3476	1661	169.566239621622	73.0441597477478	0.0538	Green	166	1832.8970	1832.8970
883	HBA_CYPCA	P02016	Hemoglobin subunit alpha OS=Cyprinus carpio OX=7962 GN=hba PE=1 SV=3	Regular	2894.0260	0.00	15447.0651	75	6	11	25.17	873011	179112.7	232289			Green	884	0	3	Pass1	PepFrag1	None	1832.8966	TYFAHWADLSPGSGPVK	TYFAHWADLSPGSGPVK	41	17	7.96	7	19	19	12	5	15226.8500	7.7697	Identified	19964	6.5	b2b5b6b8b9b10y1y4y5y6y7y7°y8y10y11y12y13y14y15y17	14.3476	1661	169.566239621622	73.0441597477478	0.0538	Green	166	1832.8970	1832.8970
883	HBA_CYPCA	P02016	Hemoglobin subunit alpha OS=Cyprinus carpio OX=7962 GN=hba PE=1 SV=3	Regular	2894.0260	0.00	15447.0651	75	6	11	25.17	873011	179112.7	232289			Green	884	0	3	Pass1	PepFrag1	None	1832.8966	TYFAHWADLSPGSGPVK	TYFAHWADLSPGSGPVK	41	17	7.96	7	19	19	12	5	15226.8500	7.7697	Identified	19964	6.5	b2b5b6b8b9b10y1y4y5y6y7y7°y8y10y11y12y13y14y15y17	14.3476	1661	169.566239621622	73.0441597477478	0.0538	Green	166	1832.8970	1832.8970
883	HBA_CYPCA	P02016	Hemoglobin subunit alpha OS=Cyprinus carpio OX=7962 GN=hba PE=1 SV=3	Regular	2894.0260	0.00	15447.0651	75	6	11	25.17	873011	179112.7	232289			Green	884	0	3	Pass1	PepFrag1	None	1832.8966	TYFAHWADLSPGSGPVK	TYFAHWADLSPGSGPVK	41	17	7.96	7	19	19	12	5	15226.8500	7.7697	Identified	19964	6.5	b2b5b6b8b9b10y1y4y5y6y7y7°y8y10y11y12y13y14y15y17	14.3476	1661	169.566239621622	73.0441597477478	0.0538	Green	166	1832.8970	1832.8970
883	HBA_CYPCA	P02016	Hemoglobin subunit alpha OS=Cyprinus carpio OX=7962 GN=hba PE=1 SV=3	Regular	2894.0260	0.00	15447.0651	75	6	11	25.17	873011	179112.7	232289			Green	884	0	3	Pass1	PepFrag1	None	1832.8966	TYFAHWADLSPGSGPVK	TYFAHWADLSPGSGPVK	41	17	7.96	7	19	19	12	5	15226.8500	7.7697	Identified	19964	6.5	b2b5b6b8b9b10y1y4y5y6y7y7°y8y10y11y12y13y14y15y17	14.3476	1661	169.566239621622	73.0441597477478	0.0538	Green	166	1832.8970	1832.8970
883	HBA_CYPCA	P02016	Hemoglobin subunit alpha OS=Cyprinus carpio OX=7962 GN=hba PE=1 SV=3	Regular	2894.0260	0.00	15447.0651	75	6	11	25.17	873011	179112.7	232289			Green	884	0	3	Pass1	PepFrag1	None	1832.8966	TYFAHWADLSPGSGPVK	TYFAHWADLSPGSGPVK	41	17	7.96	7	19	19	12	5	15226.8500	7.7697	Identified	19964	6.5	b2b5b6b8b9b10y1y4y5y6y7y7°y8y10y11y12y13y14y15y17	14.3476	1661	169.566239621622	73.0441597477478	0.0538	Green	166	1832.8970	1832.8970
883	HBA_CYPCA	P02016	Hemoglobin subunit alpha OS=Cyprinus carpio OX=7962 GN=hba PE=1 SV=3	Regular	2894.0260	0.00	15447.0651	75	6	11	25.17	873011	179112.7	232289			Green	884	0	3	Pass1	PepFrag1	None	1832.8966	TYFAHWADLSPGSGPVK	TYFAHWADLSPGSGPVK	41	17	7.96	7	19	19	12	5	15226.8500	7.7697	Identified	19964	6.5	b2b5b6b8b9b10y1y4y5y6y7y7°y8y10y11y12y13y14y15y17	14.3476	1661	169.566239621622	73.0441597477478	0.0538	Green	166	1832.8970	1832.8970
883	HBA_CYPCA	P02016	Hemoglobin subunit alpha OS=Cyprinus carpio OX=7962 GN=hba PE=1 SV=3	Regular	2894.0260	0.00	15447.0651	75	6	11	25.17	873011	179112.7	232289			Green	884	0	3	Pass1	PepFrag1	None	1832.8966	TYFAHWADLSPGSGPVK	TYFAHWADLSPGSGPVK	41	17	7.96	7	19	19	12	5	15226.8500	7.7697	Identified	19964	6.5	b2b5b6b8b9b10y1y4y5y6y7y7°y8y10y11y12y13y14y15y17	14.3476	1661	169.566239621622	73.0441597477478	0.0538	Green	166	1832.8970	1832.8970
883	HBA_CYPCA	P02016	Hemoglobin subunit alpha OS=Cyprinus carpio OX=7962 GN=hba PE=1 SV=3	Regular	2894.0260	0.00	15447.0651	75	6	11	25.17	873011	179112.7	232289			Green	884	0	3	Pass1	PepFrag1	None	1832.8966	TYFAHWADLSPGSGPVK	TYFAHWADLSPGSGPVK	41	17	7.96	7	19	19	12	5	15226.8500	7.7697	Identified	19964	6.5	b2b5b6b8b9b10y1y4y5y6y7y7°y8y10y11y12y13y14y15y17	14.3476	1661	169.566239621622	73.0441597477478	0.0538	Green	166	1832.8970	1832.8970
883	HBA_CYPCA	P02016	Hemoglobin subunit alpha OS=Cyprinus carpio OX=7962 GN=hba PE=1 SV=3	Regular	2894.0260	0.00	15447.0651	75	6	11	25.17	873011	179112.7	232289			Green	884	0	3	Pass1	PepFrag1	None	1832.8966	TYFAHWADLSPGSGPVK	TYFAHWADLSPGSGPVK	41	17	7.96	7	19	19	12	5	15226.8500	7.7697	Identified	19964	6.5	b2b5b6b8b9b10y1y4y5y6y7y7°y8y10y11y12y13y14y15y17	14.3476	1661	169.566239621622	73.0441597477478	0.0538	Green	166	1832.8970	1832.8970
883	HBA_CYPCA	P02016	Hemoglobin subunit alpha OS=Cyprinus carpio OX=7962 GN=hba PE=1 SV=3	Regular	2894.0260	0.00	15447.0651	75	6	11	25.17	873011	179112.7	232289			Green	884	0	3	Pass1	PepFrag1	None	1832.8966	TYFAHWADLSPGSGPVK	TYFAHWADLSPGSGPVK	41	17	7.96	7	19	19	12	5	15226.8500	7.7697	Identified	19964	6.5	b2b5b6b8b9b10y1y4y5y6y7y7°y8y10y11y12y13y14y15y17	14.3476	1661	169.566239621622	73.0441597477478	0.0538	Green	166	1832.8970	1832.8970
883	HBA_CYPCA	P02016	Hemoglobin subunit alpha OS=Cyprinus carpio OX=7962 GN=hba PE=1 SV=3	Regular	2894.0260	0.00	15447.0651	75	6	11	25.17	873011	179112.7	232289			Green	884	0	3	Pass1	PepFrag1	None	1832.8966	TYFAHWADLSPGSGPVK	TYFAHWADLSPGSGPVK	41	17	7.96	7	19	19	12	5	15226.8500	7.7697	Identified	19964	6.5	b2b5b6b8b9b10y1y4y5y6y7y7°y8y10y11y12y13y14y15y17	14.3476	1661	169.566239621622	73.0441597477478	0.0538	Green	166	1832.8970	1832.8970
883	HBA_CYPCA	P02016	Hemoglobin subunit alpha OS=Cyprinus carpio OX=7962 GN=hba PE=1 SV=3	Regular	2894.0260	0.00	15447.0651	75	6	11	25.17	873011	179112.7	232289			Green	884	0	3	Pass1	PepFrag1	None	1832.8966	TYFAHWADLSPGSGPVK	TYFAHWADLSPGSGPVK	41	17	7.96	7	19	19	12	5	15226.8500	7.7697	Identified	19964	6.5	b2b5b6b8b9b10y1y4y5y6y7y7°y8y10y11y12y13y14y15y17	14.3476	1661	169.566239621622	73.0441597477478	0.0538	Green	166	1832.8970	1832.8970
883	HBA_CYPCA	P02016	Hemoglobin subunit alpha OS=Cyprinus carpio OX=7962 GN=hba PE=1 SV=3	Regular	2894.0260	0.00	15447.0651	75	6	11	25.17	873011	179112.7	232289			Green	884	0	3	Pass1	PepFrag1	None	1832.8966	TYFAHWADLSPGSGPVK	TYFAHWADLSPGSGPVK	41	17	7.96	7	19	19	12	5	15226.8500	7.7697	Identified	19964	6.5	b2b5b6b8b9b10y1y4y5y6y7y7°y8y10y11y12y13y14y15y17	14.3476	1661	169.566239621622	73.0441597477478	0.0538	Green	166	1832.8970	1832.8970
883	HBA_CYPCA	P02016	Hemoglobin subunit alpha OS=Cyprinus carpio OX=7962 GN=hba PE=1 SV=3	Regular	2894.0260	0.00	15447.0651	75	6	11	25.17	873011	179112.7	232289			Green	884	0	3	Pass1	PepFrag1	None	1832.8966	TYFAHWADLSPGSGPVK	TYFAHWADLSPGSGPVK	41	17	7.96	7	19	19	12	5	15226.8500	7.7697	Identified	19964	6.5	b2b5b6b8b9b10y1y4y5y6y7y7°y8y10y11y12y13y14y15y17	14.3476	1661	169.566239621622	73.0441597477478	0.0538	Green	166	1832.8970	1832.8970
883	HBA_CYPCA	P02016	Hemoglobin subunit alpha OS=Cyprinus carpio OX=7962 GN=hba PE=1 SV=3	Regular	2894.0260	0.00	15447.0651	75	6	11	25.17	873011	179112.7	232289			Green	884	0	3	Pass1	PepFrag1	None	1832.8966	TYFAHWADLSPGSGPVK	TYFAHWADLSPGSGPVK	41	17	7.96	7	19	19	12	5	15226.8500	7.7697	Identified	19964	6.5	b2b5b6b8b9b10y1y4y5y6y7y7°y8y10y11y12y13y14y15y17	14.3476	1661	169.566239621622	73.0441597477478	0.0538	Green	166	1832.8970	1832.8970
883	HBA_CYPCA	P02016	Hemoglobin subunit alpha OS=Cyprinus carpio OX=7962 GN=hba PE=1 SV=3	Regular	2894.0260	0.00	15447.0651	75	6	11	25.17	873011	179112.7	232289			Green	884	0	3	Pass1	PepFrag1	None	1832.8966	TYFAHWADLSPGSGPVK	TYFAHWADLSPGSGPVK	41	17	7.96	7	19	19	12	5	15226.8500	7.7697	Identified	19964	6.5	b2b5b6b8b9b10y1y4y5y6y7y7°y8y10y11y12y13y14y15y17	14.3476	1661	169.566239621622	73.0441597477478	0.0538	Green	166	1832.8970	1832.8970
883	HBA_CYPCA	P02016	Hemoglobin subunit alpha OS=Cyprinus carpio OX=7962 GN=hba PE=1 SV=3	Regular	2894.0260	0.00	15447.0651	75	6	11	25.17	873011	179112.7	232289			Green	884	0	3	Pass1	PepFrag1	None	1832.8966	TYFAHWADLSPGSGPVK	TYFAHWADLSPGSGPVK	41	17	7.96	7	19	19	12	5	15226.8500	7.7697	Identified	19964	6.5	b2b5b6b8b9b10y1y4y5y6y7y7°y8y10y11y12y13y14y15y17	14.3476	1661	169.566239621622	73.0441597477478	0.0538	Green	166	1832.8970	1832.8970
883	HBA_CYPCA	P02016	Hemoglobin subunit alpha OS=Cyprinus carpio OX=7962 GN=hba PE=1 SV=3	Regular	2894.0260	0.00	15447.0651	75	6	11	25.17	873011	179112.7	232289			Green	884	0	3	Pass1	PepFrag1	None	1832.8966	TYFAHWADLSPGSGPVK	TYFAHWADLSPGSGPVK	41	17	7.96	7	19	19	12	5	15226.8500	7.7697	Identified	19964	6.5	b2b5b6b8b9b10y1y4y5y6y7y7°y8y10y11y12y13y14y15y17	14.3476	1661	169.566239621622	73.0441597477478	0.0538	Green	166	1832.8970	1832.8970
883	HBA_CYPCA	P02016	Hemoglobin subunit alpha OS=Cyprinus carpio OX=7962 GN=hba PE=1 SV=3	Regular	2894.0260	0.00	15447.0651	75	6	11	25.17	873011	179112.7	232289			Green		0	4	Pass1	PepFrag1	None	1960.9916	TYFAHWADLSPGSGPVKK	TYFAHWADLSPGSGPVKK	41	18	9.99	6	5	5	1	0	1187.3370	6.5361	Identified	5415	4.6	b8y7y8y16y18	13.5072	1796	178.633890022606	79.0892600150704	0.0191	Green	124	1960.9935	1960.9935
883	HBA_CYPCA	P02016	Hemoglobin subunit alpha OS=Cyprinus carpio OX=7962 GN=hba PE=1 SV=3	Regular	2894.0260	0.00	15447.0651	75	6	11	25.17	873011	179112.7	232289			Green		0	4	Pass1	PepFrag1	None	1960.9916	TYFAHWADLSPGSGPVKK	TYFAHWADLSPGSGPVKK	41	18	9.99	6	5	5	1	0	1187.3370	6.5361	Identified	5415	4.6	b8y7y8y16y18	13.5072	1796	178.633890022606	79.0892600150704	0.0191	Green	124	1960.9935	1960.9935
883	HBA_CYPCA	P02016	Hemoglobin subunit alpha OS=Cyprinus carpio OX=7962 GN=hba PE=1 SV=3	Regular	2894.0260	0.00	15447.0651	75	6	11	25.17	873011	179112.7	232289			Green		0	4	Pass1	PepFrag1	None	1960.9916	TYFAHWADLSPGSGPVKK	TYFAHWADLSPGSGPVKK	41	18	9.99	6	5	5	1	0	1187.3370	6.5361	Identified	5415	4.6	b8y7y8y16y18	13.5072	1796	178.633890022606	79.0892600150704	0.0191	Green	124	1960.9935	1960.9935
883	HBA_CYPCA	P02016	Hemoglobin subunit alpha OS=Cyprinus carpio OX=7962 GN=hba PE=1 SV=3	Regular	2894.0260	0.00	15447.0651	75	6	11	25.17	873011	179112.7	232289			Green		0	4	Pass1	PepFrag1	None	1960.9916	TYFAHWADLSPGSGPVKK	TYFAHWADLSPGSGPVKK	41	18	9.99	6	5	5	1	0	1187.3370	6.5361	Identified	5415	4.6	b8y7y8y16y18	13.5072	1796	178.633890022606	79.0892600150704	0.0191	Green	124	1960.9935	1960.9935
883	HBA_CYPCA	P02016	Hemoglobin subunit alpha OS=Cyprinus carpio OX=7962 GN=hba PE=1 SV=3	Regular	2894.0260	0.00	15447.0651	75	6	11	25.17	873011	179112.7	232289			Green		0	4	Pass1	PepFrag1	None	1960.9916	TYFAHWADLSPGSGPVKK	TYFAHWADLSPGSGPVKK	41	18	9.99	6	5	5	1	0	1187.3370	6.5361	Identified	5415	4.6	b8y7y8y16y18	13.5072	1796	178.633890022606	79.0892600150704	0.0191	Green	124	1960.9935	1960.9935
883	HBA_CYPCA	P02016	Hemoglobin subunit alpha OS=Cyprinus carpio OX=7962 GN=hba PE=1 SV=3	Regular	2894.0260	0.00	15447.0651	75	6	11	25.17	873011	179112.7	232289			Green	899 1342	0	5	Pass2	MissedCleavage	None	1059.5946	LRVDPANFK	LRVDPANFK	92	9	10.19	8	13	13	10	5	22920.8700	7.8217	Identified	62217	7.4	b2b3b4b4°b5b6b7b8y1y2y3y3*y4y5y5*y9	12.0121	991	120.173507524612	80.1735075246119	0.1463	Green	34	1059.5931	1059.5931
883	HBA_CYPCA	P02016	Hemoglobin subunit alpha OS=Cyprinus carpio OX=7962 GN=hba PE=1 SV=3	Regular	2894.0260	0.00	15447.0651	75	6	11	25.17	873011	179112.7	232289			Green	899 1342	0	5	Pass2	MissedCleavage	None	1059.5946	LRVDPANFK	LRVDPANFK	92	9	10.19	8	13	13	10	5	22920.8700	7.8217	Identified	62217	7.4	b2b3b4b4°b5b6b7b8y1y2y3y3*y4y5y5*y9	12.0121	991	120.173507524612	80.1735075246119	0.1463	Green	34	1059.5931	1059.5931
883	HBA_CYPCA	P02016	Hemoglobin subunit alpha OS=Cyprinus carpio OX=7962 GN=hba PE=1 SV=3	Regular	2894.0260	0.00	15447.0651	75	6	11	25.17	873011	179112.7	232289			Green	899 1342	0	5	Pass2	MissedCleavage	None	1059.5946	LRVDPANFK	LRVDPANFK	92	9	10.19	8	13	13	10	5	22920.8700	7.8217	Identified	62217	7.4	b2b3b4b4°b5b6b7b8y1y2y3y3*y4y5y5*y9	12.0121	991	120.173507524612	80.1735075246119	0.1463	Green	34	1059.5931	1059.5931
883	HBA_CYPCA	P02016	Hemoglobin subunit alpha OS=Cyprinus carpio OX=7962 GN=hba PE=1 SV=3	Regular	2894.0260	0.00	15447.0651	75	6	11	25.17	873011	179112.7	232289			Green	899 1342	0	5	Pass2	MissedCleavage	None	1059.5946	LRVDPANFK	LRVDPANFK	92	9	10.19	8	13	13	10	5	22920.8700	7.8217	Identified	62217	7.4	b2b3b4b4°b5b6b7b8y1y2y3y3*y4y5y5*y9	12.0121	991	120.173507524612	80.1735075246119	0.1463	Green	34	1059.5931	1059.5931
883	HBA_CYPCA	P02016	Hemoglobin subunit alpha OS=Cyprinus carpio OX=7962 GN=hba PE=1 SV=3	Regular	2894.0260	0.00	15447.0651	75	6	11	25.17	873011	179112.7	232289			Green	899 1342	0	5	Pass2	MissedCleavage	None	1059.5946	LRVDPANFK	LRVDPANFK	92	9	10.19	8	13	13	10	5	22920.8700	7.8217	Identified	62217	7.4	b2b3b4b4°b5b6b7b8y1y2y3y3*y4y5y5*y9	12.0121	991	120.173507524612	80.1735075246119	0.1463	Green	34	1059.5931	1059.5931
883	HBA_CYPCA	P02016	Hemoglobin subunit alpha OS=Cyprinus carpio OX=7962 GN=hba PE=1 SV=3	Regular	2894.0260	0.00	15447.0651	75	6	11	25.17	873011	179112.7	232289			Green	899 1342	0	5	Pass2	MissedCleavage	None	1059.5946	LRVDPANFK	LRVDPANFK	92	9	10.19	8	13	13	10	5	22920.8700	7.8217	Identified	62217	7.4	b2b3b4b4°b5b6b7b8y1y2y3y3*y4y5y5*y9	12.0121	991	120.173507524612	80.1735075246119	0.1463	Green	34	1059.5931	1059.5931
883	HBA_CYPCA	P02016	Hemoglobin subunit alpha OS=Cyprinus carpio OX=7962 GN=hba PE=1 SV=3	Regular	2894.0260	0.00	15447.0651	75	6	11	25.17	873011	179112.7	232289			Green	899 1342	0	5	Pass2	MissedCleavage	None	1059.5946	LRVDPANFK	LRVDPANFK	92	9	10.19	8	13	13	10	5	22920.8700	7.8217	Identified	62217	7.4	b2b3b4b4°b5b6b7b8y1y2y3y3*y4y5y5*y9	12.0121	991	120.173507524612	80.1735075246119	0.1463	Green	34	1059.5931	1059.5931
883	HBA_CYPCA	P02016	Hemoglobin subunit alpha OS=Cyprinus carpio OX=7962 GN=hba PE=1 SV=3	Regular	2894.0260	0.00	15447.0651	75	6	11	25.17	873011	179112.7	232289			Green	899 1342	0	5	Pass2	MissedCleavage	None	1059.5946	LRVDPANFK	LRVDPANFK	92	9	10.19	8	13	13	10	5	22920.8700	7.8217	Identified	62217	7.4	b2b3b4b4°b5b6b7b8y1y2y3y3*y4y5y5*y9	12.0121	991	120.173507524612	80.1735075246119	0.1463	Green	34	1059.5931	1059.5931
883	HBA_CYPCA	P02016	Hemoglobin subunit alpha OS=Cyprinus carpio OX=7962 GN=hba PE=1 SV=3	Regular	2894.0260	0.00	15447.0651	75	6	11	25.17	873011	179112.7	232289			Green	899 1342	0	5	Pass2	MissedCleavage	None	1059.5946	LRVDPANFK	LRVDPANFK	92	9	10.19	8	13	13	10	5	22920.8700	7.8217	Identified	62217	7.4	b2b3b4b4°b5b6b7b8y1y2y3y3*y4y5y5*y9	12.0121	991	120.173507524612	80.1735075246119	0.1463	Green	34	1059.5931	1059.5931
883	HBA_CYPCA	P02016	Hemoglobin subunit alpha OS=Cyprinus carpio OX=7962 GN=hba PE=1 SV=3	Regular	2894.0260	0.00	15447.0651	75	6	11	25.17	873011	179112.7	232289			Green	899 1342	0	5	Pass2	MissedCleavage	None	1059.5946	LRVDPANFK	LRVDPANFK	92	9	10.19	8	13	13	10	5	22920.8700	7.8217	Identified	62217	7.4	b2b3b4b4°b5b6b7b8y1y2y3y3*y4y5y5*y9	12.0121	991	120.173507524612	80.1735075246119	0.1463	Green	34	1059.5931	1059.5931
883	HBA_CYPCA	P02016	Hemoglobin subunit alpha OS=Cyprinus carpio OX=7962 GN=hba PE=1 SV=3	Regular	2894.0260	0.00	15447.0651	75	6	11	25.17	873011	179112.7	232289			Green	899 1342	0	5	Pass2	MissedCleavage	None	1059.5946	LRVDPANFK	LRVDPANFK	92	9	10.19	8	13	13	10	5	22920.8700	7.8217	Identified	62217	7.4	b2b3b4b4°b5b6b7b8y1y2y3y3*y4y5y5*y9	12.0121	991	120.173507524612	80.1735075246119	0.1463	Green	34	1059.5931	1059.5931
883	HBA_CYPCA	P02016	Hemoglobin subunit alpha OS=Cyprinus carpio OX=7962 GN=hba PE=1 SV=3	Regular	2894.0260	0.00	15447.0651	75	6	11	25.17	873011	179112.7	232289			Green	899 1342	0	5	Pass2	MissedCleavage	None	1059.5946	LRVDPANFK	LRVDPANFK	92	9	10.19	8	13	13	10	5	22920.8700	7.8217	Identified	62217	7.4	b2b3b4b4°b5b6b7b8y1y2y3y3*y4y5y5*y9	12.0121	991	120.173507524612	80.1735075246119	0.1463	Green	34	1059.5931	1059.5931
883	HBA_CYPCA	P02016	Hemoglobin subunit alpha OS=Cyprinus carpio OX=7962 GN=hba PE=1 SV=3	Regular	2894.0260	0.00	15447.0651	75	6	11	25.17	873011	179112.7	232289			Green	899 1342	0	5	Pass2	MissedCleavage	None	1059.5946	LRVDPANFK	LRVDPANFK	92	9	10.19	8	13	13	10	5	22920.8700	7.8217	Identified	62217	7.4	b2b3b4b4°b5b6b7b8y1y2y3y3*y4y5y5*y9	12.0121	991	120.173507524612	80.1735075246119	0.1463	Green	34	1059.5931	1059.5931
883	HBA_CYPCA	P02016	Hemoglobin subunit alpha OS=Cyprinus carpio OX=7962 GN=hba PE=1 SV=3	Regular	2894.0260	0.00	15447.0651	75	6	11	25.17	873011	179112.7	232289			Green	899 1342	0	5	Pass2	MissedCleavage	None	1059.5946	LRVDPANFK	LRVDPANFK	92	9	10.19	8	13	13	10	5	22920.8700	7.8217	Identified	62217	7.4	b2b3b4b4°b5b6b7b8y1y2y3y3*y4y5y5*y9	12.0121	991	120.173507524612	80.1735075246119	0.1463	Green	34	1059.5931	1059.5931
883	HBA_CYPCA	P02016	Hemoglobin subunit alpha OS=Cyprinus carpio OX=7962 GN=hba PE=1 SV=3	Regular	2894.0260	0.00	15447.0651	75	6	11	25.17	873011	179112.7	232289			Green	899 1342	0	5	Pass2	MissedCleavage	None	1059.5946	LRVDPANFK	LRVDPANFK	92	9	10.19	8	13	13	10	5	22920.8700	7.8217	Identified	62217	7.4	b2b3b4b4°b5b6b7b8y1y2y3y3*y4y5y5*y9	12.0121	991	120.173507524612	80.1735075246119	0.1463	Green	34	1059.5931	1059.5931
883	HBA_CYPCA	P02016	Hemoglobin subunit alpha OS=Cyprinus carpio OX=7962 GN=hba PE=1 SV=3	Regular	2894.0260	0.00	15447.0651	75	6	11	25.17	873011	179112.7	232289			Green	899 1342	0	5	Pass2	MissedCleavage	None	1059.5946	LRVDPANFK	LRVDPANFK	92	9	10.19	8	13	13	10	5	22920.8700	7.8217	Identified	62217	7.4	b2b3b4b4°b5b6b7b8y1y2y3y3*y4y5y5*y9	12.0121	991	120.173507524612	80.1735075246119	0.1463	Green	34	1059.5931	1059.5931
883	HBA_CYPCA	P02016	Hemoglobin subunit alpha OS=Cyprinus carpio OX=7962 GN=hba PE=1 SV=3	Regular	2894.0260	0.00	15447.0651	75	6	11	25.17	873011	179112.7	232289			Green	884 885 1342	0	6	Pass2	VarMod	Oxidation+M(1)	1096.5707	MLTVYPQTK	MLTVYPQTK	32	9	9.58	9	13	13	11	5	29934.4800	8.0633	Identified	108770	10.0	b1b2b3b3°b4b4°b5b5°y2y2°y3y3*y3°y4y4*y4°y5y5°y6y7y8y9	11.9289	1019	122.426591069237	82.4265910692372	0.4757	Green	29	1096.5706	1096.5706
883	HBA_CYPCA	P02016	Hemoglobin subunit alpha OS=Cyprinus carpio OX=7962 GN=hba PE=1 SV=3	Regular	2894.0260	0.00	15447.0651	75	6	11	25.17	873011	179112.7	232289			Green	884 885 1342	0	6	Pass2	VarMod	Oxidation+M(1)	1096.5707	MLTVYPQTK	MLTVYPQTK	32	9	9.58	9	13	13	11	5	29934.4800	8.0633	Identified	108770	10.0	b1b2b3b3°b4b4°b5b5°y2y2°y3y3*y3°y4y4*y4°y5y5°y6y7y8y9	11.9289	1019	122.426591069237	82.4265910692372	0.4757	Green	29	1096.5706	1096.5706
883	HBA_CYPCA	P02016	Hemoglobin subunit alpha OS=Cyprinus carpio OX=7962 GN=hba PE=1 SV=3	Regular	2894.0260	0.00	15447.0651	75	6	11	25.17	873011	179112.7	232289			Green	884 885 1342	0	6	Pass2	VarMod	Oxidation+M(1)	1096.5707	MLTVYPQTK	MLTVYPQTK	32	9	9.58	9	13	13	11	5	29934.4800	8.0633	Identified	108770	10.0	b1b2b3b3°b4b4°b5b5°y2y2°y3y3*y3°y4y4*y4°y5y5°y6y7y8y9	11.9289	1019	122.426591069237	82.4265910692372	0.4757	Green	29	1096.5706	1096.5706
883	HBA_CYPCA	P02016	Hemoglobin subunit alpha OS=Cyprinus carpio OX=7962 GN=hba PE=1 SV=3	Regular	2894.0260	0.00	15447.0651	75	6	11	25.17	873011	179112.7	232289			Green	884 885 1342	0	6	Pass2	VarMod	Oxidation+M(1)	1096.5707	MLTVYPQTK	MLTVYPQTK	32	9	9.58	9	13	13	11	5	29934.4800	8.0633	Identified	108770	10.0	b1b2b3b3°b4b4°b5b5°y2y2°y3y3*y3°y4y4*y4°y5y5°y6y7y8y9	11.9289	1019	122.426591069237	82.4265910692372	0.4757	Green	29	1096.5706	1096.5706
883	HBA_CYPCA	P02016	Hemoglobin subunit alpha OS=Cyprinus carpio OX=7962 GN=hba PE=1 SV=3	Regular	2894.0260	0.00	15447.0651	75	6	11	25.17	873011	179112.7	232289			Green	884 885 1342	0	6	Pass2	VarMod	Oxidation+M(1)	1096.5707	MLTVYPQTK	MLTVYPQTK	32	9	9.58	9	13	13	11	5	29934.4800	8.0633	Identified	108770	10.0	b1b2b3b3°b4b4°b5b5°y2y2°y3y3*y3°y4y4*y4°y5y5°y6y7y8y9	11.9289	1019	122.426591069237	82.4265910692372	0.4757	Green	29	1096.5706	1096.5706
883	HBA_CYPCA	P02016	Hemoglobin subunit alpha OS=Cyprinus carpio OX=7962 GN=hba PE=1 SV=3	Regular	2894.0260	0.00	15447.0651	75	6	11	25.17	873011	179112.7	232289			Green	884 885 1342	0	6	Pass2	VarMod	Oxidation+M(1)	1096.5707	MLTVYPQTK	MLTVYPQTK	32	9	9.58	9	13	13	11	5	29934.4800	8.0633	Identified	108770	10.0	b1b2b3b3°b4b4°b5b5°y2y2°y3y3*y3°y4y4*y4°y5y5°y6y7y8y9	11.9289	1019	122.426591069237	82.4265910692372	0.4757	Green	29	1096.5706	1096.5706
883	HBA_CYPCA	P02016	Hemoglobin subunit alpha OS=Cyprinus carpio OX=7962 GN=hba PE=1 SV=3	Regular	2894.0260	0.00	15447.0651	75	6	11	25.17	873011	179112.7	232289			Green	884 885 1342	0	6	Pass2	VarMod	Oxidation+M(1)	1096.5707	MLTVYPQTK	MLTVYPQTK	32	9	9.58	9	13	13	11	5	29934.4800	8.0633	Identified	108770	10.0	b1b2b3b3°b4b4°b5b5°y2y2°y3y3*y3°y4y4*y4°y5y5°y6y7y8y9	11.9289	1019	122.426591069237	82.4265910692372	0.4757	Green	29	1096.5706	1096.5706
883	HBA_CYPCA	P02016	Hemoglobin subunit alpha OS=Cyprinus carpio OX=7962 GN=hba PE=1 SV=3	Regular	2894.0260	0.00	15447.0651	75	6	11	25.17	873011	179112.7	232289			Green	884 885 1342	0	6	Pass2	VarMod	Oxidation+M(1)	1096.5707	MLTVYPQTK	MLTVYPQTK	32	9	9.58	9	13	13	11	5	29934.4800	8.0633	Identified	108770	10.0	b1b2b3b3°b4b4°b5b5°y2y2°y3y3*y3°y4y4*y4°y5y5°y6y7y8y9	11.9289	1019	122.426591069237	82.4265910692372	0.4757	Green	29	1096.5706	1096.5706
883	HBA_CYPCA	P02016	Hemoglobin subunit alpha OS=Cyprinus carpio OX=7962 GN=hba PE=1 SV=3	Regular	2894.0260	0.00	15447.0651	75	6	11	25.17	873011	179112.7	232289			Green	884 885 1342	0	6	Pass2	VarMod	Oxidation+M(1)	1096.5707	MLTVYPQTK	MLTVYPQTK	32	9	9.58	9	13	13	11	5	29934.4800	8.0633	Identified	108770	10.0	b1b2b3b3°b4b4°b5b5°y2y2°y3y3*y3°y4y4*y4°y5y5°y6y7y8y9	11.9289	1019	122.426591069237	82.4265910692372	0.4757	Green	29	1096.5706	1096.5706
883	HBA_CYPCA	P02016	Hemoglobin subunit alpha OS=Cyprinus carpio OX=7962 GN=hba PE=1 SV=3	Regular	2894.0260	0.00	15447.0651	75	6	11	25.17	873011	179112.7	232289			Green	884 885 1342	0	6	Pass2	VarMod	Oxidation+M(1)	1096.5707	MLTVYPQTK	MLTVYPQTK	32	9	9.58	9	13	13	11	5	29934.4800	8.0633	Identified	108770	10.0	b1b2b3b3°b4b4°b5b5°y2y2°y3y3*y3°y4y4*y4°y5y5°y6y7y8y9	11.9289	1019	122.426591069237	82.4265910692372	0.4757	Green	29	1096.5706	1096.5706
883	HBA_CYPCA	P02016	Hemoglobin subunit alpha OS=Cyprinus carpio OX=7962 GN=hba PE=1 SV=3	Regular	2894.0260	0.00	15447.0651	75	6	11	25.17	873011	179112.7	232289			Green	884 885 1342	0	6	Pass2	VarMod	Oxidation+M(1)	1096.5707	MLTVYPQTK	MLTVYPQTK	32	9	9.58	9	13	13	11	5	29934.4800	8.0633	Identified	108770	10.0	b1b2b3b3°b4b4°b5b5°y2y2°y3y3*y3°y4y4*y4°y5y5°y6y7y8y9	11.9289	1019	122.426591069237	82.4265910692372	0.4757	Green	29	1096.5706	1096.5706
883	HBA_CYPCA	P02016	Hemoglobin subunit alpha OS=Cyprinus carpio OX=7962 GN=hba PE=1 SV=3	Regular	2894.0260	0.00	15447.0651	75	6	11	25.17	873011	179112.7	232289			Green	884 885 1342	0	6	Pass2	VarMod	Oxidation+M(1)	1096.5707	MLTVYPQTK	MLTVYPQTK	32	9	9.58	9	13	13	11	5	29934.4800	8.0633	Identified	108770	10.0	b1b2b3b3°b4b4°b5b5°y2y2°y3y3*y3°y4y4*y4°y5y5°y6y7y8y9	11.9289	1019	122.426591069237	82.4265910692372	0.4757	Green	29	1096.5706	1096.5706
883	HBA_CYPCA	P02016	Hemoglobin subunit alpha OS=Cyprinus carpio OX=7962 GN=hba PE=1 SV=3	Regular	2894.0260	0.00	15447.0651	75	6	11	25.17	873011	179112.7	232289			Green	884 885 1342	0	6	Pass2	VarMod	Oxidation+M(1)	1096.5707	MLTVYPQTK	MLTVYPQTK	32	9	9.58	9	13	13	11	5	29934.4800	8.0633	Identified	108770	10.0	b1b2b3b3°b4b4°b5b5°y2y2°y3y3*y3°y4y4*y4°y5y5°y6y7y8y9	11.9289	1019	122.426591069237	82.4265910692372	0.4757	Green	29	1096.5706	1096.5706
883	HBA_CYPCA	P02016	Hemoglobin subunit alpha OS=Cyprinus carpio OX=7962 GN=hba PE=1 SV=3	Regular	2894.0260	0.00	15447.0651	75	6	11	25.17	873011	179112.7	232289			Green	884 885 1342	0	6	Pass2	VarMod	Oxidation+M(1)	1096.5707	MLTVYPQTK	MLTVYPQTK	32	9	9.58	9	13	13	11	5	29934.4800	8.0633	Identified	108770	10.0	b1b2b3b3°b4b4°b5b5°y2y2°y3y3*y3°y4y4*y4°y5y5°y6y7y8y9	11.9289	1019	122.426591069237	82.4265910692372	0.4757	Green	29	1096.5706	1096.5706
883	HBA_CYPCA	P02016	Hemoglobin subunit alpha OS=Cyprinus carpio OX=7962 GN=hba PE=1 SV=3	Regular	2894.0260	0.00	15447.0651	75	6	11	25.17	873011	179112.7	232289			Green	884 885 1342	0	6	Pass2	VarMod	Oxidation+M(1)	1096.5707	MLTVYPQTK	MLTVYPQTK	32	9	9.58	9	13	13	11	5	29934.4800	8.0633	Identified	108770	10.0	b1b2b3b3°b4b4°b5b5°y2y2°y3y3*y3°y4y4*y4°y5y5°y6y7y8y9	11.9289	1019	122.426591069237	82.4265910692372	0.4757	Green	29	1096.5706	1096.5706
883	HBA_CYPCA	P02016	Hemoglobin subunit alpha OS=Cyprinus carpio OX=7962 GN=hba PE=1 SV=3	Regular	2894.0260	0.00	15447.0651	75	6	11	25.17	873011	179112.7	232289			Green	884 885 1342	0	6	Pass2	VarMod	Oxidation+M(1)	1096.5707	MLTVYPQTK	MLTVYPQTK	32	9	9.58	9	13	13	11	5	29934.4800	8.0633	Identified	108770	10.0	b1b2b3b3°b4b4°b5b5°y2y2°y3y3*y3°y4y4*y4°y5y5°y6y7y8y9	11.9289	1019	122.426591069237	82.4265910692372	0.4757	Green	29	1096.5706	1096.5706
883	HBA_CYPCA	P02016	Hemoglobin subunit alpha OS=Cyprinus carpio OX=7962 GN=hba PE=1 SV=3	Regular	2894.0260	0.00	15447.0651	75	6	11	25.17	873011	179112.7	232289			Green	884 885 1342	0	6	Pass2	VarMod	Oxidation+M(1)	1096.5707	MLTVYPQTK	MLTVYPQTK	32	9	9.58	9	13	13	11	5	29934.4800	8.0633	Identified	108770	10.0	b1b2b3b3°b4b4°b5b5°y2y2°y3y3*y3°y4y4*y4°y5y5°y6y7y8y9	11.9289	1019	122.426591069237	82.4265910692372	0.4757	Green	29	1096.5706	1096.5706
883	HBA_CYPCA	P02016	Hemoglobin subunit alpha OS=Cyprinus carpio OX=7962 GN=hba PE=1 SV=3	Regular	2894.0260	0.00	15447.0651	75	6	11	25.17	873011	179112.7	232289			Green	884 885 1342	0	6	Pass2	VarMod	Oxidation+M(1)	1096.5707	MLTVYPQTK	MLTVYPQTK	32	9	9.58	9	13	13	11	5	29934.4800	8.0633	Identified	108770	10.0	b1b2b3b3°b4b4°b5b5°y2y2°y3y3*y3°y4y4*y4°y5y5°y6y7y8y9	11.9289	1019	122.426591069237	82.4265910692372	0.4757	Green	29	1096.5706	1096.5706
883	HBA_CYPCA	P02016	Hemoglobin subunit alpha OS=Cyprinus carpio OX=7962 GN=hba PE=1 SV=3	Regular	2894.0260	0.00	15447.0651	75	6	11	25.17	873011	179112.7	232289			Green	884 885 1342	0	6	Pass2	VarMod	Oxidation+M(1)	1096.5707	MLTVYPQTK	MLTVYPQTK	32	9	9.58	9	13	13	11	5	29934.4800	8.0633	Identified	108770	10.0	b1b2b3b3°b4b4°b5b5°y2y2°y3y3*y3°y4y4*y4°y5y5°y6y7y8y9	11.9289	1019	122.426591069237	82.4265910692372	0.4757	Green	29	1096.5706	1096.5706
883	HBA_CYPCA	P02016	Hemoglobin subunit alpha OS=Cyprinus carpio OX=7962 GN=hba PE=1 SV=3	Regular	2894.0260	0.00	15447.0651	75	6	11	25.17	873011	179112.7	232289			Green	884 885 1342	0	6	Pass2	VarMod	Oxidation+M(1)	1096.5707	MLTVYPQTK	MLTVYPQTK	32	9	9.58	9	13	13	11	5	29934.4800	8.0633	Identified	108770	10.0	b1b2b3b3°b4b4°b5b5°y2y2°y3y3*y3°y4y4*y4°y5y5°y6y7y8y9	11.9289	1019	122.426591069237	82.4265910692372	0.4757	Green	29	1096.5706	1096.5706
883	HBA_CYPCA	P02016	Hemoglobin subunit alpha OS=Cyprinus carpio OX=7962 GN=hba PE=1 SV=3	Regular	2894.0260	0.00	15447.0651	75	6	11	25.17	873011	179112.7	232289			Green	884 885 1342	0	6	Pass2	VarMod	Oxidation+M(1)	1096.5707	MLTVYPQTK	MLTVYPQTK	32	9	9.58	9	13	13	11	5	29934.4800	8.0633	Identified	108770	10.0	b1b2b3b3°b4b4°b5b5°y2y2°y3y3*y3°y4y4*y4°y5y5°y6y7y8y9	11.9289	1019	122.426591069237	82.4265910692372	0.4757	Green	29	1096.5706	1096.5706
883	HBA_CYPCA	P02016	Hemoglobin subunit alpha OS=Cyprinus carpio OX=7962 GN=hba PE=1 SV=3	Regular	2894.0260	0.00	15447.0651	75	6	11	25.17	873011	179112.7	232289			Green	884 885 1342	0	6	Pass2	VarMod	Oxidation+M(1)	1096.5707	MLTVYPQTK	MLTVYPQTK	32	9	9.58	9	13	13	11	5	29934.4800	8.0633	Identified	108770	10.0	b1b2b3b3°b4b4°b5b5°y2y2°y3y3*y3°y4y4*y4°y5y5°y6y7y8y9	11.9289	1019	122.426591069237	82.4265910692372	0.4757	Green	29	1096.5706	1096.5706
883	HBA_CYPCA	P02016	Hemoglobin subunit alpha OS=Cyprinus carpio OX=7962 GN=hba PE=1 SV=3	Regular	2894.0260	0.00	15447.0651	75	6	11	25.17	873011	179112.7	232289			Green		0	7	Pass2	InSource	None	484.2878	LRVD	LRVDPANFK	92	4	6.78	8	0	0	0	0	35.7084	0.0000		72	0.0	y3°	12.0124	468	72.876952413508	105.753904827016	0.0137	Green	36	484.2858	484.2858
883	HBA_CYPCA	P02016	Hemoglobin subunit alpha OS=Cyprinus carpio OX=7962 GN=hba PE=1 SV=3	Regular	2894.0260	0.00	15447.0651	75	6	11	25.17	873011	179112.7	232289			Green		0	8	Pass2	InSource	None	576.3140	PANFK	LRVDPANFK	96	5	10.70	8	3	3	2	0	644.3421	0.0000	Missing	789	0.0	b2b3b4	12.0122	523	78.4803190808784	116.960638161757	0.0091	Green	35	576.3126	576.3126
883	HBA_CYPCA	P02016	Hemoglobin subunit alpha OS=Cyprinus carpio OX=7962 GN=hba PE=1 SV=3	Regular	2894.0260	0.00	15447.0651	75	6	11	25.17	873011	179112.7	232289			Green		0	8	Pass2	InSource	None	576.3140	PANFK	LRVDPANFK	96	5	10.70	8	3	3	2	0	644.3421	0.0000	Missing	789	0.0	b2b3b4	12.0122	523	78.4803190808784	116.960638161757	0.0091	Green	35	576.3126	576.3126
883	HBA_CYPCA	P02016	Hemoglobin subunit alpha OS=Cyprinus carpio OX=7962 GN=hba PE=1 SV=3	Regular	2894.0260	0.00	15447.0651	75	6	11	25.17	873011	179112.7	232289			Green		0	8	Pass2	InSource	None	576.3140	PANFK	LRVDPANFK	96	5	10.70	8	3	3	2	0	644.3421	0.0000	Missing	789	0.0	b2b3b4	12.0122	523	78.4803190808784	116.960638161757	0.0091	Green	35	576.3126	576.3126
883	HBA_CYPCA	P02016	Hemoglobin subunit alpha OS=Cyprinus carpio OX=7962 GN=hba PE=1 SV=3	Regular	2894.0260	0.00	15447.0651	75	6	11	25.17	873011	179112.7	232289			Green		0	9	Pass2	InSource	None	691.3410	DPANFK	VDPANFK	95	6	6.89	4	3	3	2	0	257.7151	0.0000	Missing	300	0.0	b3b4b5	11.4713	614	87.3383966566926	134.676793313385	0.0058	Green	13	691.3399	691.3399
883	HBA_CYPCA	P02016	Hemoglobin subunit alpha OS=Cyprinus carpio OX=7962 GN=hba PE=1 SV=3	Regular	2894.0260	0.00	15447.0651	75	6	11	25.17	873011	179112.7	232289			Green		0	9	Pass2	InSource	None	691.3410	DPANFK	VDPANFK	95	6	6.89	4	3	3	2	0	257.7151	0.0000	Missing	300	0.0	b3b4b5	11.4713	614	87.3383966566926	134.676793313385	0.0058	Green	13	691.3399	691.3399
883	HBA_CYPCA	P02016	Hemoglobin subunit alpha OS=Cyprinus carpio OX=7962 GN=hba PE=1 SV=3	Regular	2894.0260	0.00	15447.0651	75	6	11	25.17	873011	179112.7	232289			Green		0	9	Pass2	InSource	None	691.3410	DPANFK	VDPANFK	95	6	6.89	4	3	3	2	0	257.7151	0.0000	Missing	300	0.0	b3b4b5	11.4713	614	87.3383966566926	134.676793313385	0.0058	Green	13	691.3399	691.3399
883	HBA_CYPCA	P02016	Hemoglobin subunit alpha OS=Cyprinus carpio OX=7962 GN=hba PE=1 SV=3	Regular	2894.0260	0.00	15447.0651	75	6	11	25.17	873011	179112.7	232289			Green		0	10	Pass2	InSource	None	581.3406	LRVDP	LRVDPANFK	92	5	6.78	8	0	0	0	0	41.6529	0.0000	Missing	0	0.0		12.0134	558	81.9437371857429	123.887474371486	0.0037	Green	37	581.3378	581.3378
883	HBA_CYPCA	P02016	Hemoglobin subunit alpha OS=Cyprinus carpio OX=7962 GN=hba PE=1 SV=3	Regular	2894.0260	0.00	15447.0651	75	6	11	25.17	873011	179112.7	232289			Green		0	11	Pass2	NeutralLoss_H2O	None	1062.5652	MLTVYPQTK	MLTVYPQTK	32	9	9.58	5	0	0	0	0	159.8960	0.0000	Missing	0	0.0		12.6617	1019	122.426591069237	82.4265910692372	0.0025	Green	82	1062.5647	1062.5647
883	HBA_CYPCA	P02016	Hemoglobin subunit alpha OS=Cyprinus carpio OX=7962 GN=hba PE=1 SV=3	Regular	2894.0260	0.00	15447.0651	75	6	11	25.17	873011	179112.7	232289			Green		0	12	Pass2	NeutralLoss_H2O	Oxidation+M(1)	1078.5601	MLTVYPQTK	MLTVYPQTK	32	9	9.58	9	0	0	0	0	117.0613	0.0000	Missing	0	0.0		11.9315	1019	122.426591069237	82.4265910692372	0.0012	Green	30	1078.5579	1078.5579
885	HBA_CARAU	P02018	Hemoglobin subunit alpha OS=Carassius auratus OX=7957 GN=hba PE=1 SV=1	Regular	2041.8410	0.00	15425.9361	40	3	10	14.08	827821	0	213719			Green	884	1	1	Pass1	PepFrag1	None	1101.5535	ADEIGAEALGR	ADEIGAEALGR	20	11	3.82	10	17	17	14	7	16230.4000	7.7975		78435	10.0	b2b3b3°b4b4°b5b6b6°b7b8b9y1y2y3y4y5y5°y6y7y7°y8y9°y11	12.2112	1002	121.061146314374	81.061146314374	0.2820	Green	54	1101.5556	1101.5556
885	HBA_CARAU	P02018	Hemoglobin subunit alpha OS=Carassius auratus OX=7957 GN=hba PE=1 SV=1	Regular	2041.8410	0.00	15425.9361	40	3	10	14.08	827821	0	213719			Green	884	1	1	Pass1	PepFrag1	None	1101.5535	ADEIGAEALGR	ADEIGAEALGR	20	11	3.82	10	17	17	14	7	16230.4000	7.7975		78435	10.0	b2b3b3°b4b4°b5b6b6°b7b8b9y1y2y3y4y5y5°y6y7y7°y8y9°y11	12.2112	1002	121.061146314374	81.061146314374	0.2820	Green	54	1101.5556	1101.5556
885	HBA_CARAU	P02018	Hemoglobin subunit alpha OS=Carassius auratus OX=7957 GN=hba PE=1 SV=1	Regular	2041.8410	0.00	15425.9361	40	3	10	14.08	827821	0	213719			Green	884	1	1	Pass1	PepFrag1	None	1101.5535	ADEIGAEALGR	ADEIGAEALGR	20	11	3.82	10	17	17	14	7	16230.4000	7.7975		78435	10.0	b2b3b3°b4b4°b5b6b6°b7b8b9y1y2y3y4y5y5°y6y7y7°y8y9°y11	12.2112	1002	121.061146314374	81.061146314374	0.2820	Green	54	1101.5556	1101.5556
885	HBA_CARAU	P02018	Hemoglobin subunit alpha OS=Carassius auratus OX=7957 GN=hba PE=1 SV=1	Regular	2041.8410	0.00	15425.9361	40	3	10	14.08	827821	0	213719			Green	884	1	1	Pass1	PepFrag1	None	1101.5535	ADEIGAEALGR	ADEIGAEALGR	20	11	3.82	10	17	17	14	7	16230.4000	7.7975		78435	10.0	b2b3b3°b4b4°b5b6b6°b7b8b9y1y2y3y4y5y5°y6y7y7°y8y9°y11	12.2112	1002	121.061146314374	81.061146314374	0.2820	Green	54	1101.5556	1101.5556
885	HBA_CARAU	P02018	Hemoglobin subunit alpha OS=Carassius auratus OX=7957 GN=hba PE=1 SV=1	Regular	2041.8410	0.00	15425.9361	40	3	10	14.08	827821	0	213719			Green	884	1	1	Pass1	PepFrag1	None	1101.5535	ADEIGAEALGR	ADEIGAEALGR	20	11	3.82	10	17	17	14	7	16230.4000	7.7975		78435	10.0	b2b3b3°b4b4°b5b6b6°b7b8b9y1y2y3y4y5y5°y6y7y7°y8y9°y11	12.2112	1002	121.061146314374	81.061146314374	0.2820	Green	54	1101.5556	1101.5556
885	HBA_CARAU	P02018	Hemoglobin subunit alpha OS=Carassius auratus OX=7957 GN=hba PE=1 SV=1	Regular	2041.8410	0.00	15425.9361	40	3	10	14.08	827821	0	213719			Green	884	1	1	Pass1	PepFrag1	None	1101.5535	ADEIGAEALGR	ADEIGAEALGR	20	11	3.82	10	17	17	14	7	16230.4000	7.7975		78435	10.0	b2b3b3°b4b4°b5b6b6°b7b8b9y1y2y3y4y5y5°y6y7y7°y8y9°y11	12.2112	1002	121.061146314374	81.061146314374	0.2820	Green	54	1101.5556	1101.5556
885	HBA_CARAU	P02018	Hemoglobin subunit alpha OS=Carassius auratus OX=7957 GN=hba PE=1 SV=1	Regular	2041.8410	0.00	15425.9361	40	3	10	14.08	827821	0	213719			Green	884	1	1	Pass1	PepFrag1	None	1101.5535	ADEIGAEALGR	ADEIGAEALGR	20	11	3.82	10	17	17	14	7	16230.4000	7.7975		78435	10.0	b2b3b3°b4b4°b5b6b6°b7b8b9y1y2y3y4y5y5°y6y7y7°y8y9°y11	12.2112	1002	121.061146314374	81.061146314374	0.2820	Green	54	1101.5556	1101.5556
885	HBA_CARAU	P02018	Hemoglobin subunit alpha OS=Carassius auratus OX=7957 GN=hba PE=1 SV=1	Regular	2041.8410	0.00	15425.9361	40	3	10	14.08	827821	0	213719			Green	884	1	1	Pass1	PepFrag1	None	1101.5535	ADEIGAEALGR	ADEIGAEALGR	20	11	3.82	10	17	17	14	7	16230.4000	7.7975		78435	10.0	b2b3b3°b4b4°b5b6b6°b7b8b9y1y2y3y4y5y5°y6y7y7°y8y9°y11	12.2112	1002	121.061146314374	81.061146314374	0.2820	Green	54	1101.5556	1101.5556
885	HBA_CARAU	P02018	Hemoglobin subunit alpha OS=Carassius auratus OX=7957 GN=hba PE=1 SV=1	Regular	2041.8410	0.00	15425.9361	40	3	10	14.08	827821	0	213719			Green	884	1	1	Pass1	PepFrag1	None	1101.5535	ADEIGAEALGR	ADEIGAEALGR	20	11	3.82	10	17	17	14	7	16230.4000	7.7975		78435	10.0	b2b3b3°b4b4°b5b6b6°b7b8b9y1y2y3y4y5y5°y6y7y7°y8y9°y11	12.2112	1002	121.061146314374	81.061146314374	0.2820	Green	54	1101.5556	1101.5556
885	HBA_CARAU	P02018	Hemoglobin subunit alpha OS=Carassius auratus OX=7957 GN=hba PE=1 SV=1	Regular	2041.8410	0.00	15425.9361	40	3	10	14.08	827821	0	213719			Green	884	1	1	Pass1	PepFrag1	None	1101.5535	ADEIGAEALGR	ADEIGAEALGR	20	11	3.82	10	17	17	14	7	16230.4000	7.7975		78435	10.0	b2b3b3°b4b4°b5b6b6°b7b8b9y1y2y3y4y5y5°y6y7y7°y8y9°y11	12.2112	1002	121.061146314374	81.061146314374	0.2820	Green	54	1101.5556	1101.5556
885	HBA_CARAU	P02018	Hemoglobin subunit alpha OS=Carassius auratus OX=7957 GN=hba PE=1 SV=1	Regular	2041.8410	0.00	15425.9361	40	3	10	14.08	827821	0	213719			Green	884	1	1	Pass1	PepFrag1	None	1101.5535	ADEIGAEALGR	ADEIGAEALGR	20	11	3.82	10	17	17	14	7	16230.4000	7.7975		78435	10.0	b2b3b3°b4b4°b5b6b6°b7b8b9y1y2y3y4y5y5°y6y7y7°y8y9°y11	12.2112	1002	121.061146314374	81.061146314374	0.2820	Green	54	1101.5556	1101.5556
885	HBA_CARAU	P02018	Hemoglobin subunit alpha OS=Carassius auratus OX=7957 GN=hba PE=1 SV=1	Regular	2041.8410	0.00	15425.9361	40	3	10	14.08	827821	0	213719			Green	884	1	1	Pass1	PepFrag1	None	1101.5535	ADEIGAEALGR	ADEIGAEALGR	20	11	3.82	10	17	17	14	7	16230.4000	7.7975		78435	10.0	b2b3b3°b4b4°b5b6b6°b7b8b9y1y2y3y4y5y5°y6y7y7°y8y9°y11	12.2112	1002	121.061146314374	81.061146314374	0.2820	Green	54	1101.5556	1101.5556
885	HBA_CARAU	P02018	Hemoglobin subunit alpha OS=Carassius auratus OX=7957 GN=hba PE=1 SV=1	Regular	2041.8410	0.00	15425.9361	40	3	10	14.08	827821	0	213719			Green	884	1	1	Pass1	PepFrag1	None	1101.5535	ADEIGAEALGR	ADEIGAEALGR	20	11	3.82	10	17	17	14	7	16230.4000	7.7975		78435	10.0	b2b3b3°b4b4°b5b6b6°b7b8b9y1y2y3y4y5y5°y6y7y7°y8y9°y11	12.2112	1002	121.061146314374	81.061146314374	0.2820	Green	54	1101.5556	1101.5556
885	HBA_CARAU	P02018	Hemoglobin subunit alpha OS=Carassius auratus OX=7957 GN=hba PE=1 SV=1	Regular	2041.8410	0.00	15425.9361	40	3	10	14.08	827821	0	213719			Green	884	1	1	Pass1	PepFrag1	None	1101.5535	ADEIGAEALGR	ADEIGAEALGR	20	11	3.82	10	17	17	14	7	16230.4000	7.7975		78435	10.0	b2b3b3°b4b4°b5b6b6°b7b8b9y1y2y3y4y5y5°y6y7y7°y8y9°y11	12.2112	1002	121.061146314374	81.061146314374	0.2820	Green	54	1101.5556	1101.5556
885	HBA_CARAU	P02018	Hemoglobin subunit alpha OS=Carassius auratus OX=7957 GN=hba PE=1 SV=1	Regular	2041.8410	0.00	15425.9361	40	3	10	14.08	827821	0	213719			Green	884	1	1	Pass1	PepFrag1	None	1101.5535	ADEIGAEALGR	ADEIGAEALGR	20	11	3.82	10	17	17	14	7	16230.4000	7.7975		78435	10.0	b2b3b3°b4b4°b5b6b6°b7b8b9y1y2y3y4y5y5°y6y7y7°y8y9°y11	12.2112	1002	121.061146314374	81.061146314374	0.2820	Green	54	1101.5556	1101.5556
885	HBA_CARAU	P02018	Hemoglobin subunit alpha OS=Carassius auratus OX=7957 GN=hba PE=1 SV=1	Regular	2041.8410	0.00	15425.9361	40	3	10	14.08	827821	0	213719			Green	884	1	1	Pass1	PepFrag1	None	1101.5535	ADEIGAEALGR	ADEIGAEALGR	20	11	3.82	10	17	17	14	7	16230.4000	7.7975		78435	10.0	b2b3b3°b4b4°b5b6b6°b7b8b9y1y2y3y4y5y5°y6y7y7°y8y9°y11	12.2112	1002	121.061146314374	81.061146314374	0.2820	Green	54	1101.5556	1101.5556
885	HBA_CARAU	P02018	Hemoglobin subunit alpha OS=Carassius auratus OX=7957 GN=hba PE=1 SV=1	Regular	2041.8410	0.00	15425.9361	40	3	10	14.08	827821	0	213719			Green	884	1	1	Pass1	PepFrag1	None	1101.5535	ADEIGAEALGR	ADEIGAEALGR	20	11	3.82	10	17	17	14	7	16230.4000	7.7975		78435	10.0	b2b3b3°b4b4°b5b6b6°b7b8b9y1y2y3y4y5y5°y6y7y7°y8y9°y11	12.2112	1002	121.061146314374	81.061146314374	0.2820	Green	54	1101.5556	1101.5556
885	HBA_CARAU	P02018	Hemoglobin subunit alpha OS=Carassius auratus OX=7957 GN=hba PE=1 SV=1	Regular	2041.8410	0.00	15425.9361	40	3	10	14.08	827821	0	213719			Green	884	1	1	Pass1	PepFrag1	None	1101.5535	ADEIGAEALGR	ADEIGAEALGR	20	11	3.82	10	17	17	14	7	16230.4000	7.7975		78435	10.0	b2b3b3°b4b4°b5b6b6°b7b8b9y1y2y3y4y5y5°y6y7y7°y8y9°y11	12.2112	1002	121.061146314374	81.061146314374	0.2820	Green	54	1101.5556	1101.5556
885	HBA_CARAU	P02018	Hemoglobin subunit alpha OS=Carassius auratus OX=7957 GN=hba PE=1 SV=1	Regular	2041.8410	0.00	15425.9361	40	3	10	14.08	827821	0	213719			Green	884	1	1	Pass1	PepFrag1	None	1101.5535	ADEIGAEALGR	ADEIGAEALGR	20	11	3.82	10	17	17	14	7	16230.4000	7.7975		78435	10.0	b2b3b3°b4b4°b5b6b6°b7b8b9y1y2y3y4y5y5°y6y7y7°y8y9°y11	12.2112	1002	121.061146314374	81.061146314374	0.2820	Green	54	1101.5556	1101.5556
885	HBA_CARAU	P02018	Hemoglobin subunit alpha OS=Carassius auratus OX=7957 GN=hba PE=1 SV=1	Regular	2041.8410	0.00	15425.9361	40	3	10	14.08	827821	0	213719			Green	884	1	1	Pass1	PepFrag1	None	1101.5535	ADEIGAEALGR	ADEIGAEALGR	20	11	3.82	10	17	17	14	7	16230.4000	7.7975		78435	10.0	b2b3b3°b4b4°b5b6b6°b7b8b9y1y2y3y4y5y5°y6y7y7°y8y9°y11	12.2112	1002	121.061146314374	81.061146314374	0.2820	Green	54	1101.5556	1101.5556
885	HBA_CARAU	P02018	Hemoglobin subunit alpha OS=Carassius auratus OX=7957 GN=hba PE=1 SV=1	Regular	2041.8410	0.00	15425.9361	40	3	10	14.08	827821	0	213719			Green	884	1	1	Pass1	PepFrag1	None	1101.5535	ADEIGAEALGR	ADEIGAEALGR	20	11	3.82	10	17	17	14	7	16230.4000	7.7975		78435	10.0	b2b3b3°b4b4°b5b6b6°b7b8b9y1y2y3y4y5y5°y6y7y7°y8y9°y11	12.2112	1002	121.061146314374	81.061146314374	0.2820	Green	54	1101.5556	1101.5556
885	HBA_CARAU	P02018	Hemoglobin subunit alpha OS=Carassius auratus OX=7957 GN=hba PE=1 SV=1	Regular	2041.8410	0.00	15425.9361	40	3	10	14.08	827821	0	213719			Green	884	1	1	Pass1	PepFrag1	None	1101.5535	ADEIGAEALGR	ADEIGAEALGR	20	11	3.82	10	17	17	14	7	16230.4000	7.7975		78435	10.0	b2b3b3°b4b4°b5b6b6°b7b8b9y1y2y3y4y5y5°y6y7y7°y8y9°y11	12.2112	1002	121.061146314374	81.061146314374	0.2820	Green	54	1101.5556	1101.5556
885	HBA_CARAU	P02018	Hemoglobin subunit alpha OS=Carassius auratus OX=7957 GN=hba PE=1 SV=1	Regular	2041.8410	0.00	15425.9361	40	3	10	14.08	827821	0	213719			Green	884	1	1	Pass1	PepFrag1	None	1101.5535	ADEIGAEALGR	ADEIGAEALGR	20	11	3.82	10	17	17	14	7	16230.4000	7.7975		78435	10.0	b2b3b3°b4b4°b5b6b6°b7b8b9y1y2y3y4y5y5°y6y7y7°y8y9°y11	12.2112	1002	121.061146314374	81.061146314374	0.2820	Green	54	1101.5556	1101.5556
885	HBA_CARAU	P02018	Hemoglobin subunit alpha OS=Carassius auratus OX=7957 GN=hba PE=1 SV=1	Regular	2041.8410	0.00	15425.9361	40	3	10	14.08	827821	0	213719			Green	883 884 1342	0	2	Pass1	PepFrag1	None	1080.5758	MLTVYPQTK	MLTVYPQTK	31	9	9.58	11	10	10	7	2	12378.5600	7.6798	Identified	26514	8.4	b2b3b3°b4b4°y1y2y2°y3y3*y3°y4y4°y5y5°y6y9	12.6638	1019	122.426591069237	82.4265910692372	0.2163	Green	83	1080.5761	1080.5761
885	HBA_CARAU	P02018	Hemoglobin subunit alpha OS=Carassius auratus OX=7957 GN=hba PE=1 SV=1	Regular	2041.8410	0.00	15425.9361	40	3	10	14.08	827821	0	213719			Green	883 884 1342	0	2	Pass1	PepFrag1	None	1080.5758	MLTVYPQTK	MLTVYPQTK	31	9	9.58	11	10	10	7	2	12378.5600	7.6798	Identified	26514	8.4	b2b3b3°b4b4°y1y2y2°y3y3*y3°y4y4°y5y5°y6y9	12.6638	1019	122.426591069237	82.4265910692372	0.2163	Green	83	1080.5761	1080.5761
885	HBA_CARAU	P02018	Hemoglobin subunit alpha OS=Carassius auratus OX=7957 GN=hba PE=1 SV=1	Regular	2041.8410	0.00	15425.9361	40	3	10	14.08	827821	0	213719			Green	883 884 1342	0	2	Pass1	PepFrag1	None	1080.5758	MLTVYPQTK	MLTVYPQTK	31	9	9.58	11	10	10	7	2	12378.5600	7.6798	Identified	26514	8.4	b2b3b3°b4b4°y1y2y2°y3y3*y3°y4y4°y5y5°y6y9	12.6638	1019	122.426591069237	82.4265910692372	0.2163	Green	83	1080.5761	1080.5761
885	HBA_CARAU	P02018	Hemoglobin subunit alpha OS=Carassius auratus OX=7957 GN=hba PE=1 SV=1	Regular	2041.8410	0.00	15425.9361	40	3	10	14.08	827821	0	213719			Green	883 884 1342	0	2	Pass1	PepFrag1	None	1080.5758	MLTVYPQTK	MLTVYPQTK	31	9	9.58	11	10	10	7	2	12378.5600	7.6798	Identified	26514	8.4	b2b3b3°b4b4°y1y2y2°y3y3*y3°y4y4°y5y5°y6y9	12.6638	1019	122.426591069237	82.4265910692372	0.2163	Green	83	1080.5761	1080.5761
885	HBA_CARAU	P02018	Hemoglobin subunit alpha OS=Carassius auratus OX=7957 GN=hba PE=1 SV=1	Regular	2041.8410	0.00	15425.9361	40	3	10	14.08	827821	0	213719			Green	883 884 1342	0	2	Pass1	PepFrag1	None	1080.5758	MLTVYPQTK	MLTVYPQTK	31	9	9.58	11	10	10	7	2	12378.5600	7.6798	Identified	26514	8.4	b2b3b3°b4b4°y1y2y2°y3y3*y3°y4y4°y5y5°y6y9	12.6638	1019	122.426591069237	82.4265910692372	0.2163	Green	83	1080.5761	1080.5761
885	HBA_CARAU	P02018	Hemoglobin subunit alpha OS=Carassius auratus OX=7957 GN=hba PE=1 SV=1	Regular	2041.8410	0.00	15425.9361	40	3	10	14.08	827821	0	213719			Green	883 884 1342	0	2	Pass1	PepFrag1	None	1080.5758	MLTVYPQTK	MLTVYPQTK	31	9	9.58	11	10	10	7	2	12378.5600	7.6798	Identified	26514	8.4	b2b3b3°b4b4°y1y2y2°y3y3*y3°y4y4°y5y5°y6y9	12.6638	1019	122.426591069237	82.4265910692372	0.2163	Green	83	1080.5761	1080.5761
885	HBA_CARAU	P02018	Hemoglobin subunit alpha OS=Carassius auratus OX=7957 GN=hba PE=1 SV=1	Regular	2041.8410	0.00	15425.9361	40	3	10	14.08	827821	0	213719			Green	883 884 1342	0	2	Pass1	PepFrag1	None	1080.5758	MLTVYPQTK	MLTVYPQTK	31	9	9.58	11	10	10	7	2	12378.5600	7.6798	Identified	26514	8.4	b2b3b3°b4b4°y1y2y2°y3y3*y3°y4y4°y5y5°y6y9	12.6638	1019	122.426591069237	82.4265910692372	0.2163	Green	83	1080.5761	1080.5761
885	HBA_CARAU	P02018	Hemoglobin subunit alpha OS=Carassius auratus OX=7957 GN=hba PE=1 SV=1	Regular	2041.8410	0.00	15425.9361	40	3	10	14.08	827821	0	213719			Green	883 884 1342	0	2	Pass1	PepFrag1	None	1080.5758	MLTVYPQTK	MLTVYPQTK	31	9	9.58	11	10	10	7	2	12378.5600	7.6798	Identified	26514	8.4	b2b3b3°b4b4°y1y2y2°y3y3*y3°y4y4°y5y5°y6y9	12.6638	1019	122.426591069237	82.4265910692372	0.2163	Green	83	1080.5761	1080.5761
885	HBA_CARAU	P02018	Hemoglobin subunit alpha OS=Carassius auratus OX=7957 GN=hba PE=1 SV=1	Regular	2041.8410	0.00	15425.9361	40	3	10	14.08	827821	0	213719			Green	883 884 1342	0	2	Pass1	PepFrag1	None	1080.5758	MLTVYPQTK	MLTVYPQTK	31	9	9.58	11	10	10	7	2	12378.5600	7.6798	Identified	26514	8.4	b2b3b3°b4b4°y1y2y2°y3y3*y3°y4y4°y5y5°y6y9	12.6638	1019	122.426591069237	82.4265910692372	0.2163	Green	83	1080.5761	1080.5761
885	HBA_CARAU	P02018	Hemoglobin subunit alpha OS=Carassius auratus OX=7957 GN=hba PE=1 SV=1	Regular	2041.8410	0.00	15425.9361	40	3	10	14.08	827821	0	213719			Green	883 884 1342	0	2	Pass1	PepFrag1	None	1080.5758	MLTVYPQTK	MLTVYPQTK	31	9	9.58	11	10	10	7	2	12378.5600	7.6798	Identified	26514	8.4	b2b3b3°b4b4°y1y2y2°y3y3*y3°y4y4°y5y5°y6y9	12.6638	1019	122.426591069237	82.4265910692372	0.2163	Green	83	1080.5761	1080.5761
885	HBA_CARAU	P02018	Hemoglobin subunit alpha OS=Carassius auratus OX=7957 GN=hba PE=1 SV=1	Regular	2041.8410	0.00	15425.9361	40	3	10	14.08	827821	0	213719			Green	883 884 1342	0	2	Pass1	PepFrag1	None	1080.5758	MLTVYPQTK	MLTVYPQTK	31	9	9.58	11	10	10	7	2	12378.5600	7.6798	Identified	26514	8.4	b2b3b3°b4b4°y1y2y2°y3y3*y3°y4y4°y5y5°y6y9	12.6638	1019	122.426591069237	82.4265910692372	0.2163	Green	83	1080.5761	1080.5761
885	HBA_CARAU	P02018	Hemoglobin subunit alpha OS=Carassius auratus OX=7957 GN=hba PE=1 SV=1	Regular	2041.8410	0.00	15425.9361	40	3	10	14.08	827821	0	213719			Green	883 884 1342	0	2	Pass1	PepFrag1	None	1080.5758	MLTVYPQTK	MLTVYPQTK	31	9	9.58	11	10	10	7	2	12378.5600	7.6798	Identified	26514	8.4	b2b3b3°b4b4°y1y2y2°y3y3*y3°y4y4°y5y5°y6y9	12.6638	1019	122.426591069237	82.4265910692372	0.2163	Green	83	1080.5761	1080.5761
885	HBA_CARAU	P02018	Hemoglobin subunit alpha OS=Carassius auratus OX=7957 GN=hba PE=1 SV=1	Regular	2041.8410	0.00	15425.9361	40	3	10	14.08	827821	0	213719			Green	883 884 1342	0	2	Pass1	PepFrag1	None	1080.5758	MLTVYPQTK	MLTVYPQTK	31	9	9.58	11	10	10	7	2	12378.5600	7.6798	Identified	26514	8.4	b2b3b3°b4b4°y1y2y2°y3y3*y3°y4y4°y5y5°y6y9	12.6638	1019	122.426591069237	82.4265910692372	0.2163	Green	83	1080.5761	1080.5761
885	HBA_CARAU	P02018	Hemoglobin subunit alpha OS=Carassius auratus OX=7957 GN=hba PE=1 SV=1	Regular	2041.8410	0.00	15425.9361	40	3	10	14.08	827821	0	213719			Green	883 884 1342	0	2	Pass1	PepFrag1	None	1080.5758	MLTVYPQTK	MLTVYPQTK	31	9	9.58	11	10	10	7	2	12378.5600	7.6798	Identified	26514	8.4	b2b3b3°b4b4°y1y2y2°y3y3*y3°y4y4°y5y5°y6y9	12.6638	1019	122.426591069237	82.4265910692372	0.2163	Green	83	1080.5761	1080.5761
885	HBA_CARAU	P02018	Hemoglobin subunit alpha OS=Carassius auratus OX=7957 GN=hba PE=1 SV=1	Regular	2041.8410	0.00	15425.9361	40	3	10	14.08	827821	0	213719			Green	883 884 1342	0	2	Pass1	PepFrag1	None	1080.5758	MLTVYPQTK	MLTVYPQTK	31	9	9.58	11	10	10	7	2	12378.5600	7.6798	Identified	26514	8.4	b2b3b3°b4b4°y1y2y2°y3y3*y3°y4y4°y5y5°y6y9	12.6638	1019	122.426591069237	82.4265910692372	0.2163	Green	83	1080.5761	1080.5761
885	HBA_CARAU	P02018	Hemoglobin subunit alpha OS=Carassius auratus OX=7957 GN=hba PE=1 SV=1	Regular	2041.8410	0.00	15425.9361	40	3	10	14.08	827821	0	213719			Green	883 884 1342	0	2	Pass1	PepFrag1	None	1080.5758	MLTVYPQTK	MLTVYPQTK	31	9	9.58	11	10	10	7	2	12378.5600	7.6798	Identified	26514	8.4	b2b3b3°b4b4°y1y2y2°y3y3*y3°y4y4°y5y5°y6y9	12.6638	1019	122.426591069237	82.4265910692372	0.2163	Green	83	1080.5761	1080.5761
885	HBA_CARAU	P02018	Hemoglobin subunit alpha OS=Carassius auratus OX=7957 GN=hba PE=1 SV=1	Regular	2041.8410	0.00	15425.9361	40	3	10	14.08	827821	0	213719			Green	883 884 1342	0	2	Pass1	PepFrag1	None	1080.5758	MLTVYPQTK	MLTVYPQTK	31	9	9.58	11	10	10	7	2	12378.5600	7.6798	Identified	26514	8.4	b2b3b3°b4b4°y1y2y2°y3y3*y3°y4y4°y5y5°y6y9	12.6638	1019	122.426591069237	82.4265910692372	0.2163	Green	83	1080.5761	1080.5761
885	HBA_CARAU	P02018	Hemoglobin subunit alpha OS=Carassius auratus OX=7957 GN=hba PE=1 SV=1	Regular	2041.8410	0.00	15425.9361	40	3	10	14.08	827821	0	213719			Green	883 884 1342	0	3	Pass2	VarMod	Oxidation+M(1)	1096.5707	MLTVYPQTK	MLTVYPQTK	31	9	9.58	12	13	13	11	5	29934.4800	8.0633	Identified	108770	10.0	b1b2b3b3°b4b4°b5b5°y2y2°y3y3*y3°y4y4*y4°y5y5°y6y7y8y9	11.9289	1019	122.426591069237	82.4265910692372	0.5017	Green	29	1096.5706	1096.5706
885	HBA_CARAU	P02018	Hemoglobin subunit alpha OS=Carassius auratus OX=7957 GN=hba PE=1 SV=1	Regular	2041.8410	0.00	15425.9361	40	3	10	14.08	827821	0	213719			Green	883 884 1342	0	3	Pass2	VarMod	Oxidation+M(1)	1096.5707	MLTVYPQTK	MLTVYPQTK	31	9	9.58	12	13	13	11	5	29934.4800	8.0633	Identified	108770	10.0	b1b2b3b3°b4b4°b5b5°y2y2°y3y3*y3°y4y4*y4°y5y5°y6y7y8y9	11.9289	1019	122.426591069237	82.4265910692372	0.5017	Green	29	1096.5706	1096.5706
885	HBA_CARAU	P02018	Hemoglobin subunit alpha OS=Carassius auratus OX=7957 GN=hba PE=1 SV=1	Regular	2041.8410	0.00	15425.9361	40	3	10	14.08	827821	0	213719			Green	883 884 1342	0	3	Pass2	VarMod	Oxidation+M(1)	1096.5707	MLTVYPQTK	MLTVYPQTK	31	9	9.58	12	13	13	11	5	29934.4800	8.0633	Identified	108770	10.0	b1b2b3b3°b4b4°b5b5°y2y2°y3y3*y3°y4y4*y4°y5y5°y6y7y8y9	11.9289	1019	122.426591069237	82.4265910692372	0.5017	Green	29	1096.5706	1096.5706
885	HBA_CARAU	P02018	Hemoglobin subunit alpha OS=Carassius auratus OX=7957 GN=hba PE=1 SV=1	Regular	2041.8410	0.00	15425.9361	40	3	10	14.08	827821	0	213719			Green	883 884 1342	0	3	Pass2	VarMod	Oxidation+M(1)	1096.5707	MLTVYPQTK	MLTVYPQTK	31	9	9.58	12	13	13	11	5	29934.4800	8.0633	Identified	108770	10.0	b1b2b3b3°b4b4°b5b5°y2y2°y3y3*y3°y4y4*y4°y5y5°y6y7y8y9	11.9289	1019	122.426591069237	82.4265910692372	0.5017	Green	29	1096.5706	1096.5706
885	HBA_CARAU	P02018	Hemoglobin subunit alpha OS=Carassius auratus OX=7957 GN=hba PE=1 SV=1	Regular	2041.8410	0.00	15425.9361	40	3	10	14.08	827821	0	213719			Green	883 884 1342	0	3	Pass2	VarMod	Oxidation+M(1)	1096.5707	MLTVYPQTK	MLTVYPQTK	31	9	9.58	12	13	13	11	5	29934.4800	8.0633	Identified	108770	10.0	b1b2b3b3°b4b4°b5b5°y2y2°y3y3*y3°y4y4*y4°y5y5°y6y7y8y9	11.9289	1019	122.426591069237	82.4265910692372	0.5017	Green	29	1096.5706	1096.5706
885	HBA_CARAU	P02018	Hemoglobin subunit alpha OS=Carassius auratus OX=7957 GN=hba PE=1 SV=1	Regular	2041.8410	0.00	15425.9361	40	3	10	14.08	827821	0	213719			Green	883 884 1342	0	3	Pass2	VarMod	Oxidation+M(1)	1096.5707	MLTVYPQTK	MLTVYPQTK	31	9	9.58	12	13	13	11	5	29934.4800	8.0633	Identified	108770	10.0	b1b2b3b3°b4b4°b5b5°y2y2°y3y3*y3°y4y4*y4°y5y5°y6y7y8y9	11.9289	1019	122.426591069237	82.4265910692372	0.5017	Green	29	1096.5706	1096.5706
885	HBA_CARAU	P02018	Hemoglobin subunit alpha OS=Carassius auratus OX=7957 GN=hba PE=1 SV=1	Regular	2041.8410	0.00	15425.9361	40	3	10	14.08	827821	0	213719			Green	883 884 1342	0	3	Pass2	VarMod	Oxidation+M(1)	1096.5707	MLTVYPQTK	MLTVYPQTK	31	9	9.58	12	13	13	11	5	29934.4800	8.0633	Identified	108770	10.0	b1b2b3b3°b4b4°b5b5°y2y2°y3y3*y3°y4y4*y4°y5y5°y6y7y8y9	11.9289	1019	122.426591069237	82.4265910692372	0.5017	Green	29	1096.5706	1096.5706
885	HBA_CARAU	P02018	Hemoglobin subunit alpha OS=Carassius auratus OX=7957 GN=hba PE=1 SV=1	Regular	2041.8410	0.00	15425.9361	40	3	10	14.08	827821	0	213719			Green	883 884 1342	0	3	Pass2	VarMod	Oxidation+M(1)	1096.5707	MLTVYPQTK	MLTVYPQTK	31	9	9.58	12	13	13	11	5	29934.4800	8.0633	Identified	108770	10.0	b1b2b3b3°b4b4°b5b5°y2y2°y3y3*y3°y4y4*y4°y5y5°y6y7y8y9	11.9289	1019	122.426591069237	82.4265910692372	0.5017	Green	29	1096.5706	1096.5706
885	HBA_CARAU	P02018	Hemoglobin subunit alpha OS=Carassius auratus OX=7957 GN=hba PE=1 SV=1	Regular	2041.8410	0.00	15425.9361	40	3	10	14.08	827821	0	213719			Green	883 884 1342	0	3	Pass2	VarMod	Oxidation+M(1)	1096.5707	MLTVYPQTK	MLTVYPQTK	31	9	9.58	12	13	13	11	5	29934.4800	8.0633	Identified	108770	10.0	b1b2b3b3°b4b4°b5b5°y2y2°y3y3*y3°y4y4*y4°y5y5°y6y7y8y9	11.9289	1019	122.426591069237	82.4265910692372	0.5017	Green	29	1096.5706	1096.5706
885	HBA_CARAU	P02018	Hemoglobin subunit alpha OS=Carassius auratus OX=7957 GN=hba PE=1 SV=1	Regular	2041.8410	0.00	15425.9361	40	3	10	14.08	827821	0	213719			Green	883 884 1342	0	3	Pass2	VarMod	Oxidation+M(1)	1096.5707	MLTVYPQTK	MLTVYPQTK	31	9	9.58	12	13	13	11	5	29934.4800	8.0633	Identified	108770	10.0	b1b2b3b3°b4b4°b5b5°y2y2°y3y3*y3°y4y4*y4°y5y5°y6y7y8y9	11.9289	1019	122.426591069237	82.4265910692372	0.5017	Green	29	1096.5706	1096.5706
885	HBA_CARAU	P02018	Hemoglobin subunit alpha OS=Carassius auratus OX=7957 GN=hba PE=1 SV=1	Regular	2041.8410	0.00	15425.9361	40	3	10	14.08	827821	0	213719			Green	883 884 1342	0	3	Pass2	VarMod	Oxidation+M(1)	1096.5707	MLTVYPQTK	MLTVYPQTK	31	9	9.58	12	13	13	11	5	29934.4800	8.0633	Identified	108770	10.0	b1b2b3b3°b4b4°b5b5°y2y2°y3y3*y3°y4y4*y4°y5y5°y6y7y8y9	11.9289	1019	122.426591069237	82.4265910692372	0.5017	Green	29	1096.5706	1096.5706
885	HBA_CARAU	P02018	Hemoglobin subunit alpha OS=Carassius auratus OX=7957 GN=hba PE=1 SV=1	Regular	2041.8410	0.00	15425.9361	40	3	10	14.08	827821	0	213719			Green	883 884 1342	0	3	Pass2	VarMod	Oxidation+M(1)	1096.5707	MLTVYPQTK	MLTVYPQTK	31	9	9.58	12	13	13	11	5	29934.4800	8.0633	Identified	108770	10.0	b1b2b3b3°b4b4°b5b5°y2y2°y3y3*y3°y4y4*y4°y5y5°y6y7y8y9	11.9289	1019	122.426591069237	82.4265910692372	0.5017	Green	29	1096.5706	1096.5706
885	HBA_CARAU	P02018	Hemoglobin subunit alpha OS=Carassius auratus OX=7957 GN=hba PE=1 SV=1	Regular	2041.8410	0.00	15425.9361	40	3	10	14.08	827821	0	213719			Green	883 884 1342	0	3	Pass2	VarMod	Oxidation+M(1)	1096.5707	MLTVYPQTK	MLTVYPQTK	31	9	9.58	12	13	13	11	5	29934.4800	8.0633	Identified	108770	10.0	b1b2b3b3°b4b4°b5b5°y2y2°y3y3*y3°y4y4*y4°y5y5°y6y7y8y9	11.9289	1019	122.426591069237	82.4265910692372	0.5017	Green	29	1096.5706	1096.5706
885	HBA_CARAU	P02018	Hemoglobin subunit alpha OS=Carassius auratus OX=7957 GN=hba PE=1 SV=1	Regular	2041.8410	0.00	15425.9361	40	3	10	14.08	827821	0	213719			Green	883 884 1342	0	3	Pass2	VarMod	Oxidation+M(1)	1096.5707	MLTVYPQTK	MLTVYPQTK	31	9	9.58	12	13	13	11	5	29934.4800	8.0633	Identified	108770	10.0	b1b2b3b3°b4b4°b5b5°y2y2°y3y3*y3°y4y4*y4°y5y5°y6y7y8y9	11.9289	1019	122.426591069237	82.4265910692372	0.5017	Green	29	1096.5706	1096.5706
885	HBA_CARAU	P02018	Hemoglobin subunit alpha OS=Carassius auratus OX=7957 GN=hba PE=1 SV=1	Regular	2041.8410	0.00	15425.9361	40	3	10	14.08	827821	0	213719			Green	883 884 1342	0	3	Pass2	VarMod	Oxidation+M(1)	1096.5707	MLTVYPQTK	MLTVYPQTK	31	9	9.58	12	13	13	11	5	29934.4800	8.0633	Identified	108770	10.0	b1b2b3b3°b4b4°b5b5°y2y2°y3y3*y3°y4y4*y4°y5y5°y6y7y8y9	11.9289	1019	122.426591069237	82.4265910692372	0.5017	Green	29	1096.5706	1096.5706
885	HBA_CARAU	P02018	Hemoglobin subunit alpha OS=Carassius auratus OX=7957 GN=hba PE=1 SV=1	Regular	2041.8410	0.00	15425.9361	40	3	10	14.08	827821	0	213719			Green	883 884 1342	0	3	Pass2	VarMod	Oxidation+M(1)	1096.5707	MLTVYPQTK	MLTVYPQTK	31	9	9.58	12	13	13	11	5	29934.4800	8.0633	Identified	108770	10.0	b1b2b3b3°b4b4°b5b5°y2y2°y3y3*y3°y4y4*y4°y5y5°y6y7y8y9	11.9289	1019	122.426591069237	82.4265910692372	0.5017	Green	29	1096.5706	1096.5706
885	HBA_CARAU	P02018	Hemoglobin subunit alpha OS=Carassius auratus OX=7957 GN=hba PE=1 SV=1	Regular	2041.8410	0.00	15425.9361	40	3	10	14.08	827821	0	213719			Green	883 884 1342	0	3	Pass2	VarMod	Oxidation+M(1)	1096.5707	MLTVYPQTK	MLTVYPQTK	31	9	9.58	12	13	13	11	5	29934.4800	8.0633	Identified	108770	10.0	b1b2b3b3°b4b4°b5b5°y2y2°y3y3*y3°y4y4*y4°y5y5°y6y7y8y9	11.9289	1019	122.426591069237	82.4265910692372	0.5017	Green	29	1096.5706	1096.5706
885	HBA_CARAU	P02018	Hemoglobin subunit alpha OS=Carassius auratus OX=7957 GN=hba PE=1 SV=1	Regular	2041.8410	0.00	15425.9361	40	3	10	14.08	827821	0	213719			Green	883 884 1342	0	3	Pass2	VarMod	Oxidation+M(1)	1096.5707	MLTVYPQTK	MLTVYPQTK	31	9	9.58	12	13	13	11	5	29934.4800	8.0633	Identified	108770	10.0	b1b2b3b3°b4b4°b5b5°y2y2°y3y3*y3°y4y4*y4°y5y5°y6y7y8y9	11.9289	1019	122.426591069237	82.4265910692372	0.5017	Green	29	1096.5706	1096.5706
885	HBA_CARAU	P02018	Hemoglobin subunit alpha OS=Carassius auratus OX=7957 GN=hba PE=1 SV=1	Regular	2041.8410	0.00	15425.9361	40	3	10	14.08	827821	0	213719			Green	883 884 1342	0	3	Pass2	VarMod	Oxidation+M(1)	1096.5707	MLTVYPQTK	MLTVYPQTK	31	9	9.58	12	13	13	11	5	29934.4800	8.0633	Identified	108770	10.0	b1b2b3b3°b4b4°b5b5°y2y2°y3y3*y3°y4y4*y4°y5y5°y6y7y8y9	11.9289	1019	122.426591069237	82.4265910692372	0.5017	Green	29	1096.5706	1096.5706
885	HBA_CARAU	P02018	Hemoglobin subunit alpha OS=Carassius auratus OX=7957 GN=hba PE=1 SV=1	Regular	2041.8410	0.00	15425.9361	40	3	10	14.08	827821	0	213719			Green	883 884 1342	0	3	Pass2	VarMod	Oxidation+M(1)	1096.5707	MLTVYPQTK	MLTVYPQTK	31	9	9.58	12	13	13	11	5	29934.4800	8.0633	Identified	108770	10.0	b1b2b3b3°b4b4°b5b5°y2y2°y3y3*y3°y4y4*y4°y5y5°y6y7y8y9	11.9289	1019	122.426591069237	82.4265910692372	0.5017	Green	29	1096.5706	1096.5706
885	HBA_CARAU	P02018	Hemoglobin subunit alpha OS=Carassius auratus OX=7957 GN=hba PE=1 SV=1	Regular	2041.8410	0.00	15425.9361	40	3	10	14.08	827821	0	213719			Green	883 884 1342	0	3	Pass2	VarMod	Oxidation+M(1)	1096.5707	MLTVYPQTK	MLTVYPQTK	31	9	9.58	12	13	13	11	5	29934.4800	8.0633	Identified	108770	10.0	b1b2b3b3°b4b4°b5b5°y2y2°y3y3*y3°y4y4*y4°y5y5°y6y7y8y9	11.9289	1019	122.426591069237	82.4265910692372	0.5017	Green	29	1096.5706	1096.5706
885	HBA_CARAU	P02018	Hemoglobin subunit alpha OS=Carassius auratus OX=7957 GN=hba PE=1 SV=1	Regular	2041.8410	0.00	15425.9361	40	3	10	14.08	827821	0	213719			Green	883 884 1342	0	3	Pass2	VarMod	Oxidation+M(1)	1096.5707	MLTVYPQTK	MLTVYPQTK	31	9	9.58	12	13	13	11	5	29934.4800	8.0633	Identified	108770	10.0	b1b2b3b3°b4b4°b5b5°y2y2°y3y3*y3°y4y4*y4°y5y5°y6y7y8y9	11.9289	1019	122.426591069237	82.4265910692372	0.5017	Green	29	1096.5706	1096.5706
1342	HBA_DANRE	Q90487	Hemoglobin subunit alpha OS=Danio rerio OX=7955 GN=hbaa1 PE=2 SV=3	Regular	1146.1660	0.00	15522.1051	52	5	11	20.28	790821	115656.3	208897			Green	883 884 885	1	1	Pass1	PepFrag1	None	1080.5758	MLTVYPQTK	MLTVYPQTK	32	9	9.58	15	10	10	7	2	12378.5600	7.6798	Identified	26514	8.4	b2b3b3°b4b4°y1y2y2°y3y3*y3°y4y4°y5y5°y6y9	12.6638	1019	122.426591069237	82.4265910692372	0.2264	Green	83	1080.5761	1080.5761
1342	HBA_DANRE	Q90487	Hemoglobin subunit alpha OS=Danio rerio OX=7955 GN=hbaa1 PE=2 SV=3	Regular	1146.1660	0.00	15522.1051	52	5	11	20.28	790821	115656.3	208897			Green	883 884 885	1	1	Pass1	PepFrag1	None	1080.5758	MLTVYPQTK	MLTVYPQTK	32	9	9.58	15	10	10	7	2	12378.5600	7.6798	Identified	26514	8.4	b2b3b3°b4b4°y1y2y2°y3y3*y3°y4y4°y5y5°y6y9	12.6638	1019	122.426591069237	82.4265910692372	0.2264	Green	83	1080.5761	1080.5761
1342	HBA_DANRE	Q90487	Hemoglobin subunit alpha OS=Danio rerio OX=7955 GN=hbaa1 PE=2 SV=3	Regular	1146.1660	0.00	15522.1051	52	5	11	20.28	790821	115656.3	208897			Green	883 884 885	1	1	Pass1	PepFrag1	None	1080.5758	MLTVYPQTK	MLTVYPQTK	32	9	9.58	15	10	10	7	2	12378.5600	7.6798	Identified	26514	8.4	b2b3b3°b4b4°y1y2y2°y3y3*y3°y4y4°y5y5°y6y9	12.6638	1019	122.426591069237	82.4265910692372	0.2264	Green	83	1080.5761	1080.5761
1342	HBA_DANRE	Q90487	Hemoglobin subunit alpha OS=Danio rerio OX=7955 GN=hbaa1 PE=2 SV=3	Regular	1146.1660	0.00	15522.1051	52	5	11	20.28	790821	115656.3	208897			Green	883 884 885	1	1	Pass1	PepFrag1	None	1080.5758	MLTVYPQTK	MLTVYPQTK	32	9	9.58	15	10	10	7	2	12378.5600	7.6798	Identified	26514	8.4	b2b3b3°b4b4°y1y2y2°y3y3*y3°y4y4°y5y5°y6y9	12.6638	1019	122.426591069237	82.4265910692372	0.2264	Green	83	1080.5761	1080.5761
1342	HBA_DANRE	Q90487	Hemoglobin subunit alpha OS=Danio rerio OX=7955 GN=hbaa1 PE=2 SV=3	Regular	1146.1660	0.00	15522.1051	52	5	11	20.28	790821	115656.3	208897			Green	883 884 885	1	1	Pass1	PepFrag1	None	1080.5758	MLTVYPQTK	MLTVYPQTK	32	9	9.58	15	10	10	7	2	12378.5600	7.6798	Identified	26514	8.4	b2b3b3°b4b4°y1y2y2°y3y3*y3°y4y4°y5y5°y6y9	12.6638	1019	122.426591069237	82.4265910692372	0.2264	Green	83	1080.5761	1080.5761
1342	HBA_DANRE	Q90487	Hemoglobin subunit alpha OS=Danio rerio OX=7955 GN=hbaa1 PE=2 SV=3	Regular	1146.1660	0.00	15522.1051	52	5	11	20.28	790821	115656.3	208897			Green	883 884 885	1	1	Pass1	PepFrag1	None	1080.5758	MLTVYPQTK	MLTVYPQTK	32	9	9.58	15	10	10	7	2	12378.5600	7.6798	Identified	26514	8.4	b2b3b3°b4b4°y1y2y2°y3y3*y3°y4y4°y5y5°y6y9	12.6638	1019	122.426591069237	82.4265910692372	0.2264	Green	83	1080.5761	1080.5761
1342	HBA_DANRE	Q90487	Hemoglobin subunit alpha OS=Danio rerio OX=7955 GN=hbaa1 PE=2 SV=3	Regular	1146.1660	0.00	15522.1051	52	5	11	20.28	790821	115656.3	208897			Green	883 884 885	1	1	Pass1	PepFrag1	None	1080.5758	MLTVYPQTK	MLTVYPQTK	32	9	9.58	15	10	10	7	2	12378.5600	7.6798	Identified	26514	8.4	b2b3b3°b4b4°y1y2y2°y3y3*y3°y4y4°y5y5°y6y9	12.6638	1019	122.426591069237	82.4265910692372	0.2264	Green	83	1080.5761	1080.5761
1342	HBA_DANRE	Q90487	Hemoglobin subunit alpha OS=Danio rerio OX=7955 GN=hbaa1 PE=2 SV=3	Regular	1146.1660	0.00	15522.1051	52	5	11	20.28	790821	115656.3	208897			Green	883 884 885	1	1	Pass1	PepFrag1	None	1080.5758	MLTVYPQTK	MLTVYPQTK	32	9	9.58	15	10	10	7	2	12378.5600	7.6798	Identified	26514	8.4	b2b3b3°b4b4°y1y2y2°y3y3*y3°y4y4°y5y5°y6y9	12.6638	1019	122.426591069237	82.4265910692372	0.2264	Green	83	1080.5761	1080.5761
1342	HBA_DANRE	Q90487	Hemoglobin subunit alpha OS=Danio rerio OX=7955 GN=hbaa1 PE=2 SV=3	Regular	1146.1660	0.00	15522.1051	52	5	11	20.28	790821	115656.3	208897			Green	883 884 885	1	1	Pass1	PepFrag1	None	1080.5758	MLTVYPQTK	MLTVYPQTK	32	9	9.58	15	10	10	7	2	12378.5600	7.6798	Identified	26514	8.4	b2b3b3°b4b4°y1y2y2°y3y3*y3°y4y4°y5y5°y6y9	12.6638	1019	122.426591069237	82.4265910692372	0.2264	Green	83	1080.5761	1080.5761
1342	HBA_DANRE	Q90487	Hemoglobin subunit alpha OS=Danio rerio OX=7955 GN=hbaa1 PE=2 SV=3	Regular	1146.1660	0.00	15522.1051	52	5	11	20.28	790821	115656.3	208897			Green	883 884 885	1	1	Pass1	PepFrag1	None	1080.5758	MLTVYPQTK	MLTVYPQTK	32	9	9.58	15	10	10	7	2	12378.5600	7.6798	Identified	26514	8.4	b2b3b3°b4b4°y1y2y2°y3y3*y3°y4y4°y5y5°y6y9	12.6638	1019	122.426591069237	82.4265910692372	0.2264	Green	83	1080.5761	1080.5761
1342	HBA_DANRE	Q90487	Hemoglobin subunit alpha OS=Danio rerio OX=7955 GN=hbaa1 PE=2 SV=3	Regular	1146.1660	0.00	15522.1051	52	5	11	20.28	790821	115656.3	208897			Green	883 884 885	1	1	Pass1	PepFrag1	None	1080.5758	MLTVYPQTK	MLTVYPQTK	32	9	9.58	15	10	10	7	2	12378.5600	7.6798	Identified	26514	8.4	b2b3b3°b4b4°y1y2y2°y3y3*y3°y4y4°y5y5°y6y9	12.6638	1019	122.426591069237	82.4265910692372	0.2264	Green	83	1080.5761	1080.5761
1342	HBA_DANRE	Q90487	Hemoglobin subunit alpha OS=Danio rerio OX=7955 GN=hbaa1 PE=2 SV=3	Regular	1146.1660	0.00	15522.1051	52	5	11	20.28	790821	115656.3	208897			Green	883 884 885	1	1	Pass1	PepFrag1	None	1080.5758	MLTVYPQTK	MLTVYPQTK	32	9	9.58	15	10	10	7	2	12378.5600	7.6798	Identified	26514	8.4	b2b3b3°b4b4°y1y2y2°y3y3*y3°y4y4°y5y5°y6y9	12.6638	1019	122.426591069237	82.4265910692372	0.2264	Green	83	1080.5761	1080.5761
1342	HBA_DANRE	Q90487	Hemoglobin subunit alpha OS=Danio rerio OX=7955 GN=hbaa1 PE=2 SV=3	Regular	1146.1660	0.00	15522.1051	52	5	11	20.28	790821	115656.3	208897			Green	883 884 885	1	1	Pass1	PepFrag1	None	1080.5758	MLTVYPQTK	MLTVYPQTK	32	9	9.58	15	10	10	7	2	12378.5600	7.6798	Identified	26514	8.4	b2b3b3°b4b4°y1y2y2°y3y3*y3°y4y4°y5y5°y6y9	12.6638	1019	122.426591069237	82.4265910692372	0.2264	Green	83	1080.5761	1080.5761
1342	HBA_DANRE	Q90487	Hemoglobin subunit alpha OS=Danio rerio OX=7955 GN=hbaa1 PE=2 SV=3	Regular	1146.1660	0.00	15522.1051	52	5	11	20.28	790821	115656.3	208897			Green	883 884 885	1	1	Pass1	PepFrag1	None	1080.5758	MLTVYPQTK	MLTVYPQTK	32	9	9.58	15	10	10	7	2	12378.5600	7.6798	Identified	26514	8.4	b2b3b3°b4b4°y1y2y2°y3y3*y3°y4y4°y5y5°y6y9	12.6638	1019	122.426591069237	82.4265910692372	0.2264	Green	83	1080.5761	1080.5761
1342	HBA_DANRE	Q90487	Hemoglobin subunit alpha OS=Danio rerio OX=7955 GN=hbaa1 PE=2 SV=3	Regular	1146.1660	0.00	15522.1051	52	5	11	20.28	790821	115656.3	208897			Green	883 884 885	1	1	Pass1	PepFrag1	None	1080.5758	MLTVYPQTK	MLTVYPQTK	32	9	9.58	15	10	10	7	2	12378.5600	7.6798	Identified	26514	8.4	b2b3b3°b4b4°y1y2y2°y3y3*y3°y4y4°y5y5°y6y9	12.6638	1019	122.426591069237	82.4265910692372	0.2264	Green	83	1080.5761	1080.5761
1342	HBA_DANRE	Q90487	Hemoglobin subunit alpha OS=Danio rerio OX=7955 GN=hbaa1 PE=2 SV=3	Regular	1146.1660	0.00	15522.1051	52	5	11	20.28	790821	115656.3	208897			Green	883 884 885	1	1	Pass1	PepFrag1	None	1080.5758	MLTVYPQTK	MLTVYPQTK	32	9	9.58	15	10	10	7	2	12378.5600	7.6798	Identified	26514	8.4	b2b3b3°b4b4°y1y2y2°y3y3*y3°y4y4°y5y5°y6y9	12.6638	1019	122.426591069237	82.4265910692372	0.2264	Green	83	1080.5761	1080.5761
1342	HBA_DANRE	Q90487	Hemoglobin subunit alpha OS=Danio rerio OX=7955 GN=hbaa1 PE=2 SV=3	Regular	1146.1660	0.00	15522.1051	52	5	11	20.28	790821	115656.3	208897			Green	883 884 885	1	1	Pass1	PepFrag1	None	1080.5758	MLTVYPQTK	MLTVYPQTK	32	9	9.58	15	10	10	7	2	12378.5600	7.6798	Identified	26514	8.4	b2b3b3°b4b4°y1y2y2°y3y3*y3°y4y4°y5y5°y6y9	12.6638	1019	122.426591069237	82.4265910692372	0.2264	Green	83	1080.5761	1080.5761
1342	HBA_DANRE	Q90487	Hemoglobin subunit alpha OS=Danio rerio OX=7955 GN=hbaa1 PE=2 SV=3	Regular	1146.1660	0.00	15522.1051	52	5	11	20.28	790821	115656.3	208897			Green	883 899	0	2	Pass1	PepFrag1	None	790.4094	VDPANFK	VDPANFK	94	7	6.78	14	9	9	5	2	2780.8180	6.9057	Identified	8248	5.0	b2b5b6y1y2y3y3*y4y4*y5*y6y7	11.4713	719	97.0313844089612	154.062768817922	0.0706	Green	14	790.4119	790.4119
1342	HBA_DANRE	Q90487	Hemoglobin subunit alpha OS=Danio rerio OX=7955 GN=hbaa1 PE=2 SV=3	Regular	1146.1660	0.00	15522.1051	52	5	11	20.28	790821	115656.3	208897			Green	883 899	0	2	Pass1	PepFrag1	None	790.4094	VDPANFK	VDPANFK	94	7	6.78	14	9	9	5	2	2780.8180	6.9057	Identified	8248	5.0	b2b5b6y1y2y3y3*y4y4*y5*y6y7	11.4713	719	97.0313844089612	154.062768817922	0.0706	Green	14	790.4119	790.4119
1342	HBA_DANRE	Q90487	Hemoglobin subunit alpha OS=Danio rerio OX=7955 GN=hbaa1 PE=2 SV=3	Regular	1146.1660	0.00	15522.1051	52	5	11	20.28	790821	115656.3	208897			Green	883 899	0	2	Pass1	PepFrag1	None	790.4094	VDPANFK	VDPANFK	94	7	6.78	14	9	9	5	2	2780.8180	6.9057	Identified	8248	5.0	b2b5b6y1y2y3y3*y4y4*y5*y6y7	11.4713	719	97.0313844089612	154.062768817922	0.0706	Green	14	790.4119	790.4119
1342	HBA_DANRE	Q90487	Hemoglobin subunit alpha OS=Danio rerio OX=7955 GN=hbaa1 PE=2 SV=3	Regular	1146.1660	0.00	15522.1051	52	5	11	20.28	790821	115656.3	208897			Green	883 899	0	2	Pass1	PepFrag1	None	790.4094	VDPANFK	VDPANFK	94	7	6.78	14	9	9	5	2	2780.8180	6.9057	Identified	8248	5.0	b2b5b6y1y2y3y3*y4y4*y5*y6y7	11.4713	719	97.0313844089612	154.062768817922	0.0706	Green	14	790.4119	790.4119
1342	HBA_DANRE	Q90487	Hemoglobin subunit alpha OS=Danio rerio OX=7955 GN=hbaa1 PE=2 SV=3	Regular	1146.1660	0.00	15522.1051	52	5	11	20.28	790821	115656.3	208897			Green	883 899	0	2	Pass1	PepFrag1	None	790.4094	VDPANFK	VDPANFK	94	7	6.78	14	9	9	5	2	2780.8180	6.9057	Identified	8248	5.0	b2b5b6y1y2y3y3*y4y4*y5*y6y7	11.4713	719	97.0313844089612	154.062768817922	0.0706	Green	14	790.4119	790.4119
1342	HBA_DANRE	Q90487	Hemoglobin subunit alpha OS=Danio rerio OX=7955 GN=hbaa1 PE=2 SV=3	Regular	1146.1660	0.00	15522.1051	52	5	11	20.28	790821	115656.3	208897			Green	883 899	0	2	Pass1	PepFrag1	None	790.4094	VDPANFK	VDPANFK	94	7	6.78	14	9	9	5	2	2780.8180	6.9057	Identified	8248	5.0	b2b5b6y1y2y3y3*y4y4*y5*y6y7	11.4713	719	97.0313844089612	154.062768817922	0.0706	Green	14	790.4119	790.4119
1342	HBA_DANRE	Q90487	Hemoglobin subunit alpha OS=Danio rerio OX=7955 GN=hbaa1 PE=2 SV=3	Regular	1146.1660	0.00	15522.1051	52	5	11	20.28	790821	115656.3	208897			Green	883 899	0	2	Pass1	PepFrag1	None	790.4094	VDPANFK	VDPANFK	94	7	6.78	14	9	9	5	2	2780.8180	6.9057	Identified	8248	5.0	b2b5b6y1y2y3y3*y4y4*y5*y6y7	11.4713	719	97.0313844089612	154.062768817922	0.0706	Green	14	790.4119	790.4119
1342	HBA_DANRE	Q90487	Hemoglobin subunit alpha OS=Danio rerio OX=7955 GN=hbaa1 PE=2 SV=3	Regular	1146.1660	0.00	15522.1051	52	5	11	20.28	790821	115656.3	208897			Green	883 899	0	2	Pass1	PepFrag1	None	790.4094	VDPANFK	VDPANFK	94	7	6.78	14	9	9	5	2	2780.8180	6.9057	Identified	8248	5.0	b2b5b6y1y2y3y3*y4y4*y5*y6y7	11.4713	719	97.0313844089612	154.062768817922	0.0706	Green	14	790.4119	790.4119
1342	HBA_DANRE	Q90487	Hemoglobin subunit alpha OS=Danio rerio OX=7955 GN=hbaa1 PE=2 SV=3	Regular	1146.1660	0.00	15522.1051	52	5	11	20.28	790821	115656.3	208897			Green	883 899	0	2	Pass1	PepFrag1	None	790.4094	VDPANFK	VDPANFK	94	7	6.78	14	9	9	5	2	2780.8180	6.9057	Identified	8248	5.0	b2b5b6y1y2y3y3*y4y4*y5*y6y7	11.4713	719	97.0313844089612	154.062768817922	0.0706	Green	14	790.4119	790.4119
1342	HBA_DANRE	Q90487	Hemoglobin subunit alpha OS=Danio rerio OX=7955 GN=hbaa1 PE=2 SV=3	Regular	1146.1660	0.00	15522.1051	52	5	11	20.28	790821	115656.3	208897			Green	883 899	0	2	Pass1	PepFrag1	None	790.4094	VDPANFK	VDPANFK	94	7	6.78	14	9	9	5	2	2780.8180	6.9057	Identified	8248	5.0	b2b5b6y1y2y3y3*y4y4*y5*y6y7	11.4713	719	97.0313844089612	154.062768817922	0.0706	Green	14	790.4119	790.4119
1342	HBA_DANRE	Q90487	Hemoglobin subunit alpha OS=Danio rerio OX=7955 GN=hbaa1 PE=2 SV=3	Regular	1146.1660	0.00	15522.1051	52	5	11	20.28	790821	115656.3	208897			Green	883 899	0	2	Pass1	PepFrag1	None	790.4094	VDPANFK	VDPANFK	94	7	6.78	14	9	9	5	2	2780.8180	6.9057	Identified	8248	5.0	b2b5b6y1y2y3y3*y4y4*y5*y6y7	11.4713	719	97.0313844089612	154.062768817922	0.0706	Green	14	790.4119	790.4119
1342	HBA_DANRE	Q90487	Hemoglobin subunit alpha OS=Danio rerio OX=7955 GN=hbaa1 PE=2 SV=3	Regular	1146.1660	0.00	15522.1051	52	5	11	20.28	790821	115656.3	208897			Green	883 899	0	2	Pass1	PepFrag1	None	790.4094	VDPANFK	VDPANFK	94	7	6.78	14	9	9	5	2	2780.8180	6.9057	Identified	8248	5.0	b2b5b6y1y2y3y3*y4y4*y5*y6y7	11.4713	719	97.0313844089612	154.062768817922	0.0706	Green	14	790.4119	790.4119
1342	HBA_DANRE	Q90487	Hemoglobin subunit alpha OS=Danio rerio OX=7955 GN=hbaa1 PE=2 SV=3	Regular	1146.1660	0.00	15522.1051	52	5	11	20.28	790821	115656.3	208897			Green		0	3	Pass1	PepFrag1	None	1115.5691	ADEIGAEALAR	ADEIGAEALAR	21	11	3.82	13	7	7	4	1	2918.8550	6.5245		3148	3.5	b2b3y5y6y7y8y11	12.9559	1021	122.586730523619	82.5867305236188	0.0164	Green	96	1115.5680	1115.5680
1342	HBA_DANRE	Q90487	Hemoglobin subunit alpha OS=Danio rerio OX=7955 GN=hbaa1 PE=2 SV=3	Regular	1146.1660	0.00	15522.1051	52	5	11	20.28	790821	115656.3	208897			Green		0	3	Pass1	PepFrag1	None	1115.5691	ADEIGAEALAR	ADEIGAEALAR	21	11	3.82	13	7	7	4	1	2918.8550	6.5245		3148	3.5	b2b3y5y6y7y8y11	12.9559	1021	122.586730523619	82.5867305236188	0.0164	Green	96	1115.5680	1115.5680
1342	HBA_DANRE	Q90487	Hemoglobin subunit alpha OS=Danio rerio OX=7955 GN=hbaa1 PE=2 SV=3	Regular	1146.1660	0.00	15522.1051	52	5	11	20.28	790821	115656.3	208897			Green		0	3	Pass1	PepFrag1	None	1115.5691	ADEIGAEALAR	ADEIGAEALAR	21	11	3.82	13	7	7	4	1	2918.8550	6.5245		3148	3.5	b2b3y5y6y7y8y11	12.9559	1021	122.586730523619	82.5867305236188	0.0164	Green	96	1115.5680	1115.5680
1342	HBA_DANRE	Q90487	Hemoglobin subunit alpha OS=Danio rerio OX=7955 GN=hbaa1 PE=2 SV=3	Regular	1146.1660	0.00	15522.1051	52	5	11	20.28	790821	115656.3	208897			Green		0	3	Pass1	PepFrag1	None	1115.5691	ADEIGAEALAR	ADEIGAEALAR	21	11	3.82	13	7	7	4	1	2918.8550	6.5245		3148	3.5	b2b3y5y6y7y8y11	12.9559	1021	122.586730523619	82.5867305236188	0.0164	Green	96	1115.5680	1115.5680
1342	HBA_DANRE	Q90487	Hemoglobin subunit alpha OS=Danio rerio OX=7955 GN=hbaa1 PE=2 SV=3	Regular	1146.1660	0.00	15522.1051	52	5	11	20.28	790821	115656.3	208897			Green		0	3	Pass1	PepFrag1	None	1115.5691	ADEIGAEALAR	ADEIGAEALAR	21	11	3.82	13	7	7	4	1	2918.8550	6.5245		3148	3.5	b2b3y5y6y7y8y11	12.9559	1021	122.586730523619	82.5867305236188	0.0164	Green	96	1115.5680	1115.5680
1342	HBA_DANRE	Q90487	Hemoglobin subunit alpha OS=Danio rerio OX=7955 GN=hbaa1 PE=2 SV=3	Regular	1146.1660	0.00	15522.1051	52	5	11	20.28	790821	115656.3	208897			Green		0	3	Pass1	PepFrag1	None	1115.5691	ADEIGAEALAR	ADEIGAEALAR	21	11	3.82	13	7	7	4	1	2918.8550	6.5245		3148	3.5	b2b3y5y6y7y8y11	12.9559	1021	122.586730523619	82.5867305236188	0.0164	Green	96	1115.5680	1115.5680
1342	HBA_DANRE	Q90487	Hemoglobin subunit alpha OS=Danio rerio OX=7955 GN=hbaa1 PE=2 SV=3	Regular	1146.1660	0.00	15522.1051	52	5	11	20.28	790821	115656.3	208897			Green		0	3	Pass1	PepFrag1	None	1115.5691	ADEIGAEALAR	ADEIGAEALAR	21	11	3.82	13	7	7	4	1	2918.8550	6.5245		3148	3.5	b2b3y5y6y7y8y11	12.9559	1021	122.586730523619	82.5867305236188	0.0164	Green	96	1115.5680	1115.5680
1342	HBA_DANRE	Q90487	Hemoglobin subunit alpha OS=Danio rerio OX=7955 GN=hbaa1 PE=2 SV=3	Regular	1146.1660	0.00	15522.1051	52	5	11	20.28	790821	115656.3	208897			Green	883 899	0	4	Pass2	MissedCleavage	None	1059.5946	LRVDPANFK	LRVDPANFK	92	9	10.19	16	13	13	10	5	22920.8700	7.8217	Identified	62217	7.4	b2b3b4b4°b5b6b7b8y1y2y3y3*y4y5y5*y9	12.0121	991	120.173507524612	80.1735075246119	0.1615	Green	34	1059.5931	1059.5931
1342	HBA_DANRE	Q90487	Hemoglobin subunit alpha OS=Danio rerio OX=7955 GN=hbaa1 PE=2 SV=3	Regular	1146.1660	0.00	15522.1051	52	5	11	20.28	790821	115656.3	208897			Green	883 899	0	4	Pass2	MissedCleavage	None	1059.5946	LRVDPANFK	LRVDPANFK	92	9	10.19	16	13	13	10	5	22920.8700	7.8217	Identified	62217	7.4	b2b3b4b4°b5b6b7b8y1y2y3y3*y4y5y5*y9	12.0121	991	120.173507524612	80.1735075246119	0.1615	Green	34	1059.5931	1059.5931
1342	HBA_DANRE	Q90487	Hemoglobin subunit alpha OS=Danio rerio OX=7955 GN=hbaa1 PE=2 SV=3	Regular	1146.1660	0.00	15522.1051	52	5	11	20.28	790821	115656.3	208897			Green	883 899	0	4	Pass2	MissedCleavage	None	1059.5946	LRVDPANFK	LRVDPANFK	92	9	10.19	16	13	13	10	5	22920.8700	7.8217	Identified	62217	7.4	b2b3b4b4°b5b6b7b8y1y2y3y3*y4y5y5*y9	12.0121	991	120.173507524612	80.1735075246119	0.1615	Green	34	1059.5931	1059.5931
1342	HBA_DANRE	Q90487	Hemoglobin subunit alpha OS=Danio rerio OX=7955 GN=hbaa1 PE=2 SV=3	Regular	1146.1660	0.00	15522.1051	52	5	11	20.28	790821	115656.3	208897			Green	883 899	0	4	Pass2	MissedCleavage	None	1059.5946	LRVDPANFK	LRVDPANFK	92	9	10.19	16	13	13	10	5	22920.8700	7.8217	Identified	62217	7.4	b2b3b4b4°b5b6b7b8y1y2y3y3*y4y5y5*y9	12.0121	991	120.173507524612	80.1735075246119	0.1615	Green	34	1059.5931	1059.5931
1342	HBA_DANRE	Q90487	Hemoglobin subunit alpha OS=Danio rerio OX=7955 GN=hbaa1 PE=2 SV=3	Regular	1146.1660	0.00	15522.1051	52	5	11	20.28	790821	115656.3	208897			Green	883 899	0	4	Pass2	MissedCleavage	None	1059.5946	LRVDPANFK	LRVDPANFK	92	9	10.19	16	13	13	10	5	22920.8700	7.8217	Identified	62217	7.4	b2b3b4b4°b5b6b7b8y1y2y3y3*y4y5y5*y9	12.0121	991	120.173507524612	80.1735075246119	0.1615	Green	34	1059.5931	1059.5931
1342	HBA_DANRE	Q90487	Hemoglobin subunit alpha OS=Danio rerio OX=7955 GN=hbaa1 PE=2 SV=3	Regular	1146.1660	0.00	15522.1051	52	5	11	20.28	790821	115656.3	208897			Green	883 899	0	4	Pass2	MissedCleavage	None	1059.5946	LRVDPANFK	LRVDPANFK	92	9	10.19	16	13	13	10	5	22920.8700	7.8217	Identified	62217	7.4	b2b3b4b4°b5b6b7b8y1y2y3y3*y4y5y5*y9	12.0121	991	120.173507524612	80.1735075246119	0.1615	Green	34	1059.5931	1059.5931
1342	HBA_DANRE	Q90487	Hemoglobin subunit alpha OS=Danio rerio OX=7955 GN=hbaa1 PE=2 SV=3	Regular	1146.1660	0.00	15522.1051	52	5	11	20.28	790821	115656.3	208897			Green	883 899	0	4	Pass2	MissedCleavage	None	1059.5946	LRVDPANFK	LRVDPANFK	92	9	10.19	16	13	13	10	5	22920.8700	7.8217	Identified	62217	7.4	b2b3b4b4°b5b6b7b8y1y2y3y3*y4y5y5*y9	12.0121	991	120.173507524612	80.1735075246119	0.1615	Green	34	1059.5931	1059.5931
1342	HBA_DANRE	Q90487	Hemoglobin subunit alpha OS=Danio rerio OX=7955 GN=hbaa1 PE=2 SV=3	Regular	1146.1660	0.00	15522.1051	52	5	11	20.28	790821	115656.3	208897			Green	883 899	0	4	Pass2	MissedCleavage	None	1059.5946	LRVDPANFK	LRVDPANFK	92	9	10.19	16	13	13	10	5	22920.8700	7.8217	Identified	62217	7.4	b2b3b4b4°b5b6b7b8y1y2y3y3*y4y5y5*y9	12.0121	991	120.173507524612	80.1735075246119	0.1615	Green	34	1059.5931	1059.5931
1342	HBA_DANRE	Q90487	Hemoglobin subunit alpha OS=Danio rerio OX=7955 GN=hbaa1 PE=2 SV=3	Regular	1146.1660	0.00	15522.1051	52	5	11	20.28	790821	115656.3	208897			Green	883 899	0	4	Pass2	MissedCleavage	None	1059.5946	LRVDPANFK	LRVDPANFK	92	9	10.19	16	13	13	10	5	22920.8700	7.8217	Identified	62217	7.4	b2b3b4b4°b5b6b7b8y1y2y3y3*y4y5y5*y9	12.0121	991	120.173507524612	80.1735075246119	0.1615	Green	34	1059.5931	1059.5931
1342	HBA_DANRE	Q90487	Hemoglobin subunit alpha OS=Danio rerio OX=7955 GN=hbaa1 PE=2 SV=3	Regular	1146.1660	0.00	15522.1051	52	5	11	20.28	790821	115656.3	208897			Green	883 899	0	4	Pass2	MissedCleavage	None	1059.5946	LRVDPANFK	LRVDPANFK	92	9	10.19	16	13	13	10	5	22920.8700	7.8217	Identified	62217	7.4	b2b3b4b4°b5b6b7b8y1y2y3y3*y4y5y5*y9	12.0121	991	120.173507524612	80.1735075246119	0.1615	Green	34	1059.5931	1059.5931
1342	HBA_DANRE	Q90487	Hemoglobin subunit alpha OS=Danio rerio OX=7955 GN=hbaa1 PE=2 SV=3	Regular	1146.1660	0.00	15522.1051	52	5	11	20.28	790821	115656.3	208897			Green	883 899	0	4	Pass2	MissedCleavage	None	1059.5946	LRVDPANFK	LRVDPANFK	92	9	10.19	16	13	13	10	5	22920.8700	7.8217	Identified	62217	7.4	b2b3b4b4°b5b6b7b8y1y2y3y3*y4y5y5*y9	12.0121	991	120.173507524612	80.1735075246119	0.1615	Green	34	1059.5931	1059.5931
1342	HBA_DANRE	Q90487	Hemoglobin subunit alpha OS=Danio rerio OX=7955 GN=hbaa1 PE=2 SV=3	Regular	1146.1660	0.00	15522.1051	52	5	11	20.28	790821	115656.3	208897			Green	883 899	0	4	Pass2	MissedCleavage	None	1059.5946	LRVDPANFK	LRVDPANFK	92	9	10.19	16	13	13	10	5	22920.8700	7.8217	Identified	62217	7.4	b2b3b4b4°b5b6b7b8y1y2y3y3*y4y5y5*y9	12.0121	991	120.173507524612	80.1735075246119	0.1615	Green	34	1059.5931	1059.5931
1342	HBA_DANRE	Q90487	Hemoglobin subunit alpha OS=Danio rerio OX=7955 GN=hbaa1 PE=2 SV=3	Regular	1146.1660	0.00	15522.1051	52	5	11	20.28	790821	115656.3	208897			Green	883 899	0	4	Pass2	MissedCleavage	None	1059.5946	LRVDPANFK	LRVDPANFK	92	9	10.19	16	13	13	10	5	22920.8700	7.8217	Identified	62217	7.4	b2b3b4b4°b5b6b7b8y1y2y3y3*y4y5y5*y9	12.0121	991	120.173507524612	80.1735075246119	0.1615	Green	34	1059.5931	1059.5931
1342	HBA_DANRE	Q90487	Hemoglobin subunit alpha OS=Danio rerio OX=7955 GN=hbaa1 PE=2 SV=3	Regular	1146.1660	0.00	15522.1051	52	5	11	20.28	790821	115656.3	208897			Green	883 899	0	4	Pass2	MissedCleavage	None	1059.5946	LRVDPANFK	LRVDPANFK	92	9	10.19	16	13	13	10	5	22920.8700	7.8217	Identified	62217	7.4	b2b3b4b4°b5b6b7b8y1y2y3y3*y4y5y5*y9	12.0121	991	120.173507524612	80.1735075246119	0.1615	Green	34	1059.5931	1059.5931
1342	HBA_DANRE	Q90487	Hemoglobin subunit alpha OS=Danio rerio OX=7955 GN=hbaa1 PE=2 SV=3	Regular	1146.1660	0.00	15522.1051	52	5	11	20.28	790821	115656.3	208897			Green	883 899	0	4	Pass2	MissedCleavage	None	1059.5946	LRVDPANFK	LRVDPANFK	92	9	10.19	16	13	13	10	5	22920.8700	7.8217	Identified	62217	7.4	b2b3b4b4°b5b6b7b8y1y2y3y3*y4y5y5*y9	12.0121	991	120.173507524612	80.1735075246119	0.1615	Green	34	1059.5931	1059.5931
1342	HBA_DANRE	Q90487	Hemoglobin subunit alpha OS=Danio rerio OX=7955 GN=hbaa1 PE=2 SV=3	Regular	1146.1660	0.00	15522.1051	52	5	11	20.28	790821	115656.3	208897			Green	883 899	0	4	Pass2	MissedCleavage	None	1059.5946	LRVDPANFK	LRVDPANFK	92	9	10.19	16	13	13	10	5	22920.8700	7.8217	Identified	62217	7.4	b2b3b4b4°b5b6b7b8y1y2y3y3*y4y5y5*y9	12.0121	991	120.173507524612	80.1735075246119	0.1615	Green	34	1059.5931	1059.5931
1342	HBA_DANRE	Q90487	Hemoglobin subunit alpha OS=Danio rerio OX=7955 GN=hbaa1 PE=2 SV=3	Regular	1146.1660	0.00	15522.1051	52	5	11	20.28	790821	115656.3	208897			Green	883 884 885	0	5	Pass2	VarMod	Oxidation+M(1)	1096.5707	MLTVYPQTK	MLTVYPQTK	32	9	9.58	17	13	13	11	5	29934.4800	8.0633	Identified	108770	10.0	b1b2b3b3°b4b4°b5b5°y2y2°y3y3*y3°y4y4*y4°y5y5°y6y7y8y9	11.9289	1019	122.426591069237	82.4265910692372	0.5252	Green	29	1096.5706	1096.5706
1342	HBA_DANRE	Q90487	Hemoglobin subunit alpha OS=Danio rerio OX=7955 GN=hbaa1 PE=2 SV=3	Regular	1146.1660	0.00	15522.1051	52	5	11	20.28	790821	115656.3	208897			Green	883 884 885	0	5	Pass2	VarMod	Oxidation+M(1)	1096.5707	MLTVYPQTK	MLTVYPQTK	32	9	9.58	17	13	13	11	5	29934.4800	8.0633	Identified	108770	10.0	b1b2b3b3°b4b4°b5b5°y2y2°y3y3*y3°y4y4*y4°y5y5°y6y7y8y9	11.9289	1019	122.426591069237	82.4265910692372	0.5252	Green	29	1096.5706	1096.5706
1342	HBA_DANRE	Q90487	Hemoglobin subunit alpha OS=Danio rerio OX=7955 GN=hbaa1 PE=2 SV=3	Regular	1146.1660	0.00	15522.1051	52	5	11	20.28	790821	115656.3	208897			Green	883 884 885	0	5	Pass2	VarMod	Oxidation+M(1)	1096.5707	MLTVYPQTK	MLTVYPQTK	32	9	9.58	17	13	13	11	5	29934.4800	8.0633	Identified	108770	10.0	b1b2b3b3°b4b4°b5b5°y2y2°y3y3*y3°y4y4*y4°y5y5°y6y7y8y9	11.9289	1019	122.426591069237	82.4265910692372	0.5252	Green	29	1096.5706	1096.5706
1342	HBA_DANRE	Q90487	Hemoglobin subunit alpha OS=Danio rerio OX=7955 GN=hbaa1 PE=2 SV=3	Regular	1146.1660	0.00	15522.1051	52	5	11	20.28	790821	115656.3	208897			Green	883 884 885	0	5	Pass2	VarMod	Oxidation+M(1)	1096.5707	MLTVYPQTK	MLTVYPQTK	32	9	9.58	17	13	13	11	5	29934.4800	8.0633	Identified	108770	10.0	b1b2b3b3°b4b4°b5b5°y2y2°y3y3*y3°y4y4*y4°y5y5°y6y7y8y9	11.9289	1019	122.426591069237	82.4265910692372	0.5252	Green	29	1096.5706	1096.5706
1342	HBA_DANRE	Q90487	Hemoglobin subunit alpha OS=Danio rerio OX=7955 GN=hbaa1 PE=2 SV=3	Regular	1146.1660	0.00	15522.1051	52	5	11	20.28	790821	115656.3	208897			Green	883 884 885	0	5	Pass2	VarMod	Oxidation+M(1)	1096.5707	MLTVYPQTK	MLTVYPQTK	32	9	9.58	17	13	13	11	5	29934.4800	8.0633	Identified	108770	10.0	b1b2b3b3°b4b4°b5b5°y2y2°y3y3*y3°y4y4*y4°y5y5°y6y7y8y9	11.9289	1019	122.426591069237	82.4265910692372	0.5252	Green	29	1096.5706	1096.5706
1342	HBA_DANRE	Q90487	Hemoglobin subunit alpha OS=Danio rerio OX=7955 GN=hbaa1 PE=2 SV=3	Regular	1146.1660	0.00	15522.1051	52	5	11	20.28	790821	115656.3	208897			Green	883 884 885	0	5	Pass2	VarMod	Oxidation+M(1)	1096.5707	MLTVYPQTK	MLTVYPQTK	32	9	9.58	17	13	13	11	5	29934.4800	8.0633	Identified	108770	10.0	b1b2b3b3°b4b4°b5b5°y2y2°y3y3*y3°y4y4*y4°y5y5°y6y7y8y9	11.9289	1019	122.426591069237	82.4265910692372	0.5252	Green	29	1096.5706	1096.5706
1342	HBA_DANRE	Q90487	Hemoglobin subunit alpha OS=Danio rerio OX=7955 GN=hbaa1 PE=2 SV=3	Regular	1146.1660	0.00	15522.1051	52	5	11	20.28	790821	115656.3	208897			Green	883 884 885	0	5	Pass2	VarMod	Oxidation+M(1)	1096.5707	MLTVYPQTK	MLTVYPQTK	32	9	9.58	17	13	13	11	5	29934.4800	8.0633	Identified	108770	10.0	b1b2b3b3°b4b4°b5b5°y2y2°y3y3*y3°y4y4*y4°y5y5°y6y7y8y9	11.9289	1019	122.426591069237	82.4265910692372	0.5252	Green	29	1096.5706	1096.5706
1342	HBA_DANRE	Q90487	Hemoglobin subunit alpha OS=Danio rerio OX=7955 GN=hbaa1 PE=2 SV=3	Regular	1146.1660	0.00	15522.1051	52	5	11	20.28	790821	115656.3	208897			Green	883 884 885	0	5	Pass2	VarMod	Oxidation+M(1)	1096.5707	MLTVYPQTK	MLTVYPQTK	32	9	9.58	17	13	13	11	5	29934.4800	8.0633	Identified	108770	10.0	b1b2b3b3°b4b4°b5b5°y2y2°y3y3*y3°y4y4*y4°y5y5°y6y7y8y9	11.9289	1019	122.426591069237	82.4265910692372	0.5252	Green	29	1096.5706	1096.5706
1342	HBA_DANRE	Q90487	Hemoglobin subunit alpha OS=Danio rerio OX=7955 GN=hbaa1 PE=2 SV=3	Regular	1146.1660	0.00	15522.1051	52	5	11	20.28	790821	115656.3	208897			Green	883 884 885	0	5	Pass2	VarMod	Oxidation+M(1)	1096.5707	MLTVYPQTK	MLTVYPQTK	32	9	9.58	17	13	13	11	5	29934.4800	8.0633	Identified	108770	10.0	b1b2b3b3°b4b4°b5b5°y2y2°y3y3*y3°y4y4*y4°y5y5°y6y7y8y9	11.9289	1019	122.426591069237	82.4265910692372	0.5252	Green	29	1096.5706	1096.5706
1342	HBA_DANRE	Q90487	Hemoglobin subunit alpha OS=Danio rerio OX=7955 GN=hbaa1 PE=2 SV=3	Regular	1146.1660	0.00	15522.1051	52	5	11	20.28	790821	115656.3	208897			Green	883 884 885	0	5	Pass2	VarMod	Oxidation+M(1)	1096.5707	MLTVYPQTK	MLTVYPQTK	32	9	9.58	17	13	13	11	5	29934.4800	8.0633	Identified	108770	10.0	b1b2b3b3°b4b4°b5b5°y2y2°y3y3*y3°y4y4*y4°y5y5°y6y7y8y9	11.9289	1019	122.426591069237	82.4265910692372	0.5252	Green	29	1096.5706	1096.5706
1342	HBA_DANRE	Q90487	Hemoglobin subunit alpha OS=Danio rerio OX=7955 GN=hbaa1 PE=2 SV=3	Regular	1146.1660	0.00	15522.1051	52	5	11	20.28	790821	115656.3	208897			Green	883 884 885	0	5	Pass2	VarMod	Oxidation+M(1)	1096.5707	MLTVYPQTK	MLTVYPQTK	32	9	9.58	17	13	13	11	5	29934.4800	8.0633	Identified	108770	10.0	b1b2b3b3°b4b4°b5b5°y2y2°y3y3*y3°y4y4*y4°y5y5°y6y7y8y9	11.9289	1019	122.426591069237	82.4265910692372	0.5252	Green	29	1096.5706	1096.5706
1342	HBA_DANRE	Q90487	Hemoglobin subunit alpha OS=Danio rerio OX=7955 GN=hbaa1 PE=2 SV=3	Regular	1146.1660	0.00	15522.1051	52	5	11	20.28	790821	115656.3	208897			Green	883 884 885	0	5	Pass2	VarMod	Oxidation+M(1)	1096.5707	MLTVYPQTK	MLTVYPQTK	32	9	9.58	17	13	13	11	5	29934.4800	8.0633	Identified	108770	10.0	b1b2b3b3°b4b4°b5b5°y2y2°y3y3*y3°y4y4*y4°y5y5°y6y7y8y9	11.9289	1019	122.426591069237	82.4265910692372	0.5252	Green	29	1096.5706	1096.5706
1342	HBA_DANRE	Q90487	Hemoglobin subunit alpha OS=Danio rerio OX=7955 GN=hbaa1 PE=2 SV=3	Regular	1146.1660	0.00	15522.1051	52	5	11	20.28	790821	115656.3	208897			Green	883 884 885	0	5	Pass2	VarMod	Oxidation+M(1)	1096.5707	MLTVYPQTK	MLTVYPQTK	32	9	9.58	17	13	13	11	5	29934.4800	8.0633	Identified	108770	10.0	b1b2b3b3°b4b4°b5b5°y2y2°y3y3*y3°y4y4*y4°y5y5°y6y7y8y9	11.9289	1019	122.426591069237	82.4265910692372	0.5252	Green	29	1096.5706	1096.5706
1342	HBA_DANRE	Q90487	Hemoglobin subunit alpha OS=Danio rerio OX=7955 GN=hbaa1 PE=2 SV=3	Regular	1146.1660	0.00	15522.1051	52	5	11	20.28	790821	115656.3	208897			Green	883 884 885	0	5	Pass2	VarMod	Oxidation+M(1)	1096.5707	MLTVYPQTK	MLTVYPQTK	32	9	9.58	17	13	13	11	5	29934.4800	8.0633	Identified	108770	10.0	b1b2b3b3°b4b4°b5b5°y2y2°y3y3*y3°y4y4*y4°y5y5°y6y7y8y9	11.9289	1019	122.426591069237	82.4265910692372	0.5252	Green	29	1096.5706	1096.5706
1342	HBA_DANRE	Q90487	Hemoglobin subunit alpha OS=Danio rerio OX=7955 GN=hbaa1 PE=2 SV=3	Regular	1146.1660	0.00	15522.1051	52	5	11	20.28	790821	115656.3	208897			Green	883 884 885	0	5	Pass2	VarMod	Oxidation+M(1)	1096.5707	MLTVYPQTK	MLTVYPQTK	32	9	9.58	17	13	13	11	5	29934.4800	8.0633	Identified	108770	10.0	b1b2b3b3°b4b4°b5b5°y2y2°y3y3*y3°y4y4*y4°y5y5°y6y7y8y9	11.9289	1019	122.426591069237	82.4265910692372	0.5252	Green	29	1096.5706	1096.5706
1342	HBA_DANRE	Q90487	Hemoglobin subunit alpha OS=Danio rerio OX=7955 GN=hbaa1 PE=2 SV=3	Regular	1146.1660	0.00	15522.1051	52	5	11	20.28	790821	115656.3	208897			Green	883 884 885	0	5	Pass2	VarMod	Oxidation+M(1)	1096.5707	MLTVYPQTK	MLTVYPQTK	32	9	9.58	17	13	13	11	5	29934.4800	8.0633	Identified	108770	10.0	b1b2b3b3°b4b4°b5b5°y2y2°y3y3*y3°y4y4*y4°y5y5°y6y7y8y9	11.9289	1019	122.426591069237	82.4265910692372	0.5252	Green	29	1096.5706	1096.5706
1342	HBA_DANRE	Q90487	Hemoglobin subunit alpha OS=Danio rerio OX=7955 GN=hbaa1 PE=2 SV=3	Regular	1146.1660	0.00	15522.1051	52	5	11	20.28	790821	115656.3	208897			Green	883 884 885	0	5	Pass2	VarMod	Oxidation+M(1)	1096.5707	MLTVYPQTK	MLTVYPQTK	32	9	9.58	17	13	13	11	5	29934.4800	8.0633	Identified	108770	10.0	b1b2b3b3°b4b4°b5b5°y2y2°y3y3*y3°y4y4*y4°y5y5°y6y7y8y9	11.9289	1019	122.426591069237	82.4265910692372	0.5252	Green	29	1096.5706	1096.5706
1342	HBA_DANRE	Q90487	Hemoglobin subunit alpha OS=Danio rerio OX=7955 GN=hbaa1 PE=2 SV=3	Regular	1146.1660	0.00	15522.1051	52	5	11	20.28	790821	115656.3	208897			Green	883 884 885	0	5	Pass2	VarMod	Oxidation+M(1)	1096.5707	MLTVYPQTK	MLTVYPQTK	32	9	9.58	17	13	13	11	5	29934.4800	8.0633	Identified	108770	10.0	b1b2b3b3°b4b4°b5b5°y2y2°y3y3*y3°y4y4*y4°y5y5°y6y7y8y9	11.9289	1019	122.426591069237	82.4265910692372	0.5252	Green	29	1096.5706	1096.5706
1342	HBA_DANRE	Q90487	Hemoglobin subunit alpha OS=Danio rerio OX=7955 GN=hbaa1 PE=2 SV=3	Regular	1146.1660	0.00	15522.1051	52	5	11	20.28	790821	115656.3	208897			Green	883 884 885	0	5	Pass2	VarMod	Oxidation+M(1)	1096.5707	MLTVYPQTK	MLTVYPQTK	32	9	9.58	17	13	13	11	5	29934.4800	8.0633	Identified	108770	10.0	b1b2b3b3°b4b4°b5b5°y2y2°y3y3*y3°y4y4*y4°y5y5°y6y7y8y9	11.9289	1019	122.426591069237	82.4265910692372	0.5252	Green	29	1096.5706	1096.5706
1342	HBA_DANRE	Q90487	Hemoglobin subunit alpha OS=Danio rerio OX=7955 GN=hbaa1 PE=2 SV=3	Regular	1146.1660	0.00	15522.1051	52	5	11	20.28	790821	115656.3	208897			Green	883 884 885	0	5	Pass2	VarMod	Oxidation+M(1)	1096.5707	MLTVYPQTK	MLTVYPQTK	32	9	9.58	17	13	13	11	5	29934.4800	8.0633	Identified	108770	10.0	b1b2b3b3°b4b4°b5b5°y2y2°y3y3*y3°y4y4*y4°y5y5°y6y7y8y9	11.9289	1019	122.426591069237	82.4265910692372	0.5252	Green	29	1096.5706	1096.5706
1342	HBA_DANRE	Q90487	Hemoglobin subunit alpha OS=Danio rerio OX=7955 GN=hbaa1 PE=2 SV=3	Regular	1146.1660	0.00	15522.1051	52	5	11	20.28	790821	115656.3	208897			Green	883 884 885	0	5	Pass2	VarMod	Oxidation+M(1)	1096.5707	MLTVYPQTK	MLTVYPQTK	32	9	9.58	17	13	13	11	5	29934.4800	8.0633	Identified	108770	10.0	b1b2b3b3°b4b4°b5b5°y2y2°y3y3*y3°y4y4*y4°y5y5°y6y7y8y9	11.9289	1019	122.426591069237	82.4265910692372	0.5252	Green	29	1096.5706	1096.5706
1342	HBA_DANRE	Q90487	Hemoglobin subunit alpha OS=Danio rerio OX=7955 GN=hbaa1 PE=2 SV=3	Regular	1146.1660	0.00	15522.1051	52	5	11	20.28	790821	115656.3	208897			Green	883 884 885	0	5	Pass2	VarMod	Oxidation+M(1)	1096.5707	MLTVYPQTK	MLTVYPQTK	32	9	9.58	17	13	13	11	5	29934.4800	8.0633	Identified	108770	10.0	b1b2b3b3°b4b4°b5b5°y2y2°y3y3*y3°y4y4*y4°y5y5°y6y7y8y9	11.9289	1019	122.426591069237	82.4265910692372	0.5252	Green	29	1096.5706	1096.5706
1779	FABPL_RHASA	P80856	Fatty acid-binding protein_ liver OS=Rhamdia sapo OX=55673 GN=fabp1 PE=1 SV=2	Regular	355.2588	0.00	14045.2145	10	2	12	15.87	23069	34603.5	5878			Green		1	1	Pass1	PepFrag1	None	1084.6249	AISLPEDVIK	AISLPEDVIK	20	10	4.07	19	6	6	3	2	3605.0670	6.1075	Identified	3209	3.5	b2b3b3°b4°y6y7y8y10	14.4321	1042	124.261935390167	84.2619353901674	0.6292	Green	167	1084.6249	1084.6249
1779	FABPL_RHASA	P80856	Fatty acid-binding protein_ liver OS=Rhamdia sapo OX=55673 GN=fabp1 PE=1 SV=2	Regular	355.2588	0.00	14045.2145	10	2	12	15.87	23069	34603.5	5878			Green		1	1	Pass1	PepFrag1	None	1084.6249	AISLPEDVIK	AISLPEDVIK	20	10	4.07	19	6	6	3	2	3605.0670	6.1075	Identified	3209	3.5	b2b3b3°b4°y6y7y8y10	14.4321	1042	124.261935390167	84.2619353901674	0.6292	Green	167	1084.6249	1084.6249
1779	FABPL_RHASA	P80856	Fatty acid-binding protein_ liver OS=Rhamdia sapo OX=55673 GN=fabp1 PE=1 SV=2	Regular	355.2588	0.00	14045.2145	10	2	12	15.87	23069	34603.5	5878			Green		1	1	Pass1	PepFrag1	None	1084.6249	AISLPEDVIK	AISLPEDVIK	20	10	4.07	19	6	6	3	2	3605.0670	6.1075	Identified	3209	3.5	b2b3b3°b4°y6y7y8y10	14.4321	1042	124.261935390167	84.2619353901674	0.6292	Green	167	1084.6249	1084.6249
1779	FABPL_RHASA	P80856	Fatty acid-binding protein_ liver OS=Rhamdia sapo OX=55673 GN=fabp1 PE=1 SV=2	Regular	355.2588	0.00	14045.2145	10	2	12	15.87	23069	34603.5	5878			Green		1	1	Pass1	PepFrag1	None	1084.6249	AISLPEDVIK	AISLPEDVIK	20	10	4.07	19	6	6	3	2	3605.0670	6.1075	Identified	3209	3.5	b2b3b3°b4°y6y7y8y10	14.4321	1042	124.261935390167	84.2619353901674	0.6292	Green	167	1084.6249	1084.6249
1779	FABPL_RHASA	P80856	Fatty acid-binding protein_ liver OS=Rhamdia sapo OX=55673 GN=fabp1 PE=1 SV=2	Regular	355.2588	0.00	14045.2145	10	2	12	15.87	23069	34603.5	5878			Green		1	1	Pass1	PepFrag1	None	1084.6249	AISLPEDVIK	AISLPEDVIK	20	10	4.07	19	6	6	3	2	3605.0670	6.1075	Identified	3209	3.5	b2b3b3°b4°y6y7y8y10	14.4321	1042	124.261935390167	84.2619353901674	0.6292	Green	167	1084.6249	1084.6249
1779	FABPL_RHASA	P80856	Fatty acid-binding protein_ liver OS=Rhamdia sapo OX=55673 GN=fabp1 PE=1 SV=2	Regular	355.2588	0.00	14045.2145	10	2	12	15.87	23069	34603.5	5878			Green		1	1	Pass1	PepFrag1	None	1084.6249	AISLPEDVIK	AISLPEDVIK	20	10	4.07	19	6	6	3	2	3605.0670	6.1075	Identified	3209	3.5	b2b3b3°b4°y6y7y8y10	14.4321	1042	124.261935390167	84.2619353901674	0.6292	Green	167	1084.6249	1084.6249
1779	FABPL_RHASA	P80856	Fatty acid-binding protein_ liver OS=Rhamdia sapo OX=55673 GN=fabp1 PE=1 SV=2	Regular	355.2588	0.00	14045.2145	10	2	12	15.87	23069	34603.5	5878			Green		1	1	Pass1	PepFrag1	None	1084.6249	AISLPEDVIK	AISLPEDVIK	20	10	4.07	19	6	6	3	2	3605.0670	6.1075	Identified	3209	3.5	b2b3b3°b4°y6y7y8y10	14.4321	1042	124.261935390167	84.2619353901674	0.6292	Green	167	1084.6249	1084.6249
1779	FABPL_RHASA	P80856	Fatty acid-binding protein_ liver OS=Rhamdia sapo OX=55673 GN=fabp1 PE=1 SV=2	Regular	355.2588	0.00	14045.2145	10	2	12	15.87	23069	34603.5	5878			Green		1	1	Pass1	PepFrag1	None	1084.6249	AISLPEDVIK	AISLPEDVIK	20	10	4.07	19	6	6	3	2	3605.0670	6.1075	Identified	3209	3.5	b2b3b3°b4°y6y7y8y10	14.4321	1042	124.261935390167	84.2619353901674	0.6292	Green	167	1084.6249	1084.6249
1779	FABPL_RHASA	P80856	Fatty acid-binding protein_ liver OS=Rhamdia sapo OX=55673 GN=fabp1 PE=1 SV=2	Regular	355.2588	0.00	14045.2145	10	2	12	15.87	23069	34603.5	5878			Green		0	2	Pass1	PepFrag1	None	1053.5575	SVTNSFTIGK	SVTNSFTIGK	57	10	9.97	18	4	4	1	1	871.1932	5.4907		2669	2.9	b2b8°y1y2y8	12.5211	975	118.876509496102	78.8765094961024	0.3708	Yellow	71	1053.5554	1053.5554
1779	FABPL_RHASA	P80856	Fatty acid-binding protein_ liver OS=Rhamdia sapo OX=55673 GN=fabp1 PE=1 SV=2	Regular	355.2588	0.00	14045.2145	10	2	12	15.87	23069	34603.5	5878			Green		0	2	Pass1	PepFrag1	None	1053.5575	SVTNSFTIGK	SVTNSFTIGK	57	10	9.97	18	4	4	1	1	871.1932	5.4907		2669	2.9	b2b8°y1y2y8	12.5211	975	118.876509496102	78.8765094961024	0.3708	Yellow	71	1053.5554	1053.5554
1779	FABPL_RHASA	P80856	Fatty acid-binding protein_ liver OS=Rhamdia sapo OX=55673 GN=fabp1 PE=1 SV=2	Regular	355.2588	0.00	14045.2145	10	2	12	15.87	23069	34603.5	5878			Green		0	2	Pass1	PepFrag1	None	1053.5575	SVTNSFTIGK	SVTNSFTIGK	57	10	9.97	18	4	4	1	1	871.1932	5.4907		2669	2.9	b2b8°y1y2y8	12.5211	975	118.876509496102	78.8765094961024	0.3708	Yellow	71	1053.5554	1053.5554
1779	FABPL_RHASA	P80856	Fatty acid-binding protein_ liver OS=Rhamdia sapo OX=55673 GN=fabp1 PE=1 SV=2	Regular	355.2588	0.00	14045.2145	10	2	12	15.87	23069	34603.5	5878			Green		0	2	Pass1	PepFrag1	None	1053.5575	SVTNSFTIGK	SVTNSFTIGK	57	10	9.97	18	4	4	1	1	871.1932	5.4907		2669	2.9	b2b8°y1y2y8	12.5211	975	118.876509496102	78.8765094961024	0.3708	Yellow	71	1053.5554	1053.5554
1779	FABPL_RHASA	P80856	Fatty acid-binding protein_ liver OS=Rhamdia sapo OX=55673 GN=fabp1 PE=1 SV=2	Regular	355.2588	0.00	14045.2145	10	2	12	15.87	23069	34603.5	5878			Green		0	2	Pass1	PepFrag1	None	1053.5575	SVTNSFTIGK	SVTNSFTIGK	57	10	9.97	18	4	4	1	1	871.1932	5.4907		2669	2.9	b2b8°y1y2y8	12.5211	975	118.876509496102	78.8765094961024	0.3708	Yellow	71	1053.5554	1053.5554
1695	HBB_ELEEL	P14521	Hemoglobin subunit beta OS=Electrophorus electricus OX=8005 GN=hbb PE=1 SV=1	Regular	300.6326	0.00	15779.1481	9	1	12	6.80	96125	288375	19227			Green	861	1	1	Pass1	PepFrag1	None	1288.7412	LLIVYPWTQR	LLIVYPWTQR	30	10	9.83	20	9	9	4	1	4419.2990	6.1234	Identified	19227	7.0	b2b3b4b5y1y2*y3y4y5*y6*y7y10	16.3965	1226	138.490488654813	98.4904886548132	1.0000	Green	201	1288.7406	1288.7406
1695	HBB_ELEEL	P14521	Hemoglobin subunit beta OS=Electrophorus electricus OX=8005 GN=hbb PE=1 SV=1	Regular	300.6326	0.00	15779.1481	9	1	12	6.80	96125	288375	19227			Green	861	1	1	Pass1	PepFrag1	None	1288.7412	LLIVYPWTQR	LLIVYPWTQR	30	10	9.83	20	9	9	4	1	4419.2990	6.1234	Identified	19227	7.0	b2b3b4b5y1y2*y3y4y5*y6*y7y10	16.3965	1226	138.490488654813	98.4904886548132	1.0000	Green	201	1288.7406	1288.7406
1695	HBB_ELEEL	P14521	Hemoglobin subunit beta OS=Electrophorus electricus OX=8005 GN=hbb PE=1 SV=1	Regular	300.6326	0.00	15779.1481	9	1	12	6.80	96125	288375	19227			Green	861	1	1	Pass1	PepFrag1	None	1288.7412	LLIVYPWTQR	LLIVYPWTQR	30	10	9.83	20	9	9	4	1	4419.2990	6.1234	Identified	19227	7.0	b2b3b4b5y1y2*y3y4y5*y6*y7y10	16.3965	1226	138.490488654813	98.4904886548132	1.0000	Green	201	1288.7406	1288.7406
1695	HBB_ELEEL	P14521	Hemoglobin subunit beta OS=Electrophorus electricus OX=8005 GN=hbb PE=1 SV=1	Regular	300.6326	0.00	15779.1481	9	1	12	6.80	96125	288375	19227			Green	861	1	1	Pass1	PepFrag1	None	1288.7412	LLIVYPWTQR	LLIVYPWTQR	30	10	9.83	20	9	9	4	1	4419.2990	6.1234	Identified	19227	7.0	b2b3b4b5y1y2*y3y4y5*y6*y7y10	16.3965	1226	138.490488654813	98.4904886548132	1.0000	Green	201	1288.7406	1288.7406
1695	HBB_ELEEL	P14521	Hemoglobin subunit beta OS=Electrophorus electricus OX=8005 GN=hbb PE=1 SV=1	Regular	300.6326	0.00	15779.1481	9	1	12	6.80	96125	288375	19227			Green	861	1	1	Pass1	PepFrag1	None	1288.7412	LLIVYPWTQR	LLIVYPWTQR	30	10	9.83	20	9	9	4	1	4419.2990	6.1234	Identified	19227	7.0	b2b3b4b5y1y2*y3y4y5*y6*y7y10	16.3965	1226	138.490488654813	98.4904886548132	1.0000	Green	201	1288.7406	1288.7406
1695	HBB_ELEEL	P14521	Hemoglobin subunit beta OS=Electrophorus electricus OX=8005 GN=hbb PE=1 SV=1	Regular	300.6326	0.00	15779.1481	9	1	12	6.80	96125	288375	19227			Green	861	1	1	Pass1	PepFrag1	None	1288.7412	LLIVYPWTQR	LLIVYPWTQR	30	10	9.83	20	9	9	4	1	4419.2990	6.1234	Identified	19227	7.0	b2b3b4b5y1y2*y3y4y5*y6*y7y10	16.3965	1226	138.490488654813	98.4904886548132	1.0000	Green	201	1288.7406	1288.7406
1695	HBB_ELEEL	P14521	Hemoglobin subunit beta OS=Electrophorus electricus OX=8005 GN=hbb PE=1 SV=1	Regular	300.6326	0.00	15779.1481	9	1	12	6.80	96125	288375	19227			Green	861	1	1	Pass1	PepFrag1	None	1288.7412	LLIVYPWTQR	LLIVYPWTQR	30	10	9.83	20	9	9	4	1	4419.2990	6.1234	Identified	19227	7.0	b2b3b4b5y1y2*y3y4y5*y6*y7y10	16.3965	1226	138.490488654813	98.4904886548132	1.0000	Green	201	1288.7406	1288.7406
1695	HBB_ELEEL	P14521	Hemoglobin subunit beta OS=Electrophorus electricus OX=8005 GN=hbb PE=1 SV=1	Regular	300.6326	0.00	15779.1481	9	1	12	6.80	96125	288375	19227			Green	861	1	1	Pass1	PepFrag1	None	1288.7412	LLIVYPWTQR	LLIVYPWTQR	30	10	9.83	20	9	9	4	1	4419.2990	6.1234	Identified	19227	7.0	b2b3b4b5y1y2*y3y4y5*y6*y7y10	16.3965	1226	138.490488654813	98.4904886548132	1.0000	Green	201	1288.7406	1288.7406
1695	HBB_ELEEL	P14521	Hemoglobin subunit beta OS=Electrophorus electricus OX=8005 GN=hbb PE=1 SV=1	Regular	300.6326	0.00	15779.1481	9	1	12	6.80	96125	288375	19227			Green	861	1	1	Pass1	PepFrag1	None	1288.7412	LLIVYPWTQR	LLIVYPWTQR	30	10	9.83	20	9	9	4	1	4419.2990	6.1234	Identified	19227	7.0	b2b3b4b5y1y2*y3y4y5*y6*y7y10	16.3965	1226	138.490488654813	98.4904886548132	1.0000	Green	201	1288.7406	1288.7406
1695	HBB_ELEEL	P14521	Hemoglobin subunit beta OS=Electrophorus electricus OX=8005 GN=hbb PE=1 SV=1	Regular	300.6326	0.00	15779.1481	9	1	12	6.80	96125	288375	19227			Green	861	1	1	Pass1	PepFrag1	None	1288.7412	LLIVYPWTQR	LLIVYPWTQR	30	10	9.83	20	9	9	4	1	4419.2990	6.1234	Identified	19227	7.0	b2b3b4b5y1y2*y3y4y5*y6*y7y10	16.3965	1226	138.490488654813	98.4904886548132	1.0000	Green	201	1288.7406	1288.7406
1695	HBB_ELEEL	P14521	Hemoglobin subunit beta OS=Electrophorus electricus OX=8005 GN=hbb PE=1 SV=1	Regular	300.6326	0.00	15779.1481	9	1	12	6.80	96125	288375	19227			Green	861	1	1	Pass1	PepFrag1	None	1288.7412	LLIVYPWTQR	LLIVYPWTQR	30	10	9.83	20	9	9	4	1	4419.2990	6.1234	Identified	19227	7.0	b2b3b4b5y1y2*y3y4y5*y6*y7y10	16.3965	1226	138.490488654813	98.4904886548132	1.0000	Green	201	1288.7406	1288.7406
1695	HBB_ELEEL	P14521	Hemoglobin subunit beta OS=Electrophorus electricus OX=8005 GN=hbb PE=1 SV=1	Regular	300.6326	0.00	15779.1481	9	1	12	6.80	96125	288375	19227			Green	861	1	1	Pass1	PepFrag1	None	1288.7412	LLIVYPWTQR	LLIVYPWTQR	30	10	9.83	20	9	9	4	1	4419.2990	6.1234	Identified	19227	7.0	b2b3b4b5y1y2*y3y4y5*y6*y7y10	16.3965	1226	138.490488654813	98.4904886548132	1.0000	Green	201	1288.7406	1288.7406
861	HBB_SILAS	O13163	Hemoglobin subunit beta OS=Silurus asotus OX=30991 GN=hbb PE=2 SV=2	Regular	300.6326	0.00	16109.5499	9	1	11	6.76	96125	0	19227			Green	1695	1	1	Pass1	PepFrag1	None	1288.7412	LLIVYPWTQR	LLIVYPWTQR	31	10	9.83	21	9	9	4	1	4419.2990	6.1234	Identified	19227	7.0	b2b3b4b5y1y2*y3y4y5*y6*y7y10	16.3965	1226	138.490488654813	98.4904886548132	1.0000	Green	201	1288.7406	1288.7406
861	HBB_SILAS	O13163	Hemoglobin subunit beta OS=Silurus asotus OX=30991 GN=hbb PE=2 SV=2	Regular	300.6326	0.00	16109.5499	9	1	11	6.76	96125	0	19227			Green	1695	1	1	Pass1	PepFrag1	None	1288.7412	LLIVYPWTQR	LLIVYPWTQR	31	10	9.83	21	9	9	4	1	4419.2990	6.1234	Identified	19227	7.0	b2b3b4b5y1y2*y3y4y5*y6*y7y10	16.3965	1226	138.490488654813	98.4904886548132	1.0000	Green	201	1288.7406	1288.7406
861	HBB_SILAS	O13163	Hemoglobin subunit beta OS=Silurus asotus OX=30991 GN=hbb PE=2 SV=2	Regular	300.6326	0.00	16109.5499	9	1	11	6.76	96125	0	19227			Green	1695	1	1	Pass1	PepFrag1	None	1288.7412	LLIVYPWTQR	LLIVYPWTQR	31	10	9.83	21	9	9	4	1	4419.2990	6.1234	Identified	19227	7.0	b2b3b4b5y1y2*y3y4y5*y6*y7y10	16.3965	1226	138.490488654813	98.4904886548132	1.0000	Green	201	1288.7406	1288.7406
861	HBB_SILAS	O13163	Hemoglobin subunit beta OS=Silurus asotus OX=30991 GN=hbb PE=2 SV=2	Regular	300.6326	0.00	16109.5499	9	1	11	6.76	96125	0	19227			Green	1695	1	1	Pass1	PepFrag1	None	1288.7412	LLIVYPWTQR	LLIVYPWTQR	31	10	9.83	21	9	9	4	1	4419.2990	6.1234	Identified	19227	7.0	b2b3b4b5y1y2*y3y4y5*y6*y7y10	16.3965	1226	138.490488654813	98.4904886548132	1.0000	Green	201	1288.7406	1288.7406
861	HBB_SILAS	O13163	Hemoglobin subunit beta OS=Silurus asotus OX=30991 GN=hbb PE=2 SV=2	Regular	300.6326	0.00	16109.5499	9	1	11	6.76	96125	0	19227			Green	1695	1	1	Pass1	PepFrag1	None	1288.7412	LLIVYPWTQR	LLIVYPWTQR	31	10	9.83	21	9	9	4	1	4419.2990	6.1234	Identified	19227	7.0	b2b3b4b5y1y2*y3y4y5*y6*y7y10	16.3965	1226	138.490488654813	98.4904886548132	1.0000	Green	201	1288.7406	1288.7406
861	HBB_SILAS	O13163	Hemoglobin subunit beta OS=Silurus asotus OX=30991 GN=hbb PE=2 SV=2	Regular	300.6326	0.00	16109.5499	9	1	11	6.76	96125	0	19227			Green	1695	1	1	Pass1	PepFrag1	None	1288.7412	LLIVYPWTQR	LLIVYPWTQR	31	10	9.83	21	9	9	4	1	4419.2990	6.1234	Identified	19227	7.0	b2b3b4b5y1y2*y3y4y5*y6*y7y10	16.3965	1226	138.490488654813	98.4904886548132	1.0000	Green	201	1288.7406	1288.7406
861	HBB_SILAS	O13163	Hemoglobin subunit beta OS=Silurus asotus OX=30991 GN=hbb PE=2 SV=2	Regular	300.6326	0.00	16109.5499	9	1	11	6.76	96125	0	19227			Green	1695	1	1	Pass1	PepFrag1	None	1288.7412	LLIVYPWTQR	LLIVYPWTQR	31	10	9.83	21	9	9	4	1	4419.2990	6.1234	Identified	19227	7.0	b2b3b4b5y1y2*y3y4y5*y6*y7y10	16.3965	1226	138.490488654813	98.4904886548132	1.0000	Green	201	1288.7406	1288.7406
861	HBB_SILAS	O13163	Hemoglobin subunit beta OS=Silurus asotus OX=30991 GN=hbb PE=2 SV=2	Regular	300.6326	0.00	16109.5499	9	1	11	6.76	96125	0	19227			Green	1695	1	1	Pass1	PepFrag1	None	1288.7412	LLIVYPWTQR	LLIVYPWTQR	31	10	9.83	21	9	9	4	1	4419.2990	6.1234	Identified	19227	7.0	b2b3b4b5y1y2*y3y4y5*y6*y7y10	16.3965	1226	138.490488654813	98.4904886548132	1.0000	Green	201	1288.7406	1288.7406
861	HBB_SILAS	O13163	Hemoglobin subunit beta OS=Silurus asotus OX=30991 GN=hbb PE=2 SV=2	Regular	300.6326	0.00	16109.5499	9	1	11	6.76	96125	0	19227			Green	1695	1	1	Pass1	PepFrag1	None	1288.7412	LLIVYPWTQR	LLIVYPWTQR	31	10	9.83	21	9	9	4	1	4419.2990	6.1234	Identified	19227	7.0	b2b3b4b5y1y2*y3y4y5*y6*y7y10	16.3965	1226	138.490488654813	98.4904886548132	1.0000	Green	201	1288.7406	1288.7406
861	HBB_SILAS	O13163	Hemoglobin subunit beta OS=Silurus asotus OX=30991 GN=hbb PE=2 SV=2	Regular	300.6326	0.00	16109.5499	9	1	11	6.76	96125	0	19227			Green	1695	1	1	Pass1	PepFrag1	None	1288.7412	LLIVYPWTQR	LLIVYPWTQR	31	10	9.83	21	9	9	4	1	4419.2990	6.1234	Identified	19227	7.0	b2b3b4b5y1y2*y3y4y5*y6*y7y10	16.3965	1226	138.490488654813	98.4904886548132	1.0000	Green	201	1288.7406	1288.7406
861	HBB_SILAS	O13163	Hemoglobin subunit beta OS=Silurus asotus OX=30991 GN=hbb PE=2 SV=2	Regular	300.6326	0.00	16109.5499	9	1	11	6.76	96125	0	19227			Green	1695	1	1	Pass1	PepFrag1	None	1288.7412	LLIVYPWTQR	LLIVYPWTQR	31	10	9.83	21	9	9	4	1	4419.2990	6.1234	Identified	19227	7.0	b2b3b4b5y1y2*y3y4y5*y6*y7y10	16.3965	1226	138.490488654813	98.4904886548132	1.0000	Green	201	1288.7406	1288.7406
861	HBB_SILAS	O13163	Hemoglobin subunit beta OS=Silurus asotus OX=30991 GN=hbb PE=2 SV=2	Regular	300.6326	0.00	16109.5499	9	1	11	6.76	96125	0	19227			Green	1695	1	1	Pass1	PepFrag1	None	1288.7412	LLIVYPWTQR	LLIVYPWTQR	31	10	9.83	21	9	9	4	1	4419.2990	6.1234	Identified	19227	7.0	b2b3b4b5y1y2*y3y4y5*y6*y7y10	16.3965	1226	138.490488654813	98.4904886548132	1.0000	Green	201	1288.7406	1288.7406
948	HBBC_HOPLI	P82316	Hemoglobin cathodic subunit beta OS=Hoplosternum littorale OX=114109 GN=hbb PE=1 SV=1	Regular	260.2602	0.00	16090.3645	10	2	14	11.64	15200	22800	4484			Yellow		1	1	Pass1	PepFrag1	None	1089.5323	LNVDPDNFR	LNVDPDNFR	95	9	3.88	23	7	7	2	1	3786.8670	5.9937	Identified	3163	3.2	b2b2*y1y3y5y6y7y9	12.9291	976	118.957778691304	78.9577786913042	0.8163	Yellow	95	1089.5321	1089.5321
948	HBBC_HOPLI	P82316	Hemoglobin cathodic subunit beta OS=Hoplosternum littorale OX=114109 GN=hbb PE=1 SV=1	Regular	260.2602	0.00	16090.3645	10	2	14	11.64	15200	22800	4484			Yellow		1	1	Pass1	PepFrag1	None	1089.5323	LNVDPDNFR	LNVDPDNFR	95	9	3.88	23	7	7	2	1	3786.8670	5.9937	Identified	3163	3.2	b2b2*y1y3y5y6y7y9	12.9291	976	118.957778691304	78.9577786913042	0.8163	Yellow	95	1089.5321	1089.5321
948	HBBC_HOPLI	P82316	Hemoglobin cathodic subunit beta OS=Hoplosternum littorale OX=114109 GN=hbb PE=1 SV=1	Regular	260.2602	0.00	16090.3645	10	2	14	11.64	15200	22800	4484			Yellow		1	1	Pass1	PepFrag1	None	1089.5323	LNVDPDNFR	LNVDPDNFR	95	9	3.88	23	7	7	2	1	3786.8670	5.9937	Identified	3163	3.2	b2b2*y1y3y5y6y7y9	12.9291	976	118.957778691304	78.9577786913042	0.8163	Yellow	95	1089.5321	1089.5321
948	HBBC_HOPLI	P82316	Hemoglobin cathodic subunit beta OS=Hoplosternum littorale OX=114109 GN=hbb PE=1 SV=1	Regular	260.2602	0.00	16090.3645	10	2	14	11.64	15200	22800	4484			Yellow		1	1	Pass1	PepFrag1	None	1089.5323	LNVDPDNFR	LNVDPDNFR	95	9	3.88	23	7	7	2	1	3786.8670	5.9937	Identified	3163	3.2	b2b2*y1y3y5y6y7y9	12.9291	976	118.957778691304	78.9577786913042	0.8163	Yellow	95	1089.5321	1089.5321
948	HBBC_HOPLI	P82316	Hemoglobin cathodic subunit beta OS=Hoplosternum littorale OX=114109 GN=hbb PE=1 SV=1	Regular	260.2602	0.00	16090.3645	10	2	14	11.64	15200	22800	4484			Yellow		1	1	Pass1	PepFrag1	None	1089.5323	LNVDPDNFR	LNVDPDNFR	95	9	3.88	23	7	7	2	1	3786.8670	5.9937	Identified	3163	3.2	b2b2*y1y3y5y6y7y9	12.9291	976	118.957778691304	78.9577786913042	0.8163	Yellow	95	1089.5321	1089.5321
948	HBBC_HOPLI	P82316	Hemoglobin cathodic subunit beta OS=Hoplosternum littorale OX=114109 GN=hbb PE=1 SV=1	Regular	260.2602	0.00	16090.3645	10	2	14	11.64	15200	22800	4484			Yellow		1	1	Pass1	PepFrag1	None	1089.5323	LNVDPDNFR	LNVDPDNFR	95	9	3.88	23	7	7	2	1	3786.8670	5.9937	Identified	3163	3.2	b2b2*y1y3y5y6y7y9	12.9291	976	118.957778691304	78.9577786913042	0.8163	Yellow	95	1089.5321	1089.5321
948	HBBC_HOPLI	P82316	Hemoglobin cathodic subunit beta OS=Hoplosternum littorale OX=114109 GN=hbb PE=1 SV=1	Regular	260.2602	0.00	16090.3645	10	2	14	11.64	15200	22800	4484			Yellow		1	1	Pass1	PepFrag1	None	1089.5323	LNVDPDNFR	LNVDPDNFR	95	9	3.88	23	7	7	2	1	3786.8670	5.9937	Identified	3163	3.2	b2b2*y1y3y5y6y7y9	12.9291	976	118.957778691304	78.9577786913042	0.8163	Yellow	95	1089.5321	1089.5321
948	HBBC_HOPLI	P82316	Hemoglobin cathodic subunit beta OS=Hoplosternum littorale OX=114109 GN=hbb PE=1 SV=1	Regular	260.2602	0.00	16090.3645	10	2	14	11.64	15200	22800	4484			Yellow		1	1	Pass1	PepFrag1	None	1089.5323	LNVDPDNFR	LNVDPDNFR	95	9	3.88	23	7	7	2	1	3786.8670	5.9937	Identified	3163	3.2	b2b2*y1y3y5y6y7y9	12.9291	976	118.957778691304	78.9577786913042	0.8163	Yellow	95	1089.5321	1089.5321
948	HBBC_HOPLI	P82316	Hemoglobin cathodic subunit beta OS=Hoplosternum littorale OX=114109 GN=hbb PE=1 SV=1	Regular	260.2602	0.00	16090.3645	10	2	14	11.64	15200	22800	4484			Yellow		0	2	Pass1	PepFrag1	None	828.5189	VVLGALEK	VVLGALEK	65	8	6.95	22	3	3	2	0	489.5238	5.1052		1321	1.8	y5y6y7	12.8464	817	105.659286072213	65.6592860722132	0.1837	Yellow	91	828.5183	828.5183
948	HBBC_HOPLI	P82316	Hemoglobin cathodic subunit beta OS=Hoplosternum littorale OX=114109 GN=hbb PE=1 SV=1	Regular	260.2602	0.00	16090.3645	10	2	14	11.64	15200	22800	4484			Yellow		0	2	Pass1	PepFrag1	None	828.5189	VVLGALEK	VVLGALEK	65	8	6.95	22	3	3	2	0	489.5238	5.1052		1321	1.8	y5y6y7	12.8464	817	105.659286072213	65.6592860722132	0.1837	Yellow	91	828.5183	828.5183
948	HBBC_HOPLI	P82316	Hemoglobin cathodic subunit beta OS=Hoplosternum littorale OX=114109 GN=hbb PE=1 SV=1	Regular	260.2602	0.00	16090.3645	10	2	14	11.64	15200	22800	4484			Yellow		0	2	Pass1	PepFrag1	None	828.5189	VVLGALEK	VVLGALEK	65	8	6.95	22	3	3	2	0	489.5238	5.1052		1321	1.8	y5y6y7	12.8464	817	105.659286072213	65.6592860722132	0.1837	Yellow	91	828.5183	828.5183
899	HBA_ELEEL	P14520	Hemoglobin subunit alpha OS=Electrophorus electricus OX=8005 GN=hba PE=1 SV=1	Regular	137.0826	0.00	15343.7251	22	2	8	6.34	183537	0	70465			Green	883 1342	1	1	Pass1	PepFrag1	None	790.4094	VDPANFK	VDPANFK	93	7	6.78	24	9	9	5	2	2780.8180	6.9057	Identified	8248	5.0	b2b5b6y1y2y3y3*y4y4*y5*y6y7	11.4713	719	97.0313844089612	154.062768817922	0.3042	Green	14	790.4119	790.4119
899	HBA_ELEEL	P14520	Hemoglobin subunit alpha OS=Electrophorus electricus OX=8005 GN=hba PE=1 SV=1	Regular	137.0826	0.00	15343.7251	22	2	8	6.34	183537	0	70465			Green	883 1342	1	1	Pass1	PepFrag1	None	790.4094	VDPANFK	VDPANFK	93	7	6.78	24	9	9	5	2	2780.8180	6.9057	Identified	8248	5.0	b2b5b6y1y2y3y3*y4y4*y5*y6y7	11.4713	719	97.0313844089612	154.062768817922	0.3042	Green	14	790.4119	790.4119
899	HBA_ELEEL	P14520	Hemoglobin subunit alpha OS=Electrophorus electricus OX=8005 GN=hba PE=1 SV=1	Regular	137.0826	0.00	15343.7251	22	2	8	6.34	183537	0	70465			Green	883 1342	1	1	Pass1	PepFrag1	None	790.4094	VDPANFK	VDPANFK	93	7	6.78	24	9	9	5	2	2780.8180	6.9057	Identified	8248	5.0	b2b5b6y1y2y3y3*y4y4*y5*y6y7	11.4713	719	97.0313844089612	154.062768817922	0.3042	Green	14	790.4119	790.4119
899	HBA_ELEEL	P14520	Hemoglobin subunit alpha OS=Electrophorus electricus OX=8005 GN=hba PE=1 SV=1	Regular	137.0826	0.00	15343.7251	22	2	8	6.34	183537	0	70465			Green	883 1342	1	1	Pass1	PepFrag1	None	790.4094	VDPANFK	VDPANFK	93	7	6.78	24	9	9	5	2	2780.8180	6.9057	Identified	8248	5.0	b2b5b6y1y2y3y3*y4y4*y5*y6y7	11.4713	719	97.0313844089612	154.062768817922	0.3042	Green	14	790.4119	790.4119
899	HBA_ELEEL	P14520	Hemoglobin subunit alpha OS=Electrophorus electricus OX=8005 GN=hba PE=1 SV=1	Regular	137.0826	0.00	15343.7251	22	2	8	6.34	183537	0	70465			Green	883 1342	1	1	Pass1	PepFrag1	None	790.4094	VDPANFK	VDPANFK	93	7	6.78	24	9	9	5	2	2780.8180	6.9057	Identified	8248	5.0	b2b5b6y1y2y3y3*y4y4*y5*y6y7	11.4713	719	97.0313844089612	154.062768817922	0.3042	Green	14	790.4119	790.4119
899	HBA_ELEEL	P14520	Hemoglobin subunit alpha OS=Electrophorus electricus OX=8005 GN=hba PE=1 SV=1	Regular	137.0826	0.00	15343.7251	22	2	8	6.34	183537	0	70465			Green	883 1342	1	1	Pass1	PepFrag1	None	790.4094	VDPANFK	VDPANFK	93	7	6.78	24	9	9	5	2	2780.8180	6.9057	Identified	8248	5.0	b2b5b6y1y2y3y3*y4y4*y5*y6y7	11.4713	719	97.0313844089612	154.062768817922	0.3042	Green	14	790.4119	790.4119
899	HBA_ELEEL	P14520	Hemoglobin subunit alpha OS=Electrophorus electricus OX=8005 GN=hba PE=1 SV=1	Regular	137.0826	0.00	15343.7251	22	2	8	6.34	183537	0	70465			Green	883 1342	1	1	Pass1	PepFrag1	None	790.4094	VDPANFK	VDPANFK	93	7	6.78	24	9	9	5	2	2780.8180	6.9057	Identified	8248	5.0	b2b5b6y1y2y3y3*y4y4*y5*y6y7	11.4713	719	97.0313844089612	154.062768817922	0.3042	Green	14	790.4119	790.4119
899	HBA_ELEEL	P14520	Hemoglobin subunit alpha OS=Electrophorus electricus OX=8005 GN=hba PE=1 SV=1	Regular	137.0826	0.00	15343.7251	22	2	8	6.34	183537	0	70465			Green	883 1342	1	1	Pass1	PepFrag1	None	790.4094	VDPANFK	VDPANFK	93	7	6.78	24	9	9	5	2	2780.8180	6.9057	Identified	8248	5.0	b2b5b6y1y2y3y3*y4y4*y5*y6y7	11.4713	719	97.0313844089612	154.062768817922	0.3042	Green	14	790.4119	790.4119
899	HBA_ELEEL	P14520	Hemoglobin subunit alpha OS=Electrophorus electricus OX=8005 GN=hba PE=1 SV=1	Regular	137.0826	0.00	15343.7251	22	2	8	6.34	183537	0	70465			Green	883 1342	1	1	Pass1	PepFrag1	None	790.4094	VDPANFK	VDPANFK	93	7	6.78	24	9	9	5	2	2780.8180	6.9057	Identified	8248	5.0	b2b5b6y1y2y3y3*y4y4*y5*y6y7	11.4713	719	97.0313844089612	154.062768817922	0.3042	Green	14	790.4119	790.4119
899	HBA_ELEEL	P14520	Hemoglobin subunit alpha OS=Electrophorus electricus OX=8005 GN=hba PE=1 SV=1	Regular	137.0826	0.00	15343.7251	22	2	8	6.34	183537	0	70465			Green	883 1342	1	1	Pass1	PepFrag1	None	790.4094	VDPANFK	VDPANFK	93	7	6.78	24	9	9	5	2	2780.8180	6.9057	Identified	8248	5.0	b2b5b6y1y2y3y3*y4y4*y5*y6y7	11.4713	719	97.0313844089612	154.062768817922	0.3042	Green	14	790.4119	790.4119
899	HBA_ELEEL	P14520	Hemoglobin subunit alpha OS=Electrophorus electricus OX=8005 GN=hba PE=1 SV=1	Regular	137.0826	0.00	15343.7251	22	2	8	6.34	183537	0	70465			Green	883 1342	1	1	Pass1	PepFrag1	None	790.4094	VDPANFK	VDPANFK	93	7	6.78	24	9	9	5	2	2780.8180	6.9057	Identified	8248	5.0	b2b5b6y1y2y3y3*y4y4*y5*y6y7	11.4713	719	97.0313844089612	154.062768817922	0.3042	Green	14	790.4119	790.4119
899	HBA_ELEEL	P14520	Hemoglobin subunit alpha OS=Electrophorus electricus OX=8005 GN=hba PE=1 SV=1	Regular	137.0826	0.00	15343.7251	22	2	8	6.34	183537	0	70465			Green	883 1342	1	1	Pass1	PepFrag1	None	790.4094	VDPANFK	VDPANFK	93	7	6.78	24	9	9	5	2	2780.8180	6.9057	Identified	8248	5.0	b2b5b6y1y2y3y3*y4y4*y5*y6y7	11.4713	719	97.0313844089612	154.062768817922	0.3042	Green	14	790.4119	790.4119
899	HBA_ELEEL	P14520	Hemoglobin subunit alpha OS=Electrophorus electricus OX=8005 GN=hba PE=1 SV=1	Regular	137.0826	0.00	15343.7251	22	2	8	6.34	183537	0	70465			Green	883 1342	0	2	Pass2	MissedCleavage	None	1059.5946	LRVDPANFK	LRVDPANFK	91	9	10.19	25	13	13	10	5	22920.8700	7.8217	Identified	62217	7.4	b2b3b4b4°b5b6b7b8y1y2y3y3*y4y5y5*y9	12.0121	991	120.173507524612	80.1735075246119	0.6958	Green	34	1059.5931	1059.5931
899	HBA_ELEEL	P14520	Hemoglobin subunit alpha OS=Electrophorus electricus OX=8005 GN=hba PE=1 SV=1	Regular	137.0826	0.00	15343.7251	22	2	8	6.34	183537	0	70465			Green	883 1342	0	2	Pass2	MissedCleavage	None	1059.5946	LRVDPANFK	LRVDPANFK	91	9	10.19	25	13	13	10	5	22920.8700	7.8217	Identified	62217	7.4	b2b3b4b4°b5b6b7b8y1y2y3y3*y4y5y5*y9	12.0121	991	120.173507524612	80.1735075246119	0.6958	Green	34	1059.5931	1059.5931
899	HBA_ELEEL	P14520	Hemoglobin subunit alpha OS=Electrophorus electricus OX=8005 GN=hba PE=1 SV=1	Regular	137.0826	0.00	15343.7251	22	2	8	6.34	183537	0	70465			Green	883 1342	0	2	Pass2	MissedCleavage	None	1059.5946	LRVDPANFK	LRVDPANFK	91	9	10.19	25	13	13	10	5	22920.8700	7.8217	Identified	62217	7.4	b2b3b4b4°b5b6b7b8y1y2y3y3*y4y5y5*y9	12.0121	991	120.173507524612	80.1735075246119	0.6958	Green	34	1059.5931	1059.5931
899	HBA_ELEEL	P14520	Hemoglobin subunit alpha OS=Electrophorus electricus OX=8005 GN=hba PE=1 SV=1	Regular	137.0826	0.00	15343.7251	22	2	8	6.34	183537	0	70465			Green	883 1342	0	2	Pass2	MissedCleavage	None	1059.5946	LRVDPANFK	LRVDPANFK	91	9	10.19	25	13	13	10	5	22920.8700	7.8217	Identified	62217	7.4	b2b3b4b4°b5b6b7b8y1y2y3y3*y4y5y5*y9	12.0121	991	120.173507524612	80.1735075246119	0.6958	Green	34	1059.5931	1059.5931
899	HBA_ELEEL	P14520	Hemoglobin subunit alpha OS=Electrophorus electricus OX=8005 GN=hba PE=1 SV=1	Regular	137.0826	0.00	15343.7251	22	2	8	6.34	183537	0	70465			Green	883 1342	0	2	Pass2	MissedCleavage	None	1059.5946	LRVDPANFK	LRVDPANFK	91	9	10.19	25	13	13	10	5	22920.8700	7.8217	Identified	62217	7.4	b2b3b4b4°b5b6b7b8y1y2y3y3*y4y5y5*y9	12.0121	991	120.173507524612	80.1735075246119	0.6958	Green	34	1059.5931	1059.5931
899	HBA_ELEEL	P14520	Hemoglobin subunit alpha OS=Electrophorus electricus OX=8005 GN=hba PE=1 SV=1	Regular	137.0826	0.00	15343.7251	22	2	8	6.34	183537	0	70465			Green	883 1342	0	2	Pass2	MissedCleavage	None	1059.5946	LRVDPANFK	LRVDPANFK	91	9	10.19	25	13	13	10	5	22920.8700	7.8217	Identified	62217	7.4	b2b3b4b4°b5b6b7b8y1y2y3y3*y4y5y5*y9	12.0121	991	120.173507524612	80.1735075246119	0.6958	Green	34	1059.5931	1059.5931
899	HBA_ELEEL	P14520	Hemoglobin subunit alpha OS=Electrophorus electricus OX=8005 GN=hba PE=1 SV=1	Regular	137.0826	0.00	15343.7251	22	2	8	6.34	183537	0	70465			Green	883 1342	0	2	Pass2	MissedCleavage	None	1059.5946	LRVDPANFK	LRVDPANFK	91	9	10.19	25	13	13	10	5	22920.8700	7.8217	Identified	62217	7.4	b2b3b4b4°b5b6b7b8y1y2y3y3*y4y5y5*y9	12.0121	991	120.173507524612	80.1735075246119	0.6958	Green	34	1059.5931	1059.5931
899	HBA_ELEEL	P14520	Hemoglobin subunit alpha OS=Electrophorus electricus OX=8005 GN=hba PE=1 SV=1	Regular	137.0826	0.00	15343.7251	22	2	8	6.34	183537	0	70465			Green	883 1342	0	2	Pass2	MissedCleavage	None	1059.5946	LRVDPANFK	LRVDPANFK	91	9	10.19	25	13	13	10	5	22920.8700	7.8217	Identified	62217	7.4	b2b3b4b4°b5b6b7b8y1y2y3y3*y4y5y5*y9	12.0121	991	120.173507524612	80.1735075246119	0.6958	Green	34	1059.5931	1059.5931
899	HBA_ELEEL	P14520	Hemoglobin subunit alpha OS=Electrophorus electricus OX=8005 GN=hba PE=1 SV=1	Regular	137.0826	0.00	15343.7251	22	2	8	6.34	183537	0	70465			Green	883 1342	0	2	Pass2	MissedCleavage	None	1059.5946	LRVDPANFK	LRVDPANFK	91	9	10.19	25	13	13	10	5	22920.8700	7.8217	Identified	62217	7.4	b2b3b4b4°b5b6b7b8y1y2y3y3*y4y5y5*y9	12.0121	991	120.173507524612	80.1735075246119	0.6958	Green	34	1059.5931	1059.5931
899	HBA_ELEEL	P14520	Hemoglobin subunit alpha OS=Electrophorus electricus OX=8005 GN=hba PE=1 SV=1	Regular	137.0826	0.00	15343.7251	22	2	8	6.34	183537	0	70465			Green	883 1342	0	2	Pass2	MissedCleavage	None	1059.5946	LRVDPANFK	LRVDPANFK	91	9	10.19	25	13	13	10	5	22920.8700	7.8217	Identified	62217	7.4	b2b3b4b4°b5b6b7b8y1y2y3y3*y4y5y5*y9	12.0121	991	120.173507524612	80.1735075246119	0.6958	Green	34	1059.5931	1059.5931
899	HBA_ELEEL	P14520	Hemoglobin subunit alpha OS=Electrophorus electricus OX=8005 GN=hba PE=1 SV=1	Regular	137.0826	0.00	15343.7251	22	2	8	6.34	183537	0	70465			Green	883 1342	0	2	Pass2	MissedCleavage	None	1059.5946	LRVDPANFK	LRVDPANFK	91	9	10.19	25	13	13	10	5	22920.8700	7.8217	Identified	62217	7.4	b2b3b4b4°b5b6b7b8y1y2y3y3*y4y5y5*y9	12.0121	991	120.173507524612	80.1735075246119	0.6958	Green	34	1059.5931	1059.5931
899	HBA_ELEEL	P14520	Hemoglobin subunit alpha OS=Electrophorus electricus OX=8005 GN=hba PE=1 SV=1	Regular	137.0826	0.00	15343.7251	22	2	8	6.34	183537	0	70465			Green	883 1342	0	2	Pass2	MissedCleavage	None	1059.5946	LRVDPANFK	LRVDPANFK	91	9	10.19	25	13	13	10	5	22920.8700	7.8217	Identified	62217	7.4	b2b3b4b4°b5b6b7b8y1y2y3y3*y4y5y5*y9	12.0121	991	120.173507524612	80.1735075246119	0.6958	Green	34	1059.5931	1059.5931
899	HBA_ELEEL	P14520	Hemoglobin subunit alpha OS=Electrophorus electricus OX=8005 GN=hba PE=1 SV=1	Regular	137.0826	0.00	15343.7251	22	2	8	6.34	183537	0	70465			Green	883 1342	0	2	Pass2	MissedCleavage	None	1059.5946	LRVDPANFK	LRVDPANFK	91	9	10.19	25	13	13	10	5	22920.8700	7.8217	Identified	62217	7.4	b2b3b4b4°b5b6b7b8y1y2y3y3*y4y5y5*y9	12.0121	991	120.173507524612	80.1735075246119	0.6958	Green	34	1059.5931	1059.5931
899	HBA_ELEEL	P14520	Hemoglobin subunit alpha OS=Electrophorus electricus OX=8005 GN=hba PE=1 SV=1	Regular	137.0826	0.00	15343.7251	22	2	8	6.34	183537	0	70465			Green	883 1342	0	2	Pass2	MissedCleavage	None	1059.5946	LRVDPANFK	LRVDPANFK	91	9	10.19	25	13	13	10	5	22920.8700	7.8217	Identified	62217	7.4	b2b3b4b4°b5b6b7b8y1y2y3y3*y4y5y5*y9	12.0121	991	120.173507524612	80.1735075246119	0.6958	Green	34	1059.5931	1059.5931
899	HBA_ELEEL	P14520	Hemoglobin subunit alpha OS=Electrophorus electricus OX=8005 GN=hba PE=1 SV=1	Regular	137.0826	0.00	15343.7251	22	2	8	6.34	183537	0	70465			Green	883 1342	0	2	Pass2	MissedCleavage	None	1059.5946	LRVDPANFK	LRVDPANFK	91	9	10.19	25	13	13	10	5	22920.8700	7.8217	Identified	62217	7.4	b2b3b4b4°b5b6b7b8y1y2y3y3*y4y5y5*y9	12.0121	991	120.173507524612	80.1735075246119	0.6958	Green	34	1059.5931	1059.5931
899	HBA_ELEEL	P14520	Hemoglobin subunit alpha OS=Electrophorus electricus OX=8005 GN=hba PE=1 SV=1	Regular	137.0826	0.00	15343.7251	22	2	8	6.34	183537	0	70465			Green	883 1342	0	2	Pass2	MissedCleavage	None	1059.5946	LRVDPANFK	LRVDPANFK	91	9	10.19	25	13	13	10	5	22920.8700	7.8217	Identified	62217	7.4	b2b3b4b4°b5b6b7b8y1y2y3y3*y4y5y5*y9	12.0121	991	120.173507524612	80.1735075246119	0.6958	Green	34	1059.5931	1059.5931
[truncated: 40 more columns]
