# Supplementary material for: Metallomic Approach to Mercury and Selenium in the Liver Tissue of Psectrogaster amazonica and Raphiodon vulpinus from the Brazilian Amazon
Source: Int J Mol Sci. 2024 Nov 7;25(22):11946. doi: 10.3390/ijms252211946 (PMC11594490; doi:10.3390/ijms252211946)
Supplement: Supplementary file 1 [file ijms-25-11946-s001.zip › 2023MAI15_SPOT_IZABELA_59_20230525081219/2023MAI15_SPOT_IZABELA_59_IA_final_protein.csv]

protein.key	protein.Entry	protein.Accession	protein.Description	protein.dataBaseType	protein.score	protein.falsePositiveRate	protein.avgMass	protein.MatchedProducts	protein.matchedPeptides	protein.digestPeps	protein.seqCover(%)	protein.MatchedPeptideIntenSum	protein.top3MatchedPeptideIntenSum	protein.MatchedProductIntenSum	protein.fmolOnColumn	protein.ngramOnColumn	protein.AutoCurate	protein.Key_ForHomologs
884	HBA_CATCL	P02017	Hemoglobin subunit alpha OS=Catostomus clarkii OX=7970 GN=hba PE=1 SV=1	Regular	3864.7730	0.00	15487.9331	59	4	9	26.06	874775	459466	233683			Green	883 885 1342
883	HBA_CYPCA	P02016	Hemoglobin subunit alpha OS=Cyprinus carpio OX=7962 GN=hba PE=1 SV=3	Regular	2894.0260	0.00	15447.0651	75	6	11	25.17	873011	179112.7	232289			Green	884 885 899 1342
885	HBA_CARAU	P02018	Hemoglobin subunit alpha OS=Carassius auratus OX=7957 GN=hba PE=1 SV=1	Regular	2041.8410	0.00	15425.9361	40	3	10	14.08	827821	0	213719			Green	883 884 1342
1342	HBA_DANRE	Q90487	Hemoglobin subunit alpha OS=Danio rerio OX=7955 GN=hbaa1 PE=2 SV=3	Regular	1146.1660	0.00	15522.1051	52	5	11	20.28	790821	115656.3	208897			Green	883 884 885 899
1779	FABPL_RHASA	P80856	Fatty acid-binding protein_ liver OS=Rhamdia sapo OX=55673 GN=fabp1 PE=1 SV=2	Regular	355.2588	0.00	14045.2145	10	2	12	15.87	23069	34603.5	5878			Green
1695	HBB_ELEEL	P14521	Hemoglobin subunit beta OS=Electrophorus electricus OX=8005 GN=hbb PE=1 SV=1	Regular	300.6326	0.00	15779.1481	9	1	12	6.80	96125	288375	19227			Green	861
861	HBB_SILAS	O13163	Hemoglobin subunit beta OS=Silurus asotus OX=30991 GN=hbb PE=2 SV=2	Regular	300.6326	0.00	16109.5499	9	1	11	6.76	96125	0	19227			Green	1695
948	HBBC_HOPLI	P82316	Hemoglobin cathodic subunit beta OS=Hoplosternum littorale OX=114109 GN=hbb PE=1 SV=1	Regular	260.2602	0.00	16090.3645	10	2	14	11.64	15200	22800	4484			Yellow
899	HBA_ELEEL	P14520	Hemoglobin subunit alpha OS=Electrophorus electricus OX=8005 GN=hba PE=1 SV=1	Regular	137.0826	0.00	15343.7251	22	2	8	6.34	183537	0	70465			Green	883 1342
