# Supplementary material for: Metallomic Approach to Mercury and Selenium in the Liver Tissue of Psectrogaster amazonica and Raphiodon vulpinus from the Brazilian Amazon
Source: Int J Mol Sci. 2024 Nov 7;25(22):11946. doi: 10.3390/ijms252211946 (PMC11594490; doi:10.3390/ijms252211946)
Supplement: Supplementary file 1 [file ijms-25-11946-s001.zip › 2023MAI15_SPOT_IZABELA_59_20230525081219/2023MAI15_SPOT_IZABELA_59_IA_workflow.xml]

<?xml version="1.0"?>
<RESULT ENTRIES_SEARCHED="7640" ID="_133294867392226989_0" TIME_CALCULATED="133294867392226989">
  <GeneratedBy Program="iaDBs.exe" Version="2.175" CompileDate="11/19/2015" CompileTime="6:33 PM">
    <CommandLine>-paraXMLFileName C:\Users\Administrator\AppData\Local\Temp\plgs5743181635620615723.params -pep3DFilename C:\Users\Administrator\AppData\Local\Temp\plgs5743181635620615723.bin -proteinFASTAFileName D:\Databases\OTOPHYSI_REV_MAI23_reverse.fas_def -outPutDirName C:\Users\Administrator\AppData\Local\Temp -outputUserDirName C:\Users\Administrator\AppData\Local\Temp -newWorkflowXML -maxCPUs 7 -WriteBinary 1</CommandLine>
  </GeneratedBy>
  <PARAMS>
    <PARAM NAME="InstrumentModel" VALUE="XEVO-G2QTOF" />
    <PARAM NAME="InstrumentSerialNumber" VALUE="YCA119" />
    <PARAM NAME="RawFile" VALUE="" />
    <PARAM NAME="AcquiredName" VALUE="2023MAI15_SPOT_IZABELA_45" />
    <PARAM NAME="AcquiredDate" VALUE="30-Dec-1899" />
    <PARAM NAME="AcquiredTime" VALUE="00:00:00" />
    <PARAM NAME="SampleDescription" VALUE="PEIXE" />
  </PARAMS>
  <CALCULATED>
    <OUTPUT NAME="AbsQuanResponseFactor" VALUE="-1" />
  </CALCULATED>
  <ANALYSIS_MODIFIER ENRICHED="FALSE" STATUS="FIXED">
    <MODIFIER MCAT_REAGENT="No" NAME="Carbamidomethyl+C">
      <MODIFIES APPLIES_TO="C" DELTA_MASS="57.0215" TYPE="SIDECHAIN" />
    </MODIFIER>
  </ANALYSIS_MODIFIER>
  <ANALYSIS_MODIFIER ENRICHED="FALSE" STATUS="VARIABLE">
    <MODIFIER MCAT_REAGENT="No" NAME="Oxidation+M">
      <MODIFIES APPLIES_TO="M" DELTA_MASS="15.9949" TYPE="SIDECHAIN" />
    </MODIFIER>
  </ANALYSIS_MODIFIER>
  <PRODUCT ID="1" HE_EMRT_ID="709" BY_TYPE="B" BY_INDEX="2" DB_MHPLUS="187.0713" CHARGE="1.00" INTENSITY="2790" MASS="187.0716" MASS_ERROR="0.0003" MASS_ERROR_PPM="1.6174" RT_ERROR="0.0030" RETENTION_TIME="12.2082" />
  <PRODUCT ID="2" HE_EMRT_ID="721" BY_TYPE="B" BY_INDEX="3" DB_MHPLUS="316.1139" CHARGE="1.00" INTENSITY="4616" MASS="316.1141" MASS_ERROR="0.0002" MASS_ERROR_PPM="0.5378" RT_ERROR="0.0012" RETENTION_TIME="12.2101" />
  <PRODUCT ID="3" HE_EMRT_ID="680" BY_TYPE="B" BY_INDEX="3" DB_MHPLUS="298.1034" CHARGE="1.00" INTENSITY="72" MASS="298.1039" MASS_ERROR="0.0005" MASS_ERROR_PPM="1.6507" RT_ERROR="0.0127" RETENTION_TIME="12.1985" LOSS_TYPE="-H2O" />
  <PRODUCT ID="4" HE_EMRT_ID="735" BY_TYPE="B" BY_INDEX="4" DB_MHPLUS="429.1980" CHARGE="1.00" INTENSITY="1102" MASS="429.1970" MASS_ERROR="-0.0009" MASS_ERROR_PPM="-2.1988" RT_ERROR="-0.0020" RETENTION_TIME="12.2132" />
  <PRODUCT ID="5" HE_EMRT_ID="742" BY_TYPE="B" BY_INDEX="4" DB_MHPLUS="411.1874" CHARGE="1.00" INTENSITY="108" MASS="411.1860" MASS_ERROR="-0.0014" MASS_ERROR_PPM="-3.3509" RT_ERROR="-0.0061" RETENTION_TIME="12.2173" LOSS_TYPE="-H2O" />
  <PRODUCT ID="6" HE_EMRT_ID="715" BY_TYPE="B" BY_INDEX="5" DB_MHPLUS="486.2195" CHARGE="1.00" INTENSITY="197" MASS="486.2189" MASS_ERROR="-0.0006" MASS_ERROR_PPM="-1.1397" RT_ERROR="0.0022" RETENTION_TIME="12.2091" />
  <PRODUCT ID="7" HE_EMRT_ID="738" BY_TYPE="B" BY_INDEX="6" DB_MHPLUS="557.2566" CHARGE="1.00" INTENSITY="141" MASS="557.2504" MASS_ERROR="-0.0062" MASS_ERROR_PPM="-11.0594" RT_ERROR="-0.0042" RETENTION_TIME="12.2154" />
  <PRODUCT ID="8" HE_EMRT_ID="693" BY_TYPE="B" BY_INDEX="6" DB_MHPLUS="539.2460" CHARGE="1.00" INTENSITY="60" MASS="539.2479" MASS_ERROR="0.0019" MASS_ERROR_PPM="3.5177" RT_ERROR="0.0057" RETENTION_TIME="12.2056" LOSS_TYPE="-H2O" />
  <PRODUCT ID="9" HE_EMRT_ID="733" BY_TYPE="B" BY_INDEX="7" DB_MHPLUS="686.2992" CHARGE="1.00" INTENSITY="134" MASS="686.2971" MASS_ERROR="-0.0020" MASS_ERROR_PPM="-2.9786" RT_ERROR="-0.0017" RETENTION_TIME="12.2129" />
  <PRODUCT ID="10" HE_EMRT_ID="684" BY_TYPE="B" BY_INDEX="8" DB_MHPLUS="757.3363" CHARGE="1.00" INTENSITY="60" MASS="757.3280" MASS_ERROR="-0.0083" MASS_ERROR_PPM="-10.9142" RT_ERROR="0.0111" RETENTION_TIME="12.2001" />
  <PRODUCT ID="11" HE_EMRT_ID="717" BY_TYPE="B" BY_INDEX="9" DB_MHPLUS="870.4203" CHARGE="1.00" INTENSITY="310" MASS="870.4213" MASS_ERROR="0.0010" MASS_ERROR_PPM="1.1198" RT_ERROR="0.0021" RETENTION_TIME="12.2092" />
  <PRODUCT ID="12" HE_EMRT_ID="723" BY_TYPE="Y" BY_INDEX="1" DB_MHPLUS="175.1190" CHARGE="1.00" INTENSITY="468" MASS="175.1198" MASS_ERROR="0.0009" MASS_ERROR_PPM="4.9248" RT_ERROR="0.0004" RETENTION_TIME="12.2108" />
  <PRODUCT ID="13" HE_EMRT_ID="707" BY_TYPE="Y" BY_INDEX="2" DB_MHPLUS="232.1404" CHARGE="1.00" INTENSITY="559" MASS="232.1406" MASS_ERROR="0.0002" MASS_ERROR_PPM="0.8009" RT_ERROR="0.0034" RETENTION_TIME="12.2078" />
  <PRODUCT ID="14" HE_EMRT_ID="722" BY_TYPE="Y" BY_INDEX="3" DB_MHPLUS="345.2245" CHARGE="1.00" INTENSITY="442" MASS="345.2239" MASS_ERROR="-0.0005" MASS_ERROR_PPM="-1.5531" RT_ERROR="0.0005" RETENTION_TIME="12.2108" />
  <PRODUCT ID="15" HE_EMRT_ID="725" BY_TYPE="Y" BY_INDEX="4" DB_MHPLUS="416.2616" CHARGE="1.00" INTENSITY="1594" MASS="416.2607" MASS_ERROR="-0.0009" MASS_ERROR_PPM="-2.0942" RT_ERROR="0.0002" RETENTION_TIME="12.2111" />
  <PRODUCT ID="16" HE_EMRT_ID="732" BY_TYPE="Y" BY_INDEX="5" DB_MHPLUS="545.3042" CHARGE="1.00" INTENSITY="1637" MASS="545.3037" MASS_ERROR="-0.0004" MASS_ERROR_PPM="-0.8183" RT_ERROR="-0.0015" RETENTION_TIME="12.2128" />
  <PRODUCT ID="17" HE_EMRT_ID="727" BY_TYPE="Y" BY_INDEX="5" DB_MHPLUS="527.2936" CHARGE="1.00" INTENSITY="84" MASS="527.2958" MASS_ERROR="0.0021" MASS_ERROR_PPM="4.0423" RT_ERROR="0.0000" RETENTION_TIME="12.2113" LOSS_TYPE="-H2O" />
  <PRODUCT ID="18" HE_EMRT_ID="716" BY_TYPE="Y" BY_INDEX="6" DB_MHPLUS="616.3413" CHARGE="1.00" INTENSITY="1617" MASS="616.3384" MASS_ERROR="-0.0029" MASS_ERROR_PPM="-4.7563" RT_ERROR="0.0021" RETENTION_TIME="12.2091" />
  <PRODUCT ID="19" HE_EMRT_ID="718" BY_TYPE="Y" BY_INDEX="7" DB_MHPLUS="673.3628" CHARGE="1.00" INTENSITY="29320" MASS="673.3621" MASS_ERROR="-0.0007" MASS_ERROR_PPM="-0.9770" RT_ERROR="0.0014" RETENTION_TIME="12.2098" />
  <PRODUCT ID="20" HE_EMRT_ID="700" BY_TYPE="Y" BY_INDEX="7" DB_MHPLUS="655.3522" CHARGE="1.00" INTENSITY="81" MASS="655.3495" MASS_ERROR="-0.0027" MASS_ERROR_PPM="-4.1273" RT_ERROR="0.0043" RETENTION_TIME="12.2070" LOSS_TYPE="-H2O" />
  <PRODUCT ID="21" HE_EMRT_ID="719" BY_TYPE="Y" BY_INDEX="8" DB_MHPLUS="786.4468" CHARGE="1.00" INTENSITY="3703" MASS="786.4451" MASS_ERROR="-0.0017" MASS_ERROR_PPM="-2.1503" RT_ERROR="0.0014" RETENTION_TIME="12.2098" />
  <PRODUCT ID="22" HE_EMRT_ID="703" BY_TYPE="Y" BY_INDEX="9" DB_MHPLUS="897.4789" CHARGE="1.00" INTENSITY="68" MASS="897.4849" MASS_ERROR="0.0060" MASS_ERROR_PPM="6.7217" RT_ERROR="0.0040" RETENTION_TIME="12.2072" LOSS_TYPE="-H2O" />
  <PRODUCT ID="23" HE_EMRT_ID="724" BY_TYPE="Y" BY_INDEX="11" DB_MHPLUS="1101.5535" CHARGE="1.27" INTENSITY="29272" MASS="1101.5516" MASS_ERROR="-0.0019" MASS_ERROR_PPM="-1.7161" RT_ERROR="0.0004" RETENTION_TIME="12.2109" />
  <PRODUCT ID="24" HE_EMRT_ID="1012" BY_TYPE="B" BY_INDEX="2" DB_MHPLUS="245.1318" CHARGE="1.00" INTENSITY="1329" MASS="245.1316" MASS_ERROR="-0.0002" MASS_ERROR_PPM="-0.8438" RT_ERROR="-0.0055" RETENTION_TIME="12.6693" />
  <PRODUCT ID="25" HE_EMRT_ID="1013" BY_TYPE="B" BY_INDEX="3" DB_MHPLUS="346.1795" CHARGE="1.00" INTENSITY="429" MASS="346.1788" MASS_ERROR="-0.0007" MASS_ERROR_PPM="-2.1470" RT_ERROR="-0.0056" RETENTION_TIME="12.6694" />
  <PRODUCT ID="26" HE_EMRT_ID="1016" BY_TYPE="B" BY_INDEX="3" DB_MHPLUS="328.1689" CHARGE="1.00" INTENSITY="442" MASS="328.1685" MASS_ERROR="-0.0005" MASS_ERROR_PPM="-1.4278" RT_ERROR="-0.0061" RETENTION_TIME="12.6699" LOSS_TYPE="-H2O" />
  <PRODUCT ID="27" HE_EMRT_ID="985" BY_TYPE="B" BY_INDEX="4" DB_MHPLUS="445.2479" CHARGE="1.00" INTENSITY="77" MASS="445.2522" MASS_ERROR="0.0043" MASS_ERROR_PPM="9.5788" RT_ERROR="0.0033" RETENTION_TIME="12.6605" />
  <PRODUCT ID="28" HE_EMRT_ID="1002" BY_TYPE="B" BY_INDEX="4" DB_MHPLUS="427.2374" CHARGE="1.00" INTENSITY="254" MASS="427.2346" MASS_ERROR="-0.0028" MASS_ERROR_PPM="-6.4637" RT_ERROR="-0.0035" RETENTION_TIME="12.6672" LOSS_TYPE="-H2O" />
  <PRODUCT ID="29" HE_EMRT_ID="1023" BY_TYPE="Y" BY_INDEX="1" DB_MHPLUS="147.1128" CHARGE="1.00" INTENSITY="380" MASS="147.1135" MASS_ERROR="0.0007" MASS_ERROR_PPM="5.0682" RT_ERROR="-0.0084" RETENTION_TIME="12.6721" />
  <PRODUCT ID="30" HE_EMRT_ID="994" BY_TYPE="Y" BY_INDEX="2" DB_MHPLUS="248.1605" CHARGE="1.00" INTENSITY="405" MASS="248.1602" MASS_ERROR="-0.0003" MASS_ERROR_PPM="-1.1773" RT_ERROR="-0.0004" RETENTION_TIME="12.6641" />
  <PRODUCT ID="31" HE_EMRT_ID="1020" BY_TYPE="Y" BY_INDEX="2" DB_MHPLUS="230.1499" CHARGE="1.00" INTENSITY="91" MASS="230.1507" MASS_ERROR="0.0008" MASS_ERROR_PPM="3.3220" RT_ERROR="-0.0070" RETENTION_TIME="12.6708" LOSS_TYPE="-H2O" />
  <PRODUCT ID="32" HE_EMRT_ID="1007" BY_TYPE="Y" BY_INDEX="3" DB_MHPLUS="376.2191" CHARGE="1.00" INTENSITY="101" MASS="376.2174" MASS_ERROR="-0.0016" MASS_ERROR_PPM="-4.3841" RT_ERROR="-0.0040" RETENTION_TIME="12.6678" />
  <PRODUCT ID="33" HE_EMRT_ID="1017" BY_TYPE="Y" BY_INDEX="3" DB_MHPLUS="359.1925" CHARGE="1.00" INTENSITY="231" MASS="359.1932" MASS_ERROR="0.0007" MASS_ERROR_PPM="1.9212" RT_ERROR="-0.0061" RETENTION_TIME="12.6699" LOSS_TYPE="-NH3" />
  <PRODUCT ID="34" HE_EMRT_ID="995" BY_TYPE="Y" BY_INDEX="3" DB_MHPLUS="358.2085" CHARGE="1.00" INTENSITY="138" MASS="358.2051" MASS_ERROR="-0.0034" MASS_ERROR_PPM="-9.3828" RT_ERROR="-0.0005" RETENTION_TIME="12.6643" LOSS_TYPE="-H2O" />
  <PRODUCT ID="35" HE_EMRT_ID="1014" BY_TYPE="Y" BY_INDEX="4" DB_MHPLUS="473.2718" CHARGE="1.00" INTENSITY="5354" MASS="473.2709" MASS_ERROR="-0.0009" MASS_ERROR_PPM="-2.0006" RT_ERROR="-0.0057" RETENTION_TIME="12.6695" />
  <PRODUCT ID="36" HE_EMRT_ID="1028" BY_TYPE="Y" BY_INDEX="4" DB_MHPLUS="455.2613" CHARGE="1.00" INTENSITY="198" MASS="455.2604" MASS_ERROR="-0.0008" MASS_ERROR_PPM="-1.8283" RT_ERROR="-0.0099" RETENTION_TIME="12.6736" LOSS_TYPE="-H2O" />
  <PRODUCT ID="37" HE_EMRT_ID="1021" BY_TYPE="Y" BY_INDEX="5" DB_MHPLUS="636.3352" CHARGE="1.00" INTENSITY="4101" MASS="636.3342" MASS_ERROR="-0.0010" MASS_ERROR_PPM="-1.5177" RT_ERROR="-0.0074" RETENTION_TIME="12.6712" />
  <PRODUCT ID="38" HE_EMRT_ID="1008" BY_TYPE="Y" BY_INDEX="5" DB_MHPLUS="618.3246" CHARGE="1.00" INTENSITY="188" MASS="618.3253" MASS_ERROR="0.0007" MASS_ERROR_PPM="1.0882" RT_ERROR="-0.0040" RETENTION_TIME="12.6678" LOSS_TYPE="-H2O" />
  <PRODUCT ID="39" HE_EMRT_ID="1009" BY_TYPE="Y" BY_INDEX="6" DB_MHPLUS="735.4036" CHARGE="1.00" INTENSITY="1220" MASS="735.4028" MASS_ERROR="-0.0008" MASS_ERROR_PPM="-1.0348" RT_ERROR="-0.0045" RETENTION_TIME="12.6683" />
  <PRODUCT ID="40" HE_EMRT_ID="1015" BY_TYPE="Y" BY_INDEX="9" DB_MHPLUS="1080.5758" CHARGE="1.40" INTENSITY="11576" MASS="1080.5725" MASS_ERROR="-0.0033" MASS_ERROR_PPM="-3.0118" RT_ERROR="-0.0059" RETENTION_TIME="12.6697" />
  <PRODUCT ID="41" HE_EMRT_ID="1872" BY_TYPE="B" BY_INDEX="2" DB_MHPLUS="265.1183" CHARGE="1.00" INTENSITY="202" MASS="265.1183" MASS_ERROR="0.0000" MASS_ERROR_PPM="-0.1242" RT_ERROR="-0.0024" RETENTION_TIME="14.3500" />
  <PRODUCT ID="42" HE_EMRT_ID="1875" BY_TYPE="B" BY_INDEX="5" DB_MHPLUS="620.2827" CHARGE="1.00" INTENSITY="131" MASS="620.2794" MASS_ERROR="-0.0034" MASS_ERROR_PPM="-5.4082" RT_ERROR="-0.0041" RETENTION_TIME="14.3516" />
  <PRODUCT ID="43" HE_EMRT_ID="1877" BY_TYPE="B" BY_INDEX="6" DB_MHPLUS="806.3620" CHARGE="1.00" INTENSITY="91" MASS="806.3632" MASS_ERROR="0.0011" MASS_ERROR_PPM="1.4171" RT_ERROR="-0.0045" RETENTION_TIME="14.3521" />
  <PRODUCT ID="44" HE_EMRT_ID="1884" BY_TYPE="B" BY_INDEX="8" DB_MHPLUS="992.4261" CHARGE="1.00" INTENSITY="394" MASS="992.4247" MASS_ERROR="-0.0014" MASS_ERROR_PPM="-1.4365" RT_ERROR="-0.0075" RETENTION_TIME="14.3550" />
  <PRODUCT ID="45" HE_EMRT_ID="1869" BY_TYPE="B" BY_INDEX="9" DB_MHPLUS="1105.5102" CHARGE="1.53" INTENSITY="309" MASS="1105.5161" MASS_ERROR="0.0060" MASS_ERROR_PPM="5.3986" RT_ERROR="-0.0013" RETENTION_TIME="14.3489" />
  <PRODUCT ID="46" HE_EMRT_ID="1882" BY_TYPE="B" BY_INDEX="10" DB_MHPLUS="1192.5422" CHARGE="1.68" INTENSITY="711" MASS="1192.5452" MASS_ERROR="0.0030" MASS_ERROR_PPM="2.5574" RT_ERROR="-0.0060" RETENTION_TIME="14.3536" />
  <PRODUCT ID="47" HE_EMRT_ID="1855" BY_TYPE="Y" BY_INDEX="1" DB_MHPLUS="147.1128" CHARGE="1.00" INTENSITY="79" MASS="147.1121" MASS_ERROR="-0.0007" MASS_ERROR_PPM="-5.0923" RT_ERROR="0.0117" RETENTION_TIME="14.3358" />
  <PRODUCT ID="48" HE_EMRT_ID="1881" BY_TYPE="Y" BY_INDEX="4" DB_MHPLUS="400.2554" CHARGE="1.00" INTENSITY="93" MASS="400.2560" MASS_ERROR="0.0005" MASS_ERROR_PPM="1.3158" RT_ERROR="-0.0058" RETENTION_TIME="14.3534" />
  <PRODUCT ID="49" HE_EMRT_ID="1891" BY_TYPE="Y" BY_INDEX="5" DB_MHPLUS="487.2875" CHARGE="1.00" INTENSITY="69" MASS="487.2880" MASS_ERROR="0.0005" MASS_ERROR_PPM="1.0103" RT_ERROR="-0.0117" RETENTION_TIME="14.3593" />
  <PRODUCT ID="50" HE_EMRT_ID="1860" BY_TYPE="Y" BY_INDEX="6" DB_MHPLUS="544.3089" CHARGE="1.00" INTENSITY="166" MASS="544.3078" MASS_ERROR="-0.0012" MASS_ERROR_PPM="-2.1775" RT_ERROR="0.0016" RETENTION_TIME="14.3459" />
  <PRODUCT ID="51" HE_EMRT_ID="1876" BY_TYPE="Y" BY_INDEX="7" DB_MHPLUS="641.3617" CHARGE="1.29" INTENSITY="2590" MASS="641.3613" MASS_ERROR="-0.0004" MASS_ERROR_PPM="-0.6036" RT_ERROR="-0.0041" RETENTION_TIME="14.3517" />
  <PRODUCT ID="52" HE_EMRT_ID="1868" BY_TYPE="Y" BY_INDEX="7" DB_MHPLUS="623.3511" CHARGE="1.00" INTENSITY="58" MASS="623.3515" MASS_ERROR="0.0004" MASS_ERROR_PPM="0.5903" RT_ERROR="-0.0011" RETENTION_TIME="14.3487" LOSS_TYPE="-H2O" />
  <PRODUCT ID="53" HE_EMRT_ID="1886" BY_TYPE="Y" BY_INDEX="8" DB_MHPLUS="728.3937" CHARGE="1.00" INTENSITY="310" MASS="728.3925" MASS_ERROR="-0.0012" MASS_ERROR_PPM="-1.6917" RT_ERROR="-0.0100" RETENTION_TIME="14.3576" />
  <PRODUCT ID="54" HE_EMRT_ID="1873" BY_TYPE="Y" BY_INDEX="10" DB_MHPLUS="956.5047" CHARGE="1.00" INTENSITY="63" MASS="956.5102" MASS_ERROR="0.0054" MASS_ERROR_PPM="5.6685" RT_ERROR="-0.0030" RETENTION_TIME="14.3506" />
  <PRODUCT ID="55" HE_EMRT_ID="1864" BY_TYPE="Y" BY_INDEX="11" DB_MHPLUS="1027.5419" CHARGE="1.00" INTENSITY="171" MASS="1027.5326" MASS_ERROR="-0.0092" MASS_ERROR_PPM="-8.9547" RT_ERROR="0.0001" RETENTION_TIME="14.3474" />
  <PRODUCT ID="56" HE_EMRT_ID="1867" BY_TYPE="Y" BY_INDEX="12" DB_MHPLUS="1213.6212" CHARGE="1.00" INTENSITY="182" MASS="1213.6187" MASS_ERROR="-0.0024" MASS_ERROR_PPM="-1.9992" RT_ERROR="-0.0005" RETENTION_TIME="14.3481" />
  <PRODUCT ID="57" HE_EMRT_ID="1870" BY_TYPE="Y" BY_INDEX="13" DB_MHPLUS="1350.6801" CHARGE="2.00" INTENSITY="256" MASS="1350.6838" MASS_ERROR="0.0037" MASS_ERROR_PPM="2.7206" RT_ERROR="-0.0020" RETENTION_TIME="14.3496" />
  <PRODUCT ID="58" HE_EMRT_ID="1874" BY_TYPE="Y" BY_INDEX="14" DB_MHPLUS="1421.7172" CHARGE="2.00" INTENSITY="113" MASS="1421.7187" MASS_ERROR="0.0015" MASS_ERROR_PPM="1.0285" RT_ERROR="-0.0038" RETENTION_TIME="14.3514" />
  <PRODUCT ID="59" HE_EMRT_ID="1879" BY_TYPE="Y" BY_INDEX="15" DB_MHPLUS="1568.7856" CHARGE="2.00" INTENSITY="1147" MASS="1568.7842" MASS_ERROR="-0.0014" MASS_ERROR_PPM="-0.8738" RT_ERROR="-0.0051" RETENTION_TIME="14.3526" />
  <PRODUCT ID="60" HE_EMRT_ID="1878" BY_TYPE="Y" BY_INDEX="17" DB_MHPLUS="1832.8966" CHARGE="2.13" INTENSITY="12829" MASS="1832.8980" MASS_ERROR="0.0014" MASS_ERROR_PPM="0.7547" RT_ERROR="-0.0047" RETENTION_TIME="14.3522" />
  <PRODUCT ID="61" HE_EMRT_ID="430" BY_TYPE="B" BY_INDEX="1" DB_MHPLUS="148.0427" CHARGE="1.00" INTENSITY="59" MASS="148.0435" MASS_ERROR="0.0009" MASS_ERROR_PPM="5.9002" RT_ERROR="0.0015" RETENTION_TIME="11.9273" />
  <PRODUCT ID="62" HE_EMRT_ID="445" BY_TYPE="B" BY_INDEX="2" DB_MHPLUS="261.1267" CHARGE="1.00" INTENSITY="4433" MASS="261.1260" MASS_ERROR="-0.0007" MASS_ERROR_PPM="-2.6435" RT_ERROR="-0.0008" RETENTION_TIME="11.9296" />
  <PRODUCT ID="63" HE_EMRT_ID="452" BY_TYPE="B" BY_INDEX="3" DB_MHPLUS="362.1744" CHARGE="1.00" INTENSITY="893" MASS="362.1732" MASS_ERROR="-0.0012" MASS_ERROR_PPM="-3.1971" RT_ERROR="-0.0016" RETENTION_TIME="11.9304" />
  <PRODUCT ID="64" HE_EMRT_ID="438" BY_TYPE="B" BY_INDEX="3" DB_MHPLUS="344.1638" CHARGE="1.00" INTENSITY="817" MASS="344.1635" MASS_ERROR="-0.0003" MASS_ERROR_PPM="-0.8978" RT_ERROR="0.0005" RETENTION_TIME="11.9283" LOSS_TYPE="-H2O" />
  <PRODUCT ID="65" HE_EMRT_ID="423" BY_TYPE="B" BY_INDEX="4" DB_MHPLUS="461.2428" CHARGE="1.00" INTENSITY="225" MASS="461.2422" MASS_ERROR="-0.0006" MASS_ERROR_PPM="-1.3514" RT_ERROR="0.0022" RETENTION_TIME="11.9267" />
  <PRODUCT ID="66" HE_EMRT_ID="453" BY_TYPE="B" BY_INDEX="4" DB_MHPLUS="443.2323" CHARGE="1.00" INTENSITY="714" MASS="443.2309" MASS_ERROR="-0.0013" MASS_ERROR_PPM="-3.0093" RT_ERROR="-0.0017" RETENTION_TIME="11.9305" LOSS_TYPE="-H2O" />
  <PRODUCT ID="67" HE_EMRT_ID="410" BY_TYPE="B" BY_INDEX="5" DB_MHPLUS="624.3061" CHARGE="1.00" INTENSITY="439" MASS="624.3064" MASS_ERROR="0.0003" MASS_ERROR_PPM="0.4203" RT_ERROR="0.0042" RETENTION_TIME="11.9246" />
  <PRODUCT ID="68" HE_EMRT_ID="479" BY_TYPE="B" BY_INDEX="5" DB_MHPLUS="606.2956" CHARGE="1.00" INTENSITY="144" MASS="606.2905" MASS_ERROR="-0.0051" MASS_ERROR_PPM="-8.4037" RT_ERROR="-0.0108" RETENTION_TIME="11.9396" LOSS_TYPE="-H2O" />
  <PRODUCT ID="69" HE_EMRT_ID="439" BY_TYPE="Y" BY_INDEX="2" DB_MHPLUS="248.1605" CHARGE="1.00" INTENSITY="1158" MASS="248.1600" MASS_ERROR="-0.0005" MASS_ERROR_PPM="-2.1396" RT_ERROR="0.0005" RETENTION_TIME="11.9284" />
  <PRODUCT ID="70" HE_EMRT_ID="432" BY_TYPE="Y" BY_INDEX="2" DB_MHPLUS="230.1499" CHARGE="1.00" INTENSITY="218" MASS="230.1497" MASS_ERROR="-0.0003" MASS_ERROR_PPM="-1.1562" RT_ERROR="0.0012" RETENTION_TIME="11.9276" LOSS_TYPE="-H2O" />
  <PRODUCT ID="71" HE_EMRT_ID="409" BY_TYPE="Y" BY_INDEX="3" DB_MHPLUS="376.2191" CHARGE="1.00" INTENSITY="222" MASS="376.2180" MASS_ERROR="-0.0011" MASS_ERROR_PPM="-2.8424" RT_ERROR="0.0043" RETENTION_TIME="11.9245" />
  <PRODUCT ID="72" HE_EMRT_ID="428" BY_TYPE="Y" BY_INDEX="3" DB_MHPLUS="359.1925" CHARGE="1.00" INTENSITY="683" MASS="359.1910" MASS_ERROR="-0.0016" MASS_ERROR_PPM="-4.3284" RT_ERROR="0.0018" RETENTION_TIME="11.9271" LOSS_TYPE="-NH3" />
  <PRODUCT ID="73" HE_EMRT_ID="462" BY_TYPE="Y" BY_INDEX="3" DB_MHPLUS="358.2085" CHARGE="1.00" INTENSITY="304" MASS="358.2064" MASS_ERROR="-0.0021" MASS_ERROR_PPM="-5.9272" RT_ERROR="-0.0027" RETENTION_TIME="11.9316" LOSS_TYPE="-H2O" />
  <PRODUCT ID="74" HE_EMRT_ID="435" BY_TYPE="Y" BY_INDEX="4" DB_MHPLUS="473.2718" CHARGE="1.00" INTENSITY="13488" MASS="473.2706" MASS_ERROR="-0.0012" MASS_ERROR_PPM="-2.5991" RT_ERROR="0.0008" RETENTION_TIME="11.9280" />
  <PRODUCT ID="75" HE_EMRT_ID="468" BY_TYPE="Y" BY_INDEX="4" DB_MHPLUS="456.2453" CHARGE="1.00" INTENSITY="137" MASS="456.2491" MASS_ERROR="0.0038" MASS_ERROR_PPM="8.2921" RT_ERROR="-0.0039" RETENTION_TIME="11.9327" LOSS_TYPE="-NH3" />
  <PRODUCT ID="76" HE_EMRT_ID="457" BY_TYPE="Y" BY_INDEX="4" DB_MHPLUS="455.2613" CHARGE="1.00" INTENSITY="366" MASS="455.2605" MASS_ERROR="-0.0008" MASS_ERROR_PPM="-1.7528" RT_ERROR="-0.0021" RETENTION_TIME="11.9310" LOSS_TYPE="-H2O" />
  <PRODUCT ID="77" HE_EMRT_ID="450" BY_TYPE="Y" BY_INDEX="5" DB_MHPLUS="636.3352" CHARGE="1.00" INTENSITY="6466" MASS="636.3336" MASS_ERROR="-0.0016" MASS_ERROR_PPM="-2.4959" RT_ERROR="-0.0014" RETENTION_TIME="11.9303" />
  <PRODUCT ID="78" HE_EMRT_ID="469" BY_TYPE="Y" BY_INDEX="5" DB_MHPLUS="618.3246" CHARGE="1.00" INTENSITY="366" MASS="618.3219" MASS_ERROR="-0.0027" MASS_ERROR_PPM="-4.4193" RT_ERROR="-0.0039" RETENTION_TIME="11.9328" LOSS_TYPE="-H2O" />
  <PRODUCT ID="79" HE_EMRT_ID="448" BY_TYPE="Y" BY_INDEX="6" DB_MHPLUS="735.4036" CHARGE="1.00" INTENSITY="3858" MASS="735.4015" MASS_ERROR="-0.0021" MASS_ERROR_PPM="-2.8016" RT_ERROR="-0.0011" RETENTION_TIME="11.9299" />
  <PRODUCT ID="80" HE_EMRT_ID="466" BY_TYPE="Y" BY_INDEX="7" DB_MHPLUS="836.4512" CHARGE="1.00" INTENSITY="15621" MASS="836.4490" MASS_ERROR="-0.0022" MASS_ERROR_PPM="-2.6522" RT_ERROR="-0.0034" RETENTION_TIME="11.9323" />
  <PRODUCT ID="81" HE_EMRT_ID="470" BY_TYPE="Y" BY_INDEX="8" DB_MHPLUS="949.5353" CHARGE="1.00" INTENSITY="562" MASS="949.5305" MASS_ERROR="-0.0048" MASS_ERROR_PPM="-5.0266" RT_ERROR="-0.0039" RETENTION_TIME="11.9328" />
  <PRODUCT ID="82" HE_EMRT_ID="467" BY_TYPE="Y" BY_INDEX="9" DB_MHPLUS="1096.5707" CHARGE="1.56" INTENSITY="57597" MASS="1096.5709" MASS_ERROR="0.0002" MASS_ERROR_PPM="0.1683" RT_ERROR="-0.0038" RETENTION_TIME="11.9327" />
  <PRODUCT ID="83" HE_EMRT_ID="261" BY_TYPE="B" BY_INDEX="2" DB_MHPLUS="215.1026" CHARGE="1.00" INTENSITY="662" MASS="215.1026" MASS_ERROR="0.0000" MASS_ERROR_PPM="-0.0457" RT_ERROR="-0.0061" RETENTION_TIME="11.4774" />
  <PRODUCT ID="84" HE_EMRT_ID="263" BY_TYPE="B" BY_INDEX="5" DB_MHPLUS="497.2354" CHARGE="1.00" INTENSITY="51" MASS="497.2345" MASS_ERROR="-0.0010" MASS_ERROR_PPM="-1.9134" RT_ERROR="-0.0081" RETENTION_TIME="11.4794" />
  <PRODUCT ID="85" HE_EMRT_ID="234" BY_TYPE="B" BY_INDEX="6" DB_MHPLUS="644.3039" CHARGE="1.00" INTENSITY="87" MASS="644.3030" MASS_ERROR="-0.0008" MASS_ERROR_PPM="-1.3033" RT_ERROR="0.0047" RETENTION_TIME="11.4666" />
  <PRODUCT ID="86" HE_EMRT_ID="235" BY_TYPE="Y" BY_INDEX="1" DB_MHPLUS="147.1128" CHARGE="1.00" INTENSITY="331" MASS="147.1130" MASS_ERROR="0.0001" MASS_ERROR_PPM="1.0065" RT_ERROR="0.0037" RETENTION_TIME="11.4676" />
  <PRODUCT ID="87" HE_EMRT_ID="252" BY_TYPE="Y" BY_INDEX="2" DB_MHPLUS="294.1812" CHARGE="1.00" INTENSITY="769" MASS="294.1802" MASS_ERROR="-0.0010" MASS_ERROR_PPM="-3.3780" RT_ERROR="-0.0022" RETENTION_TIME="11.4734" />
  <PRODUCT ID="88" HE_EMRT_ID="253" BY_TYPE="Y" BY_INDEX="3" DB_MHPLUS="408.2241" CHARGE="1.00" INTENSITY="1093" MASS="408.2231" MASS_ERROR="-0.0011" MASS_ERROR_PPM="-2.6212" RT_ERROR="-0.0028" RETENTION_TIME="11.4741" />
  <PRODUCT ID="89" HE_EMRT_ID="241" BY_TYPE="Y" BY_INDEX="3" DB_MHPLUS="391.1976" CHARGE="1.00" INTENSITY="369" MASS="391.1964" MASS_ERROR="-0.0012" MASS_ERROR_PPM="-3.0365" RT_ERROR="0.0016" RETENTION_TIME="11.4697" LOSS_TYPE="-NH3" />
  <PRODUCT ID="90" HE_EMRT_ID="255" BY_TYPE="Y" BY_INDEX="4" DB_MHPLUS="479.2613" CHARGE="1.00" INTENSITY="887" MASS="479.2596" MASS_ERROR="-0.0017" MASS_ERROR_PPM="-3.4922" RT_ERROR="-0.0032" RETENTION_TIME="11.4745" />
  <PRODUCT ID="91" HE_EMRT_ID="232" BY_TYPE="Y" BY_INDEX="4" DB_MHPLUS="462.2347" CHARGE="1.00" INTENSITY="133" MASS="462.2331" MASS_ERROR="-0.0016" MASS_ERROR_PPM="-3.4071" RT_ERROR="0.0057" RETENTION_TIME="11.4656" LOSS_TYPE="-NH3" />
  <PRODUCT ID="92" HE_EMRT_ID="247" BY_TYPE="Y" BY_INDEX="5" DB_MHPLUS="559.2875" CHARGE="1.00" INTENSITY="322" MASS="559.2885" MASS_ERROR="0.0010" MASS_ERROR_PPM="1.7986" RT_ERROR="-0.0009" RETENTION_TIME="11.4721" LOSS_TYPE="-NH3" />
  <PRODUCT ID="93" HE_EMRT_ID="257" BY_TYPE="Y" BY_INDEX="6" DB_MHPLUS="691.3410" CHARGE="1.00" INTENSITY="3487" MASS="691.3393" MASS_ERROR="-0.0017" MASS_ERROR_PPM="-2.4283" RT_ERROR="-0.0041" RETENTION_TIME="11.4754" />
  <PRODUCT ID="94" HE_EMRT_ID="266" BY_TYPE="Y" BY_INDEX="7" DB_MHPLUS="790.4094" CHARGE="2.00" INTENSITY="57" MASS="790.4088" MASS_ERROR="-0.0006" MASS_ERROR_PPM="-0.7137" RT_ERROR="-0.0128" RETENTION_TIME="11.4841" />
  <PRODUCT ID="95" HE_EMRT_ID="1388" BY_TYPE="B" BY_INDEX="8" DB_MHPLUS="992.4261" CHARGE="1.00" INTENSITY="80" MASS="992.4292" MASS_ERROR="0.0031" MASS_ERROR_PPM="3.1462" RT_ERROR="0.0018" RETENTION_TIME="13.5055" />
  <PRODUCT ID="96" HE_EMRT_ID="1398" BY_TYPE="Y" BY_INDEX="7" DB_MHPLUS="672.4039" CHARGE="1.00" INTENSITY="62" MASS="672.3957" MASS_ERROR="-0.0082" MASS_ERROR_PPM="-12.2153" RT_ERROR="-0.0058" RETENTION_TIME="13.5131" />
  <PRODUCT ID="97" HE_EMRT_ID="1395" BY_TYPE="Y" BY_INDEX="8" DB_MHPLUS="769.4567" CHARGE="1.54" INTENSITY="609" MASS="769.4554" MASS_ERROR="-0.0013" MASS_ERROR_PPM="-1.6360" RT_ERROR="-0.0049" RETENTION_TIME="13.5121" />
  <PRODUCT ID="98" HE_EMRT_ID="1399" BY_TYPE="Y" BY_INDEX="16" DB_MHPLUS="1696.8806" CHARGE="2.82" INTENSITY="577" MASS="1696.8789" MASS_ERROR="-0.0017" MASS_ERROR_PPM="-0.9947" RT_ERROR="-0.0066" RETENTION_TIME="13.5139" />
  <PRODUCT ID="99" HE_EMRT_ID="1396" BY_TYPE="Y" BY_INDEX="18" DB_MHPLUS="1960.9916" CHARGE="2.64" INTENSITY="4087" MASS="1960.9921" MASS_ERROR="0.0006" MASS_ERROR_PPM="0.2894" RT_ERROR="-0.0050" RETENTION_TIME="13.5123" />
  <PRODUCT ID="100" HE_EMRT_ID="519" BY_TYPE="B" BY_INDEX="2" DB_MHPLUS="270.1925" CHARGE="1.00" INTENSITY="623" MASS="270.1914" MASS_ERROR="-0.0011" MASS_ERROR_PPM="-4.0217" RT_ERROR="0.0036" RETENTION_TIME="12.0086" />
  <PRODUCT ID="101" HE_EMRT_ID="547" BY_TYPE="B" BY_INDEX="3" DB_MHPLUS="369.2609" CHARGE="1.00" INTENSITY="88" MASS="369.2585" MASS_ERROR="-0.0023" MASS_ERROR_PPM="-6.2953" RT_ERROR="-0.0020" RETENTION_TIME="12.0142" />
  <PRODUCT ID="102" HE_EMRT_ID="529" BY_TYPE="B" BY_INDEX="4" DB_MHPLUS="484.2878" CHARGE="1.00" INTENSITY="12129" MASS="484.2859" MASS_ERROR="-0.0020" MASS_ERROR_PPM="-4.0312" RT_ERROR="0.0015" RETENTION_TIME="12.0106" />
  <PRODUCT ID="103" HE_EMRT_ID="533" BY_TYPE="B" BY_INDEX="4" DB_MHPLUS="466.2772" CHARGE="1.00" INTENSITY="120" MASS="466.2769" MASS_ERROR="-0.0004" MASS_ERROR_PPM="-0.8005" RT_ERROR="0.0012" RETENTION_TIME="12.0110" LOSS_TYPE="-H2O" />
  <PRODUCT ID="104" HE_EMRT_ID="535" BY_TYPE="B" BY_INDEX="5" DB_MHPLUS="581.3406" CHARGE="1.00" INTENSITY="1501" MASS="581.3379" MASS_ERROR="-0.0027" MASS_ERROR_PPM="-4.5979" RT_ERROR="0.0010" RETENTION_TIME="12.0112" />
  <PRODUCT ID="105" HE_EMRT_ID="526" BY_TYPE="B" BY_INDEX="6" DB_MHPLUS="652.3777" CHARGE="1.00" INTENSITY="788" MASS="652.3742" MASS_ERROR="-0.0035" MASS_ERROR_PPM="-5.3957" RT_ERROR="0.0026" RETENTION_TIME="12.0095" />
  <PRODUCT ID="106" HE_EMRT_ID="538" BY_TYPE="B" BY_INDEX="7" DB_MHPLUS="766.4206" CHARGE="1.00" INTENSITY="1734" MASS="766.4172" MASS_ERROR="-0.0034" MASS_ERROR_PPM="-4.4907" RT_ERROR="0.0005" RETENTION_TIME="12.0116" />
  <PRODUCT ID="107" HE_EMRT_ID="511" BY_TYPE="B" BY_INDEX="8" DB_MHPLUS="913.4890" CHARGE="1.00" INTENSITY="170" MASS="913.4834" MASS_ERROR="-0.0056" MASS_ERROR_PPM="-6.1285" RT_ERROR="0.0050" RETENTION_TIME="12.0071" />
  <PRODUCT ID="108" HE_EMRT_ID="499" BY_TYPE="Y" BY_INDEX="1" DB_MHPLUS="147.1128" CHARGE="1.00" INTENSITY="554" MASS="147.1126" MASS_ERROR="-0.0002" MASS_ERROR_PPM="-1.6593" RT_ERROR="0.0118" RETENTION_TIME="12.0003" />
  <PRODUCT ID="109" HE_EMRT_ID="541" BY_TYPE="Y" BY_INDEX="2" DB_MHPLUS="294.1812" CHARGE="1.00" INTENSITY="842" MASS="294.1801" MASS_ERROR="-0.0011" MASS_ERROR_PPM="-3.6433" RT_ERROR="0.0002" RETENTION_TIME="12.0120" />
  <PRODUCT ID="110" HE_EMRT_ID="546" BY_TYPE="Y" BY_INDEX="3" DB_MHPLUS="408.2241" CHARGE="1.00" INTENSITY="1274" MASS="408.2229" MASS_ERROR="-0.0013" MASS_ERROR_PPM="-3.1354" RT_ERROR="-0.0019" RETENTION_TIME="12.0141" />
  <PRODUCT ID="111" HE_EMRT_ID="512" BY_TYPE="Y" BY_INDEX="3" DB_MHPLUS="391.1976" CHARGE="1.00" INTENSITY="200" MASS="391.1969" MASS_ERROR="-0.0007" MASS_ERROR_PPM="-1.6870" RT_ERROR="0.0050" RETENTION_TIME="12.0072" LOSS_TYPE="-NH3" />
  <PRODUCT ID="112" HE_EMRT_ID="548" BY_TYPE="Y" BY_INDEX="4" DB_MHPLUS="479.2613" CHARGE="1.00" INTENSITY="868" MASS="479.2593" MASS_ERROR="-0.0020" MASS_ERROR_PPM="-4.1810" RT_ERROR="-0.0028" RETENTION_TIME="12.0149" />
  <PRODUCT ID="113" HE_EMRT_ID="528" BY_TYPE="Y" BY_INDEX="5" DB_MHPLUS="576.3140" CHARGE="1.00" INTENSITY="5399" MASS="576.3125" MASS_ERROR="-0.0015" MASS_ERROR_PPM="-2.5624" RT_ERROR="0.0019" RETENTION_TIME="12.0103" />
  <PRODUCT ID="114" HE_EMRT_ID="552" BY_TYPE="Y" BY_INDEX="5" DB_MHPLUS="559.2875" CHARGE="1.00" INTENSITY="129" MASS="559.2954" MASS_ERROR="0.0079" MASS_ERROR_PPM="14.1055" RT_ERROR="-0.0035" RETENTION_TIME="12.0156" LOSS_TYPE="-NH3" />
  <PRODUCT ID="115" HE_EMRT_ID="543" BY_TYPE="Y" BY_INDEX="9" DB_MHPLUS="1059.5946" CHARGE="1.90" INTENSITY="35798" MASS="1059.5933" MASS_ERROR="-0.0013" MASS_ERROR_PPM="-1.1802" RT_ERROR="-0.0001" RETENTION_TIME="12.0123" />
  <PRODUCT ID="116" HE_EMRT_ID="502" BY_TYPE="B" BY_INDEX="2" DB_MHPLUS="169.0972" CHARGE="1.00" INTENSITY="166" MASS="169.0970" MASS_ERROR="-0.0002" MASS_ERROR_PPM="-1.0918" RT_ERROR="0.0085" RETENTION_TIME="12.0037" />
  <PRODUCT ID="117" HE_EMRT_ID="517" BY_TYPE="B" BY_INDEX="3" DB_MHPLUS="283.1401" CHARGE="1.00" INTENSITY="502" MASS="283.1391" MASS_ERROR="-0.0010" MASS_ERROR_PPM="-3.5535" RT_ERROR="0.0037" RETENTION_TIME="12.0085" />
  <PRODUCT ID="118" HE_EMRT_ID="507" BY_TYPE="B" BY_INDEX="4" DB_MHPLUS="430.2085" CHARGE="1.00" INTENSITY="121" MASS="430.2067" MASS_ERROR="-0.0018" MASS_ERROR_PPM="-4.1672" RT_ERROR="0.0066" RETENTION_TIME="12.0056" />
  <PRODUCT ID="119" HE_EMRT_ID="242" BY_TYPE="B" BY_INDEX="3" DB_MHPLUS="284.1241" CHARGE="1.00" INTENSITY="131" MASS="284.1243" MASS_ERROR="0.0002" MASS_ERROR_PPM="0.6122" RT_ERROR="0.0013" RETENTION_TIME="11.4699" />
  <PRODUCT ID="120" HE_EMRT_ID="259" BY_TYPE="B" BY_INDEX="4" DB_MHPLUS="398.1670" CHARGE="1.00" INTENSITY="107" MASS="398.1666" MASS_ERROR="-0.0004" MASS_ERROR_PPM="-1.0698" RT_ERROR="-0.0059" RETENTION_TIME="11.4771" />
  <PRODUCT ID="121" HE_EMRT_ID="265" BY_TYPE="B" BY_INDEX="5" DB_MHPLUS="545.2354" CHARGE="1.00" INTENSITY="62" MASS="545.2344" MASS_ERROR="-0.0010" MASS_ERROR_PPM="-1.8440" RT_ERROR="-0.0106" RETENTION_TIME="11.4819" />
  <PRODUCT ID="122" HE_EMRT_ID="524" BY_TYPE="Y" BY_INDEX="3" DB_MHPLUS="371.2037" CHARGE="1.00" INTENSITY="72" MASS="371.2063" MASS_ERROR="0.0026" MASS_ERROR_PPM="6.9008" RT_ERROR="0.0030" RETENTION_TIME="12.0095" LOSS_TYPE="-H2O" />
  <PRODUCT ID="123" HE_EMRT_ID="1176" BY_TYPE="B" BY_INDEX="2" DB_MHPLUS="187.0713" CHARGE="1.00" INTENSITY="192" MASS="187.0715" MASS_ERROR="0.0002" MASS_ERROR_PPM="1.0115" RT_ERROR="0.0012" RETENTION_TIME="12.9547" />
  <PRODUCT ID="124" HE_EMRT_ID="1179" BY_TYPE="B" BY_INDEX="3" DB_MHPLUS="316.1139" CHARGE="1.00" INTENSITY="215" MASS="316.1140" MASS_ERROR="0.0000" MASS_ERROR_PPM="0.1498" RT_ERROR="0.0002" RETENTION_TIME="12.9557" />
  <PRODUCT ID="125" HE_EMRT_ID="1174" BY_TYPE="Y" BY_INDEX="5" DB_MHPLUS="559.3198" CHARGE="1.00" INTENSITY="102" MASS="559.3145" MASS_ERROR="-0.0053" MASS_ERROR_PPM="-9.4853" RT_ERROR="0.0035" RETENTION_TIME="12.9524" />
  <PRODUCT ID="126" HE_EMRT_ID="1183" BY_TYPE="Y" BY_INDEX="6" DB_MHPLUS="630.3570" CHARGE="1.00" INTENSITY="114" MASS="630.3542" MASS_ERROR="-0.0027" MASS_ERROR_PPM="-4.2964" RT_ERROR="-0.0030" RETENTION_TIME="12.9589" />
  <PRODUCT ID="127" HE_EMRT_ID="1181" BY_TYPE="Y" BY_INDEX="7" DB_MHPLUS="687.3784" CHARGE="1.00" INTENSITY="1044" MASS="687.3754" MASS_ERROR="-0.0030" MASS_ERROR_PPM="-4.3676" RT_ERROR="-0.0013" RETENTION_TIME="12.9572" />
  <PRODUCT ID="128" HE_EMRT_ID="1182" BY_TYPE="Y" BY_INDEX="8" DB_MHPLUS="800.4625" CHARGE="1.00" INTENSITY="183" MASS="800.4597" MASS_ERROR="-0.0028" MASS_ERROR_PPM="-3.4518" RT_ERROR="-0.0020" RETENTION_TIME="12.9579" />
  <PRODUCT ID="129" HE_EMRT_ID="1180" BY_TYPE="Y" BY_INDEX="11" DB_MHPLUS="1115.5691" CHARGE="1.49" INTENSITY="1298" MASS="1115.5685" MASS_ERROR="-0.0006" MASS_ERROR_PPM="-0.5749" RT_ERROR="-0.0006" RETENTION_TIME="12.9565" />
  <PRODUCT ID="130" HE_EMRT_ID="926" BY_TYPE="B" BY_INDEX="2" DB_MHPLUS="187.1077" CHARGE="1.00" INTENSITY="93" MASS="187.1068" MASS_ERROR="-0.0010" MASS_ERROR_PPM="-5.0859" RT_ERROR="0.0096" RETENTION_TIME="12.5114" />
  <PRODUCT ID="131" HE_EMRT_ID="931" BY_TYPE="B" BY_INDEX="8" DB_MHPLUS="832.4199" CHARGE="1.00" INTENSITY="52" MASS="832.4161" MASS_ERROR="-0.0039" MASS_ERROR_PPM="-4.6755" RT_ERROR="-0.0025" RETENTION_TIME="12.5236" LOSS_TYPE="-H2O" />
  <PRODUCT ID="132" HE_EMRT_ID="942" BY_TYPE="Y" BY_INDEX="1" DB_MHPLUS="147.1128" CHARGE="1.00" INTENSITY="233" MASS="147.1133" MASS_ERROR="0.0005" MASS_ERROR_PPM="3.6046" RT_ERROR="-0.0128" RETENTION_TIME="12.5339" />
  <PRODUCT ID="133" HE_EMRT_ID="935" BY_TYPE="Y" BY_INDEX="2" DB_MHPLUS="204.1343" CHARGE="1.00" INTENSITY="1896" MASS="204.1342" MASS_ERROR="-0.0001" MASS_ERROR_PPM="-0.3214" RT_ERROR="-0.0085" RETENTION_TIME="12.5296" />
  <PRODUCT ID="134" HE_EMRT_ID="939" BY_TYPE="Y" BY_INDEX="8" DB_MHPLUS="867.4571" CHARGE="1.00" INTENSITY="395" MASS="867.4496" MASS_ERROR="-0.0075" MASS_ERROR_PPM="-8.6453" RT_ERROR="-0.0094" RETENTION_TIME="12.5305" />
  <PRODUCT ID="135" HE_EMRT_ID="1909" BY_TYPE="B" BY_INDEX="2" DB_MHPLUS="185.1285" CHARGE="1.00" INTENSITY="152" MASS="185.1288" MASS_ERROR="0.0003" MASS_ERROR_PPM="1.8375" RT_ERROR="-0.0014" RETENTION_TIME="14.4335" />
  <PRODUCT ID="136" HE_EMRT_ID="1907" BY_TYPE="B" BY_INDEX="3" DB_MHPLUS="272.1605" CHARGE="1.00" INTENSITY="57" MASS="272.1575" MASS_ERROR="-0.0030" MASS_ERROR_PPM="-11.0830" RT_ERROR="-0.0004" RETENTION_TIME="14.4325" />
  <PRODUCT ID="137" HE_EMRT_ID="1910" BY_TYPE="B" BY_INDEX="3" DB_MHPLUS="254.1499" CHARGE="1.00" INTENSITY="84" MASS="254.1488" MASS_ERROR="-0.0011" MASS_ERROR_PPM="-4.2320" RT_ERROR="-0.0015" RETENTION_TIME="14.4336" LOSS_TYPE="-H2O" />
  <PRODUCT ID="138" HE_EMRT_ID="1901" BY_TYPE="B" BY_INDEX="4" DB_MHPLUS="367.2340" CHARGE="1.00" INTENSITY="62" MASS="367.2329" MASS_ERROR="-0.0011" MASS_ERROR_PPM="-2.9062" RT_ERROR="0.0040" RETENTION_TIME="14.4281" LOSS_TYPE="-H2O" />
  <PRODUCT ID="139" HE_EMRT_ID="1912" BY_TYPE="Y" BY_INDEX="6" DB_MHPLUS="700.3876" CHARGE="1.00" INTENSITY="862" MASS="700.3833" MASS_ERROR="-0.0043" MASS_ERROR_PPM="-6.1793" RT_ERROR="-0.0021" RETENTION_TIME="14.4343" />
  <PRODUCT ID="140" HE_EMRT_ID="1905" BY_TYPE="Y" BY_INDEX="7" DB_MHPLUS="813.4716" CHARGE="1.00" INTENSITY="60" MASS="813.4719" MASS_ERROR="0.0003" MASS_ERROR_PPM="0.3106" RT_ERROR="0.0015" RETENTION_TIME="14.4306" />
  <PRODUCT ID="141" HE_EMRT_ID="1913" BY_TYPE="Y" BY_INDEX="8" DB_MHPLUS="900.5037" CHARGE="1.00" INTENSITY="1051" MASS="900.5010" MASS_ERROR="-0.0027" MASS_ERROR_PPM="-3.0067" RT_ERROR="-0.0022" RETENTION_TIME="14.4343" />
  <PRODUCT ID="142" HE_EMRT_ID="1904" BY_TYPE="Y" BY_INDEX="10" DB_MHPLUS="1084.6249" CHARGE="1.29" INTENSITY="881" MASS="1084.6176" MASS_ERROR="-0.0073" MASS_ERROR_PPM="-6.7122" RT_ERROR="0.0018" RETENTION_TIME="14.4303" />
  <PRODUCT ID="143" HE_EMRT_ID="2338" BY_TYPE="B" BY_INDEX="2" DB_MHPLUS="227.1754" CHARGE="1.00" INTENSITY="1859" MASS="227.1746" MASS_ERROR="-0.0008" MASS_ERROR_PPM="-3.3440" RT_ERROR="0.0040" RETENTION_TIME="16.3926" />
  <PRODUCT ID="144" HE_EMRT_ID="2352" BY_TYPE="B" BY_INDEX="3" DB_MHPLUS="340.2595" CHARGE="1.00" INTENSITY="996" MASS="340.2586" MASS_ERROR="-0.0009" MASS_ERROR_PPM="-2.6836" RT_ERROR="-0.0010" RETENTION_TIME="16.3975" />
  <PRODUCT ID="145" HE_EMRT_ID="2350" BY_TYPE="B" BY_INDEX="4" DB_MHPLUS="439.3279" CHARGE="1.00" INTENSITY="549" MASS="439.3267" MASS_ERROR="-0.0012" MASS_ERROR_PPM="-2.7280" RT_ERROR="-0.0002" RETENTION_TIME="16.3967" />
  <PRODUCT ID="146" HE_EMRT_ID="2353" BY_TYPE="B" BY_INDEX="5" DB_MHPLUS="602.3912" CHARGE="1.00" INTENSITY="499" MASS="602.3898" MASS_ERROR="-0.0014" MASS_ERROR_PPM="-2.3483" RT_ERROR="-0.0019" RETENTION_TIME="16.3985" />
  <PRODUCT ID="147" HE_EMRT_ID="2330" BY_TYPE="Y" BY_INDEX="1" DB_MHPLUS="175.1190" CHARGE="1.00" INTENSITY="144" MASS="175.1190" MASS_ERROR="0.0001" MASS_ERROR_PPM="0.3958" RT_ERROR="0.0063" RETENTION_TIME="16.3902" />
  <PRODUCT ID="148" HE_EMRT_ID="2348" BY_TYPE="Y" BY_INDEX="2" DB_MHPLUS="286.1510" CHARGE="1.00" INTENSITY="58" MASS="286.1526" MASS_ERROR="0.0016" MASS_ERROR_PPM="5.7484" RT_ERROR="0.0007" RETENTION_TIME="16.3958" LOSS_TYPE="-NH3" />
  <PRODUCT ID="149" HE_EMRT_ID="2334" BY_TYPE="Y" BY_INDEX="3" DB_MHPLUS="404.2252" CHARGE="1.00" INTENSITY="90" MASS="404.2215" MASS_ERROR="-0.0037" MASS_ERROR_PPM="-9.2515" RT_ERROR="0.0051" RETENTION_TIME="16.3914" />
  <PRODUCT ID="150" HE_EMRT_ID="2341" BY_TYPE="Y" BY_INDEX="4" DB_MHPLUS="590.3045" CHARGE="1.00" INTENSITY="119" MASS="590.3006" MASS_ERROR="-0.0039" MASS_ERROR_PPM="-6.5606" RT_ERROR="0.0029" RETENTION_TIME="16.3936" />
  <PRODUCT ID="151" HE_EMRT_ID="2339" BY_TYPE="Y" BY_INDEX="5" DB_MHPLUS="670.3307" CHARGE="1.00" INTENSITY="137" MASS="670.3232" MASS_ERROR="-0.0075" MASS_ERROR_PPM="-11.2376" RT_ERROR="0.0035" RETENTION_TIME="16.3931" LOSS_TYPE="-NH3" />
  <PRODUCT ID="152" HE_EMRT_ID="2354" BY_TYPE="Y" BY_INDEX="6" DB_MHPLUS="833.3941" CHARGE="1.00" INTENSITY="80" MASS="833.3943" MASS_ERROR="0.0002" MASS_ERROR_PPM="0.2690" RT_ERROR="-0.0030" RETENTION_TIME="16.3995" LOSS_TYPE="-NH3" />
  <PRODUCT ID="153" HE_EMRT_ID="2345" BY_TYPE="Y" BY_INDEX="7" DB_MHPLUS="949.4890" CHARGE="1.00" INTENSITY="2793" MASS="949.4864" MASS_ERROR="-0.0026" MASS_ERROR_PPM="-2.7633" RT_ERROR="0.0022" RETENTION_TIME="16.3943" />
  <PRODUCT ID="154" HE_EMRT_ID="2351" BY_TYPE="Y" BY_INDEX="10" DB_MHPLUS="1288.7412" CHARGE="1.95" INTENSITY="11903" MASS="1288.7396" MASS_ERROR="-0.0016" MASS_ERROR_PPM="-1.2675" RT_ERROR="-0.0008" RETENTION_TIME="16.3974" />
  <PRODUCT ID="155" HE_EMRT_ID="1125" BY_TYPE="Y" BY_INDEX="5" DB_MHPLUS="517.2980" CHARGE="1.00" INTENSITY="101" MASS="517.2967" MASS_ERROR="-0.0013" MASS_ERROR_PPM="-2.5005" RT_ERROR="0.0027" RETENTION_TIME="12.8438" />
  <PRODUCT ID="156" HE_EMRT_ID="1129" BY_TYPE="Y" BY_INDEX="6" DB_MHPLUS="630.3821" CHARGE="1.00" INTENSITY="1145" MASS="630.3803" MASS_ERROR="-0.0018" MASS_ERROR_PPM="-2.8178" RT_ERROR="-0.0015" RETENTION_TIME="12.8479" />
  <PRODUCT ID="157" HE_EMRT_ID="1123" BY_TYPE="Y" BY_INDEX="7" DB_MHPLUS="729.4505" CHARGE="1.00" INTENSITY="75" MASS="729.4425" MASS_ERROR="-0.0080" MASS_ERROR_PPM="-11.0303" RT_ERROR="0.0088" RETENTION_TIME="12.8377" />
  <PRODUCT ID="158" HE_EMRT_ID="1169" BY_TYPE="B" BY_INDEX="2" DB_MHPLUS="228.1343" CHARGE="1.00" INTENSITY="227" MASS="228.1339" MASS_ERROR="-0.0004" MASS_ERROR_PPM="-1.7276" RT_ERROR="-0.0063" RETENTION_TIME="12.9354" />
  <PRODUCT ID="159" HE_EMRT_ID="1166" BY_TYPE="B" BY_INDEX="2" DB_MHPLUS="211.1077" CHARGE="1.00" INTENSITY="63" MASS="211.1068" MASS_ERROR="-0.0009" MASS_ERROR_PPM="-4.4822" RT_ERROR="-0.0034" RETENTION_TIME="12.9325" LOSS_TYPE="-NH3" />
  <PRODUCT ID="160" HE_EMRT_ID="1173" BY_TYPE="Y" BY_INDEX="1" DB_MHPLUS="175.1190" CHARGE="1.00" INTENSITY="100" MASS="175.1183" MASS_ERROR="-0.0006" MASS_ERROR_PPM="-3.4439" RT_ERROR="-0.0093" RETENTION_TIME="12.9385" />
  <PRODUCT ID="161" HE_EMRT_ID="1161" BY_TYPE="Y" BY_INDEX="3" DB_MHPLUS="436.2303" CHARGE="1.00" INTENSITY="103" MASS="436.2310" MASS_ERROR="0.0007" MASS_ERROR_PPM="1.6147" RT_ERROR="-0.0009" RETENTION_TIME="12.9301" />
  <PRODUCT ID="162" HE_EMRT_ID="1165" BY_TYPE="Y" BY_INDEX="5" DB_MHPLUS="648.3100" CHARGE="1.00" INTENSITY="1000" MASS="648.3090" MASS_ERROR="-0.0010" MASS_ERROR_PPM="-1.5596" RT_ERROR="-0.0033" RETENTION_TIME="12.9324" />
  <PRODUCT ID="163" HE_EMRT_ID="1172" BY_TYPE="Y" BY_INDEX="6" DB_MHPLUS="763.3369" CHARGE="1.00" INTENSITY="283" MASS="763.3359" MASS_ERROR="-0.0010" MASS_ERROR_PPM="-1.3381" RT_ERROR="-0.0082" RETENTION_TIME="12.9373" />
  <PRODUCT ID="164" HE_EMRT_ID="1164" BY_TYPE="Y" BY_INDEX="7" DB_MHPLUS="862.4054" CHARGE="1.00" INTENSITY="274" MASS="862.3984" MASS_ERROR="-0.0070" MASS_ERROR_PPM="-8.0930" RT_ERROR="-0.0031" RETENTION_TIME="12.9322" />
  <PRODUCT ID="165" HE_EMRT_ID="1167" BY_TYPE="Y" BY_INDEX="9" DB_MHPLUS="1089.5323" CHARGE="1.67" INTENSITY="1113" MASS="1089.5323" MASS_ERROR="0.0000" MASS_ERROR_PPM="-0.0267" RT_ERROR="-0.0049" RETENTION_TIME="12.9341" />
  <PEPTIDE ID="13" PROT_ID="883" QUERY_MASS_ID="13" MASS="691.3410" SEQUENCE="DPANFK" TYPE="IN_SOURCE" />
  <PEPTIDE ID="14" PROT_ID="883" QUERY_MASS_ID="14" MASS="790.4094" SEQUENCE="VDPANFK" TYPE="PEP_FRAG_1" />
  <PEPTIDE ID="15" PROT_ID="1342" QUERY_MASS_ID="15" MASS="790.4094" SEQUENCE="VDPANFK" TYPE="PEP_FRAG_1" />
  <PEPTIDE ID="16" PROT_ID="899" QUERY_MASS_ID="16" MASS="790.4094" SEQUENCE="VDPANFK" TYPE="PEP_FRAG_1" />
  <PEPTIDE ID="31" PROT_ID="884" QUERY_MASS_ID="31" MASS="1096.5707" SEQUENCE="MLTVYPQTK" TYPE="VAR_MOD">
    <MATCH_MODIFIER NAME="Oxidation+M" POS="1" />
  </PEPTIDE>
  <PEPTIDE ID="32" PROT_ID="883" QUERY_MASS_ID="32" MASS="1096.5707" SEQUENCE="MLTVYPQTK" TYPE="VAR_MOD">
    <MATCH_MODIFIER NAME="Oxidation+M" POS="1" />
  </PEPTIDE>
  <PEPTIDE ID="33" PROT_ID="885" QUERY_MASS_ID="33" MASS="1096.5707" SEQUENCE="MLTVYPQTK" TYPE="VAR_MOD">
    <MATCH_MODIFIER NAME="Oxidation+M" POS="1" />
  </PEPTIDE>
  <PEPTIDE ID="34" PROT_ID="1342" QUERY_MASS_ID="34" MASS="1096.5707" SEQUENCE="MLTVYPQTK" TYPE="VAR_MOD">
    <MATCH_MODIFIER NAME="Oxidation+M" POS="1" />
  </PEPTIDE>
  <PEPTIDE ID="35" PROT_ID="883" QUERY_MASS_ID="35" MASS="1078.5601" SEQUENCE="MLTVYPQTK" TYPE="NEUTRAL_LOSS-H2O">
    <MATCH_MODIFIER NAME="Oxidation+M" POS="1" />
  </PEPTIDE>
  <PEPTIDE ID="39" PROT_ID="883" QUERY_MASS_ID="39" MASS="1059.5946" SEQUENCE="LRVDPANFK" TYPE="MISSING_CLEAVAGE" />
  <PEPTIDE ID="40" PROT_ID="1342" QUERY_MASS_ID="40" MASS="1059.5946" SEQUENCE="LRVDPANFK" TYPE="MISSING_CLEAVAGE" />
  <PEPTIDE ID="41" PROT_ID="899" QUERY_MASS_ID="41" MASS="1059.5946" SEQUENCE="LRVDPANFK" TYPE="MISSING_CLEAVAGE" />
  <PEPTIDE ID="42" PROT_ID="883" QUERY_MASS_ID="42" MASS="576.3140" SEQUENCE="PANFK" TYPE="IN_SOURCE" />
  <PEPTIDE ID="43" PROT_ID="883" QUERY_MASS_ID="43" MASS="484.2878" SEQUENCE="LRVD" TYPE="IN_SOURCE" />
  <PEPTIDE ID="44" PROT_ID="883" QUERY_MASS_ID="44" MASS="581.3406" SEQUENCE="LRVDP" TYPE="IN_SOURCE" />
  <PEPTIDE ID="61" PROT_ID="884" QUERY_MASS_ID="61" MASS="1101.5535" SEQUENCE="ADEIGAEALGR" TYPE="PEP_FRAG_1" />
  <PEPTIDE ID="62" PROT_ID="885" QUERY_MASS_ID="62" MASS="1101.5535" SEQUENCE="ADEIGAEALGR" TYPE="PEP_FRAG_1" />
  <PEPTIDE ID="79" PROT_ID="1779" QUERY_MASS_ID="79" MASS="1053.5575" SEQUENCE="SVTNSFTIGK" TYPE="PEP_FRAG_1" />
  <PEPTIDE ID="90" PROT_ID="883" QUERY_MASS_ID="90" MASS="1062.5652" SEQUENCE="MLTVYPQTK" TYPE="NEUTRAL_LOSS-H2O" />
  <PEPTIDE ID="91" PROT_ID="884" QUERY_MASS_ID="91" MASS="1080.5758" SEQUENCE="MLTVYPQTK" TYPE="PEP_FRAG_1" />
  <PEPTIDE ID="92" PROT_ID="883" QUERY_MASS_ID="92" MASS="1080.5758" SEQUENCE="MLTVYPQTK" TYPE="PEP_FRAG_1" />
  <PEPTIDE ID="93" PROT_ID="885" QUERY_MASS_ID="93" MASS="1080.5758" SEQUENCE="MLTVYPQTK" TYPE="PEP_FRAG_1" />
  <PEPTIDE ID="94" PROT_ID="1342" QUERY_MASS_ID="94" MASS="1080.5758" SEQUENCE="MLTVYPQTK" TYPE="PEP_FRAG_1" />
  <PEPTIDE ID="102" PROT_ID="948" QUERY_MASS_ID="102" MASS="828.5189" SEQUENCE="VVLGALEK" TYPE="PEP_FRAG_1" />
  <PEPTIDE ID="106" PROT_ID="948" QUERY_MASS_ID="106" MASS="1089.5323" SEQUENCE="LNVDPDNFR" TYPE="PEP_FRAG_1" />
  <PEPTIDE ID="107" PROT_ID="1342" QUERY_MASS_ID="107" MASS="1115.5691" SEQUENCE="ADEIGAEALAR" TYPE="PEP_FRAG_1" />
  <PEPTIDE ID="135" PROT_ID="883" QUERY_MASS_ID="135" MASS="1960.9916" SEQUENCE="TYFAHWADLSPGSGPVKK" TYPE="PEP_FRAG_1" />
  <PEPTIDE ID="177" PROT_ID="884" QUERY_MASS_ID="177" MASS="1832.8966" SEQUENCE="TYFAHWADLSPGSGPVK" TYPE="PEP_FRAG_1" />
  <PEPTIDE ID="178" PROT_ID="883" QUERY_MASS_ID="178" MASS="1832.8966" SEQUENCE="TYFAHWADLSPGSGPVK" TYPE="PEP_FRAG_1" />
  <PEPTIDE ID="179" PROT_ID="1779" QUERY_MASS_ID="179" MASS="1084.6249" SEQUENCE="AISLPEDVIK" TYPE="PEP_FRAG_1" />
  <PEPTIDE ID="213" PROT_ID="1695" QUERY_MASS_ID="213" MASS="1288.7412" SEQUENCE="LLIVYPWTQR" TYPE="PEP_FRAG_1" />
  <PEPTIDE ID="214" PROT_ID="861" QUERY_MASS_ID="214" MASS="1288.7412" SEQUENCE="LLIVYPWTQR" TYPE="PEP_FRAG_1" />
  <QUERY_MASS ID="1" LE_ID="1" CHARGE="2.00" INTENSITY="1504" MASS="878.4406" RETENTION_TIME="10.9206" />
  <QUERY_MASS ID="2" LE_ID="2" CHARGE="1.00" INTENSITY="76669" MASS="646.3760" RETENTION_TIME="11.1058" />
  <QUERY_MASS ID="3" LE_ID="3" CHARGE="1.00" INTENSITY="47585" MASS="432.2806" RETENTION_TIME="11.1094" />
  <QUERY_MASS ID="4" LE_ID="4" CHARGE="2.00" INTENSITY="1115" MASS="1065.5191" RETENTION_TIME="11.1159" />
  <QUERY_MASS ID="5" LE_ID="5" CHARGE="1.00" INTENSITY="3511" MASS="716.3903" RETENTION_TIME="11.1495" />
  <QUERY_MASS ID="6" LE_ID="6" CHARGE="2.00" INTENSITY="1727" MASS="1557.6480" RETENTION_TIME="11.1854" />
  <QUERY_MASS ID="7" LE_ID="7" CHARGE="1.00" INTENSITY="4856" MASS="473.2703" RETENTION_TIME="11.1858" />
  <QUERY_MASS ID="8" LE_ID="8" CHARGE="2.00" INTENSITY="13241" MASS="1137.5975" RETENTION_TIME="11.1892" />
  <QUERY_MASS ID="9" LE_ID="9" CHARGE="2.00" INTENSITY="158062" MASS="1032.5733" RETENTION_TIME="11.1894" />
  <QUERY_MASS ID="10" LE_ID="10" CHARGE="1.00" INTENSITY="322711" MASS="561.3235" RETENTION_TIME="11.3076" />
  <QUERY_MASS ID="11" LE_ID="11" CHARGE="2.00" INTENSITY="2992" MASS="1033.5578" RETENTION_TIME="11.3536" />
  <QUERY_MASS ID="12" LE_ID="12" CHARGE="2.00" INTENSITY="4503" MASS="1045.5627" RETENTION_TIME="11.4378" />
  <QUERY_MASS ID="13" LE_ID="13" CHARGE="1.00" INTENSITY="5029" MASS="691.3399" RETENTION_TIME="11.4713">
    <MASS_MATCH ID="13" AUTO_QC="2" CURATED="2" CALC_INTEN="5029" CALC_MASS="691.3399" MASS_ERROR="-0.0010" MASS_ERROR_PPM="-1.4938" QUERY_ID="_133294867392226989_0" SCORE="0.0" TYPE="IN_SOURCE" />
  </QUERY_MASS>
  <QUERY_MASS ID="14" LE_ID="14" CHARGE="1.44" INTENSITY="55840" MASS="790.4119" RETENTION_TIME="11.4713">
    <MASS_MATCH ID="14" AUTO_QC="2" CURATED="2" CALC_INTEN="31420.14" CALC_MASS="790.4119" MASS_ERROR="0.0025" MASS_ERROR_PPM="3.1460" QUERY_ID="_133294867392226989_0" SCORE="6.9057" TYPE="PEP_FRAG_1" />
  </QUERY_MASS>
  <QUERY_MASS ID="15" LE_ID="14" CHARGE="1.44" INTENSITY="55840" MASS="790.4119" RETENTION_TIME="11.4713">
    <MASS_MATCH ID="15" AUTO_QC="2" CURATED="2" CALC_INTEN="24419.86" CALC_MASS="790.4119" MASS_ERROR="0.0025" MASS_ERROR_PPM="3.1460" QUERY_ID="_133294867392226989_0" SCORE="6.9057" TYPE="PEP_FRAG_1" />
  </QUERY_MASS>
  <QUERY_MASS ID="16" LE_ID="14" CHARGE="1.44" INTENSITY="55840" MASS="790.4119" RETENTION_TIME="11.4713">
    <MASS_MATCH ID="16" AUTO_QC="2" CURATED="2" CALC_INTEN="0" CALC_MASS="790.4119" MASS_ERROR="0.0025" MASS_ERROR_PPM="3.1460" QUERY_ID="_133294867392226989_0" SCORE="6.9057" TYPE="PEP_FRAG_1" />
  </QUERY_MASS>
  <QUERY_MASS ID="17" LE_ID="15" CHARGE="1.00" INTENSITY="72290" MASS="576.3138" RETENTION_TIME="11.4717" />
  <QUERY_MASS ID="18" LE_ID="16" CHARGE="2.70" INTENSITY="13879" MASS="1509.6999" RETENTION_TIME="11.5856" />
  <QUERY_MASS ID="19" LE_ID="17" CHARGE="2.00" INTENSITY="6597" MASS="991.4472" RETENTION_TIME="11.6310" />
  <QUERY_MASS ID="20" LE_ID="18" CHARGE="2.00" INTENSITY="2197" MASS="1032.5713" RETENTION_TIME="11.7077" />
  <QUERY_MASS ID="21" LE_ID="19" CHARGE="2.00" INTENSITY="1310" MASS="1194.6188" RETENTION_TIME="11.7698" />
  <QUERY_MASS ID="22" LE_ID="20" CHARGE="2.00" INTENSITY="7733" MASS="1089.5932" RETENTION_TIME="11.7706" />
  <QUERY_MASS ID="23" LE_ID="21" CHARGE="2.00" INTENSITY="23752" MASS="1044.6078" RETENTION_TIME="11.8013" />
  <QUERY_MASS ID="24" LE_ID="22" CHARGE="2.00" INTENSITY="1686" MASS="1149.6322" RETENTION_TIME="11.8034" />
  <QUERY_MASS ID="25" LE_ID="23" CHARGE="2.00" INTENSITY="1616" MASS="1312.6575" RETENTION_TIME="11.8180" />
  <QUERY_MASS ID="26" LE_ID="24" CHARGE="3.00" INTENSITY="1187" MASS="1393.7326" RETENTION_TIME="11.8466" />
  <QUERY_MASS ID="27" LE_ID="25" CHARGE="2.00" INTENSITY="1684" MASS="1216.6277" RETENTION_TIME="11.8514" />
  <QUERY_MASS ID="28" LE_ID="26" CHARGE="2.00" INTENSITY="1020" MASS="1116.6165" RETENTION_TIME="11.8646" />
  <QUERY_MASS ID="29" LE_ID="27" CHARGE="2.00" INTENSITY="1706" MASS="1153.5933" RETENTION_TIME="11.8893" />
  <QUERY_MASS ID="30" LE_ID="28" CHARGE="2.00" INTENSITY="13704" MASS="1096.7497" RETENTION_TIME="11.9282" />
  <QUERY_MASS ID="31" LE_ID="29" CHARGE="1.94" INTENSITY="415309" MASS="1096.5706" RETENTION_TIME="11.9289">
    <MASS_MATCH ID="31" AUTO_QC="2" CURATED="2" CALC_INTEN="415309" CALC_MASS="1096.5706" MASS_ERROR="-0.0001" MASS_ERROR_PPM="-0.0783" QUERY_ID="_133294867392226989_0" SCORE="8.0633" TYPE="VAR_MOD" />
  </QUERY_MASS>
  <QUERY_MASS ID="32" LE_ID="29" CHARGE="1.94" INTENSITY="415309" MASS="1096.5706" RETENTION_TIME="11.9289">
    <MASS_MATCH ID="32" AUTO_QC="2" CURATED="2" CALC_INTEN="233686.8" CALC_MASS="1096.5706" MASS_ERROR="-0.0001" MASS_ERROR_PPM="-0.0783" QUERY_ID="_133294867392226989_0" SCORE="8.0633" TYPE="VAR_MOD" />
  </QUERY_MASS>
  <QUERY_MASS ID="33" LE_ID="29" CHARGE="1.94" INTENSITY="415309" MASS="1096.5706" RETENTION_TIME="11.9289">
    <MASS_MATCH ID="33" AUTO_QC="2" CURATED="2" CALC_INTEN="0" CALC_MASS="1096.5706" MASS_ERROR="-0.0001" MASS_ERROR_PPM="-0.0783" QUERY_ID="_133294867392226989_0" SCORE="8.0633" TYPE="VAR_MOD" />
  </QUERY_MASS>
  <QUERY_MASS ID="34" LE_ID="29" CHARGE="1.94" INTENSITY="415309" MASS="1096.5706" RETENTION_TIME="11.9289">
    <MASS_MATCH ID="34" AUTO_QC="2" CURATED="2" CALC_INTEN="181622.3" CALC_MASS="1096.5706" MASS_ERROR="-0.0001" MASS_ERROR_PPM="-0.0783" QUERY_ID="_133294867392226989_0" SCORE="8.0633" TYPE="VAR_MOD" />
  </QUERY_MASS>
  <QUERY_MASS ID="35" LE_ID="30" CHARGE="2.00" INTENSITY="1075" MASS="1078.5579" RETENTION_TIME="11.9315">
    <MASS_MATCH ID="35" AUTO_QC="2" CURATED="2" CALC_INTEN="1075" CALC_MASS="1078.5579" MASS_ERROR="-0.0023" MASS_ERROR_PPM="-2.0911" QUERY_ID="_133294867392226989_0" SCORE="0.0" TYPE="NEUTRAL_LOSS-H2O" />
  </QUERY_MASS>
  <QUERY_MASS ID="36" LE_ID="31" CHARGE="2.00" INTENSITY="1842" MASS="1112.5475" RETENTION_TIME="11.9576" />
  <QUERY_MASS ID="37" LE_ID="32" CHARGE="3.00" INTENSITY="1289" MASS="1607.7998" RETENTION_TIME="11.9678" />
  <QUERY_MASS ID="38" LE_ID="33" CHARGE="2.00" INTENSITY="1353" MASS="946.5066" RETENTION_TIME="12.0106" />
  <QUERY_MASS ID="39" LE_ID="34" CHARGE="1.98" INTENSITY="127697" MASS="1059.5931" RETENTION_TIME="12.0121">
    <MASS_MATCH ID="39" AUTO_QC="2" CURATED="2" CALC_INTEN="71852.76" CALC_MASS="1059.5931" MASS_ERROR="-0.0015" MASS_ERROR_PPM="-1.4181" QUERY_ID="_133294867392226989_0" SCORE="7.8217" TYPE="MISSING_CLEAVAGE" />
  </QUERY_MASS>
  <QUERY_MASS ID="40" LE_ID="34" CHARGE="1.98" INTENSITY="127697" MASS="1059.5931" RETENTION_TIME="12.0121">
    <MASS_MATCH ID="40" AUTO_QC="2" CURATED="2" CALC_INTEN="55844.25" CALC_MASS="1059.5931" MASS_ERROR="-0.0015" MASS_ERROR_PPM="-1.4181" QUERY_ID="_133294867392226989_0" SCORE="7.8217" TYPE="MISSING_CLEAVAGE" />
  </QUERY_MASS>
  <QUERY_MASS ID="41" LE_ID="34" CHARGE="1.98" INTENSITY="127697" MASS="1059.5931" RETENTION_TIME="12.0121">
    <MASS_MATCH ID="41" AUTO_QC="2" CURATED="2" CALC_INTEN="0" CALC_MASS="1059.5931" MASS_ERROR="-0.0015" MASS_ERROR_PPM="-1.4181" QUERY_ID="_133294867392226989_0" SCORE="7.8217" TYPE="MISSING_CLEAVAGE" />
  </QUERY_MASS>
  <QUERY_MASS ID="42" LE_ID="35" CHARGE="1.00" INTENSITY="7980" MASS="576.3126" RETENTION_TIME="12.0122">
    <MASS_MATCH ID="42" AUTO_QC="2" CURATED="2" CALC_INTEN="7980" CALC_MASS="576.3126" MASS_ERROR="-0.0014" MASS_ERROR_PPM="-2.4818" QUERY_ID="_133294867392226989_0" SCORE="0.0" TYPE="IN_SOURCE" />
  </QUERY_MASS>
  <QUERY_MASS ID="43" LE_ID="36" CHARGE="1.00" INTENSITY="11956" MASS="484.2858" RETENTION_TIME="12.0124">
    <MASS_MATCH ID="43" AUTO_QC="2" CURATED="2" CALC_INTEN="11956" CALC_MASS="484.2858" MASS_ERROR="-0.0020" MASS_ERROR_PPM="-4.1534" QUERY_ID="_133294867392226989_0" SCORE="0.0" TYPE="IN_SOURCE" />
  </QUERY_MASS>
  <QUERY_MASS ID="44" LE_ID="37" CHARGE="1.00" INTENSITY="3269" MASS="581.3378" RETENTION_TIME="12.0134">
    <MASS_MATCH ID="44" AUTO_QC="2" CURATED="2" CALC_INTEN="3269" CALC_MASS="581.3378" MASS_ERROR="-0.0028" MASS_ERROR_PPM="-4.7732" QUERY_ID="_133294867392226989_0" SCORE="0.0" TYPE="IN_SOURCE" />
  </QUERY_MASS>
  <QUERY_MASS ID="45" LE_ID="38" CHARGE="2.59" INTENSITY="21935" MASS="1516.7955" RETENTION_TIME="12.0217" />
  <QUERY_MASS ID="46" LE_ID="39" CHARGE="3.00" INTENSITY="3291" MASS="1532.7714" RETENTION_TIME="12.0515" />
  <QUERY_MASS ID="47" LE_ID="40" CHARGE="2.61" INTENSITY="39782" MASS="1550.7802" RETENTION_TIME="12.0527" />
  <QUERY_MASS ID="48" LE_ID="41" CHARGE="2.00" INTENSITY="15235" MASS="1123.5806" RETENTION_TIME="12.0655" />
  <QUERY_MASS ID="49" LE_ID="42" CHARGE="1.00" INTENSITY="3112" MASS="674.3696" RETENTION_TIME="12.0893" />
  <QUERY_MASS ID="50" LE_ID="43" CHARGE="2.00" INTENSITY="25555" MASS="1096.5651" RETENTION_TIME="12.1074" />
  <QUERY_MASS ID="51" LE_ID="44" CHARGE="3.00" INTENSITY="1590" MASS="1544.8027" RETENTION_TIME="12.1314" />
  <QUERY_MASS ID="52" LE_ID="45" CHARGE="2.00" INTENSITY="4853" MASS="1153.5924" RETENTION_TIME="12.1382" />
  <QUERY_MASS ID="53" LE_ID="46" CHARGE="2.00" INTENSITY="7230" MASS="1078.5597" RETENTION_TIME="12.1516" />
  <QUERY_MASS ID="54" LE_ID="47" CHARGE="3.00" INTENSITY="661" MASS="1557.8234" RETENTION_TIME="12.1601" />
  <QUERY_MASS ID="55" LE_ID="48" CHARGE="2.00" INTENSITY="2391" MASS="1030.5530" RETENTION_TIME="12.1657" />
  <QUERY_MASS ID="56" LE_ID="49" CHARGE="2.00" INTENSITY="7812" MASS="1158.5739" RETENTION_TIME="12.1670" />
  <QUERY_MASS ID="57" LE_ID="50" CHARGE="2.00" INTENSITY="3531" MASS="1112.5644" RETENTION_TIME="12.1717" />
  <QUERY_MASS ID="58" LE_ID="51" CHARGE="2.00" INTENSITY="1136" MASS="1012.5362" RETENTION_TIME="12.1722" />
  <QUERY_MASS ID="59" LE_ID="52" CHARGE="2.00" INTENSITY="9560" MASS="1060.5679" RETENTION_TIME="12.1797" />
  <QUERY_MASS ID="60" LE_ID="53" CHARGE="2.00" INTENSITY="2571" MASS="1165.5921" RETENTION_TIME="12.1802" />
  <QUERY_MASS ID="61" LE_ID="54" CHARGE="1.92" INTENSITY="233479" MASS="1101.5556" RETENTION_TIME="12.2112">
    <MASS_MATCH ID="61" AUTO_QC="2" CURATED="2" CALC_INTEN="233479" CALC_MASS="1101.5556" MASS_ERROR="0.0021" MASS_ERROR_PPM="1.9058" QUERY_ID="_133294867392226989_0" SCORE="7.7975" TYPE="PEP_FRAG_1" />
  </QUERY_MASS>
  <QUERY_MASS ID="62" LE_ID="54" CHARGE="1.92" INTENSITY="233479" MASS="1101.5556" RETENTION_TIME="12.2112">
    <MASS_MATCH ID="62" AUTO_QC="2" CURATED="2" CALC_INTEN="0" CALC_MASS="1101.5556" MASS_ERROR="0.0021" MASS_ERROR_PPM="1.9058" QUERY_ID="_133294867392226989_0" SCORE="7.7975" TYPE="PEP_FRAG_1" />
  </QUERY_MASS>
  <QUERY_MASS ID="63" LE_ID="55" CHARGE="3.00" INTENSITY="1273" MASS="1520.7714" RETENTION_TIME="12.2120" />
  <QUERY_MASS ID="64" LE_ID="56" CHARGE="2.00" INTENSITY="4744" MASS="1105.5855" RETENTION_TIME="12.2199" />
  <QUERY_MASS ID="65" LE_ID="57" CHARGE="1.00" INTENSITY="3584" MASS="672.4016" RETENTION_TIME="12.2355" />
  <QUERY_MASS ID="66" LE_ID="58" CHARGE="2.00" INTENSITY="4174" MASS="824.4966" RETENTION_TIME="12.2377" />
  <QUERY_MASS ID="67" LE_ID="59" CHARGE="1.91" INTENSITY="21631" MASS="842.5080" RETENTION_TIME="12.2384" />
  <QUERY_MASS ID="68" LE_ID="60" CHARGE="2.00" INTENSITY="1838" MASS="1048.5646" RETENTION_TIME="12.2402" />
  <QUERY_MASS ID="69" LE_ID="61" CHARGE="1.00" INTENSITY="50501" MASS="560.3181" RETENTION_TIME="12.2898" />
  <QUERY_MASS ID="70" LE_ID="62" CHARGE="1.00" INTENSITY="9378" MASS="390.2133" RETENTION_TIME="12.2926" />
  <QUERY_MASS ID="71" LE_ID="63" CHARGE="2.00" INTENSITY="3871" MASS="842.5090" RETENTION_TIME="12.3629" />
  <QUERY_MASS ID="72" LE_ID="64" CHARGE="2.00" INTENSITY="6813" MASS="1208.5547" RETENTION_TIME="12.3745" />
  <QUERY_MASS ID="73" LE_ID="65" CHARGE="2.00" INTENSITY="1509" MASS="1402.6967" RETENTION_TIME="12.3756" />
  <QUERY_MASS ID="74" LE_ID="66" CHARGE="2.00" INTENSITY="10517" MASS="856.5236" RETENTION_TIME="12.4176" />
  <QUERY_MASS ID="75" LE_ID="67" CHARGE="2.00" INTENSITY="4339" MASS="1475.7826" RETENTION_TIME="12.4176" />
  <QUERY_MASS ID="76" LE_ID="68" CHARGE="1.95" INTENSITY="137617" MASS="1151.5321" RETENTION_TIME="12.4518" />
  <QUERY_MASS ID="77" LE_ID="69" CHARGE="2.00" INTENSITY="6686" MASS="1245.6461" RETENTION_TIME="12.4533" />
  <QUERY_MASS ID="78" LE_ID="70" CHARGE="2.00" INTENSITY="16715" MASS="870.5397" RETENTION_TIME="12.4784" />
  <QUERY_MASS ID="79" LE_ID="71" CHARGE="2.00" INTENSITY="8554" MASS="1053.5554" RETENTION_TIME="12.5211">
    <MASS_MATCH ID="79" AUTO_QC="2" CURATED="1" CALC_INTEN="8554" CALC_MASS="1053.5554" MASS_ERROR="-0.0021" MASS_ERROR_PPM="-2.0297" QUERY_ID="_133294867392226989_0" SCORE="5.4907" TYPE="PEP_FRAG_1" />
  </QUERY_MASS>
  <QUERY_MASS ID="80" LE_ID="72" CHARGE="1.00" INTENSITY="44419" MASS="608.3173" RETENTION_TIME="12.5284" />
  <QUERY_MASS ID="81" LE_ID="73" CHARGE="1.00" INTENSITY="16901" MASS="537.2801" RETENTION_TIME="12.5293" />
  <QUERY_MASS ID="82" LE_ID="74" CHARGE="3.00" INTENSITY="2156" MASS="1941.8958" RETENTION_TIME="12.5832" />
  <QUERY_MASS ID="83" LE_ID="75" CHARGE="3.00" INTENSITY="718" MASS="1564.7948" RETENTION_TIME="12.5878" />
  <QUERY_MASS ID="84" LE_ID="76" CHARGE="3.55" INTENSITY="1521" MASS="1976.9865" RETENTION_TIME="12.5949" />
  <QUERY_MASS ID="85" LE_ID="77" CHARGE="1.00" INTENSITY="6302" MASS="537.2801" RETENTION_TIME="12.5998" />
  <QUERY_MASS ID="86" LE_ID="78" CHARGE="1.00" INTENSITY="13051" MASS="608.3175" RETENTION_TIME="12.6127" />
  <QUERY_MASS ID="87" LE_ID="79" CHARGE="2.00" INTENSITY="7273" MASS="1121.5231" RETENTION_TIME="12.6381" />
  <QUERY_MASS ID="88" LE_ID="80" CHARGE="2.00" INTENSITY="9563" MASS="1245.7040" RETENTION_TIME="12.6487" />
  <QUERY_MASS ID="89" LE_ID="81" CHARGE="2.00" INTENSITY="1267" MASS="1179.6001" RETENTION_TIME="12.6617" />
  <QUERY_MASS ID="90" LE_ID="82" CHARGE="2.00" INTENSITY="2217" MASS="1062.5647" RETENTION_TIME="12.6617">
    <MASS_MATCH ID="90" AUTO_QC="2" CURATED="2" CALC_INTEN="2217" CALC_MASS="1062.5647" MASS_ERROR="-0.0005" MASS_ERROR_PPM="-0.5008" QUERY_ID="_133294867392226989_0" SCORE="0.0" TYPE="NEUTRAL_LOSS-H2O" />
  </QUERY_MASS>
  <QUERY_MASS ID="91" LE_ID="83" CHARGE="1.97" INTENSITY="179033" MASS="1080.5761" RETENTION_TIME="12.6638">
    <MASS_MATCH ID="91" AUTO_QC="2" CURATED="2" CALC_INTEN="179033" CALC_MASS="1080.5761" MASS_ERROR="0.0003" MASS_ERROR_PPM="0.2691" QUERY_ID="_133294867392226989_0" SCORE="7.6798" TYPE="PEP_FRAG_1" />
  </QUERY_MASS>
  <QUERY_MASS ID="92" LE_ID="83" CHARGE="1.97" INTENSITY="179033" MASS="1080.5761" RETENTION_TIME="12.6638">
    <MASS_MATCH ID="92" AUTO_QC="2" CURATED="2" CALC_INTEN="100738.6" CALC_MASS="1080.5761" MASS_ERROR="0.0003" MASS_ERROR_PPM="0.2691" QUERY_ID="_133294867392226989_0" SCORE="7.6798" TYPE="PEP_FRAG_1" />
  </QUERY_MASS>
  <QUERY_MASS ID="93" LE_ID="83" CHARGE="1.97" INTENSITY="179033" MASS="1080.5761" RETENTION_TIME="12.6638">
    <MASS_MATCH ID="93" AUTO_QC="2" CURATED="2" CALC_INTEN="0" CALC_MASS="1080.5761" MASS_ERROR="0.0003" MASS_ERROR_PPM="0.2691" QUERY_ID="_133294867392226989_0" SCORE="7.6798" TYPE="PEP_FRAG_1" />
  </QUERY_MASS>
  <QUERY_MASS ID="94" LE_ID="83" CHARGE="1.97" INTENSITY="179033" MASS="1080.5761" RETENTION_TIME="12.6638">
    <MASS_MATCH ID="94" AUTO_QC="2" CURATED="2" CALC_INTEN="78294.42" CALC_MASS="1080.5761" MASS_ERROR="0.0003" MASS_ERROR_PPM="0.2691" QUERY_ID="_133294867392226989_0" SCORE="7.6798" TYPE="PEP_FRAG_1" />
  </QUERY_MASS>
  <QUERY_MASS ID="95" LE_ID="84" CHARGE="2.00" INTENSITY="13980" MASS="1188.6829" RETENTION_TIME="12.7009" />
  <QUERY_MASS ID="96" LE_ID="85" CHARGE="2.00" INTENSITY="1601" MASS="1259.7182" RETENTION_TIME="12.7090" />
  <QUERY_MASS ID="97" LE_ID="86" CHARGE="2.00" INTENSITY="3670" MASS="1135.5372" RETENTION_TIME="12.7305" />
  <QUERY_MASS ID="98" LE_ID="87" CHARGE="2.00" INTENSITY="983" MASS="1759.8787" RETENTION_TIME="12.7782" />
  <QUERY_MASS ID="99" LE_ID="88" CHARGE="3.00" INTENSITY="2855" MASS="1925.9033" RETENTION_TIME="12.7953" />
  <QUERY_MASS ID="100" LE_ID="89" CHARGE="2.00" INTENSITY="64835" MASS="1108.6072" RETENTION_TIME="12.8139" />
  <QUERY_MASS ID="101" LE_ID="90" CHARGE="2.00" INTENSITY="10336" MASS="1115.5688" RETENTION_TIME="12.8167" />
  <QUERY_MASS ID="102" LE_ID="91" CHARGE="2.00" INTENSITY="2792" MASS="828.5183" RETENTION_TIME="12.8464">
    <MASS_MATCH ID="102" AUTO_QC="2" CURATED="1" CALC_INTEN="2792" CALC_MASS="828.5183" MASS_ERROR="-0.0007" MASS_ERROR_PPM="-0.7933" QUERY_ID="_133294867392226989_0" SCORE="5.1052" TYPE="PEP_FRAG_1" />
  </QUERY_MASS>
  <QUERY_MASS ID="103" LE_ID="92" CHARGE="2.00" INTENSITY="16861" MASS="1229.7077" RETENTION_TIME="12.9048" />
  <QUERY_MASS ID="104" LE_ID="93" CHARGE="2.00" INTENSITY="4323" MASS="1081.5611" RETENTION_TIME="12.9139" />
  <QUERY_MASS ID="105" LE_ID="94" CHARGE="2.00" INTENSITY="1349" MASS="1165.5466" RETENTION_TIME="12.9166" />
  <QUERY_MASS ID="106" LE_ID="95" CHARGE="2.00" INTENSITY="12408" MASS="1089.5321" RETENTION_TIME="12.9291">
    <MASS_MATCH ID="106" AUTO_QC="2" CURATED="1" CALC_INTEN="12408" CALC_MASS="1089.5321" MASS_ERROR="-0.0003" MASS_ERROR_PPM="-0.2413" QUERY_ID="_133294867392226989_0" SCORE="5.9937" TYPE="PEP_FRAG_1" />
  </QUERY_MASS>
  <QUERY_MASS ID="107" LE_ID="96" CHARGE="2.00" INTENSITY="12942" MASS="1115.5680" RETENTION_TIME="12.9559">
    <MASS_MATCH ID="107" AUTO_QC="2" CURATED="2" CALC_INTEN="12942" CALC_MASS="1115.5680" MASS_ERROR="-0.0011" MASS_ERROR_PPM="-1.0160" QUERY_ID="_133294867392226989_0" SCORE="6.5245" TYPE="PEP_FRAG_1" />
  </QUERY_MASS>
  <QUERY_MASS ID="108" LE_ID="97" CHARGE="3.64" INTENSITY="2463" MASS="2037.9993" RETENTION_TIME="13.0180" />
  <QUERY_MASS ID="109" LE_ID="98" CHARGE="3.00" INTENSITY="4820" MASS="1925.9062" RETENTION_TIME="13.0344" />
  <QUERY_MASS ID="110" LE_ID="99" CHARGE="2.00" INTENSITY="1041" MASS="1109.5907" RETENTION_TIME="13.0470" />
  <QUERY_MASS ID="111" LE_ID="100" CHARGE="2.00" INTENSITY="3845" MASS="1135.6166" RETENTION_TIME="13.0891" />
  <QUERY_MASS ID="112" LE_ID="101" CHARGE="3.00" INTENSITY="1044" MASS="1864.8873" RETENTION_TIME="13.1056" />
  <QUERY_MASS ID="113" LE_ID="102" CHARGE="2.00" INTENSITY="8595" MASS="1165.5481" RETENTION_TIME="13.1702" />
  <QUERY_MASS ID="114" LE_ID="103" CHARGE="3.00" INTENSITY="974" MASS="2219.1288" RETENTION_TIME="13.2001" />
  <QUERY_MASS ID="115" LE_ID="104" CHARGE="2.06" INTENSITY="31929" MASS="1743.8848" RETENTION_TIME="13.2367" />
  <QUERY_MASS ID="116" LE_ID="105" CHARGE="2.00" INTENSITY="2831" MASS="1090.5961" RETENTION_TIME="13.2861" />
  <QUERY_MASS ID="117" LE_ID="106" CHARGE="2.00" INTENSITY="1547" MASS="1072.6038" RETENTION_TIME="13.2964" />
  <QUERY_MASS ID="118" LE_ID="107" CHARGE="3.48" INTENSITY="1594" MASS="1967.0002" RETENTION_TIME="13.3131" />
  <QUERY_MASS ID="119" LE_ID="108" CHARGE="4.00" INTENSITY="999" MASS="2050.0382" RETENTION_TIME="13.3206" />
  <QUERY_MASS ID="120" LE_ID="109" CHARGE="3.00" INTENSITY="1847" MASS="1740.9133" RETENTION_TIME="13.3295" />
  <QUERY_MASS ID="121" LE_ID="110" CHARGE="3.52" INTENSITY="10215" MASS="1993.0181" RETENTION_TIME="13.3347" />
  <QUERY_MASS ID="122" LE_ID="111" CHARGE="1.00" INTENSITY="7804" MASS="630.3808" RETENTION_TIME="13.3847" />
  <QUERY_MASS ID="123" LE_ID="112" CHARGE="1.83" INTENSITY="24736" MASS="842.5368" RETENTION_TIME="13.3856" />
  <QUERY_MASS ID="124" LE_ID="113" CHARGE="3.00" INTENSITY="1324" MASS="1445.7504" RETENTION_TIME="13.3880" />
  <QUERY_MASS ID="125" LE_ID="114" CHARGE="4.00" INTENSITY="1294" MASS="2034.0447" RETENTION_TIME="13.3954" />
  <QUERY_MASS ID="126" LE_ID="115" CHARGE="2.00" INTENSITY="1783" MASS="1129.5856" RETENTION_TIME="13.4040" />
  <QUERY_MASS ID="127" LE_ID="116" CHARGE="3.00" INTENSITY="4580" MASS="2231.1627" RETENTION_TIME="13.4061" />
  <QUERY_MASS ID="128" LE_ID="117" CHARGE="2.00" INTENSITY="1316" MASS="1090.5966" RETENTION_TIME="13.4177" />
  <QUERY_MASS ID="129" LE_ID="118" CHARGE="3.00" INTENSITY="915" MASS="1848.8930" RETENTION_TIME="13.4318" />
  <QUERY_MASS ID="130" LE_ID="119" CHARGE="2.00" INTENSITY="1252" MASS="1124.5647" RETENTION_TIME="13.4323" />
  <QUERY_MASS ID="131" LE_ID="120" CHARGE="3.52" INTENSITY="3144" MASS="1994.0034" RETENTION_TIME="13.4531" />
  <QUERY_MASS ID="132" LE_ID="121" CHARGE="2.00" INTENSITY="1375" MASS="1744.8694" RETENTION_TIME="13.4557" />
  <QUERY_MASS ID="133" LE_ID="122" CHARGE="3.73" INTENSITY="7640" MASS="2580.2152" RETENTION_TIME="13.4607" />
  <QUERY_MASS ID="134" LE_ID="123" CHARGE="2.00" INTENSITY="1514" MASS="1060.5671" RETENTION_TIME="13.4996" />
  <QUERY_MASS ID="135" LE_ID="124" CHARGE="3.47" INTENSITY="16652" MASS="1960.9935" RETENTION_TIME="13.5072">
    <MASS_MATCH ID="135" AUTO_QC="2" CURATED="2" CALC_INTEN="16652" CALC_MASS="1960.9935" MASS_ERROR="0.0020" MASS_ERROR_PPM="1.0038" QUERY_ID="_133294867392226989_0" SCORE="6.5361" TYPE="PEP_FRAG_1" />
  </QUERY_MASS>
  <QUERY_MASS ID="136" LE_ID="125" CHARGE="3.00" INTENSITY="1672" MASS="1566.8488" RETENTION_TIME="13.5220" />
  <QUERY_MASS ID="137" LE_ID="126" CHARGE="2.00" INTENSITY="1978" MASS="1234.6825" RETENTION_TIME="13.5285" />
  <QUERY_MASS ID="138" LE_ID="127" CHARGE="3.00" INTENSITY="716" MASS="1966.9308" RETENTION_TIME="13.5326" />
  <QUERY_MASS ID="139" LE_ID="128" CHARGE="3.00" INTENSITY="1523" MASS="1848.8919" RETENTION_TIME="13.6038" />
  <QUERY_MASS ID="140" LE_ID="129" CHARGE="3.00" INTENSITY="1430" MASS="1966.9295" RETENTION_TIME="13.6124" />
  <QUERY_MASS ID="141" LE_ID="130" CHARGE="2.00" INTENSITY="2255" MASS="1129.5841" RETENTION_TIME="13.6165" />
  <QUERY_MASS ID="142" LE_ID="131" CHARGE="2.74" INTENSITY="126802" MASS="1909.9104" RETENTION_TIME="13.6534" />
  <QUERY_MASS ID="143" LE_ID="132" CHARGE="2.00" INTENSITY="1857" MASS="1080.5757" RETENTION_TIME="13.6591" />
  <QUERY_MASS ID="144" LE_ID="133" CHARGE="1.89" INTENSITY="33713" MASS="976.5104" RETENTION_TIME="13.6839" />
  <QUERY_MASS ID="145" LE_ID="134" CHARGE="2.00" INTENSITY="65964" MASS="1092.6127" RETENTION_TIME="13.6896" />
  <QUERY_MASS ID="146" LE_ID="135" CHARGE="3.00" INTENSITY="903" MASS="1966.9278" RETENTION_TIME="13.7308" />
  <QUERY_MASS ID="147" LE_ID="136" CHARGE="2.00" INTENSITY="1354" MASS="1179.5632" RETENTION_TIME="13.8024" />
  <QUERY_MASS ID="148" LE_ID="137" CHARGE="2.00" INTENSITY="1119" MASS="1522.7465" RETENTION_TIME="13.8249" />
  <QUERY_MASS ID="149" LE_ID="138" CHARGE="3.00" INTENSITY="1180" MASS="1966.9298" RETENTION_TIME="13.8396" />
  <QUERY_MASS ID="150" LE_ID="139" CHARGE="3.00" INTENSITY="1616" MASS="1911.9004" RETENTION_TIME="13.8453" />
  <QUERY_MASS ID="151" LE_ID="140" CHARGE="3.00" INTENSITY="721" MASS="1953.9683" RETENTION_TIME="13.8887" />
  <QUERY_MASS ID="152" LE_ID="141" CHARGE="3.00" INTENSITY="1525" MASS="2058.9973" RETENTION_TIME="13.8903" />
  <QUERY_MASS ID="153" LE_ID="142" CHARGE="3.00" INTENSITY="612" MASS="1978.9654" RETENTION_TIME="13.9046" />
  <QUERY_MASS ID="154" LE_ID="143" CHARGE="3.00" INTENSITY="1247" MASS="1895.9309" RETENTION_TIME="13.9153" />
  <QUERY_MASS ID="155" LE_ID="144" CHARGE="2.00" INTENSITY="1383" MASS="1092.6042" RETENTION_TIME="13.9230" />
  <QUERY_MASS ID="156" LE_ID="145" CHARGE="2.80" INTENSITY="10852" MASS="1921.9452" RETENTION_TIME="13.9234" />
  <QUERY_MASS ID="157" LE_ID="146" CHARGE="3.00" INTENSITY="4943" MASS="1772.8769" RETENTION_TIME="13.9343" />
  <QUERY_MASS ID="158" LE_ID="147" CHARGE="3.00" INTENSITY="705" MASS="1550.8546" RETENTION_TIME="13.9358" />
  <QUERY_MASS ID="159" LE_ID="148" CHARGE="1.00" INTENSITY="24450" MASS="601.3549" RETENTION_TIME="13.9407" />
  <QUERY_MASS ID="160" LE_ID="149" CHARGE="2.78" INTENSITY="28151" MASS="1838.9096" RETENTION_TIME="13.9473" />
  <QUERY_MASS ID="161" LE_ID="150" CHARGE="2.00" INTENSITY="5055" MASS="1153.5309" RETENTION_TIME="13.9760" />
  <QUERY_MASS ID="162" LE_ID="151" CHARGE="2.75" INTENSITY="446723" MASS="1864.9247" RETENTION_TIME="13.9894" />
  <QUERY_MASS ID="163" LE_ID="152" CHARGE="2.00" INTENSITY="2011" MASS="1087.5882" RETENTION_TIME="14.0017" />
  <QUERY_MASS ID="164" LE_ID="153" CHARGE="3.00" INTENSITY="4543" MASS="1921.9460" RETENTION_TIME="14.0515" />
  <QUERY_MASS ID="165" LE_ID="154" CHARGE="2.00" INTENSITY="1438" MASS="1228.7031" RETENTION_TIME="14.0685" />
  <QUERY_MASS ID="166" LE_ID="155" CHARGE="2.00" INTENSITY="6314" MASS="1384.7428" RETENTION_TIME="14.0792" />
  <QUERY_MASS ID="167" LE_ID="156" CHARGE="2.00" INTENSITY="3262" MASS="932.5191" RETENTION_TIME="14.0967" />
  <QUERY_MASS ID="168" LE_ID="157" CHARGE="2.00" INTENSITY="1596" MASS="902.5103" RETENTION_TIME="14.1308" />
  <QUERY_MASS ID="169" LE_ID="158" CHARGE="3.00" INTENSITY="977" MASS="1820.8984" RETENTION_TIME="14.1551" />
  <QUERY_MASS ID="170" LE_ID="159" CHARGE="2.82" INTENSITY="15659" MASS="1865.9162" RETENTION_TIME="14.2289" />
  <QUERY_MASS ID="171" LE_ID="160" CHARGE="3.00" INTENSITY="2208" MASS="2211.1067" RETENTION_TIME="14.2374" />
  <QUERY_MASS ID="172" LE_ID="161" CHARGE="1.00" INTENSITY="3865" MASS="503.3053" RETENTION_TIME="14.2433" />
  <QUERY_MASS ID="173" LE_ID="162" CHARGE="3.00" INTENSITY="1608" MASS="1862.9069" RETENTION_TIME="14.2735" />
  <QUERY_MASS ID="174" LE_ID="163" CHARGE="3.00" INTENSITY="1331" MASS="2225.1193" RETENTION_TIME="14.2984" />
  <QUERY_MASS ID="175" LE_ID="164" CHARGE="3.00" INTENSITY="722" MASS="1892.9180" RETENTION_TIME="14.3074" />
  <QUERY_MASS ID="176" LE_ID="165" CHARGE="3.00" INTENSITY="4178" MASS="1921.9435" RETENTION_TIME="14.3296" />
  <QUERY_MASS ID="177" LE_ID="166" CHARGE="2.78" INTENSITY="46954" MASS="1832.8970" RETENTION_TIME="14.3476">
    <MASS_MATCH ID="177" AUTO_QC="2" CURATED="2" CALC_INTEN="46954" CALC_MASS="1832.8970" MASS_ERROR="0.0004" MASS_ERROR_PPM="0.2147" QUERY_ID="_133294867392226989_0" SCORE="7.7697" TYPE="PEP_FRAG_1" />
  </QUERY_MASS>
  <QUERY_MASS ID="178" LE_ID="166" CHARGE="2.78" INTENSITY="46954" MASS="1832.8970" RETENTION_TIME="14.3476">
    <MASS_MATCH ID="178" AUTO_QC="2" CURATED="2" CALC_INTEN="46954" CALC_MASS="1832.8970" MASS_ERROR="0.0004" MASS_ERROR_PPM="0.2147" QUERY_ID="_133294867392226989_0" SCORE="7.7697" TYPE="PEP_FRAG_1" />
  </QUERY_MASS>
  <QUERY_MASS ID="179" LE_ID="167" CHARGE="2.00" INTENSITY="14515" MASS="1084.6249" RETENTION_TIME="14.4321">
    <MASS_MATCH ID="179" AUTO_QC="2" CURATED="2" CALC_INTEN="14515" CALC_MASS="1084.6249" MASS_ERROR="0.0001" MASS_ERROR_PPM="0.0781" QUERY_ID="_133294867392226989_0" SCORE="6.1075" TYPE="PEP_FRAG_1" />
  </QUERY_MASS>
  <QUERY_MASS ID="180" LE_ID="168" CHARGE="3.00" INTENSITY="725" MASS="1892.9160" RETENTION_TIME="14.4684" />
  <QUERY_MASS ID="181" LE_ID="169" CHARGE="2.00" INTENSITY="2565" MASS="1536.7623" RETENTION_TIME="14.5936" />
  <QUERY_MASS ID="182" LE_ID="170" CHARGE="1.00" INTENSITY="4228" MASS="547.3310" RETENTION_TIME="14.6024" />
  <QUERY_MASS ID="183" LE_ID="171" CHARGE="2.00" INTENSITY="4011" MASS="1429.7419" RETENTION_TIME="14.6737" />
  <QUERY_MASS ID="184" LE_ID="172" CHARGE="3.00" INTENSITY="1760" MASS="1818.8776" RETENTION_TIME="14.7097" />
  <QUERY_MASS ID="185" LE_ID="173" CHARGE="2.00" INTENSITY="1113" MASS="1637.7576" RETENTION_TIME="14.7291" />
  <QUERY_MASS ID="186" LE_ID="174" CHARGE="2.00" INTENSITY="1624" MASS="1425.7685" RETENTION_TIME="14.7455" />
  <QUERY_MASS ID="187" LE_ID="175" CHARGE="2.17" INTENSITY="4003" MASS="2017.9690" RETENTION_TIME="14.7716" />
  <QUERY_MASS ID="188" LE_ID="176" CHARGE="2.00" INTENSITY="1515" MASS="1292.6994" RETENTION_TIME="14.8536" />
  <QUERY_MASS ID="189" LE_ID="177" CHARGE="2.00" INTENSITY="71495" MASS="1368.7485" RETENTION_TIME="14.8716" />
  <QUERY_MASS ID="190" LE_ID="178" CHARGE="2.00" INTENSITY="1080" MASS="1276.7026" RETENTION_TIME="14.8938" />
  <QUERY_MASS ID="191" LE_ID="179" CHARGE="3.00" INTENSITY="778" MASS="1928.0009" RETENTION_TIME="14.9228" />
  <QUERY_MASS ID="192" LE_ID="180" CHARGE="2.00" INTENSITY="1429" MASS="1383.6884" RETENTION_TIME="14.9818" />
  <QUERY_MASS ID="193" LE_ID="181" CHARGE="3.00" INTENSITY="782" MASS="1909.9885" RETENTION_TIME="15.0047" />
  <QUERY_MASS ID="194" LE_ID="182" CHARGE="2.00" INTENSITY="1474" MASS="1218.6870" RETENTION_TIME="15.0250" />
  <QUERY_MASS ID="195" LE_ID="183" CHARGE="3.00" INTENSITY="912" MASS="1729.9807" RETENTION_TIME="15.1740" />
  <QUERY_MASS ID="196" LE_ID="184" CHARGE="3.00" INTENSITY="649" MASS="2048.9568" RETENTION_TIME="15.2008" />
  <QUERY_MASS ID="197" LE_ID="185" CHARGE="2.00" INTENSITY="3000" MASS="1382.7610" RETENTION_TIME="15.2996" />
  <QUERY_MASS ID="198" LE_ID="186" CHARGE="2.00" INTENSITY="1476" MASS="1192.6501" RETENTION_TIME="15.3332" />
  <QUERY_MASS ID="199" LE_ID="187" CHARGE="2.00" INTENSITY="1286" MASS="1522.7491" RETENTION_TIME="15.3450" />
  <QUERY_MASS ID="200" LE_ID="188" CHARGE="2.00" INTENSITY="35166" MASS="1058.5622" RETENTION_TIME="15.4445" />
  <QUERY_MASS ID="201" LE_ID="189" CHARGE="2.00" INTENSITY="7502" MASS="1119.6516" RETENTION_TIME="15.5214" />
  <QUERY_MASS ID="202" LE_ID="190" CHARGE="2.00" INTENSITY="1128" MASS="1359.7466" RETENTION_TIME="15.5236" />
  <QUERY_MASS ID="203" LE_ID="191" CHARGE="2.00" INTENSITY="49175" MASS="1506.7512" RETENTION_TIME="15.6057" />
  <QUERY_MASS ID="204" LE_ID="192" CHARGE="2.00" INTENSITY="962" MASS="2028.9696" RETENTION_TIME="15.6225" />
  <QUERY_MASS ID="205" LE_ID="193" CHARGE="2.00" INTENSITY="898" MASS="1389.8016" RETENTION_TIME="15.7068" />
  <QUERY_MASS ID="206" LE_ID="194" CHARGE="2.00" INTENSITY="939" MASS="1536.7620" RETENTION_TIME="15.7285" />
  <QUERY_MASS ID="207" LE_ID="195" CHARGE="2.00" INTENSITY="2561" MASS="1892.9137" RETENTION_TIME="16.0251" />
  <QUERY_MASS ID="208" LE_ID="196" CHARGE="2.00" INTENSITY="1412" MASS="1536.7598" RETENTION_TIME="16.0334" />
  <QUERY_MASS ID="209" LE_ID="197" CHARGE="2.00" INTENSITY="6652" MASS="1040.6500" RETENTION_TIME="16.1711" />
  <QUERY_MASS ID="210" LE_ID="198" CHARGE="2.00" INTENSITY="22911" MASS="1196.7151" RETENTION_TIME="16.1846" />
  <QUERY_MASS ID="211" LE_ID="199" CHARGE="2.00" INTENSITY="1240" MASS="1602.8891" RETENTION_TIME="16.2884" />
  <QUERY_MASS ID="212" LE_ID="200" CHARGE="2.00" INTENSITY="35844" MASS="1520.7662" RETENTION_TIME="16.2899" />
  <QUERY_MASS ID="213" LE_ID="201" CHARGE="2.00" INTENSITY="96125" MASS="1288.7406" RETENTION_TIME="16.3965">
    <MASS_MATCH ID="213" AUTO_QC="2" CURATED="2" CALC_INTEN="96125" CALC_MASS="1288.7406" MASS_ERROR="-0.0006" MASS_ERROR_PPM="-0.4425" QUERY_ID="_133294867392226989_0" SCORE="6.1234" TYPE="PEP_FRAG_1" />
  </QUERY_MASS>
  <QUERY_MASS ID="214" LE_ID="201" CHARGE="2.00" INTENSITY="96125" MASS="1288.7406" RETENTION_TIME="16.3965">
    <MASS_MATCH ID="214" AUTO_QC="2" CURATED="2" CALC_INTEN="0" CALC_MASS="1288.7406" MASS_ERROR="-0.0006" MASS_ERROR_PPM="-0.4425" QUERY_ID="_133294867392226989_0" SCORE="6.1234" TYPE="PEP_FRAG_1" />
  </QUERY_MASS>
  <QUERY_MASS ID="215" LE_ID="202" CHARGE="2.00" INTENSITY="1091" MASS="1586.8838" RETENTION_TIME="16.4477" />
  <QUERY_MASS ID="216" LE_ID="203" CHARGE="2.26" INTENSITY="30851" MASS="1914.9574" RETENTION_TIME="16.6927" />
  <QUERY_MASS ID="217" LE_ID="204" CHARGE="1.00" INTENSITY="5933" MASS="615.4024" RETENTION_TIME="19.6322" />
  <HIT>
    <PROTEIN ID="884" AUTO_QC="2" CURATED="2" CONFIDENCE_LEVEL="" COVERAGE="26.06" SCORE="3864.7730" PEP_MATCHES="4" VAR_MOD_MATCHES="1" FRAG_MATCHES="82" PEP_TOTAL="9" RMS_MASS_ERROR_PREC="0.9691" RMS_MASS_ERROR_FRAG="4.0106" RMS_RT_ERROR_FRAG="0.00482332997741053">
      <ENTRY>HBA_CATCL</ENTRY>
      <ACCESSION>P02017</ACCESSION>
      <DESCRIPTION>Hemoglobin+subunit+alpha+OS%3DCatostomus+clarkii+OX%3D7970+GN%3Dhba+PE%3D1+SV%3D1</DESCRIPTION>
      <MW>15487.9331</MW>
      <AQ_FMOLES>0.0000</AQ_FMOLES>
      <AQ_NGRAMS>0.0000</AQ_NGRAMS>
      <PI>9.11</PI>
      <SEQUENCE>SLSDKDKADVKIAWAKISPRADEIGAEALGRMLTVYPQTKTYFAHWADLSPGSGPVKHGKKVIMGAIGDAVTKFDDLLGGLASLSELHASKLRVDPSNFKILANCITVVIMFYLPGDFPPEVHASVDKFFQNLALALGQKYR</SEQUENCE>
      <SEQUENCE_MATCH ID="61" START="21" END="31" COVERAGE="19.4219" FRAG_STRING="b2b3b3&#xB0;b4b4&#xB0;b5b6b6&#xB0;b7b8b9y1y2y3y4y5y5&#xB0;y6y7y7&#xB0;y8y9&#xB0;y11" RMS_MASS_ERROR_PROD="4.3187" RMS_RT_ERROR_PROD="0.0044">
        <FRAGMENT_ION IDS="1, 2, 3, 4, 5, 6, 7, 8, 9, 10, 11, 12, 13, 14, 15, 16, 17, 18, 19, 20, 21, 22, 23" />
      </SEQUENCE_MATCH>
      <SEQUENCE_MATCH ID="91" START="32" END="40" COVERAGE="7.1121" FRAG_STRING="b2b3b3&#xB0;b4b4&#xB0;y1y2y2&#xB0;y3y3*y3&#xB0;y4y4&#xB0;y5y5&#xB0;y6y9" RMS_MASS_ERROR_PROD="4.2767" RMS_RT_ERROR_PROD="0.0057">
        <FRAGMENT_ION IDS="24, 25, 26, 27, 28, 29, 30, 31, 32, 33, 34, 35, 36, 37, 38, 39, 40" />
      </SEQUENCE_MATCH>
      <SEQUENCE_MATCH ID="177" START="41" END="57" COVERAGE="14.5973" FRAG_STRING="b2b5b6b8b9b10y1y4y5y6y7y7&#xB0;y8y10y11y12y13y14y15y17" RMS_MASS_ERROR_PROD="3.4068" RMS_RT_ERROR_PROD="0.0057">
        <FRAGMENT_ION IDS="41, 42, 43, 44, 45, 46, 47, 48, 49, 50, 51, 52, 53, 54, 55, 56, 57, 58, 59, 60" />
      </SEQUENCE_MATCH>
      <SEQUENCE_MATCH ID="31" START="32" END="40" COVERAGE="10.9087" FRAG_STRING="b1b2b3b3&#xB0;b4b4&#xB0;b5b5&#xB0;y2y2&#xB0;y3y3*y3&#xB0;y4y4*y4&#xB0;y5y5&#xB0;y6y7y8y9" RMS_MASS_ERROR_PROD="3.9709" RMS_RT_ERROR_PROD="0.0034">
        <FRAGMENT_ION IDS="61, 62, 63, 64, 65, 66, 67, 68, 69, 70, 71, 72, 73, 74, 75, 76, 77, 78, 79, 80, 81, 82" />
      </SEQUENCE_MATCH>
    </PROTEIN>
    <PROTEIN ID="885" AUTO_QC="2" CURATED="2" CONFIDENCE_LEVEL="" COVERAGE="14.08" SCORE="2041.8410" PEP_MATCHES="3" VAR_MOD_MATCHES="1" FRAG_MATCHES="62" PEP_TOTAL="10" RMS_MASS_ERROR_PREC="1.1121" RMS_MASS_ERROR_FRAG="4.1868" RMS_RT_ERROR_FRAG="0.0045212848610761">
      <ENTRY>HBA_CARAU</ENTRY>
      <ACCESSION>P02018</ACCESSION>
      <DESCRIPTION>Hemoglobin+subunit+alpha+OS%3DCarassius+auratus+OX%3D7957+GN%3Dhba+PE%3D1+SV%3D1</DESCRIPTION>
      <MW>15425.9361</MW>
      <AQ_FMOLES>0.0000</AQ_FMOLES>
      <AQ_NGRAMS>0.0000</AQ_NGRAMS>
      <PI>9.51</PI>
      <SEQUENCE>SLSDKDKAVVKALWAKIGSRADEIGAEALGRMLTVYPQTKTYFSHWSDLSPGSGPVKKHGKTIMGAVGDAVSKIDDLVGALSALSELHAFKLRIDPANFKILAHNVIVVIGMLFPGDFTPEVHMSVDKFFQNLALALSEKYR</SEQUENCE>
      <SEQUENCE_MATCH ID="62" START="21" END="31" COVERAGE="19.4219" FRAG_STRING="b2b3b3&#xB0;b4b4&#xB0;b5b6b6&#xB0;b7b8b9y1y2y3y4y5y5&#xB0;y6y7y7&#xB0;y8y9&#xB0;y11" RMS_MASS_ERROR_PROD="4.3187" RMS_RT_ERROR_PROD="0.0044">
        <FRAGMENT_ION IDS="1, 2, 3, 4, 5, 6, 7, 8, 9, 10, 11, 12, 13, 14, 15, 16, 17, 18, 19, 20, 21, 22, 23" />
      </SEQUENCE_MATCH>
      <SEQUENCE_MATCH ID="93" START="32" END="40" COVERAGE="7.1121" FRAG_STRING="b2b3b3&#xB0;b4b4&#xB0;y1y2y2&#xB0;y3y3*y3&#xB0;y4y4&#xB0;y5y5&#xB0;y6y9" RMS_MASS_ERROR_PROD="4.2767" RMS_RT_ERROR_PROD="0.0057">
        <FRAGMENT_ION IDS="24, 25, 26, 27, 28, 29, 30, 31, 32, 33, 34, 35, 36, 37, 38, 39, 40" />
      </SEQUENCE_MATCH>
      <SEQUENCE_MATCH ID="33" START="32" END="40" COVERAGE="10.9087" FRAG_STRING="b1b2b3b3&#xB0;b4b4&#xB0;b5b5&#xB0;y2y2&#xB0;y3y3*y3&#xB0;y4y4*y4&#xB0;y5y5&#xB0;y6y7y8y9" RMS_MASS_ERROR_PROD="3.9709" RMS_RT_ERROR_PROD="0.0034">
        <FRAGMENT_ION IDS="61, 62, 63, 64, 65, 66, 67, 68, 69, 70, 71, 72, 73, 74, 75, 76, 77, 78, 79, 80, 81, 82" />
      </SEQUENCE_MATCH>
    </PROTEIN>
  </HIT>
  <HIT>
    <PROTEIN ID="883" AUTO_QC="2" CURATED="2" CONFIDENCE_LEVEL="" COVERAGE="25.17" SCORE="2894.0260" PEP_MATCHES="6" VAR_MOD_MATCHES="1" FRAG_MATCHES="99" PEP_TOTAL="11" RMS_MASS_ERROR_PREC="2.3468" RMS_MASS_ERROR_FRAG="4.0672" RMS_RT_ERROR_FRAG="0.00501879895599513">
      <ENTRY>HBA_CYPCA</ENTRY>
      <ACCESSION>P02016</ACCESSION>
      <DESCRIPTION>Hemoglobin+subunit+alpha+OS%3DCyprinus+carpio+OX%3D7962+GN%3Dhba+PE%3D1+SV%3D3</DESCRIPTION>
      <MW>15447.0651</MW>
      <AQ_FMOLES>0.0000</AQ_FMOLES>
      <AQ_NGRAMS>0.0000</AQ_NGRAMS>
      <PI>9.44</PI>
      <SEQUENCE>MSLSDKDKAAVKGLWAKISPKADDIGAEALGRMLTVYPQTKTYFAHWADLSPGSGPVKKHGKVIMGAVGDAVSKIDDLVGGLAALSELHAFKLRVDPANFKILAHNVIVVIGMLYPGDFPPEVHMSVDKFFQNLALALSEKYR</SEQUENCE>
      <SEQUENCE_MATCH ID="14" START="95" END="101" COVERAGE="11.5133" FRAG_STRING="b2b5b6y1y2y3y3*y4y4*y5*y6y7" RMS_MASS_ERROR_PROD="2.3686" RMS_RT_ERROR_PROD="0.0056">
        <FRAGMENT_ION IDS="83, 84, 85, 86, 87, 88, 89, 90, 91, 92, 93, 94" />
      </SEQUENCE_MATCH>
      <SEQUENCE_MATCH ID="92" START="33" END="41" COVERAGE="7.1121" FRAG_STRING="b2b3b3&#xB0;b4b4&#xB0;y1y2y2&#xB0;y3y3*y3&#xB0;y4y4&#xB0;y5y5&#xB0;y6y9" RMS_MASS_ERROR_PROD="4.2767" RMS_RT_ERROR_PROD="0.0057">
        <FRAGMENT_ION IDS="24, 25, 26, 27, 28, 29, 30, 31, 32, 33, 34, 35, 36, 37, 38, 39, 40" />
      </SEQUENCE_MATCH>
      <SEQUENCE_MATCH ID="135" START="42" END="59" COVERAGE="7.6027" FRAG_STRING="b8y7y8y16y18" RMS_MASS_ERROR_PROD="5.7072" RMS_RT_ERROR_PROD="0.0051">
        <FRAGMENT_ION IDS="95, 96, 97, 98, 99" />
      </SEQUENCE_MATCH>
      <SEQUENCE_MATCH ID="178" START="42" END="58" COVERAGE="14.5973" FRAG_STRING="b2b5b6b8b9b10y1y4y5y6y7y7&#xB0;y8y10y11y12y13y14y15y17" RMS_MASS_ERROR_PROD="3.4068" RMS_RT_ERROR_PROD="0.0057">
        <FRAGMENT_ION IDS="41, 42, 43, 44, 45, 46, 47, 48, 49, 50, 51, 52, 53, 54, 55, 56, 57, 58, 59, 60" />
      </SEQUENCE_MATCH>
      <SEQUENCE_MATCH ID="39" START="93" END="101" COVERAGE="19.1077" FRAG_STRING="b2b3b4b4&#xB0;b5b6b7b8y1y2y3y3*y4y5y5*y9" RMS_MASS_ERROR_PROD="5.2069" RMS_RT_ERROR_PROD="0.0039">
        <FRAGMENT_ION IDS="100, 101, 102, 103, 104, 105, 106, 107, 108, 109, 110, 111, 112, 113, 114, 115" />
      </SEQUENCE_MATCH>
      <SEQUENCE_MATCH ID="32" START="33" END="41" COVERAGE="10.9087" FRAG_STRING="b1b2b3b3&#xB0;b4b4&#xB0;b5b5&#xB0;y2y2&#xB0;y3y3*y3&#xB0;y4y4*y4&#xB0;y5y5&#xB0;y6y7y8y9" RMS_MASS_ERROR_PROD="3.9709" RMS_RT_ERROR_PROD="0.0034">
        <FRAGMENT_ION IDS="61, 62, 63, 64, 65, 66, 67, 68, 69, 70, 71, 72, 73, 74, 75, 76, 77, 78, 79, 80, 81, 82" />
      </SEQUENCE_MATCH>
      <SEQUENCE_MATCH ID="42" START="97" END="101" COVERAGE="7.8070" FRAG_STRING="b2b3b4" RMS_MASS_ERROR_PROD="3.2241" RMS_RT_ERROR_PROD="0.0066">
        <FRAGMENT_ION IDS="116, 117, 118" />
      </SEQUENCE_MATCH>
      <SEQUENCE_MATCH ID="13" START="96" END="101" COVERAGE="5.9654" FRAG_STRING="b3b4b5" RMS_MASS_ERROR_PROD="1.2806" RMS_RT_ERROR_PROD="0.0070">
        <FRAGMENT_ION IDS="119, 120, 121" />
      </SEQUENCE_MATCH>
      <SEQUENCE_MATCH ID="44" START="93" END="97" COVERAGE="0.0000" FRAG_STRING="" RMS_MASS_ERROR_PROD="0.0000" RMS_RT_ERROR_PROD="0.0000" />
      <SEQUENCE_MATCH ID="43" START="93" END="96" COVERAGE="0.0000" FRAG_STRING="y3&#xB0;" RMS_MASS_ERROR_PROD="0.0000" RMS_RT_ERROR_PROD="0.0000">
        <FRAGMENT_ION IDS="122" />
      </SEQUENCE_MATCH>
      <SEQUENCE_MATCH ID="90" START="33" END="41" COVERAGE="0.0000" FRAG_STRING="" RMS_MASS_ERROR_PROD="0.0000" RMS_RT_ERROR_PROD="0.0000" />
      <SEQUENCE_MATCH ID="35" START="33" END="41" COVERAGE="0.0000" FRAG_STRING="" RMS_MASS_ERROR_PROD="0.0000" RMS_RT_ERROR_PROD="0.0000" />
    </PROTEIN>
    <PROTEIN ID="899" AUTO_QC="2" CURATED="2" CONFIDENCE_LEVEL="" COVERAGE="6.34" SCORE="137.0826" PEP_MATCHES="2" VAR_MOD_MATCHES="0" FRAG_MATCHES="28" PEP_TOTAL="8" RMS_MASS_ERROR_PREC="2.4401" RMS_MASS_ERROR_FRAG="4.2304" RMS_RT_ERROR_FRAG="0.00472163470586105">
      <ENTRY>HBA_ELEEL</ENTRY>
      <ACCESSION>P14520</ACCESSION>
      <DESCRIPTION>Hemoglobin+subunit+alpha+OS%3DElectrophorus+electricus+OX%3D8005+GN%3Dhba+PE%3D1+SV%3D1</DESCRIPTION>
      <MW>15343.7251</MW>
      <AQ_FMOLES>0.0000</AQ_FMOLES>
      <AQ_NGRAMS>0.0000</AQ_NGRAMS>
      <PI>9.53</PI>
      <SEQUENCE>SLTAKSKSIVKAFWGKIGSRADDIGAEAFGRMLTVYPETKTYFASWSDLSPGSAAVKKHGKTIMGGIAEAVGHIDDLTGGLASLSELHAFKLRVDPANFKILAHNLIVVLALFFPADFTPEVHMAVDKFFQNVASALSEKYR</SEQUENCE>
      <SEQUENCE_MATCH ID="16" START="94" END="100" COVERAGE="11.5133" FRAG_STRING="b2b5b6y1y2y3y3*y4y4*y5*y6y7" RMS_MASS_ERROR_PROD="2.3686" RMS_RT_ERROR_PROD="0.0056">
        <FRAGMENT_ION IDS="83, 84, 85, 86, 87, 88, 89, 90, 91, 92, 93, 94" />
      </SEQUENCE_MATCH>
      <SEQUENCE_MATCH ID="41" START="92" END="100" COVERAGE="19.1077" FRAG_STRING="b2b3b4b4&#xB0;b5b6b7b8y1y2y3y3*y4y5y5*y9" RMS_MASS_ERROR_PROD="5.2069" RMS_RT_ERROR_PROD="0.0039">
        <FRAGMENT_ION IDS="100, 101, 102, 103, 104, 105, 106, 107, 108, 109, 110, 111, 112, 113, 114, 115" />
      </SEQUENCE_MATCH>
    </PROTEIN>
  </HIT>
  <HIT>
    <PROTEIN ID="1342" AUTO_QC="2" CURATED="2" CONFIDENCE_LEVEL="" COVERAGE="20.28" SCORE="1146.1660" PEP_MATCHES="5" VAR_MOD_MATCHES="1" FRAG_MATCHES="74" PEP_TOTAL="11" RMS_MASS_ERROR_PREC="1.6136" RMS_MASS_ERROR_FRAG="4.1909" RMS_RT_ERROR_FRAG="0.00444940854931108">
      <ENTRY>HBA_DANRE</ENTRY>
      <ACCESSION>Q90487</ACCESSION>
      <DESCRIPTION>Hemoglobin+subunit+alpha+OS%3DDanio+rerio+OX%3D7955+GN%3Dhbaa1+PE%3D2+SV%3D3</DESCRIPTION>
      <MW>15522.1051</MW>
      <AQ_FMOLES>0.0000</AQ_FMOLES>
      <AQ_NGRAMS>0.0000</AQ_NGRAMS>
      <PI>9.11</PI>
      <SEQUENCE>MSLSDTDKAVVKAIWAKISPKADEIGAEALARMLTVYPQTKTYFSHWADLSPGSGPVKKHGKTIMGAVGEAISKIDDLVGGLAALSELHAFKLRVDPANFKILSHNVIVVIAMLFPADFTPEVHVSVDKFFNNLALALSEKYR</SEQUENCE>
      <SEQUENCE_MATCH ID="107" START="22" END="32" COVERAGE="12.8110" FRAG_STRING="b2b3y5y6y7y8y11" RMS_MASS_ERROR_PROD="4.4849" RMS_RT_ERROR_PROD="0.0020">
        <FRAGMENT_ION IDS="123, 124, 125, 126, 127, 128, 129" />
      </SEQUENCE_MATCH>
      <SEQUENCE_MATCH ID="15" START="95" END="101" COVERAGE="11.5133" FRAG_STRING="b2b5b6y1y2y3y3*y4y4*y5*y6y7" RMS_MASS_ERROR_PROD="2.3686" RMS_RT_ERROR_PROD="0.0056">
        <FRAGMENT_ION IDS="83, 84, 85, 86, 87, 88, 89, 90, 91, 92, 93, 94" />
      </SEQUENCE_MATCH>
      <SEQUENCE_MATCH ID="94" START="33" END="41" COVERAGE="7.1121" FRAG_STRING="b2b3b3&#xB0;b4b4&#xB0;y1y2y2&#xB0;y3y3*y3&#xB0;y4y4&#xB0;y5y5&#xB0;y6y9" RMS_MASS_ERROR_PROD="4.2767" RMS_RT_ERROR_PROD="0.0057">
        <FRAGMENT_ION IDS="24, 25, 26, 27, 28, 29, 30, 31, 32, 33, 34, 35, 36, 37, 38, 39, 40" />
      </SEQUENCE_MATCH>
      <SEQUENCE_MATCH ID="40" START="93" END="101" COVERAGE="19.1077" FRAG_STRING="b2b3b4b4&#xB0;b5b6b7b8y1y2y3y3*y4y5y5*y9" RMS_MASS_ERROR_PROD="5.2069" RMS_RT_ERROR_PROD="0.0039">
        <FRAGMENT_ION IDS="100, 101, 102, 103, 104, 105, 106, 107, 108, 109, 110, 111, 112, 113, 114, 115" />
      </SEQUENCE_MATCH>
      <SEQUENCE_MATCH ID="34" START="33" END="41" COVERAGE="10.9087" FRAG_STRING="b1b2b3b3&#xB0;b4b4&#xB0;b5b5&#xB0;y2y2&#xB0;y3y3*y3&#xB0;y4y4*y4&#xB0;y5y5&#xB0;y6y7y8y9" RMS_MASS_ERROR_PROD="3.9709" RMS_RT_ERROR_PROD="0.0034">
        <FRAGMENT_ION IDS="61, 62, 63, 64, 65, 66, 67, 68, 69, 70, 71, 72, 73, 74, 75, 76, 77, 78, 79, 80, 81, 82" />
      </SEQUENCE_MATCH>
    </PROTEIN>
  </HIT>
  <HIT>
    <PROTEIN ID="1779" AUTO_QC="2" CURATED="2" CONFIDENCE_LEVEL="" COVERAGE="15.87" SCORE="355.2588" PEP_MATCHES="2" VAR_MOD_MATCHES="0" FRAG_MATCHES="13" PEP_TOTAL="12" RMS_MASS_ERROR_PREC="1.4363" RMS_MASS_ERROR_FRAG="5.4101" RMS_RT_ERROR_FRAG="0.00595216362650024">
      <ENTRY>FABPL_RHASA</ENTRY>
      <ACCESSION>P80856</ACCESSION>
      <DESCRIPTION>Fatty+acid-binding+protein_+liver+OS%3DRhamdia+sapo+OX%3D55673+GN%3Dfabp1+PE%3D1+SV%3D2</DESCRIPTION>
      <MW>14045.2145</MW>
      <AQ_FMOLES>0.0000</AQ_FMOLES>
      <AQ_NGRAMS>0.0000</AQ_NGRAMS>
      <PI>9.19</PI>
      <SEQUENCE>MAFSGTWQVYAQENYEEFLRAISLPEDVIKLAKDVKPVTEIQQTGNDFVITSKTPGKSVTNSFTIGKEAEITTMDGRKLKCIVKLEGGKLISETEKFSHKQEIKGGEMIETLTVAGTTMVRKSKKV</SEQUENCE>
      <SEQUENCE_MATCH ID="79" START="58" END="67" COVERAGE="5.2256" FRAG_STRING="b2b8&#xB0;y1y2y8" RMS_MASS_ERROR_PROD="5.2070" RMS_RT_ERROR_PROD="0.0092">
        <FRAGMENT_ION IDS="130, 131, 132, 133, 134" />
      </SEQUENCE_MATCH>
      <SEQUENCE_MATCH ID="179" START="21" END="30" COVERAGE="14.9914" FRAG_STRING="b2b3b3&#xB0;b4&#xB0;y6y7y8y10" RMS_MASS_ERROR_PROD="5.5333" RMS_RT_ERROR_PROD="0.0021">
        <FRAGMENT_ION IDS="135, 136, 137, 138, 139, 140, 141, 142" />
      </SEQUENCE_MATCH>
    </PROTEIN>
  </HIT>
  <HIT>
    <PROTEIN ID="1695" AUTO_QC="2" CURATED="2" CONFIDENCE_LEVEL="" COVERAGE="6.80" SCORE="300.6326" PEP_MATCHES="1" VAR_MOD_MATCHES="0" FRAG_MATCHES="12" PEP_TOTAL="12" RMS_MASS_ERROR_PREC="0.4425" RMS_MASS_ERROR_FRAG="5.2343" RMS_RT_ERROR_FRAG="0.00319059226526449">
      <ENTRY>HBB_ELEEL</ENTRY>
      <ACCESSION>P14521</ACCESSION>
      <DESCRIPTION>Hemoglobin+subunit+beta+OS%3DElectrophorus+electricus+OX%3D8005+GN%3Dhbb+PE%3D1+SV%3D1</DESCRIPTION>
      <MW>15779.1481</MW>
      <AQ_FMOLES>0.0000</AQ_FMOLES>
      <AQ_NGRAMS>0.0000</AQ_NGRAMS>
      <PI>9.59</PI>
      <SEQUENCE>VELTEAQRGAIVNLWGHLSPDEIGPQALARLLIVYPWTQRYFASFGNISSAAAIMGNPKVAAHGKVVVGALDKAVKNLNNIKGTYAALSTIHSEKLHVDPDNFRLLAESFTVSVAMKLGPSGFNAETQHALAKFLAEVVSALGKQYH</SEQUENCE>
      <SEQUENCE_MATCH ID="213" START="31" END="40" COVERAGE="5.4752" FRAG_STRING="b2b3b4b5y1y2*y3y4y5*y6*y7y10" RMS_MASS_ERROR_PROD="5.2343" RMS_RT_ERROR_PROD="0.0032">
        <FRAGMENT_ION IDS="143, 144, 145, 146, 147, 148, 149, 150, 151, 152, 153, 154" />
      </SEQUENCE_MATCH>
    </PROTEIN>
    <PROTEIN ID="861" AUTO_QC="2" CURATED="2" CONFIDENCE_LEVEL="" COVERAGE="6.76" SCORE="300.6326" PEP_MATCHES="1" VAR_MOD_MATCHES="0" FRAG_MATCHES="12" PEP_TOTAL="11" RMS_MASS_ERROR_PREC="0.4425" RMS_MASS_ERROR_FRAG="5.2343" RMS_RT_ERROR_FRAG="0.00319059226526449">
      <ENTRY>HBB_SILAS</ENTRY>
      <ACCESSION>O13163</ACCESSION>
      <DESCRIPTION>Hemoglobin+subunit+beta+OS%3DSilurus+asotus+OX%3D30991+GN%3Dhbb+PE%3D2+SV%3D2</DESCRIPTION>
      <MW>16109.5499</MW>
      <AQ_FMOLES>0.0000</AQ_FMOLES>
      <AQ_NGRAMS>0.0000</AQ_NGRAMS>
      <PI>8.58</PI>
      <SEQUENCE>MVXWTDXERHVIADVWGKINPDEIGPHALARLLIVYPWTQRYFSSFGNLSNAAAILGNPKVAAHGKVVVGGLDKAVKHLDNVKGTYAKLSELHSEKLHVDPSNFTLLADCLTITLAAKFGPSVFTPEVHEVWQKFLNVAVAALGKQYH</SEQUENCE>
      <SEQUENCE_MATCH ID="214" START="32" END="41" COVERAGE="5.4752" FRAG_STRING="b2b3b4b5y1y2*y3y4y5*y6*y7y10" RMS_MASS_ERROR_PROD="5.2343" RMS_RT_ERROR_PROD="0.0032">
        <FRAGMENT_ION IDS="143, 144, 145, 146, 147, 148, 149, 150, 151, 152, 153, 154" />
      </SEQUENCE_MATCH>
    </PROTEIN>
  </HIT>
  <HIT>
    <PROTEIN ID="948" AUTO_QC="2" CURATED="1" CONFIDENCE_LEVEL="" COVERAGE="11.64" SCORE="260.2602" PEP_MATCHES="2" VAR_MOD_MATCHES="0" FRAG_MATCHES="11" PEP_TOTAL="14" RMS_MASS_ERROR_PREC="0.5863" RMS_MASS_ERROR_FRAG="4.7013" RMS_RT_ERROR_FRAG="0.00552729074123431">
      <ENTRY>HBBC_HOPLI</ENTRY>
      <ACCESSION>P82316</ACCESSION>
      <DESCRIPTION>Hemoglobin+cathodic+subunit+beta+OS%3DHoplosternum+littorale+OX%3D114109+GN%3Dhbb+PE%3D1+SV%3D1</DESCRIPTION>
      <MW>16090.3645</MW>
      <AQ_FMOLES>0.0000</AQ_FMOLES>
      <AQ_NGRAMS>0.0000</AQ_NGRAMS>
      <PI>8.84</PI>
      <SEQUENCE>VHFSDAERDAIAAIWGKIHIDEIGPQSLARVLIVYPWTQRYFSKFGDMSSVAAISGNPKVAAHGKVVLGALEKGVKNLDNVKATYSNLSQLHCEKLNVDPDNFRALGDCITIVVASKFGNAFTPELQNAWHKFLSVVAAALSSRYF</SEQUENCE>
      <SEQUENCE_MATCH ID="102" START="66" END="73" COVERAGE="47.3138" FRAG_STRING="y5y6y7" RMS_MASS_ERROR_PROD="6.7295" RMS_RT_ERROR_PROD="0.0054">
        <FRAGMENT_ION IDS="155, 156, 157" />
      </SEQUENCE_MATCH>
      <SEQUENCE_MATCH ID="106" START="96" END="104" COVERAGE="13.3785" FRAG_STRING="b2b2*y1y3y5y6y7y9" RMS_MASS_ERROR_PROD="3.6617" RMS_RT_ERROR_PROD="0.0056">
        <FRAGMENT_ION IDS="158, 159, 160, 161, 162, 163, 164, 165" />
      </SEQUENCE_MATCH>
    </PROTEIN>
  </HIT>
</RESULT>
