# Supplementary material for: Metallomic Approach to Mercury and Selenium in the Liver Tissue of Psectrogaster amazonica and Raphiodon vulpinus from the Brazilian Amazon
Source: Int J Mol Sci. 2024 Nov 7;25(22):11946. doi: 10.3390/ijms252211946 (PMC11594490; doi:10.3390/ijms252211946)
Supplement: Supplementary file 1 [file ijms-25-11946-s001.zip › 2023MAI15_SPOT_IZABELA_60_20230525081223/2023MAI15_SPOT_IZABELA_60_IA_final_peptide.csv]

protein.key	protein.Entry	protein.Accession	protein.Description	protein.dataBaseType	protein.score	protein.falsePositiveRate	protein.avgMass	protein.MatchedProducts	protein.matchedPeptides	protein.digestPeps	protein.seqCover(%)	protein.MatchedPeptideIntenSum	protein.top3MatchedPeptideIntenSum	protein.MatchedProductIntenSum	protein.fmolOnColumn	protein.ngramOnColumn	protein.AutoCurate	protein.Key_ForHomologs	protein.SumForTotalProteins	peptide.Rank	peptide.Pass	peptide.matchType	peptide.modification	peptide.mhp	peptide.seq	peptide.OriginatingSeq	peptide.seqStart	peptide.seqLength	peptide.pI	peptide.componentID	peptide.MatchedProducts	peptide.UniqueProducts	peptide.ConsectiveMatchedProducts	peptide.ComplementaryMatchedProducts	peptide.rawScore	peptide.score	peptide.(X)-P Bond	peptide.MatchedProductsSumInten	peptide.MatchedProductsTheoretical	peptide.MatchedProductsString	peptide.ModelRT	peptide.Volume	peptide.CSA	peptide.ModelDrift	peptide.RelIntensity	peptide.AutoCurate	precursor.leID	precursor.mhp	precursor.mhpCal
884	HBA_CATCL	P02017	Hemoglobin subunit alpha OS=Catostomus clarkii OX=7970 GN=hba PE=1 SV=1	Regular	1822.4650	0.00	15487.9331	42	4	9	26.06	405026	272878	96754			Green	885	1	1	Pass1	PepFrag1	None	1101.5535	ADEIGAEALGR	ADEIGAEALGR	20	11	3.82	0	15	15	11	5	16975.8400	7.4905		48338	8.5	b2b3b3°b4b4°b5b7b8b9y1y2y3y4y5y5°y6y7y11	12.2924	1002	121.061146314374	81.061146314374	0.3742	Green	24	1101.5536	1101.5536
884	HBA_CATCL	P02017	Hemoglobin subunit alpha OS=Catostomus clarkii OX=7970 GN=hba PE=1 SV=1	Regular	1822.4650	0.00	15487.9331	42	4	9	26.06	405026	272878	96754			Green	883 885 1342	0	2	Pass1	PepFrag1	None	1080.5758	MLTVYPQTK	MLTVYPQTK	31	9	9.58	1	10	10	7	1	5536.6240	7.0039	Identified	15009	7.1	b2b3b3°b4°y1y2y2°y3y3*y3°y4y4°y5y5°y6y7°y8y9	12.7254	1019	122.426591069237	82.4265910692372	0.2742	Green	38	1080.5736	1080.5736
884	HBA_CATCL	P02017	Hemoglobin subunit alpha OS=Catostomus clarkii OX=7970 GN=hba PE=1 SV=1	Regular	1822.4650	0.00	15487.9331	42	4	9	26.06	405026	272878	96754			Green	883	0	3	Pass1	PepFrag1	None	1832.8966	TYFAHWADLSPGSGPVK	TYFAHWADLSPGSGPVK	40	17	7.96	2	4	4	0	0	1307.4220	6.3771	Identified	3518	3.7	b8y7y15y17	14.3969	1661	169.566239621622	73.0441597477478	0.0253	Green	70	1832.8969	1832.8969
884	HBA_CATCL	P02017	Hemoglobin subunit alpha OS=Catostomus clarkii OX=7970 GN=hba PE=1 SV=1	Regular	1822.4650	0.00	15487.9331	42	4	9	26.06	405026	272878	96754			Green	883 885 1342	0	4	Pass2	VarMod	Oxidation+M(1)	1096.5707	MLTVYPQTK	MLTVYPQTK	31	9	9.58	3	13	13	11	4	16758.1300	7.4849	Identified	29889	7.5	b2b3b3°b4b4°b5b5°y1y2y2°y3y3*y3°y4y4°y5y5°y6y7y7*y7°y8y9	12.0437	1019	122.426591069237	82.4265910692372	0.3263	Green	14	1096.5703	1096.5703
885	HBA_CARAU	P02018	Hemoglobin subunit alpha OS=Carassius auratus OX=7957 GN=hba PE=1 SV=1	Regular	1665.9430	0.00	15425.9361	38	3	10	14.08	394794	0	93236			Green	884	1	1	Pass1	PepFrag1	None	1101.5535	ADEIGAEALGR	ADEIGAEALGR	20	11	3.82	4	15	15	11	5	16975.8400	7.4905		48338	8.5	b2b3b3°b4b4°b5b7b8b9y1y2y3y4y5y5°y6y7y11	12.2924	1002	121.061146314374	81.061146314374	0.3839	Green	24	1101.5536	1101.5536
885	HBA_CARAU	P02018	Hemoglobin subunit alpha OS=Carassius auratus OX=7957 GN=hba PE=1 SV=1	Regular	1665.9430	0.00	15425.9361	38	3	10	14.08	394794	0	93236			Green	883 884 1342	0	2	Pass1	PepFrag1	None	1080.5758	MLTVYPQTK	MLTVYPQTK	31	9	9.58	5	10	10	7	1	5536.6240	7.0039	Identified	15009	7.1	b2b3b3°b4°y1y2y2°y3y3*y3°y4y4°y5y5°y6y7°y8y9	12.7254	1019	122.426591069237	82.4265910692372	0.2813	Green	38	1080.5736	1080.5736
885	HBA_CARAU	P02018	Hemoglobin subunit alpha OS=Carassius auratus OX=7957 GN=hba PE=1 SV=1	Regular	1665.9430	0.00	15425.9361	38	3	10	14.08	394794	0	93236			Green	883 884 1342	0	3	Pass2	VarMod	Oxidation+M(1)	1096.5707	MLTVYPQTK	MLTVYPQTK	31	9	9.58	6	13	13	11	4	16758.1300	7.4849	Identified	29889	7.5	b2b3b3°b4b4°b5b5°y1y2y2°y3y3*y3°y4y4°y5y5°y6y7y7*y7°y8y9	12.0437	1019	122.426591069237	82.4265910692372	0.3347	Green	14	1096.5703	1096.5703
883	HBA_CYPCA	P02016	Hemoglobin subunit alpha OS=Cyprinus carpio OX=7962 GN=hba PE=1 SV=3	Regular	695.0922	0.00	15447.0651	46	6	11	25.17	280082	124342	58491			Green	884 885 1342	1	1	Pass1	PepFrag1	None	1080.5758	MLTVYPQTK	MLTVYPQTK	32	9	9.58	8	10	10	7	1	5536.6240	7.0039	Identified	15009	7.1	b2b3b3°b4°y1y2y2°y3y3*y3°y4y4°y5y5°y6y7°y8y9	12.7254	1019	122.426591069237	82.4265910692372	0.3966	Green	38	1080.5736	1080.5736
883	HBA_CYPCA	P02016	Hemoglobin subunit alpha OS=Cyprinus carpio OX=7962 GN=hba PE=1 SV=3	Regular	695.0922	0.00	15447.0651	46	6	11	25.17	280082	124342	58491			Green	884	0	2	Pass1	PepFrag1	None	1832.8966	TYFAHWADLSPGSGPVK	TYFAHWADLSPGSGPVK	41	17	7.96	10	4	4	0	0	1307.4220	6.3771	Identified	3518	3.7	b8y7y15y17	14.3969	1661	169.566239621622	73.0441597477478	0.0365	Green	70	1832.8969	1832.8969
883	HBA_CYPCA	P02016	Hemoglobin subunit alpha OS=Cyprinus carpio OX=7962 GN=hba PE=1 SV=3	Regular	695.0922	0.00	15447.0651	46	6	11	25.17	280082	124342	58491			Green	899 1342	0	3	Pass1	PepFrag1	None	790.4094	VDPANFK	VDPANFK	94	7	6.78	7	6	6	3	0	1012.7930	5.8476	Identified	1655	2.3	b2y1y2y3y3*y4y5*y6	11.5493	719	97.0313844089612	57.0313844089612	0.0235	Yellow	8	790.4093	790.4093
883	HBA_CYPCA	P02016	Hemoglobin subunit alpha OS=Cyprinus carpio OX=7962 GN=hba PE=1 SV=3	Regular	695.0922	0.00	15447.0651	46	6	11	25.17	280082	124342	58491			Green		0	4	Pass1	PepFrag1	None	1960.9916	TYFAHWADLSPGSGPVKK	TYFAHWADLSPGSGPVKK	41	18	9.99	9	2	2	0	0	1094.1940	5.8811	Identified	159	2.5	y8y16	13.5643	1796	178.633890022606	79.0892600150704	0.0109	Yellow	55	1960.9912	1960.9912
883	HBA_CYPCA	P02016	Hemoglobin subunit alpha OS=Cyprinus carpio OX=7962 GN=hba PE=1 SV=3	Regular	695.0922	0.00	15447.0651	46	6	11	25.17	280082	124342	58491			Green	899 1342	0	5	Pass2	MissedCleavage	None	1059.5946	LRVDPANFK	LRVDPANFK	92	9	10.19	12	11	11	7	4	18228.7200	7.1028	Identified	8114	3.4	b2b4b5b6b7y1y2y3y4y5y9	12.1636	991	120.173507524612	80.1735075246119	0.0553	Green	19	1059.5936	1059.5936
883	HBA_CYPCA	P02016	Hemoglobin subunit alpha OS=Cyprinus carpio OX=7962 GN=hba PE=1 SV=3	Regular	695.0922	0.00	15447.0651	46	6	11	25.17	280082	124342	58491			Green	884 885 1342	0	6	Pass2	VarMod	Oxidation+M(1)	1096.5707	MLTVYPQTK	MLTVYPQTK	32	9	9.58	11	13	13	11	4	16758.1300	7.4849	Identified	29889	7.5	b2b3b3°b4b4°b5b5°y1y2y2°y3y3*y3°y4y4°y5y5°y6y7y7*y7°y8y9	12.0437	1019	122.426591069237	82.4265910692372	0.4718	Green	14	1096.5703	1096.5703
883	HBA_CYPCA	P02016	Hemoglobin subunit alpha OS=Cyprinus carpio OX=7962 GN=hba PE=1 SV=3	Regular	695.0922	0.00	15447.0651	46	6	11	25.17	280082	124342	58491			Green		0	7	Pass2	NeutralLoss_H2O	None	1062.5652	MLTVYPQTK	MLTVYPQTK	32	9	9.58	8	0	0	0	0	405.5207	0.0000	Identified	147	0.0	b5°	12.7260	1019	122.426591069237	82.4265910692372	0.0054	Green	39	1062.5615	1062.5615
1342	HBA_DANRE	Q90487	Hemoglobin subunit alpha OS=Danio rerio OX=7955 GN=hbaa1 PE=2 SV=3	Regular	400.8392	0.00	15522.1051	40	4	11	12.59	265293	0	54667			Green	883 884 885	1	1	Pass1	PepFrag1	None	1080.5758	MLTVYPQTK	MLTVYPQTK	32	9	9.58	14	10	10	7	1	5536.6240	7.0039	Identified	15009	7.1	b2b3b3°b4°y1y2y2°y3y3*y3°y4y4°y5y5°y6y7°y8y9	12.7254	1019	122.426591069237	82.4265910692372	0.4187	Green	38	1080.5736	1080.5736
1342	HBA_DANRE	Q90487	Hemoglobin subunit alpha OS=Danio rerio OX=7955 GN=hbaa1 PE=2 SV=3	Regular	400.8392	0.00	15522.1051	40	4	11	12.59	265293	0	54667			Green	883 899	0	2	Pass1	PepFrag1	None	790.4094	VDPANFK	VDPANFK	94	7	6.78	13	6	6	3	0	1012.7930	5.8476	Identified	1655	2.3	b2y1y2y3y3*y4y5*y6	11.5493	719	97.0313844089612	57.0313844089612	0.0248	Yellow	8	790.4093	790.4093
1342	HBA_DANRE	Q90487	Hemoglobin subunit alpha OS=Danio rerio OX=7955 GN=hbaa1 PE=2 SV=3	Regular	400.8392	0.00	15522.1051	40	4	11	12.59	265293	0	54667			Green	883 899	0	3	Pass2	MissedCleavage	None	1059.5946	LRVDPANFK	LRVDPANFK	92	9	10.19	16	11	11	7	4	18228.7200	7.1028	Identified	8114	3.4	b2b4b5b6b7y1y2y3y4y5y9	12.1636	991	120.173507524612	80.1735075246119	0.0584	Green	19	1059.5936	1059.5936
1342	HBA_DANRE	Q90487	Hemoglobin subunit alpha OS=Danio rerio OX=7955 GN=hbaa1 PE=2 SV=3	Regular	400.8392	0.00	15522.1051	40	4	11	12.59	265293	0	54667			Green	883 884 885	0	4	Pass2	VarMod	Oxidation+M(1)	1096.5707	MLTVYPQTK	MLTVYPQTK	32	9	9.58	15	13	13	11	4	16758.1300	7.4849	Identified	29889	7.5	b2b3b3°b4b4°b5b5°y1y2y2°y3y3*y3°y4y4°y5y5°y6y7y7*y7°y8y9	12.0437	1019	122.426591069237	82.4265910692372	0.4981	Green	14	1096.5703	1096.5703
899	HBA_ELEEL	P14520	Hemoglobin subunit alpha OS=Electrophorus electricus OX=8005 GN=hba PE=1 SV=1	Regular	242.8608	0.00	15343.7251	28	5	8	23.94	34897	12820	14809			Green	883 1342	1	1	Pass1	PepFrag1	None	790.4094	VDPANFK	VDPANFK	93	7	6.78	20	6	6	3	0	1012.7930	5.8476	Identified	1655	2.3	b2y1y2y3y3*y4y5*y6	11.5493	719	97.0313844089612	57.0313844089612	0.1886	Yellow	8	790.4093	790.4093
899	HBA_ELEEL	P14520	Hemoglobin subunit alpha OS=Electrophorus electricus OX=8005 GN=hba PE=1 SV=1	Regular	242.8608	0.00	15343.7251	28	5	8	23.94	34897	12820	14809			Green		0	2	Pass1	PepFrag1	None	608.3191	AFWGK	AFWGK	11	5	10.24	19	4	4	3	0	938.0473	5.3576		3730	1.8	y2y3y4y5	12.6628	548	80.9617722925356	121.923544585071	0.1349	Yellow	35	608.3168	608.3168
899	HBA_ELEEL	P14520	Hemoglobin subunit alpha OS=Electrophorus electricus OX=8005 GN=hba PE=1 SV=1	Regular	242.8608	0.00	15343.7251	28	5	8	23.94	34897	12820	14809			Green		0	3	Pass1	PepFrag1	None	1121.5222	ADDIGAEAFGR	ADDIGAEAFGR	20	11	3.69	17	3	3	0	0	870.5611	5.3252		861	2.3	b3y7y11	12.6870	995	120.496663418186	80.4966634181864	0.1170	Yellow	36	1121.5197	1121.5197
899	HBA_ELEEL	P14520	Hemoglobin subunit alpha OS=Electrophorus electricus OX=8005 GN=hba PE=1 SV=1	Regular	242.8608	0.00	15343.7251	28	5	8	23.94	34897	12820	14809			Green		0	4	Pass1	PepFrag1	None	1081.5598	MLTVYPETK	MLTVYPETK	31	9	6.73	18	4	4	1	0	1458.9190	5.5494	Identified	449	2.1	y4y5y7y9	12.9565	1014	122.025783316807	82.0257833168071	0.1155	Yellow	45	1081.5607	1081.5607
899	HBA_ELEEL	P14520	Hemoglobin subunit alpha OS=Electrophorus electricus OX=8005 GN=hba PE=1 SV=1	Regular	242.8608	0.00	15343.7251	28	5	8	23.94	34897	12820	14809			Green	883 1342	0	5	Pass2	MissedCleavage	None	1059.5946	LRVDPANFK	LRVDPANFK	91	9	10.19	21	11	11	7	4	18228.7200	7.1028	Identified	8114	3.4	b2b4b5b6b7y1y2y3y4y5y9	12.1636	991	120.173507524612	80.1735075246119	0.4440	Green	19	1059.5936	1059.5936
1779	FABPL_RHASA	P80856	Fatty acid-binding protein_ liver OS=Rhamdia sapo OX=55673 GN=fabp1 PE=1 SV=2	Regular	225.1951	0.00	14045.2145	11	2	12	15.87	26555	39832.5	5478			Yellow		1	1	Pass1	PepFrag1	None	1084.6249	AISLPEDVIK	AISLPEDVIK	20	10	4.07	23	6	6	3	2	1617.0940	5.5613	Identified	3704	3.7	b2b3b3°b4°y6y7y8y10	14.4758	1042	124.261935390167	84.2619353901674	0.6393	Yellow	71	1084.6223	1084.6223
1779	FABPL_RHASA	P80856	Fatty acid-binding protein_ liver OS=Rhamdia sapo OX=55673 GN=fabp1 PE=1 SV=2	Regular	225.1951	0.00	14045.2145	11	2	12	15.87	26555	39832.5	5478			Yellow		0	2	Pass1	PepFrag1	None	1053.5575	SVTNSFTIGK	SVTNSFTIGK	57	10	9.97	22	5	5	2	1	1220.3630	5.4390		1774	3.0	b2y6y7y8y10	12.6175	975	118.876509496102	78.8765094961024	0.3607	Yellow	34	1053.5551	1053.5551
1695	HBB_ELEEL	P14521	Hemoglobin subunit beta OS=Electrophorus electricus OX=8005 GN=hbb PE=1 SV=1	Regular	215.8841	0.00	15779.1481	8	1	12	6.80	13529	40587	5039			Yellow	861	1	1	Pass1	PepFrag1	None	1288.7412	LLIVYPWTQR	LLIVYPWTQR	30	10	9.83	24	8	8	5	3	3173.4960	5.8358	Identified	5039	3.4	b2b3b4b5y5y6y7y10	16.4245	1226	138.490488654813	98.4904886548132	1.0000	Yellow	81	1288.7406	1288.7406
861	HBB_SILAS	O13163	Hemoglobin subunit beta OS=Silurus asotus OX=30991 GN=hbb PE=2 SV=2	Regular	215.8841	0.00	16109.5499	8	1	11	6.76	13529	0	5039			Yellow	1695	1	1	Pass1	PepFrag1	None	1288.7412	LLIVYPWTQR	LLIVYPWTQR	31	10	9.83	25	8	8	5	3	3173.4960	5.8358	Identified	5039	3.4	b2b3b4b5y5y6y7y10	16.4245	1226	138.490488654813	98.4904886548132	1.0000	Yellow	81	1288.7406	1288.7406
[truncated: 13 more columns]
