# Supplementary material for: Metallomic Approach to Mercury and Selenium in the Liver Tissue of Psectrogaster amazonica and Raphiodon vulpinus from the Brazilian Amazon
Source: Int J Mol Sci. 2024 Nov 7;25(22):11946. doi: 10.3390/ijms252211946 (PMC11594490; doi:10.3390/ijms252211946)
Supplement: Supplementary file 1 [file ijms-25-11946-s001.zip › 2023MAI15_SPOT_IZABELA_60_20230525081223/2023MAI15_SPOT_IZABELA_60_IA_final_protein.csv]

protein.key	protein.Entry	protein.Accession	protein.Description	protein.dataBaseType	protein.score	protein.falsePositiveRate	protein.avgMass	protein.MatchedProducts	protein.matchedPeptides	protein.digestPeps	protein.seqCover(%)	protein.MatchedPeptideIntenSum	protein.top3MatchedPeptideIntenSum	protein.MatchedProductIntenSum	protein.fmolOnColumn	protein.ngramOnColumn	protein.AutoCurate	protein.Key_ForHomologs
884	HBA_CATCL	P02017	Hemoglobin subunit alpha OS=Catostomus clarkii OX=7970 GN=hba PE=1 SV=1	Regular	1822.4650	0.00	15487.9331	42	4	9	26.06	405026	272878	96754			Green	883 885 1342
885	HBA_CARAU	P02018	Hemoglobin subunit alpha OS=Carassius auratus OX=7957 GN=hba PE=1 SV=1	Regular	1665.9430	0.00	15425.9361	38	3	10	14.08	394794	0	93236			Green	883 884 1342
883	HBA_CYPCA	P02016	Hemoglobin subunit alpha OS=Cyprinus carpio OX=7962 GN=hba PE=1 SV=3	Regular	695.0922	0.00	15447.0651	46	6	11	25.17	280082	124342	58491			Green	884 885 899 1342
1342	HBA_DANRE	Q90487	Hemoglobin subunit alpha OS=Danio rerio OX=7955 GN=hbaa1 PE=2 SV=3	Regular	400.8392	0.00	15522.1051	40	4	11	12.59	265293	0	54667			Green	883 884 885 899
899	HBA_ELEEL	P14520	Hemoglobin subunit alpha OS=Electrophorus electricus OX=8005 GN=hba PE=1 SV=1	Regular	242.8608	0.00	15343.7251	28	5	8	23.94	34897	12820	14809			Green	883 1342
1779	FABPL_RHASA	P80856	Fatty acid-binding protein_ liver OS=Rhamdia sapo OX=55673 GN=fabp1 PE=1 SV=2	Regular	225.1951	0.00	14045.2145	11	2	12	15.87	26555	39832.5	5478			Yellow
1695	HBB_ELEEL	P14521	Hemoglobin subunit beta OS=Electrophorus electricus OX=8005 GN=hbb PE=1 SV=1	Regular	215.8841	0.00	15779.1481	8	1	12	6.80	13529	40587	5039			Yellow	861
861	HBB_SILAS	O13163	Hemoglobin subunit beta OS=Silurus asotus OX=30991 GN=hbb PE=2 SV=2	Regular	215.8841	0.00	16109.5499	8	1	11	6.76	13529	0	5039			Yellow	1695
