# Supplementary material for: Metallomic Approach to Mercury and Selenium in the Liver Tissue of Psectrogaster amazonica and Raphiodon vulpinus from the Brazilian Amazon
Source: Int J Mol Sci. 2024 Nov 7;25(22):11946. doi: 10.3390/ijms252211946 (PMC11594490; doi:10.3390/ijms252211946)
Supplement: Supplementary file 1 [file ijms-25-11946-s001.zip › 2023MAI15_SPOT_IZABELA_60_20230525081223/2023MAI15_SPOT_IZABELA_60_IA_workflow.xml]

<?xml version="1.0"?>
<RESULT ENTRIES_SEARCHED="7640" ID="_133294867432292021_0" TIME_CALCULATED="133294867432292021">
  <GeneratedBy Program="iaDBs.exe" Version="2.175" CompileDate="11/19/2015" CompileTime="6:33 PM">
    <CommandLine>-paraXMLFileName C:\Users\Administrator\AppData\Local\Temp\plgs7449096782088408739.params -pep3DFilename C:\Users\Administrator\AppData\Local\Temp\plgs7449096782088408739.bin -proteinFASTAFileName D:\Databases\OTOPHYSI_REV_MAI23_reverse.fas_def -outPutDirName C:\Users\Administrator\AppData\Local\Temp -outputUserDirName C:\Users\Administrator\AppData\Local\Temp -newWorkflowXML -maxCPUs 7 -WriteBinary 1</CommandLine>
  </GeneratedBy>
  <PARAMS>
    <PARAM NAME="InstrumentModel" VALUE="XEVO-G2QTOF" />
    <PARAM NAME="InstrumentSerialNumber" VALUE="YCA119" />
    <PARAM NAME="RawFile" VALUE="" />
    <PARAM NAME="AcquiredName" VALUE="2023MAI15_SPOT_IZABELA_47" />
    <PARAM NAME="AcquiredDate" VALUE="30-Dec-1899" />
    <PARAM NAME="AcquiredTime" VALUE="00:00:00" />
    <PARAM NAME="SampleDescription" VALUE="PEIXE" />
  </PARAMS>
  <CALCULATED>
    <OUTPUT NAME="AbsQuanResponseFactor" VALUE="-1" />
  </CALCULATED>
  <ANALYSIS_MODIFIER ENRICHED="FALSE" STATUS="FIXED">
    <MODIFIER MCAT_REAGENT="No" NAME="Carbamidomethyl+C">
      <MODIFIES APPLIES_TO="C" DELTA_MASS="57.0215" TYPE="SIDECHAIN" />
    </MODIFIER>
  </ANALYSIS_MODIFIER>
  <ANALYSIS_MODIFIER ENRICHED="FALSE" STATUS="VARIABLE">
    <MODIFIER MCAT_REAGENT="No" NAME="Oxidation+M">
      <MODIFIES APPLIES_TO="M" DELTA_MASS="15.9949" TYPE="SIDECHAIN" />
    </MODIFIER>
  </ANALYSIS_MODIFIER>
  <PRODUCT ID="1" HE_EMRT_ID="344" BY_TYPE="B" BY_INDEX="2" DB_MHPLUS="187.0713" CHARGE="1.00" INTENSITY="1767" MASS="187.0713" MASS_ERROR="0.0000" MASS_ERROR_PPM="-0.0476" RT_ERROR="-0.0004" RETENTION_TIME="12.2928" />
  <PRODUCT ID="2" HE_EMRT_ID="368" BY_TYPE="B" BY_INDEX="3" DB_MHPLUS="316.1139" CHARGE="1.00" INTENSITY="3299" MASS="316.1136" MASS_ERROR="-0.0004" MASS_ERROR_PPM="-1.1814" RT_ERROR="-0.0042" RETENTION_TIME="12.2966" />
  <PRODUCT ID="3" HE_EMRT_ID="359" BY_TYPE="B" BY_INDEX="3" DB_MHPLUS="298.1034" CHARGE="1.00" INTENSITY="65" MASS="298.1024" MASS_ERROR="-0.0009" MASS_ERROR_PPM="-3.1709" RT_ERROR="-0.0023" RETENTION_TIME="12.2948" LOSS_TYPE="-H2O" />
  <PRODUCT ID="4" HE_EMRT_ID="372" BY_TYPE="B" BY_INDEX="4" DB_MHPLUS="429.1980" CHARGE="1.00" INTENSITY="836" MASS="429.1972" MASS_ERROR="-0.0008" MASS_ERROR_PPM="-1.7729" RT_ERROR="-0.0088" RETENTION_TIME="12.3012" />
  <PRODUCT ID="5" HE_EMRT_ID="364" BY_TYPE="B" BY_INDEX="4" DB_MHPLUS="411.1874" CHARGE="1.00" INTENSITY="68" MASS="411.1874" MASS_ERROR="0.0000" MASS_ERROR_PPM="0.0360" RT_ERROR="-0.0037" RETENTION_TIME="12.2962" LOSS_TYPE="-H2O" />
  <PRODUCT ID="6" HE_EMRT_ID="357" BY_TYPE="B" BY_INDEX="5" DB_MHPLUS="486.2195" CHARGE="1.00" INTENSITY="128" MASS="486.2169" MASS_ERROR="-0.0026" MASS_ERROR_PPM="-5.2997" RT_ERROR="-0.0023" RETENTION_TIME="12.2947" />
  <PRODUCT ID="7" HE_EMRT_ID="348" BY_TYPE="B" BY_INDEX="7" DB_MHPLUS="686.2992" CHARGE="1.00" INTENSITY="87" MASS="686.2991" MASS_ERROR="-0.0001" MASS_ERROR_PPM="-0.1225" RT_ERROR="-0.0008" RETENTION_TIME="12.2932" />
  <PRODUCT ID="8" HE_EMRT_ID="354" BY_TYPE="B" BY_INDEX="8" DB_MHPLUS="757.3363" CHARGE="1.00" INTENSITY="97" MASS="757.3316" MASS_ERROR="-0.0047" MASS_ERROR_PPM="-6.2068" RT_ERROR="-0.0021" RETENTION_TIME="12.2945" />
  <PRODUCT ID="9" HE_EMRT_ID="370" BY_TYPE="B" BY_INDEX="9" DB_MHPLUS="870.4203" CHARGE="1.00" INTENSITY="212" MASS="870.4186" MASS_ERROR="-0.0018" MASS_ERROR_PPM="-2.0259" RT_ERROR="-0.0043" RETENTION_TIME="12.2967" />
  <PRODUCT ID="10" HE_EMRT_ID="329" BY_TYPE="Y" BY_INDEX="1" DB_MHPLUS="175.1190" CHARGE="1.00" INTENSITY="413" MASS="175.1188" MASS_ERROR="-0.0002" MASS_ERROR_PPM="-1.0435" RT_ERROR="0.0060" RETENTION_TIME="12.2864" />
  <PRODUCT ID="11" HE_EMRT_ID="360" BY_TYPE="Y" BY_INDEX="2" DB_MHPLUS="232.1404" CHARGE="1.00" INTENSITY="373" MASS="232.1407" MASS_ERROR="0.0002" MASS_ERROR_PPM="1.0632" RT_ERROR="-0.0024" RETENTION_TIME="12.2948" />
  <PRODUCT ID="12" HE_EMRT_ID="367" BY_TYPE="Y" BY_INDEX="3" DB_MHPLUS="345.2245" CHARGE="1.00" INTENSITY="230" MASS="345.2242" MASS_ERROR="-0.0003" MASS_ERROR_PPM="-0.9361" RT_ERROR="-0.0041" RETENTION_TIME="12.2966" />
  <PRODUCT ID="13" HE_EMRT_ID="358" BY_TYPE="Y" BY_INDEX="4" DB_MHPLUS="416.2616" CHARGE="1.00" INTENSITY="1113" MASS="416.2594" MASS_ERROR="-0.0022" MASS_ERROR_PPM="-5.3383" RT_ERROR="-0.0023" RETENTION_TIME="12.2947" />
  <PRODUCT ID="14" HE_EMRT_ID="363" BY_TYPE="Y" BY_INDEX="5" DB_MHPLUS="545.3042" CHARGE="1.00" INTENSITY="1163" MASS="545.3023" MASS_ERROR="-0.0019" MASS_ERROR_PPM="-3.5464" RT_ERROR="-0.0037" RETENTION_TIME="12.2961" />
  <PRODUCT ID="15" HE_EMRT_ID="365" BY_TYPE="Y" BY_INDEX="5" DB_MHPLUS="527.2936" CHARGE="1.00" INTENSITY="61" MASS="527.2905" MASS_ERROR="-0.0031" MASS_ERROR_PPM="-5.8614" RT_ERROR="-0.0039" RETENTION_TIME="12.2963" LOSS_TYPE="-H2O" />
  <PRODUCT ID="16" HE_EMRT_ID="361" BY_TYPE="Y" BY_INDEX="6" DB_MHPLUS="616.3413" CHARGE="1.00" INTENSITY="1219" MASS="616.3402" MASS_ERROR="-0.0012" MASS_ERROR_PPM="-1.8674" RT_ERROR="-0.0030" RETENTION_TIME="12.2954" />
  <PRODUCT ID="17" HE_EMRT_ID="355" BY_TYPE="Y" BY_INDEX="7" DB_MHPLUS="673.3628" CHARGE="1.00" INTENSITY="19705" MASS="673.3609" MASS_ERROR="-0.0019" MASS_ERROR_PPM="-2.7635" RT_ERROR="-0.0021" RETENTION_TIME="12.2946" />
  <PRODUCT ID="18" HE_EMRT_ID="353" BY_TYPE="Y" BY_INDEX="11" DB_MHPLUS="1101.5535" CHARGE="1.34" INTENSITY="17502" MASS="1101.5490" MASS_ERROR="-0.0044" MASS_ERROR_PPM="-4.0233" RT_ERROR="-0.0019" RETENTION_TIME="12.2944" />
  <PRODUCT ID="19" HE_EMRT_ID="548" BY_TYPE="B" BY_INDEX="2" DB_MHPLUS="245.1318" CHARGE="1.00" INTENSITY="877" MASS="245.1313" MASS_ERROR="-0.0005" MASS_ERROR_PPM="-2.0693" RT_ERROR="-0.0058" RETENTION_TIME="12.7312" />
  <PRODUCT ID="20" HE_EMRT_ID="535" BY_TYPE="B" BY_INDEX="3" DB_MHPLUS="346.1795" CHARGE="1.00" INTENSITY="257" MASS="346.1778" MASS_ERROR="-0.0017" MASS_ERROR_PPM="-4.8885" RT_ERROR="-0.0032" RETENTION_TIME="12.7286" />
  <PRODUCT ID="21" HE_EMRT_ID="528" BY_TYPE="B" BY_INDEX="3" DB_MHPLUS="328.1689" CHARGE="1.00" INTENSITY="251" MASS="328.1692" MASS_ERROR="0.0003" MASS_ERROR_PPM="0.8789" RT_ERROR="-0.0002" RETENTION_TIME="12.7256" LOSS_TYPE="-H2O" />
  <PRODUCT ID="22" HE_EMRT_ID="555" BY_TYPE="B" BY_INDEX="4" DB_MHPLUS="427.2374" CHARGE="1.00" INTENSITY="166" MASS="427.2355" MASS_ERROR="-0.0018" MASS_ERROR_PPM="-4.3092" RT_ERROR="-0.0094" RETENTION_TIME="12.7348" LOSS_TYPE="-H2O" />
  <PRODUCT ID="23" HE_EMRT_ID="526" BY_TYPE="Y" BY_INDEX="1" DB_MHPLUS="147.1128" CHARGE="1.00" INTENSITY="187" MASS="147.1134" MASS_ERROR="0.0006" MASS_ERROR_PPM="3.8013" RT_ERROR="0.0000" RETENTION_TIME="12.7254" />
  <PRODUCT ID="24" HE_EMRT_ID="529" BY_TYPE="Y" BY_INDEX="2" DB_MHPLUS="248.1605" CHARGE="1.00" INTENSITY="273" MASS="248.1606" MASS_ERROR="0.0002" MASS_ERROR_PPM="0.6192" RT_ERROR="-0.0004" RETENTION_TIME="12.7259" />
  <PRODUCT ID="25" HE_EMRT_ID="519" BY_TYPE="Y" BY_INDEX="2" DB_MHPLUS="230.1499" CHARGE="1.00" INTENSITY="59" MASS="230.1498" MASS_ERROR="-0.0001" MASS_ERROR_PPM="-0.5507" RT_ERROR="0.0062" RETENTION_TIME="12.7192" LOSS_TYPE="-H2O" />
  <PRODUCT ID="26" HE_EMRT_ID="552" BY_TYPE="Y" BY_INDEX="3" DB_MHPLUS="376.2191" CHARGE="1.00" INTENSITY="90" MASS="376.2150" MASS_ERROR="-0.0041" MASS_ERROR_PPM="-10.8699" RT_ERROR="-0.0071" RETENTION_TIME="12.7326" />
  <PRODUCT ID="27" HE_EMRT_ID="530" BY_TYPE="Y" BY_INDEX="3" DB_MHPLUS="359.1925" CHARGE="1.00" INTENSITY="195" MASS="359.1917" MASS_ERROR="-0.0008" MASS_ERROR_PPM="-2.1241" RT_ERROR="-0.0004" RETENTION_TIME="12.7259" LOSS_TYPE="-NH3" />
  <PRODUCT ID="28" HE_EMRT_ID="514" BY_TYPE="Y" BY_INDEX="3" DB_MHPLUS="358.2085" CHARGE="1.00" INTENSITY="116" MASS="358.2088" MASS_ERROR="0.0003" MASS_ERROR_PPM="0.9485" RT_ERROR="0.0085" RETENTION_TIME="12.7170" LOSS_TYPE="-H2O" />
  <PRODUCT ID="29" HE_EMRT_ID="550" BY_TYPE="Y" BY_INDEX="4" DB_MHPLUS="473.2718" CHARGE="1.00" INTENSITY="3072" MASS="473.2701" MASS_ERROR="-0.0017" MASS_ERROR_PPM="-3.5584" RT_ERROR="-0.0062" RETENTION_TIME="12.7317" />
  <PRODUCT ID="30" HE_EMRT_ID="525" BY_TYPE="Y" BY_INDEX="4" DB_MHPLUS="455.2613" CHARGE="1.00" INTENSITY="120" MASS="455.2587" MASS_ERROR="-0.0026" MASS_ERROR_PPM="-5.7134" RT_ERROR="0.0022" RETENTION_TIME="12.7232" LOSS_TYPE="-H2O" />
  <PRODUCT ID="31" HE_EMRT_ID="544" BY_TYPE="Y" BY_INDEX="5" DB_MHPLUS="636.3352" CHARGE="1.00" INTENSITY="2352" MASS="636.3338" MASS_ERROR="-0.0013" MASS_ERROR_PPM="-2.0493" RT_ERROR="-0.0051" RETENTION_TIME="12.7305" />
  <PRODUCT ID="32" HE_EMRT_ID="549" BY_TYPE="Y" BY_INDEX="5" DB_MHPLUS="618.3246" CHARGE="1.00" INTENSITY="97" MASS="618.3194" MASS_ERROR="-0.0052" MASS_ERROR_PPM="-8.3656" RT_ERROR="-0.0059" RETENTION_TIME="12.7314" LOSS_TYPE="-H2O" />
  <PRODUCT ID="33" HE_EMRT_ID="543" BY_TYPE="Y" BY_INDEX="6" DB_MHPLUS="735.4036" CHARGE="1.00" INTENSITY="789" MASS="735.3988" MASS_ERROR="-0.0048" MASS_ERROR_PPM="-6.5227" RT_ERROR="-0.0050" RETENTION_TIME="12.7305" />
  <PRODUCT ID="34" HE_EMRT_ID="558" BY_TYPE="Y" BY_INDEX="7" DB_MHPLUS="818.4407" CHARGE="1.00" INTENSITY="55" MASS="818.4420" MASS_ERROR="0.0014" MASS_ERROR_PPM="1.6641" RT_ERROR="-0.0109" RETENTION_TIME="12.7364" LOSS_TYPE="-H2O" />
  <PRODUCT ID="35" HE_EMRT_ID="540" BY_TYPE="Y" BY_INDEX="8" DB_MHPLUS="949.5353" CHARGE="1.00" INTENSITY="237" MASS="949.5237" MASS_ERROR="-0.0117" MASS_ERROR_PPM="-12.2725" RT_ERROR="-0.0042" RETENTION_TIME="12.7297" />
  <PRODUCT ID="36" HE_EMRT_ID="553" BY_TYPE="Y" BY_INDEX="9" DB_MHPLUS="1080.5758" CHARGE="1.57" INTENSITY="5816" MASS="1080.5748" MASS_ERROR="-0.0010" MASS_ERROR_PPM="-0.9308" RT_ERROR="-0.0078" RETENTION_TIME="12.7333" />
  <PRODUCT ID="37" HE_EMRT_ID="917" BY_TYPE="B" BY_INDEX="8" DB_MHPLUS="992.4261" CHARGE="1.00" INTENSITY="67" MASS="992.4300" MASS_ERROR="0.0040" MASS_ERROR_PPM="3.9841" RT_ERROR="-0.0086" RETENTION_TIME="14.4055" />
  <PRODUCT ID="38" HE_EMRT_ID="915" BY_TYPE="Y" BY_INDEX="7" DB_MHPLUS="641.3617" CHARGE="1.32" INTENSITY="643" MASS="641.3598" MASS_ERROR="-0.0019" MASS_ERROR_PPM="-3.0345" RT_ERROR="-0.0041" RETENTION_TIME="14.4010" />
  <PRODUCT ID="39" HE_EMRT_ID="914" BY_TYPE="Y" BY_INDEX="15" DB_MHPLUS="1568.7856" CHARGE="2.00" INTENSITY="361" MASS="1568.7831" MASS_ERROR="-0.0025" MASS_ERROR_PPM="-1.5909" RT_ERROR="-0.0037" RETENTION_TIME="14.4007" />
  <PRODUCT ID="40" HE_EMRT_ID="916" BY_TYPE="Y" BY_INDEX="17" DB_MHPLUS="1832.8966" CHARGE="2.21" INTENSITY="2447" MASS="1832.8978" MASS_ERROR="0.0012" MASS_ERROR_PPM="0.6454" RT_ERROR="-0.0047" RETENTION_TIME="14.4017" />
  <PRODUCT ID="41" HE_EMRT_ID="216" BY_TYPE="B" BY_INDEX="2" DB_MHPLUS="261.1267" CHARGE="1.00" INTENSITY="1305" MASS="261.1264" MASS_ERROR="-0.0003" MASS_ERROR_PPM="-1.2032" RT_ERROR="-0.0002" RETENTION_TIME="12.0438" />
  <PRODUCT ID="42" HE_EMRT_ID="212" BY_TYPE="B" BY_INDEX="3" DB_MHPLUS="362.1744" CHARGE="1.00" INTENSITY="284" MASS="362.1740" MASS_ERROR="-0.0004" MASS_ERROR_PPM="-1.1192" RT_ERROR="0.0011" RETENTION_TIME="12.0425" />
  <PRODUCT ID="43" HE_EMRT_ID="192" BY_TYPE="B" BY_INDEX="3" DB_MHPLUS="344.1638" CHARGE="1.00" INTENSITY="212" MASS="344.1644" MASS_ERROR="0.0006" MASS_ERROR_PPM="1.6213" RT_ERROR="0.0061" RETENTION_TIME="12.0375" LOSS_TYPE="-H2O" />
  <PRODUCT ID="44" HE_EMRT_ID="228" BY_TYPE="B" BY_INDEX="4" DB_MHPLUS="461.2428" CHARGE="1.00" INTENSITY="83" MASS="461.2409" MASS_ERROR="-0.0019" MASS_ERROR_PPM="-4.1746" RT_ERROR="-0.0068" RETENTION_TIME="12.0504" />
  <PRODUCT ID="45" HE_EMRT_ID="208" BY_TYPE="B" BY_INDEX="4" DB_MHPLUS="443.2323" CHARGE="1.00" INTENSITY="185" MASS="443.2285" MASS_ERROR="-0.0037" MASS_ERROR_PPM="-8.4045" RT_ERROR="0.0018" RETENTION_TIME="12.0418" LOSS_TYPE="-H2O" />
  <PRODUCT ID="46" HE_EMRT_ID="230" BY_TYPE="B" BY_INDEX="5" DB_MHPLUS="624.3061" CHARGE="1.00" INTENSITY="103" MASS="624.3054" MASS_ERROR="-0.0008" MASS_ERROR_PPM="-1.2133" RT_ERROR="-0.0084" RETENTION_TIME="12.0521" />
  <PRODUCT ID="47" HE_EMRT_ID="222" BY_TYPE="B" BY_INDEX="5" DB_MHPLUS="606.2956" CHARGE="1.00" INTENSITY="71" MASS="606.2935" MASS_ERROR="-0.0021" MASS_ERROR_PPM="-3.4409" RT_ERROR="-0.0029" RETENTION_TIME="12.0466" LOSS_TYPE="-H2O" />
  <PRODUCT ID="48" HE_EMRT_ID="197" BY_TYPE="Y" BY_INDEX="1" DB_MHPLUS="147.1128" CHARGE="1.00" INTENSITY="112" MASS="147.1121" MASS_ERROR="-0.0008" MASS_ERROR_PPM="-5.1244" RT_ERROR="0.0045" RETENTION_TIME="12.0391" />
  <PRODUCT ID="49" HE_EMRT_ID="200" BY_TYPE="Y" BY_INDEX="2" DB_MHPLUS="248.1605" CHARGE="1.00" INTENSITY="344" MASS="248.1600" MASS_ERROR="-0.0004" MASS_ERROR_PPM="-1.7574" RT_ERROR="0.0038" RETENTION_TIME="12.0399" />
  <PRODUCT ID="50" HE_EMRT_ID="187" BY_TYPE="Y" BY_INDEX="2" DB_MHPLUS="230.1499" CHARGE="1.00" INTENSITY="76" MASS="230.1516" MASS_ERROR="0.0017" MASS_ERROR_PPM="7.3535" RT_ERROR="0.0070" RETENTION_TIME="12.0366" LOSS_TYPE="-H2O" />
  <PRODUCT ID="51" HE_EMRT_ID="214" BY_TYPE="Y" BY_INDEX="3" DB_MHPLUS="376.2191" CHARGE="1.00" INTENSITY="61" MASS="376.2202" MASS_ERROR="0.0011" MASS_ERROR_PPM="3.0382" RT_ERROR="0.0005" RETENTION_TIME="12.0431" />
  <PRODUCT ID="52" HE_EMRT_ID="203" BY_TYPE="Y" BY_INDEX="3" DB_MHPLUS="359.1925" CHARGE="1.00" INTENSITY="173" MASS="359.1934" MASS_ERROR="0.0009" MASS_ERROR_PPM="2.5893" RT_ERROR="0.0029" RETENTION_TIME="12.0408" LOSS_TYPE="-NH3" />
  <PRODUCT ID="53" HE_EMRT_ID="178" BY_TYPE="Y" BY_INDEX="3" DB_MHPLUS="358.2085" CHARGE="1.00" INTENSITY="117" MASS="358.2072" MASS_ERROR="-0.0013" MASS_ERROR_PPM="-3.6101" RT_ERROR="0.0094" RETENTION_TIME="12.0342" LOSS_TYPE="-H2O" />
  <PRODUCT ID="54" HE_EMRT_ID="211" BY_TYPE="Y" BY_INDEX="4" DB_MHPLUS="473.2718" CHARGE="1.00" INTENSITY="4001" MASS="473.2706" MASS_ERROR="-0.0012" MASS_ERROR_PPM="-2.5869" RT_ERROR="0.0013" RETENTION_TIME="12.0424" />
  <PRODUCT ID="55" HE_EMRT_ID="180" BY_TYPE="Y" BY_INDEX="4" DB_MHPLUS="455.2613" CHARGE="1.00" INTENSITY="152" MASS="455.2603" MASS_ERROR="-0.0009" MASS_ERROR_PPM="-2.0230" RT_ERROR="0.0091" RETENTION_TIME="12.0345" LOSS_TYPE="-H2O" />
  <PRODUCT ID="56" HE_EMRT_ID="217" BY_TYPE="Y" BY_INDEX="5" DB_MHPLUS="636.3352" CHARGE="1.00" INTENSITY="1677" MASS="636.3338" MASS_ERROR="-0.0014" MASS_ERROR_PPM="-2.1910" RT_ERROR="-0.0002" RETENTION_TIME="12.0439" />
  <PRODUCT ID="57" HE_EMRT_ID="206" BY_TYPE="Y" BY_INDEX="5" DB_MHPLUS="618.3246" CHARGE="1.00" INTENSITY="94" MASS="618.3293" MASS_ERROR="0.0047" MASS_ERROR_PPM="7.6339" RT_ERROR="0.0020" RETENTION_TIME="12.0416" LOSS_TYPE="-H2O" />
  <PRODUCT ID="58" HE_EMRT_ID="215" BY_TYPE="Y" BY_INDEX="6" DB_MHPLUS="735.4036" CHARGE="1.00" INTENSITY="1151" MASS="735.4021" MASS_ERROR="-0.0015" MASS_ERROR_PPM="-2.0303" RT_ERROR="0.0003" RETENTION_TIME="12.0434" />
  <PRODUCT ID="59" HE_EMRT_ID="220" BY_TYPE="Y" BY_INDEX="7" DB_MHPLUS="836.4512" CHARGE="1.00" INTENSITY="4092" MASS="836.4495" MASS_ERROR="-0.0017" MASS_ERROR_PPM="-2.0772" RT_ERROR="-0.0016" RETENTION_TIME="12.0453" />
  <PRODUCT ID="60" HE_EMRT_ID="207" BY_TYPE="Y" BY_INDEX="7" DB_MHPLUS="819.4247" CHARGE="1.00" INTENSITY="93" MASS="819.4363" MASS_ERROR="0.0116" MASS_ERROR_PPM="14.2152" RT_ERROR="0.0019" RETENTION_TIME="12.0417" LOSS_TYPE="-NH3" />
  <PRODUCT ID="61" HE_EMRT_ID="229" BY_TYPE="Y" BY_INDEX="7" DB_MHPLUS="818.4407" CHARGE="1.00" INTENSITY="171" MASS="818.4399" MASS_ERROR="-0.0007" MASS_ERROR_PPM="-0.9048" RT_ERROR="-0.0081" RETENTION_TIME="12.0518" LOSS_TYPE="-H2O" />
  <PRODUCT ID="62" HE_EMRT_ID="218" BY_TYPE="Y" BY_INDEX="8" DB_MHPLUS="949.5353" CHARGE="1.00" INTENSITY="179" MASS="949.5304" MASS_ERROR="-0.0049" MASS_ERROR_PPM="-5.1250" RT_ERROR="-0.0003" RETENTION_TIME="12.0440" />
  <PRODUCT ID="63" HE_EMRT_ID="225" BY_TYPE="Y" BY_INDEX="9" DB_MHPLUS="1096.5707" CHARGE="1.76" INTENSITY="15153" MASS="1096.5712" MASS_ERROR="0.0005" MASS_ERROR_PPM="0.4893" RT_ERROR="-0.0037" RETENTION_TIME="12.0474" />
  <PRODUCT ID="64" HE_EMRT_ID="126" BY_TYPE="B" BY_INDEX="2" DB_MHPLUS="215.1026" CHARGE="1.00" INTENSITY="144" MASS="215.1029" MASS_ERROR="0.0003" MASS_ERROR_PPM="1.2984" RT_ERROR="0.0001" RETENTION_TIME="11.5492" />
  <PRODUCT ID="65" HE_EMRT_ID="118" BY_TYPE="Y" BY_INDEX="1" DB_MHPLUS="147.1128" CHARGE="1.00" INTENSITY="110" MASS="147.1121" MASS_ERROR="-0.0007" MASS_ERROR_PPM="-4.6657" RT_ERROR="0.0038" RETENTION_TIME="11.5454" />
  <PRODUCT ID="66" HE_EMRT_ID="125" BY_TYPE="Y" BY_INDEX="2" DB_MHPLUS="294.1812" CHARGE="1.00" INTENSITY="153" MASS="294.1809" MASS_ERROR="-0.0003" MASS_ERROR_PPM="-1.1027" RT_ERROR="0.0006" RETENTION_TIME="11.5486" />
  <PRODUCT ID="67" HE_EMRT_ID="121" BY_TYPE="Y" BY_INDEX="3" DB_MHPLUS="408.2241" CHARGE="1.00" INTENSITY="189" MASS="408.2233" MASS_ERROR="-0.0008" MASS_ERROR_PPM="-1.9825" RT_ERROR="0.0033" RETENTION_TIME="11.5459" />
  <PRODUCT ID="68" HE_EMRT_ID="120" BY_TYPE="Y" BY_INDEX="3" DB_MHPLUS="391.1976" CHARGE="1.00" INTENSITY="88" MASS="391.1952" MASS_ERROR="-0.0024" MASS_ERROR_PPM="-6.0368" RT_ERROR="0.0035" RETENTION_TIME="11.5457" LOSS_TYPE="-NH3" />
  <PRODUCT ID="69" HE_EMRT_ID="127" BY_TYPE="Y" BY_INDEX="4" DB_MHPLUS="479.2613" CHARGE="1.00" INTENSITY="174" MASS="479.2598" MASS_ERROR="-0.0015" MASS_ERROR_PPM="-3.0535" RT_ERROR="-0.0004" RETENTION_TIME="11.5496" />
  <PRODUCT ID="70" HE_EMRT_ID="115" BY_TYPE="Y" BY_INDEX="5" DB_MHPLUS="559.2875" CHARGE="1.00" INTENSITY="57" MASS="559.2762" MASS_ERROR="-0.0113" MASS_ERROR_PPM="-20.1784" RT_ERROR="0.0104" RETENTION_TIME="11.5389" LOSS_TYPE="-NH3" />
  <PRODUCT ID="71" HE_EMRT_ID="129" BY_TYPE="Y" BY_INDEX="6" DB_MHPLUS="691.3410" CHARGE="1.00" INTENSITY="740" MASS="691.3374" MASS_ERROR="-0.0036" MASS_ERROR_PPM="-5.1517" RT_ERROR="-0.0022" RETENTION_TIME="11.5515" />
  <PRODUCT ID="72" HE_EMRT_ID="715" BY_TYPE="Y" BY_INDEX="8" DB_MHPLUS="769.4567" CHARGE="1.00" INTENSITY="57" MASS="769.4531" MASS_ERROR="-0.0035" MASS_ERROR_PPM="-4.5987" RT_ERROR="-0.0015" RETENTION_TIME="13.5658" />
  <PRODUCT ID="73" HE_EMRT_ID="714" BY_TYPE="Y" BY_INDEX="16" DB_MHPLUS="1696.8806" CHARGE="3.00" INTENSITY="102" MASS="1696.8873" MASS_ERROR="0.0067" MASS_ERROR_PPM="3.9669" RT_ERROR="-0.0011" RETENTION_TIME="13.5654" />
  <PRODUCT ID="74" HE_EMRT_ID="269" BY_TYPE="B" BY_INDEX="2" DB_MHPLUS="270.1925" CHARGE="1.00" INTENSITY="88" MASS="270.1942" MASS_ERROR="0.0017" MASS_ERROR_PPM="6.4335" RT_ERROR="0.0054" RETENTION_TIME="12.1581" />
  <PRODUCT ID="75" HE_EMRT_ID="273" BY_TYPE="B" BY_INDEX="4" DB_MHPLUS="484.2878" CHARGE="1.00" INTENSITY="1585" MASS="484.2859" MASS_ERROR="-0.0019" MASS_ERROR_PPM="-3.9453" RT_ERROR="0.0028" RETENTION_TIME="12.1607" />
  <PRODUCT ID="76" HE_EMRT_ID="276" BY_TYPE="B" BY_INDEX="5" DB_MHPLUS="581.3406" CHARGE="1.00" INTENSITY="178" MASS="581.3379" MASS_ERROR="-0.0027" MASS_ERROR_PPM="-4.6810" RT_ERROR="0.0012" RETENTION_TIME="12.1624" />
  <PRODUCT ID="77" HE_EMRT_ID="281" BY_TYPE="B" BY_INDEX="6" DB_MHPLUS="652.3777" CHARGE="1.00" INTENSITY="128" MASS="652.3762" MASS_ERROR="-0.0015" MASS_ERROR_PPM="-2.3396" RT_ERROR="-0.0035" RETENTION_TIME="12.1671" />
  <PRODUCT ID="78" HE_EMRT_ID="272" BY_TYPE="B" BY_INDEX="7" DB_MHPLUS="766.4206" CHARGE="1.00" INTENSITY="202" MASS="766.4165" MASS_ERROR="-0.0041" MASS_ERROR_PPM="-5.3876" RT_ERROR="0.0032" RETENTION_TIME="12.1604" />
  <PRODUCT ID="79" HE_EMRT_ID="268" BY_TYPE="Y" BY_INDEX="1" DB_MHPLUS="147.1128" CHARGE="1.00" INTENSITY="137" MASS="147.1135" MASS_ERROR="0.0007" MASS_ERROR_PPM="4.7137" RT_ERROR="0.0058" RETENTION_TIME="12.1578" />
  <PRODUCT ID="80" HE_EMRT_ID="274" BY_TYPE="Y" BY_INDEX="2" DB_MHPLUS="294.1812" CHARGE="1.00" INTENSITY="127" MASS="294.1807" MASS_ERROR="-0.0005" MASS_ERROR_PPM="-1.7116" RT_ERROR="0.0025" RETENTION_TIME="12.1611" />
  <PRODUCT ID="81" HE_EMRT_ID="278" BY_TYPE="Y" BY_INDEX="3" DB_MHPLUS="408.2241" CHARGE="1.00" INTENSITY="179" MASS="408.2239" MASS_ERROR="-0.0002" MASS_ERROR_PPM="-0.6059" RT_ERROR="0.0003" RETENTION_TIME="12.1633" />
  <PRODUCT ID="82" HE_EMRT_ID="280" BY_TYPE="Y" BY_INDEX="4" DB_MHPLUS="479.2613" CHARGE="1.00" INTENSITY="144" MASS="479.2608" MASS_ERROR="-0.0004" MASS_ERROR_PPM="-0.9018" RT_ERROR="-0.0034" RETENTION_TIME="12.1670" />
  <PRODUCT ID="83" HE_EMRT_ID="275" BY_TYPE="Y" BY_INDEX="5" DB_MHPLUS="576.3140" CHARGE="1.00" INTENSITY="799" MASS="576.3132" MASS_ERROR="-0.0008" MASS_ERROR_PPM="-1.4237" RT_ERROR="0.0017" RETENTION_TIME="12.1619" />
  <PRODUCT ID="84" HE_EMRT_ID="277" BY_TYPE="Y" BY_INDEX="9" DB_MHPLUS="1059.5946" CHARGE="1.95" INTENSITY="4547" MASS="1059.5936" MASS_ERROR="-0.0009" MASS_ERROR_PPM="-0.8599" RT_ERROR="0.0005" RETENTION_TIME="12.1631" />
  <PRODUCT ID="85" HE_EMRT_ID="511" BY_TYPE="B" BY_INDEX="5" DB_MHPLUS="590.3007" CHARGE="1.00" INTENSITY="147" MASS="590.2963" MASS_ERROR="-0.0044" MASS_ERROR_PPM="-7.4760" RT_ERROR="0.0129" RETENTION_TIME="12.7132" LOSS_TYPE="-H2O" />
  <PRODUCT ID="86" HE_EMRT_ID="507" BY_TYPE="B" BY_INDEX="3" DB_MHPLUS="302.0983" CHARGE="1.00" INTENSITY="130" MASS="302.0970" MASS_ERROR="-0.0013" MASS_ERROR_PPM="-4.1916" RT_ERROR="0.0018" RETENTION_TIME="12.6853" />
  <PRODUCT ID="87" HE_EMRT_ID="508" BY_TYPE="Y" BY_INDEX="7" DB_MHPLUS="707.3471" CHARGE="1.00" INTENSITY="400" MASS="707.3436" MASS_ERROR="-0.0035" MASS_ERROR_PPM="-5.0141" RT_ERROR="-0.0002" RETENTION_TIME="12.6873" />
  <PRODUCT ID="88" HE_EMRT_ID="509" BY_TYPE="Y" BY_INDEX="11" DB_MHPLUS="1121.5222" CHARGE="1.57" INTENSITY="331" MASS="1121.5193" MASS_ERROR="-0.0029" MASS_ERROR_PPM="-2.6046" RT_ERROR="-0.0032" RETENTION_TIME="12.6902" />
  <PRODUCT ID="89" HE_EMRT_ID="608" BY_TYPE="Y" BY_INDEX="4" DB_MHPLUS="474.2558" CHARGE="1.00" INTENSITY="86" MASS="474.2527" MASS_ERROR="-0.0031" MASS_ERROR_PPM="-6.5954" RT_ERROR="-0.0047" RETENTION_TIME="12.9611" />
  <PRODUCT ID="90" HE_EMRT_ID="600" BY_TYPE="Y" BY_INDEX="5" DB_MHPLUS="637.3192" CHARGE="1.00" INTENSITY="74" MASS="637.3172" MASS_ERROR="-0.0020" MASS_ERROR_PPM="-3.1372" RT_ERROR="0.0004" RETENTION_TIME="12.9561" />
  <PRODUCT ID="91" HE_EMRT_ID="605" BY_TYPE="Y" BY_INDEX="7" DB_MHPLUS="837.4353" CHARGE="1.00" INTENSITY="153" MASS="837.4335" MASS_ERROR="-0.0018" MASS_ERROR_PPM="-2.1033" RT_ERROR="-0.0025" RETENTION_TIME="12.9590" />
  <PRODUCT ID="92" HE_EMRT_ID="604" BY_TYPE="Y" BY_INDEX="9" DB_MHPLUS="1081.5598" CHARGE="2.00" INTENSITY="136" MASS="1081.5589" MASS_ERROR="-0.0009" MASS_ERROR_PPM="-0.8422" RT_ERROR="-0.0017" RETENTION_TIME="12.9582" />
  <PRODUCT ID="93" HE_EMRT_ID="500" BY_TYPE="Y" BY_INDEX="2" DB_MHPLUS="204.1343" CHARGE="1.00" INTENSITY="357" MASS="204.1335" MASS_ERROR="-0.0008" MASS_ERROR_PPM="-3.7726" RT_ERROR="0.0033" RETENTION_TIME="12.6595" />
  <PRODUCT ID="94" HE_EMRT_ID="506" BY_TYPE="Y" BY_INDEX="3" DB_MHPLUS="390.2136" CHARGE="1.00" INTENSITY="559" MASS="390.2143" MASS_ERROR="0.0007" MASS_ERROR_PPM="1.7775" RT_ERROR="-0.0043" RETENTION_TIME="12.6671" />
  <PRODUCT ID="95" HE_EMRT_ID="504" BY_TYPE="Y" BY_INDEX="4" DB_MHPLUS="537.2820" CHARGE="1.00" INTENSITY="724" MASS="537.2804" MASS_ERROR="-0.0016" MASS_ERROR_PPM="-2.8960" RT_ERROR="-0.0035" RETENTION_TIME="12.6663" />
  <PRODUCT ID="96" HE_EMRT_ID="505" BY_TYPE="Y" BY_INDEX="5" DB_MHPLUS="608.3191" CHARGE="1.00" INTENSITY="2090" MASS="608.3176" MASS_ERROR="-0.0015" MASS_ERROR_PPM="-2.5380" RT_ERROR="-0.0035" RETENTION_TIME="12.6663" />
  <PRODUCT ID="97" HE_EMRT_ID="486" BY_TYPE="B" BY_INDEX="2" DB_MHPLUS="187.1077" CHARGE="1.00" INTENSITY="157" MASS="187.1078" MASS_ERROR="0.0000" MASS_ERROR_PPM="0.2402" RT_ERROR="-0.0017" RETENTION_TIME="12.6192" />
  <PRODUCT ID="98" HE_EMRT_ID="487" BY_TYPE="Y" BY_INDEX="6" DB_MHPLUS="652.3665" CHARGE="1.00" INTENSITY="61" MASS="652.3683" MASS_ERROR="0.0019" MASS_ERROR_PPM="2.8983" RT_ERROR="-0.0028" RETENTION_TIME="12.6203" />
  <PRODUCT ID="99" HE_EMRT_ID="489" BY_TYPE="Y" BY_INDEX="7" DB_MHPLUS="766.4094" CHARGE="1.00" INTENSITY="93" MASS="766.4079" MASS_ERROR="-0.0015" MASS_ERROR_PPM="-1.8970" RT_ERROR="-0.0035" RETENTION_TIME="12.6210" />
  <PRODUCT ID="100" HE_EMRT_ID="491" BY_TYPE="Y" BY_INDEX="8" DB_MHPLUS="867.4571" CHARGE="1.00" INTENSITY="657" MASS="867.4531" MASS_ERROR="-0.0039" MASS_ERROR_PPM="-4.5385" RT_ERROR="-0.0075" RETENTION_TIME="12.6250" />
  <PRODUCT ID="101" HE_EMRT_ID="485" BY_TYPE="Y" BY_INDEX="10" DB_MHPLUS="1053.5575" CHARGE="1.33" INTENSITY="806" MASS="1053.5494" MASS_ERROR="-0.0081" MASS_ERROR_PPM="-7.7232" RT_ERROR="-0.0009" RETENTION_TIME="12.6184" />
  <PRODUCT ID="102" HE_EMRT_ID="927" BY_TYPE="B" BY_INDEX="2" DB_MHPLUS="185.1285" CHARGE="1.00" INTENSITY="179" MASS="185.1282" MASS_ERROR="-0.0002" MASS_ERROR_PPM="-1.1260" RT_ERROR="-0.0039" RETENTION_TIME="14.4797" />
  <PRODUCT ID="103" HE_EMRT_ID="934" BY_TYPE="B" BY_INDEX="3" DB_MHPLUS="272.1605" CHARGE="1.00" INTENSITY="72" MASS="272.1596" MASS_ERROR="-0.0009" MASS_ERROR_PPM="-3.4120" RT_ERROR="-0.0060" RETENTION_TIME="14.4818" />
  <PRODUCT ID="104" HE_EMRT_ID="935" BY_TYPE="B" BY_INDEX="3" DB_MHPLUS="254.1499" CHARGE="1.00" INTENSITY="79" MASS="254.1506" MASS_ERROR="0.0007" MASS_ERROR_PPM="2.8420" RT_ERROR="-0.0070" RETENTION_TIME="14.4828" LOSS_TYPE="-H2O" />
  <PRODUCT ID="105" HE_EMRT_ID="933" BY_TYPE="B" BY_INDEX="4" DB_MHPLUS="367.2340" CHARGE="1.00" INTENSITY="56" MASS="367.2329" MASS_ERROR="-0.0011" MASS_ERROR_PPM="-2.9757" RT_ERROR="-0.0060" RETENTION_TIME="14.4818" LOSS_TYPE="-H2O" />
  <PRODUCT ID="106" HE_EMRT_ID="929" BY_TYPE="Y" BY_INDEX="6" DB_MHPLUS="700.3876" CHARGE="1.00" INTENSITY="963" MASS="700.3830" MASS_ERROR="-0.0045" MASS_ERROR_PPM="-6.4948" RT_ERROR="-0.0048" RETENTION_TIME="14.4805" />
  <PRODUCT ID="107" HE_EMRT_ID="924" BY_TYPE="Y" BY_INDEX="7" DB_MHPLUS="813.4716" CHARGE="1.00" INTENSITY="68" MASS="813.4671" MASS_ERROR="-0.0046" MASS_ERROR_PPM="-5.5969" RT_ERROR="0.0003" RETENTION_TIME="14.4755" />
  <PRODUCT ID="108" HE_EMRT_ID="930" BY_TYPE="Y" BY_INDEX="8" DB_MHPLUS="900.5037" CHARGE="1.00" INTENSITY="1433" MASS="900.4993" MASS_ERROR="-0.0044" MASS_ERROR_PPM="-4.9002" RT_ERROR="-0.0050" RETENTION_TIME="14.4808" />
  <PRODUCT ID="109" HE_EMRT_ID="925" BY_TYPE="Y" BY_INDEX="10" DB_MHPLUS="1084.6249" CHARGE="1.46" INTENSITY="854" MASS="1084.6198" MASS_ERROR="-0.0051" MASS_ERROR_PPM="-4.6723" RT_ERROR="0.0001" RETENTION_TIME="14.4756" />
  <PRODUCT ID="110" HE_EMRT_ID="1092" BY_TYPE="B" BY_INDEX="2" DB_MHPLUS="227.1754" CHARGE="1.00" INTENSITY="317" MASS="227.1739" MASS_ERROR="-0.0015" MASS_ERROR_PPM="-6.5212" RT_ERROR="-0.0008" RETENTION_TIME="16.4252" />
  <PRODUCT ID="111" HE_EMRT_ID="1096" BY_TYPE="B" BY_INDEX="3" DB_MHPLUS="340.2595" CHARGE="1.00" INTENSITY="190" MASS="340.2590" MASS_ERROR="-0.0005" MASS_ERROR_PPM="-1.4531" RT_ERROR="-0.0016" RETENTION_TIME="16.4261" />
  <PRODUCT ID="112" HE_EMRT_ID="1091" BY_TYPE="B" BY_INDEX="4" DB_MHPLUS="439.3279" CHARGE="1.00" INTENSITY="96" MASS="439.3250" MASS_ERROR="-0.0028" MASS_ERROR_PPM="-6.4775" RT_ERROR="-0.0004" RETENTION_TIME="16.4249" />
  <PRODUCT ID="113" HE_EMRT_ID="1099" BY_TYPE="B" BY_INDEX="5" DB_MHPLUS="602.3912" CHARGE="1.00" INTENSITY="81" MASS="602.3842" MASS_ERROR="-0.0070" MASS_ERROR_PPM="-11.5818" RT_ERROR="-0.0064" RETENTION_TIME="16.4308" />
  <PRODUCT ID="114" HE_EMRT_ID="1094" BY_TYPE="Y" BY_INDEX="5" DB_MHPLUS="687.3573" CHARGE="1.00" INTENSITY="832" MASS="687.3549" MASS_ERROR="-0.0024" MASS_ERROR_PPM="-3.4773" RT_ERROR="-0.0012" RETENTION_TIME="16.4257" />
  <PRODUCT ID="115" HE_EMRT_ID="1097" BY_TYPE="Y" BY_INDEX="6" DB_MHPLUS="850.4206" CHARGE="1.00" INTENSITY="712" MASS="850.4177" MASS_ERROR="-0.0029" MASS_ERROR_PPM="-3.3824" RT_ERROR="-0.0026" RETENTION_TIME="16.4270" />
  <PRODUCT ID="116" HE_EMRT_ID="1095" BY_TYPE="Y" BY_INDEX="7" DB_MHPLUS="949.4890" CHARGE="1.00" INTENSITY="519" MASS="949.4883" MASS_ERROR="-0.0007" MASS_ERROR_PPM="-0.7457" RT_ERROR="-0.0016" RETENTION_TIME="16.4260" />
  <PRODUCT ID="117" HE_EMRT_ID="1100" BY_TYPE="Y" BY_INDEX="10" DB_MHPLUS="1288.7412" CHARGE="1.95" INTENSITY="2292" MASS="1288.7415" MASS_ERROR="0.0003" MASS_ERROR_PPM="0.2109" RT_ERROR="-0.0084" RETENTION_TIME="16.4329" />
  <PEPTIDE ID="8" PROT_ID="883" QUERY_MASS_ID="8" MASS="790.4094" SEQUENCE="VDPANFK" TYPE="PEP_FRAG_1" />
  <PEPTIDE ID="9" PROT_ID="1342" QUERY_MASS_ID="9" MASS="790.4094" SEQUENCE="VDPANFK" TYPE="PEP_FRAG_1" />
  <PEPTIDE ID="10" PROT_ID="899" QUERY_MASS_ID="10" MASS="790.4094" SEQUENCE="VDPANFK" TYPE="PEP_FRAG_1" />
  <PEPTIDE ID="16" PROT_ID="884" QUERY_MASS_ID="16" MASS="1096.5707" SEQUENCE="MLTVYPQTK" TYPE="VAR_MOD">
    <MATCH_MODIFIER NAME="Oxidation+M" POS="1" />
  </PEPTIDE>
  <PEPTIDE ID="17" PROT_ID="885" QUERY_MASS_ID="17" MASS="1096.5707" SEQUENCE="MLTVYPQTK" TYPE="VAR_MOD">
    <MATCH_MODIFIER NAME="Oxidation+M" POS="1" />
  </PEPTIDE>
  <PEPTIDE ID="18" PROT_ID="883" QUERY_MASS_ID="18" MASS="1096.5707" SEQUENCE="MLTVYPQTK" TYPE="VAR_MOD">
    <MATCH_MODIFIER NAME="Oxidation+M" POS="1" />
  </PEPTIDE>
  <PEPTIDE ID="19" PROT_ID="1342" QUERY_MASS_ID="19" MASS="1096.5707" SEQUENCE="MLTVYPQTK" TYPE="VAR_MOD">
    <MATCH_MODIFIER NAME="Oxidation+M" POS="1" />
  </PEPTIDE>
  <PEPTIDE ID="24" PROT_ID="883" QUERY_MASS_ID="24" MASS="1059.5946" SEQUENCE="LRVDPANFK" TYPE="MISSING_CLEAVAGE" />
  <PEPTIDE ID="25" PROT_ID="1342" QUERY_MASS_ID="25" MASS="1059.5946" SEQUENCE="LRVDPANFK" TYPE="MISSING_CLEAVAGE" />
  <PEPTIDE ID="26" PROT_ID="899" QUERY_MASS_ID="26" MASS="1059.5946" SEQUENCE="LRVDPANFK" TYPE="MISSING_CLEAVAGE" />
  <PEPTIDE ID="31" PROT_ID="884" QUERY_MASS_ID="31" MASS="1101.5535" SEQUENCE="ADEIGAEALGR" TYPE="PEP_FRAG_1" />
  <PEPTIDE ID="32" PROT_ID="885" QUERY_MASS_ID="32" MASS="1101.5535" SEQUENCE="ADEIGAEALGR" TYPE="PEP_FRAG_1" />
  <PEPTIDE ID="42" PROT_ID="1779" QUERY_MASS_ID="42" MASS="1053.5575" SEQUENCE="SVTNSFTIGK" TYPE="PEP_FRAG_1" />
  <PEPTIDE ID="43" PROT_ID="899" QUERY_MASS_ID="43" MASS="608.3191" SEQUENCE="AFWGK" TYPE="PEP_FRAG_1" />
  <PEPTIDE ID="44" PROT_ID="899" QUERY_MASS_ID="44" MASS="1121.5222" SEQUENCE="ADDIGAEAFGR" TYPE="PEP_FRAG_1" />
  <PEPTIDE ID="46" PROT_ID="884" QUERY_MASS_ID="46" MASS="1080.5758" SEQUENCE="MLTVYPQTK" TYPE="PEP_FRAG_1" />
  <PEPTIDE ID="47" PROT_ID="885" QUERY_MASS_ID="47" MASS="1080.5758" SEQUENCE="MLTVYPQTK" TYPE="PEP_FRAG_1" />
  <PEPTIDE ID="48" PROT_ID="883" QUERY_MASS_ID="48" MASS="1080.5758" SEQUENCE="MLTVYPQTK" TYPE="PEP_FRAG_1" />
  <PEPTIDE ID="49" PROT_ID="1342" QUERY_MASS_ID="49" MASS="1080.5758" SEQUENCE="MLTVYPQTK" TYPE="PEP_FRAG_1" />
  <PEPTIDE ID="50" PROT_ID="883" QUERY_MASS_ID="50" MASS="1062.5652" SEQUENCE="MLTVYPQTK" TYPE="NEUTRAL_LOSS-H2O" />
  <PEPTIDE ID="56" PROT_ID="899" QUERY_MASS_ID="56" MASS="1081.5598" SEQUENCE="MLTVYPETK" TYPE="PEP_FRAG_1" />
  <PEPTIDE ID="66" PROT_ID="883" QUERY_MASS_ID="66" MASS="1960.9916" SEQUENCE="TYFAHWADLSPGSGPVKK" TYPE="PEP_FRAG_1" />
  <PEPTIDE ID="81" PROT_ID="884" QUERY_MASS_ID="81" MASS="1832.8966" SEQUENCE="TYFAHWADLSPGSGPVK" TYPE="PEP_FRAG_1" />
  <PEPTIDE ID="82" PROT_ID="883" QUERY_MASS_ID="82" MASS="1832.8966" SEQUENCE="TYFAHWADLSPGSGPVK" TYPE="PEP_FRAG_1" />
  <PEPTIDE ID="83" PROT_ID="1779" QUERY_MASS_ID="83" MASS="1084.6249" SEQUENCE="AISLPEDVIK" TYPE="PEP_FRAG_1" />
  <PEPTIDE ID="93" PROT_ID="1695" QUERY_MASS_ID="93" MASS="1288.7412" SEQUENCE="LLIVYPWTQR" TYPE="PEP_FRAG_1" />
  <PEPTIDE ID="94" PROT_ID="861" QUERY_MASS_ID="94" MASS="1288.7412" SEQUENCE="LLIVYPWTQR" TYPE="PEP_FRAG_1" />
  <QUERY_MASS ID="1" LE_ID="1" CHARGE="1.00" INTENSITY="7281" MASS="646.3750" RETENTION_TIME="11.1946" />
  <QUERY_MASS ID="2" LE_ID="2" CHARGE="1.00" INTENSITY="8907" MASS="432.2810" RETENTION_TIME="11.1970" />
  <QUERY_MASS ID="3" LE_ID="3" CHARGE="2.00" INTENSITY="17070" MASS="1032.5710" RETENTION_TIME="11.2778" />
  <QUERY_MASS ID="4" LE_ID="4" CHARGE="2.00" INTENSITY="1257" MASS="1137.5932" RETENTION_TIME="11.2785" />
  <QUERY_MASS ID="5" LE_ID="5" CHARGE="1.00" INTENSITY="47563" MASS="561.3231" RETENTION_TIME="11.3952" />
  <QUERY_MASS ID="6" LE_ID="6" CHARGE="2.00" INTENSITY="8408" MASS="1045.5698" RETENTION_TIME="11.5150" />
  <QUERY_MASS ID="7" LE_ID="7" CHARGE="2.00" INTENSITY="2569" MASS="878.4770" RETENTION_TIME="11.5293" />
  <QUERY_MASS ID="8" LE_ID="8" CHARGE="1.57" INTENSITY="6582" MASS="790.4093" RETENTION_TIME="11.5493">
    <MASS_MATCH ID="8" AUTO_QC="2" CURATED="1" CALC_INTEN="2737.052" CALC_MASS="790.4093" MASS_ERROR="0.0000" MASS_ERROR_PPM="-0.0579" QUERY_ID="_133294867432292021_0" SCORE="5.8476" TYPE="PEP_FRAG_1" />
  </QUERY_MASS>
  <QUERY_MASS ID="9" LE_ID="8" CHARGE="1.57" INTENSITY="6582" MASS="790.4093" RETENTION_TIME="11.5493">
    <MASS_MATCH ID="9" AUTO_QC="2" CURATED="1" CALC_INTEN="0" CALC_MASS="790.4093" MASS_ERROR="0.0000" MASS_ERROR_PPM="-0.0579" QUERY_ID="_133294867432292021_0" SCORE="5.8476" TYPE="PEP_FRAG_1" />
  </QUERY_MASS>
  <QUERY_MASS ID="10" LE_ID="8" CHARGE="1.57" INTENSITY="6582" MASS="790.4093" RETENTION_TIME="11.5493">
    <MASS_MATCH ID="10" AUTO_QC="2" CURATED="1" CALC_INTEN="3844.948" CALC_MASS="790.4093" MASS_ERROR="0.0000" MASS_ERROR_PPM="-0.0579" QUERY_ID="_133294867432292021_0" SCORE="5.8476" TYPE="PEP_FRAG_1" />
  </QUERY_MASS>
  <QUERY_MASS ID="11" LE_ID="9" CHARGE="1.00" INTENSITY="12597" MASS="576.3127" RETENTION_TIME="11.5500" />
  <QUERY_MASS ID="12" LE_ID="10" CHARGE="3.00" INTENSITY="3143" MASS="1509.7023" RETENTION_TIME="11.6381" />
  <QUERY_MASS ID="13" LE_ID="11" CHARGE="2.00" INTENSITY="3683" MASS="991.4476" RETENTION_TIME="11.6814" />
  <QUERY_MASS ID="14" LE_ID="12" CHARGE="2.00" INTENSITY="2980" MASS="1044.6066" RETENTION_TIME="11.8865" />
  <QUERY_MASS ID="15" LE_ID="13" CHARGE="2.00" INTENSITY="1164" MASS="1385.7385" RETENTION_TIME="11.9562" />
  <QUERY_MASS ID="16" LE_ID="14" CHARGE="1.98" INTENSITY="132148" MASS="1096.5703" RETENTION_TIME="12.0437">
    <MASS_MATCH ID="16" AUTO_QC="2" CURATED="2" CALC_INTEN="132148" CALC_MASS="1096.5703" MASS_ERROR="-0.0004" MASS_ERROR_PPM="-0.3596" QUERY_ID="_133294867432292021_0" SCORE="7.4849" TYPE="VAR_MOD" />
  </QUERY_MASS>
  <QUERY_MASS ID="17" LE_ID="14" CHARGE="1.98" INTENSITY="132148" MASS="1096.5703" RETENTION_TIME="12.0437">
    <MASS_MATCH ID="17" AUTO_QC="2" CURATED="2" CALC_INTEN="0" CALC_MASS="1096.5703" MASS_ERROR="-0.0004" MASS_ERROR_PPM="-0.3596" QUERY_ID="_133294867432292021_0" SCORE="7.4849" TYPE="VAR_MOD" />
  </QUERY_MASS>
  <QUERY_MASS ID="18" LE_ID="14" CHARGE="1.98" INTENSITY="132148" MASS="1096.5703" RETENTION_TIME="12.0437">
    <MASS_MATCH ID="18" AUTO_QC="2" CURATED="2" CALC_INTEN="132148" CALC_MASS="1096.5703" MASS_ERROR="-0.0004" MASS_ERROR_PPM="-0.3596" QUERY_ID="_133294867432292021_0" SCORE="7.4849" TYPE="VAR_MOD" />
  </QUERY_MASS>
  <QUERY_MASS ID="19" LE_ID="14" CHARGE="1.98" INTENSITY="132148" MASS="1096.5703" RETENTION_TIME="12.0437">
    <MASS_MATCH ID="19" AUTO_QC="2" CURATED="2" CALC_INTEN="0" CALC_MASS="1096.5703" MASS_ERROR="-0.0004" MASS_ERROR_PPM="-0.3596" QUERY_ID="_133294867432292021_0" SCORE="7.4849" TYPE="VAR_MOD" />
  </QUERY_MASS>
  <QUERY_MASS ID="20" LE_ID="15" CHARGE="2.00" INTENSITY="1267" MASS="1368.6924" RETENTION_TIME="12.1185" />
  <QUERY_MASS ID="21" LE_ID="16" CHARGE="2.00" INTENSITY="2189" MASS="1030.6130" RETENTION_TIME="12.1227" />
  <QUERY_MASS ID="22" LE_ID="17" CHARGE="2.76" INTENSITY="3802" MASS="1516.7957" RETENTION_TIME="12.1268" />
  <QUERY_MASS ID="23" LE_ID="18" CHARGE="2.77" INTENSITY="4532" MASS="1550.7811" RETENTION_TIME="12.1404" />
  <QUERY_MASS ID="24" LE_ID="19" CHARGE="2.00" INTENSITY="15495" MASS="1059.5936" RETENTION_TIME="12.1636">
    <MASS_MATCH ID="24" AUTO_QC="2" CURATED="2" CALC_INTEN="6443.423" CALC_MASS="1059.5936" MASS_ERROR="-0.0010" MASS_ERROR_PPM="-0.9302" QUERY_ID="_133294867432292021_0" SCORE="7.1028" TYPE="MISSING_CLEAVAGE" />
  </QUERY_MASS>
  <QUERY_MASS ID="25" LE_ID="19" CHARGE="2.00" INTENSITY="15495" MASS="1059.5936" RETENTION_TIME="12.1636">
    <MASS_MATCH ID="25" AUTO_QC="2" CURATED="2" CALC_INTEN="0" CALC_MASS="1059.5936" MASS_ERROR="-0.0010" MASS_ERROR_PPM="-0.9302" QUERY_ID="_133294867432292021_0" SCORE="7.1028" TYPE="MISSING_CLEAVAGE" />
  </QUERY_MASS>
  <QUERY_MASS ID="26" LE_ID="19" CHARGE="2.00" INTENSITY="15495" MASS="1059.5936" RETENTION_TIME="12.1636">
    <MASS_MATCH ID="26" AUTO_QC="2" CURATED="2" CALC_INTEN="9051.576" CALC_MASS="1059.5936" MASS_ERROR="-0.0010" MASS_ERROR_PPM="-0.9302" QUERY_ID="_133294867432292021_0" SCORE="7.1028" TYPE="MISSING_CLEAVAGE" />
  </QUERY_MASS>
  <QUERY_MASS ID="27" LE_ID="20" CHARGE="2.00" INTENSITY="1224" MASS="1123.5801" RETENTION_TIME="12.1897" />
  <QUERY_MASS ID="28" LE_ID="21" CHARGE="2.00" INTENSITY="5839" MASS="1097.5571" RETENTION_TIME="12.2070" />
  <QUERY_MASS ID="29" LE_ID="22" CHARGE="2.00" INTENSITY="1034" MASS="1112.5662" RETENTION_TIME="12.2611" />
  <QUERY_MASS ID="30" LE_ID="23" CHARGE="2.00" INTENSITY="8893" MASS="1150.5493" RETENTION_TIME="12.2677" />
  <QUERY_MASS ID="31" LE_ID="24" CHARGE="1.94" INTENSITY="151578" MASS="1101.5536" RETENTION_TIME="12.2924">
    <MASS_MATCH ID="31" AUTO_QC="2" CURATED="2" CALC_INTEN="151578" CALC_MASS="1101.5536" MASS_ERROR="0.0001" MASS_ERROR_PPM="0.1342" QUERY_ID="_133294867432292021_0" SCORE="7.4905" TYPE="PEP_FRAG_1" />
  </QUERY_MASS>
  <QUERY_MASS ID="32" LE_ID="24" CHARGE="1.94" INTENSITY="151578" MASS="1101.5536" RETENTION_TIME="12.2924">
    <MASS_MATCH ID="32" AUTO_QC="2" CURATED="2" CALC_INTEN="0" CALC_MASS="1101.5536" MASS_ERROR="0.0001" MASS_ERROR_PPM="0.1342" QUERY_ID="_133294867432292021_0" SCORE="7.4905" TYPE="PEP_FRAG_1" />
  </QUERY_MASS>
  <QUERY_MASS ID="33" LE_ID="25" CHARGE="1.00" INTENSITY="4663" MASS="672.4025" RETENTION_TIME="12.3523" />
  <QUERY_MASS ID="34" LE_ID="26" CHARGE="2.00" INTENSITY="4124" MASS="824.5000" RETENTION_TIME="12.3551" />
  <QUERY_MASS ID="35" LE_ID="27" CHARGE="1.86" INTENSITY="24632" MASS="842.5108" RETENTION_TIME="12.3553" />
  <QUERY_MASS ID="36" LE_ID="28" CHARGE="2.00" INTENSITY="3486" MASS="1827.8053" RETENTION_TIME="12.4057" />
  <QUERY_MASS ID="37" LE_ID="29" CHARGE="1.00" INTENSITY="8868" MASS="560.3181" RETENTION_TIME="12.4283" />
  <QUERY_MASS ID="38" LE_ID="30" CHARGE="2.00" INTENSITY="9134" MASS="856.5244" RETENTION_TIME="12.5027" />
  <QUERY_MASS ID="39" LE_ID="31" CHARGE="1.97" INTENSITY="77966" MASS="1151.5333" RETENTION_TIME="12.5229" />
  <QUERY_MASS ID="40" LE_ID="32" CHARGE="2.00" INTENSITY="5112" MASS="1245.6464" RETENTION_TIME="12.5451" />
  <QUERY_MASS ID="41" LE_ID="33" CHARGE="2.00" INTENSITY="18782" MASS="870.5375" RETENTION_TIME="12.5938" />
  <QUERY_MASS ID="42" LE_ID="34" CHARGE="2.00" INTENSITY="9579" MASS="1053.5551" RETENTION_TIME="12.6175">
    <MASS_MATCH ID="42" AUTO_QC="2" CURATED="1" CALC_INTEN="9579" CALC_MASS="1053.5551" MASS_ERROR="-0.0024" MASS_ERROR_PPM="-2.2578" QUERY_ID="_133294867432292021_0" SCORE="5.4390" TYPE="PEP_FRAG_1" />
  </QUERY_MASS>
  <QUERY_MASS ID="43" LE_ID="35" CHARGE="1.00" INTENSITY="4706" MASS="608.3168" RETENTION_TIME="12.6628">
    <MASS_MATCH ID="43" AUTO_QC="2" CURATED="1" CALC_INTEN="4706" CALC_MASS="608.3168" MASS_ERROR="-0.0024" MASS_ERROR_PPM="-3.8726" QUERY_ID="_133294867432292021_0" SCORE="5.3576" TYPE="PEP_FRAG_1" />
  </QUERY_MASS>
  <QUERY_MASS ID="44" LE_ID="36" CHARGE="2.00" INTENSITY="4084" MASS="1121.5197" RETENTION_TIME="12.6870">
    <MASS_MATCH ID="44" AUTO_QC="2" CURATED="1" CALC_INTEN="4084" CALC_MASS="1121.5197" MASS_ERROR="-0.0025" MASS_ERROR_PPM="-2.1982" QUERY_ID="_133294867432292021_0" SCORE="5.3252" TYPE="PEP_FRAG_1" />
  </QUERY_MASS>
  <QUERY_MASS ID="45" LE_ID="37" CHARGE="2.00" INTENSITY="1587" MASS="1245.7014" RETENTION_TIME="12.7010" />
  <QUERY_MASS ID="46" LE_ID="38" CHARGE="1.98" INTENSITY="111068" MASS="1080.5736" RETENTION_TIME="12.7254">
    <MASS_MATCH ID="46" AUTO_QC="2" CURATED="2" CALC_INTEN="111068" CALC_MASS="1080.5736" MASS_ERROR="-0.0022" MASS_ERROR_PPM="-2.0237" QUERY_ID="_133294867432292021_0" SCORE="7.0039" TYPE="PEP_FRAG_1" />
  </QUERY_MASS>
  <QUERY_MASS ID="47" LE_ID="38" CHARGE="1.98" INTENSITY="111068" MASS="1080.5736" RETENTION_TIME="12.7254">
    <MASS_MATCH ID="47" AUTO_QC="2" CURATED="2" CALC_INTEN="0" CALC_MASS="1080.5736" MASS_ERROR="-0.0022" MASS_ERROR_PPM="-2.0237" QUERY_ID="_133294867432292021_0" SCORE="7.0039" TYPE="PEP_FRAG_1" />
  </QUERY_MASS>
  <QUERY_MASS ID="48" LE_ID="38" CHARGE="1.98" INTENSITY="111068" MASS="1080.5736" RETENTION_TIME="12.7254">
    <MASS_MATCH ID="48" AUTO_QC="2" CURATED="2" CALC_INTEN="111068" CALC_MASS="1080.5736" MASS_ERROR="-0.0022" MASS_ERROR_PPM="-2.0237" QUERY_ID="_133294867432292021_0" SCORE="7.0039" TYPE="PEP_FRAG_1" />
  </QUERY_MASS>
  <QUERY_MASS ID="49" LE_ID="38" CHARGE="1.98" INTENSITY="111068" MASS="1080.5736" RETENTION_TIME="12.7254">
    <MASS_MATCH ID="49" AUTO_QC="2" CURATED="2" CALC_INTEN="0" CALC_MASS="1080.5736" MASS_ERROR="-0.0022" MASS_ERROR_PPM="-2.0237" QUERY_ID="_133294867432292021_0" SCORE="7.0039" TYPE="PEP_FRAG_1" />
  </QUERY_MASS>
  <QUERY_MASS ID="50" LE_ID="39" CHARGE="2.00" INTENSITY="1515" MASS="1062.5615" RETENTION_TIME="12.7260">
    <MASS_MATCH ID="50" AUTO_QC="2" CURATED="2" CALC_INTEN="1515" CALC_MASS="1062.5615" MASS_ERROR="-0.0037" MASS_ERROR_PPM="-3.5088" QUERY_ID="_133294867432292021_0" SCORE="0.0" TYPE="NEUTRAL_LOSS-H2O" />
  </QUERY_MASS>
  <QUERY_MASS ID="51" LE_ID="40" CHARGE="2.00" INTENSITY="2038" MASS="1188.6804" RETENTION_TIME="12.7410" />
  <QUERY_MASS ID="52" LE_ID="41" CHARGE="2.00" INTENSITY="1694" MASS="1135.5354" RETENTION_TIME="12.7709" />
  <QUERY_MASS ID="53" LE_ID="42" CHARGE="2.00" INTENSITY="3842" MASS="1115.5686" RETENTION_TIME="12.8550" />
  <QUERY_MASS ID="54" LE_ID="43" CHARGE="2.00" INTENSITY="16155" MASS="1108.6070" RETENTION_TIME="12.8702" />
  <QUERY_MASS ID="55" LE_ID="44" CHARGE="2.00" INTENSITY="1879" MASS="1229.7100" RETENTION_TIME="12.9407" />
  <QUERY_MASS ID="56" LE_ID="45" CHARGE="2.00" INTENSITY="4030" MASS="1081.5607" RETENTION_TIME="12.9565">
    <MASS_MATCH ID="56" AUTO_QC="2" CURATED="1" CALC_INTEN="4030" CALC_MASS="1081.5607" MASS_ERROR="0.0009" MASS_ERROR_PPM="0.7964" QUERY_ID="_133294867432292021_0" SCORE="5.5494" TYPE="PEP_FRAG_1" />
  </QUERY_MASS>
  <QUERY_MASS ID="57" LE_ID="46" CHARGE="2.00" INTENSITY="5658" MASS="1089.5321" RETENTION_TIME="12.9604" />
  <QUERY_MASS ID="58" LE_ID="47" CHARGE="2.00" INTENSITY="4751" MASS="1115.5683" RETENTION_TIME="12.9921" />
  <QUERY_MASS ID="59" LE_ID="48" CHARGE="2.00" INTENSITY="2443" MASS="1165.5477" RETENTION_TIME="13.2053" />
  <QUERY_MASS ID="60" LE_ID="49" CHARGE="3.00" INTENSITY="1176" MASS="2219.1297" RETENTION_TIME="13.2195" />
  <QUERY_MASS ID="61" LE_ID="50" CHARGE="2.00" INTENSITY="2554" MASS="1743.8857" RETENTION_TIME="13.2776" />
  <QUERY_MASS ID="62" LE_ID="51" CHARGE="2.90" INTENSITY="14676" MASS="1634.7919" RETENTION_TIME="13.3280" />
  <QUERY_MASS ID="63" LE_ID="52" CHARGE="3.00" INTENSITY="916" MASS="1740.9119" RETENTION_TIME="13.3815" />
  <QUERY_MASS ID="64" LE_ID="53" CHARGE="3.00" INTENSITY="2874" MASS="2231.1576" RETENTION_TIME="13.4317" />
  <QUERY_MASS ID="65" LE_ID="54" CHARGE="2.00" INTENSITY="3375" MASS="842.5337" RETENTION_TIME="13.4571" />
  <QUERY_MASS ID="66" LE_ID="55" CHARGE="3.51" INTENSITY="3042" MASS="1960.9912" RETENTION_TIME="13.5643">
    <MASS_MATCH ID="66" AUTO_QC="2" CURATED="1" CALC_INTEN="3042" CALC_MASS="1960.9912" MASS_ERROR="-0.0004" MASS_ERROR_PPM="-0.1806" QUERY_ID="_133294867432292021_0" SCORE="5.8811" TYPE="PEP_FRAG_1" />
  </QUERY_MASS>
  <QUERY_MASS ID="67" LE_ID="56" CHARGE="2.00" INTENSITY="4585" MASS="1606.7856" RETENTION_TIME="13.5868" />
  <QUERY_MASS ID="68" LE_ID="57" CHARGE="2.00" INTENSITY="2244" MASS="1608.7790" RETENTION_TIME="13.5952" />
  <QUERY_MASS ID="69" LE_ID="58" CHARGE="2.00" INTENSITY="825" MASS="1607.7730" RETENTION_TIME="13.7245" />
  <QUERY_MASS ID="70" LE_ID="59" CHARGE="2.00" INTENSITY="7780" MASS="976.5097" RETENTION_TIME="13.7412" />
  <QUERY_MASS ID="71" LE_ID="60" CHARGE="2.85" INTENSITY="20693" MASS="1909.9079" RETENTION_TIME="13.7442" />
  <QUERY_MASS ID="72" LE_ID="61" CHARGE="2.00" INTENSITY="27073" MASS="1092.6142" RETENTION_TIME="13.7655" />
  <QUERY_MASS ID="73" LE_ID="62" CHARGE="3.00" INTENSITY="723" MASS="1772.8773" RETENTION_TIME="14.0546" />
  <QUERY_MASS ID="74" LE_ID="63" CHARGE="3.00" INTENSITY="3334" MASS="1838.9090" RETENTION_TIME="14.0847" />
  <QUERY_MASS ID="75" LE_ID="64" CHARGE="2.85" INTENSITY="60577" MASS="1864.9245" RETENTION_TIME="14.1122" />
  <QUERY_MASS ID="76" LE_ID="65" CHARGE="2.00" INTENSITY="1670" MASS="1384.7430" RETENTION_TIME="14.1500" />
  <QUERY_MASS ID="77" LE_ID="66" CHARGE="2.00" INTENSITY="1960" MASS="1219.6570" RETENTION_TIME="14.2247" />
  <QUERY_MASS ID="78" LE_ID="67" CHARGE="3.00" INTENSITY="3706" MASS="2211.1056" RETENTION_TIME="14.2734" />
  <QUERY_MASS ID="79" LE_ID="68" CHARGE="3.00" INTENSITY="3085" MASS="1864.9143" RETENTION_TIME="14.2793" />
  <QUERY_MASS ID="80" LE_ID="69" CHARGE="3.00" INTENSITY="1778" MASS="2225.1195" RETENTION_TIME="14.3342" />
  <QUERY_MASS ID="81" LE_ID="70" CHARGE="2.89" INTENSITY="10232" MASS="1832.8969" RETENTION_TIME="14.3969">
    <MASS_MATCH ID="81" AUTO_QC="2" CURATED="2" CALC_INTEN="10232" CALC_MASS="1832.8969" MASS_ERROR="0.0003" MASS_ERROR_PPM="0.1369" QUERY_ID="_133294867432292021_0" SCORE="6.3771" TYPE="PEP_FRAG_1" />
  </QUERY_MASS>
  <QUERY_MASS ID="82" LE_ID="70" CHARGE="2.89" INTENSITY="10232" MASS="1832.8969" RETENTION_TIME="14.3969">
    <MASS_MATCH ID="82" AUTO_QC="2" CURATED="2" CALC_INTEN="10232" CALC_MASS="1832.8969" MASS_ERROR="0.0003" MASS_ERROR_PPM="0.1369" QUERY_ID="_133294867432292021_0" SCORE="6.3771" TYPE="PEP_FRAG_1" />
  </QUERY_MASS>
  <QUERY_MASS ID="83" LE_ID="71" CHARGE="2.00" INTENSITY="16976" MASS="1084.6223" RETENTION_TIME="14.4758">
    <MASS_MATCH ID="83" AUTO_QC="2" CURATED="1" CALC_INTEN="16976" CALC_MASS="1084.6223" MASS_ERROR="-0.0025" MASS_ERROR_PPM="-2.3186" QUERY_ID="_133294867432292021_0" SCORE="5.5613" TYPE="PEP_FRAG_1" />
  </QUERY_MASS>
  <QUERY_MASS ID="84" LE_ID="72" CHARGE="2.00" INTENSITY="1079" MASS="1656.7430" RETENTION_TIME="14.8733" />
  <QUERY_MASS ID="85" LE_ID="73" CHARGE="2.00" INTENSITY="15723" MASS="1368.7479" RETENTION_TIME="14.9286" />
  <QUERY_MASS ID="86" LE_ID="74" CHARGE="2.00" INTENSITY="1005" MASS="1495.8470" RETENTION_TIME="15.1058" />
  <QUERY_MASS ID="87" LE_ID="75" CHARGE="2.00" INTENSITY="1071" MASS="1119.6517" RETENTION_TIME="15.5995" />
  <QUERY_MASS ID="88" LE_ID="76" CHARGE="2.00" INTENSITY="11360" MASS="1506.7526" RETENTION_TIME="15.6864" />
  <QUERY_MASS ID="89" LE_ID="77" CHARGE="2.00" INTENSITY="1632" MASS="1378.8026" RETENTION_TIME="15.9221" />
  <QUERY_MASS ID="90" LE_ID="78" CHARGE="2.00" INTENSITY="2043" MASS="1196.7165" RETENTION_TIME="16.2107" />
  <QUERY_MASS ID="91" LE_ID="79" CHARGE="1.36" INTENSITY="4939" MASS="1056.5919" RETENTION_TIME="16.2362" />
  <QUERY_MASS ID="92" LE_ID="80" CHARGE="2.00" INTENSITY="6162" MASS="1520.7687" RETENTION_TIME="16.3127" />
  <QUERY_MASS ID="93" LE_ID="81" CHARGE="2.00" INTENSITY="13529" MASS="1288.7406" RETENTION_TIME="16.4245">
    <MASS_MATCH ID="93" AUTO_QC="2" CURATED="1" CALC_INTEN="13529" CALC_MASS="1288.7406" MASS_ERROR="-0.0006" MASS_ERROR_PPM="-0.4818" QUERY_ID="_133294867432292021_0" SCORE="5.8358" TYPE="PEP_FRAG_1" />
  </QUERY_MASS>
  <QUERY_MASS ID="94" LE_ID="81" CHARGE="2.00" INTENSITY="13529" MASS="1288.7406" RETENTION_TIME="16.4245">
    <MASS_MATCH ID="94" AUTO_QC="2" CURATED="1" CALC_INTEN="0" CALC_MASS="1288.7406" MASS_ERROR="-0.0006" MASS_ERROR_PPM="-0.4818" QUERY_ID="_133294867432292021_0" SCORE="5.8358" TYPE="PEP_FRAG_1" />
  </QUERY_MASS>
  <QUERY_MASS ID="95" LE_ID="82" CHARGE="2.00" INTENSITY="970" MASS="1914.9613" RETENTION_TIME="16.6567" />
  <QUERY_MASS ID="96" LE_ID="83" CHARGE="1.00" INTENSITY="13528" MASS="615.4023" RETENTION_TIME="19.5921" />
  <HIT>
    <PROTEIN ID="884" AUTO_QC="2" CURATED="2" CONFIDENCE_LEVEL="" COVERAGE="26.06" SCORE="1822.4650" PEP_MATCHES="4" VAR_MOD_MATCHES="1" FRAG_MATCHES="63" PEP_TOTAL="9" RMS_MASS_ERROR_PREC="1.0322" RMS_MASS_ERROR_FRAG="4.4588" RMS_RT_ERROR_FRAG="0.00492558435504132">
      <ENTRY>HBA_CATCL</ENTRY>
      <ACCESSION>P02017</ACCESSION>
      <DESCRIPTION>Hemoglobin+subunit+alpha+OS%3DCatostomus+clarkii+OX%3D7970+GN%3Dhba+PE%3D1+SV%3D1</DESCRIPTION>
      <MW>15487.9331</MW>
      <AQ_FMOLES>0.0000</AQ_FMOLES>
      <AQ_NGRAMS>0.0000</AQ_NGRAMS>
      <PI>9.11</PI>
      <SEQUENCE>SLSDKDKADVKIAWAKISPRADEIGAEALGRMLTVYPQTKTYFAHWADLSPGSGPVKHGKKVIMGAIGDAVTKFDDLLGGLASLSELHASKLRVDPSNFKILANCITVVIMFYLPGDFPPEVHASVDKFFQNLALALGQKYR</SEQUENCE>
      <SEQUENCE_MATCH ID="31" START="21" END="31" COVERAGE="18.6590" FRAG_STRING="b2b3b3&#xB0;b4b4&#xB0;b5b7b8b9y1y2y3y4y5y5&#xB0;y6y7y11" RMS_MASS_ERROR_PROD="3.2589" RMS_RT_ERROR_PROD="0.0038">
        <FRAGMENT_ION IDS="1, 2, 3, 4, 5, 6, 7, 8, 9, 10, 11, 12, 13, 14, 15, 16, 17, 18" />
      </SEQUENCE_MATCH>
      <SEQUENCE_MATCH ID="46" START="32" END="40" COVERAGE="7.0200" FRAG_STRING="b2b3b3&#xB0;b4&#xB0;y1y2y2&#xB0;y3y3*y3&#xB0;y4y4&#xB0;y5y5&#xB0;y6y7&#xB0;y8y9" RMS_MASS_ERROR_PROD="5.2837" RMS_RT_ERROR_PROD="0.0059">
        <FRAGMENT_ION IDS="19, 20, 21, 22, 23, 24, 25, 26, 27, 28, 29, 30, 31, 32, 33, 34, 35, 36" />
      </SEQUENCE_MATCH>
      <SEQUENCE_MATCH ID="81" START="41" END="57" COVERAGE="10.4672" FRAG_STRING="b8y7y15y17" RMS_MASS_ERROR_PROD="2.6471" RMS_RT_ERROR_PROD="0.0056">
        <FRAGMENT_ION IDS="37, 38, 39, 40" />
      </SEQUENCE_MATCH>
      <SEQUENCE_MATCH ID="16" START="32" END="40" COVERAGE="9.6907" FRAG_STRING="b2b3b3&#xB0;b4b4&#xB0;b5b5&#xB0;y1y2y2&#xB0;y3y3*y3&#xB0;y4y4&#xB0;y5y5&#xB0;y6y7y7*y7&#xB0;y8y9" RMS_MASS_ERROR_PROD="4.8039" RMS_RT_ERROR_PROD="0.0048">
        <FRAGMENT_ION IDS="41, 42, 43, 44, 45, 46, 47, 48, 49, 50, 51, 52, 53, 54, 55, 56, 57, 58, 59, 60, 61, 62, 63" />
      </SEQUENCE_MATCH>
    </PROTEIN>
    <PROTEIN ID="1342" AUTO_QC="2" CURATED="2" CONFIDENCE_LEVEL="" COVERAGE="12.59" SCORE="400.8392" PEP_MATCHES="4" VAR_MOD_MATCHES="1" FRAG_MATCHES="60" PEP_TOTAL="11" RMS_MASS_ERROR_PREC="1.1284" RMS_MASS_ERROR_FRAG="5.2975" RMS_RT_ERROR_FRAG="0.00485703227194719">
      <ENTRY>HBA_DANRE</ENTRY>
      <ACCESSION>Q90487</ACCESSION>
      <DESCRIPTION>Hemoglobin+subunit+alpha+OS%3DDanio+rerio+OX%3D7955+GN%3Dhbaa1+PE%3D2+SV%3D3</DESCRIPTION>
      <MW>15522.1051</MW>
      <AQ_FMOLES>0.0000</AQ_FMOLES>
      <AQ_NGRAMS>0.0000</AQ_NGRAMS>
      <PI>9.11</PI>
      <SEQUENCE>MSLSDTDKAVVKAIWAKISPKADEIGAEALARMLTVYPQTKTYFSHWADLSPGSGPVKKHGKTIMGAVGEAISKIDDLVGGLAALSELHAFKLRVDPANFKILSHNVIVVIAMLFPADFTPEVHVSVDKFFNNLALALSEKYR</SEQUENCE>
      <SEQUENCE_MATCH ID="9" START="95" END="101" COVERAGE="18.0948" FRAG_STRING="b2y1y2y3y3*y4y5*y6" RMS_MASS_ERROR_PROD="7.9693" RMS_RT_ERROR_PROD="0.0043">
        <FRAGMENT_ION IDS="64, 65, 66, 67, 68, 69, 70, 71" />
      </SEQUENCE_MATCH>
      <SEQUENCE_MATCH ID="49" START="33" END="41" COVERAGE="7.0200" FRAG_STRING="b2b3b3&#xB0;b4&#xB0;y1y2y2&#xB0;y3y3*y3&#xB0;y4y4&#xB0;y5y5&#xB0;y6y7&#xB0;y8y9" RMS_MASS_ERROR_PROD="5.2837" RMS_RT_ERROR_PROD="0.0059">
        <FRAGMENT_ION IDS="19, 20, 21, 22, 23, 24, 25, 26, 27, 28, 29, 30, 31, 32, 33, 34, 35, 36" />
      </SEQUENCE_MATCH>
      <SEQUENCE_MATCH ID="19" START="33" END="41" COVERAGE="9.6907" FRAG_STRING="b2b3b3&#xB0;b4b4&#xB0;b5b5&#xB0;y1y2y2&#xB0;y3y3*y3&#xB0;y4y4&#xB0;y5y5&#xB0;y6y7y7*y7&#xB0;y8y9" RMS_MASS_ERROR_PROD="4.8039" RMS_RT_ERROR_PROD="0.0048">
        <FRAGMENT_ION IDS="41, 42, 43, 44, 45, 46, 47, 48, 49, 50, 51, 52, 53, 54, 55, 56, 57, 58, 59, 60, 61, 62, 63" />
      </SEQUENCE_MATCH>
      <SEQUENCE_MATCH ID="25" START="93" END="101" COVERAGE="20.7486" FRAG_STRING="b2b4b5b6b7y1y2y3y4y5y9" RMS_MASS_ERROR_PROD="3.5988" RMS_RT_ERROR_PROD="0.0033">
        <FRAGMENT_ION IDS="74, 75, 76, 77, 78, 79, 80, 81, 82, 83, 84" />
      </SEQUENCE_MATCH>
    </PROTEIN>
    <PROTEIN ID="885" AUTO_QC="2" CURATED="2" CONFIDENCE_LEVEL="" COVERAGE="14.08" SCORE="1665.9430" PEP_MATCHES="3" VAR_MOD_MATCHES="1" FRAG_MATCHES="59" PEP_TOTAL="10" RMS_MASS_ERROR_PREC="1.1892" RMS_MASS_ERROR_FRAG="4.5556" RMS_RT_ERROR_FRAG="0.00487501719901965">
      <ENTRY>HBA_CARAU</ENTRY>
      <ACCESSION>P02018</ACCESSION>
      <DESCRIPTION>Hemoglobin+subunit+alpha+OS%3DCarassius+auratus+OX%3D7957+GN%3Dhba+PE%3D1+SV%3D1</DESCRIPTION>
      <MW>15425.9361</MW>
      <AQ_FMOLES>0.0000</AQ_FMOLES>
      <AQ_NGRAMS>0.0000</AQ_NGRAMS>
      <PI>9.51</PI>
      <SEQUENCE>SLSDKDKAVVKALWAKIGSRADEIGAEALGRMLTVYPQTKTYFSHWSDLSPGSGPVKKHGKTIMGAVGDAVSKIDDLVGALSALSELHAFKLRIDPANFKILAHNVIVVIGMLFPGDFTPEVHMSVDKFFQNLALALSEKYR</SEQUENCE>
      <SEQUENCE_MATCH ID="32" START="21" END="31" COVERAGE="18.6590" FRAG_STRING="b2b3b3&#xB0;b4b4&#xB0;b5b7b8b9y1y2y3y4y5y5&#xB0;y6y7y11" RMS_MASS_ERROR_PROD="3.2589" RMS_RT_ERROR_PROD="0.0038">
        <FRAGMENT_ION IDS="1, 2, 3, 4, 5, 6, 7, 8, 9, 10, 11, 12, 13, 14, 15, 16, 17, 18" />
      </SEQUENCE_MATCH>
      <SEQUENCE_MATCH ID="47" START="32" END="40" COVERAGE="7.0200" FRAG_STRING="b2b3b3&#xB0;b4&#xB0;y1y2y2&#xB0;y3y3*y3&#xB0;y4y4&#xB0;y5y5&#xB0;y6y7&#xB0;y8y9" RMS_MASS_ERROR_PROD="5.2837" RMS_RT_ERROR_PROD="0.0059">
        <FRAGMENT_ION IDS="19, 20, 21, 22, 23, 24, 25, 26, 27, 28, 29, 30, 31, 32, 33, 34, 35, 36" />
      </SEQUENCE_MATCH>
      <SEQUENCE_MATCH ID="17" START="32" END="40" COVERAGE="9.6907" FRAG_STRING="b2b3b3&#xB0;b4b4&#xB0;b5b5&#xB0;y1y2y2&#xB0;y3y3*y3&#xB0;y4y4&#xB0;y5y5&#xB0;y6y7y7*y7&#xB0;y8y9" RMS_MASS_ERROR_PROD="4.8039" RMS_RT_ERROR_PROD="0.0048">
        <FRAGMENT_ION IDS="41, 42, 43, 44, 45, 46, 47, 48, 49, 50, 51, 52, 53, 54, 55, 56, 57, 58, 59, 60, 61, 62, 63" />
      </SEQUENCE_MATCH>
    </PROTEIN>
  </HIT>
  <HIT>
    <PROTEIN ID="883" AUTO_QC="2" CURATED="2" CONFIDENCE_LEVEL="" COVERAGE="25.17" SCORE="695.0922" PEP_MATCHES="6" VAR_MOD_MATCHES="1" FRAG_MATCHES="67" PEP_TOTAL="11" RMS_MASS_ERROR_PREC="1.5792" RMS_MASS_ERROR_FRAG="5.1899" RMS_RT_ERROR_FRAG="0.00505303034073715">
      <ENTRY>HBA_CYPCA</ENTRY>
      <ACCESSION>P02016</ACCESSION>
      <DESCRIPTION>Hemoglobin+subunit+alpha+OS%3DCyprinus+carpio+OX%3D7962+GN%3Dhba+PE%3D1+SV%3D3</DESCRIPTION>
      <MW>15447.0651</MW>
      <AQ_FMOLES>0.0000</AQ_FMOLES>
      <AQ_NGRAMS>0.0000</AQ_NGRAMS>
      <PI>9.44</PI>
      <SEQUENCE>MSLSDKDKAAVKGLWAKISPKADDIGAEALGRMLTVYPQTKTYFAHWADLSPGSGPVKKHGKVIMGAVGDAVSKIDDLVGGLAALSELHAFKLRVDPANFKILAHNVIVVIGMLYPGDFPPEVHMSVDKFFQNLALALSEKYR</SEQUENCE>
      <SEQUENCE_MATCH ID="8" START="95" END="101" COVERAGE="18.0948" FRAG_STRING="b2y1y2y3y3*y4y5*y6" RMS_MASS_ERROR_PROD="7.9693" RMS_RT_ERROR_PROD="0.0043">
        <FRAGMENT_ION IDS="64, 65, 66, 67, 68, 69, 70, 71" />
      </SEQUENCE_MATCH>
      <SEQUENCE_MATCH ID="48" START="33" END="41" COVERAGE="7.0200" FRAG_STRING="b2b3b3&#xB0;b4&#xB0;y1y2y2&#xB0;y3y3*y3&#xB0;y4y4&#xB0;y5y5&#xB0;y6y7&#xB0;y8y9" RMS_MASS_ERROR_PROD="5.2837" RMS_RT_ERROR_PROD="0.0059">
        <FRAGMENT_ION IDS="19, 20, 21, 22, 23, 24, 25, 26, 27, 28, 29, 30, 31, 32, 33, 34, 35, 36" />
      </SEQUENCE_MATCH>
      <SEQUENCE_MATCH ID="66" START="42" END="59" COVERAGE="5.2268" FRAG_STRING="y8y16" RMS_MASS_ERROR_PROD="4.2944" RMS_RT_ERROR_PROD="0.0013">
        <FRAGMENT_ION IDS="72, 73" />
      </SEQUENCE_MATCH>
      <SEQUENCE_MATCH ID="82" START="42" END="58" COVERAGE="10.4672" FRAG_STRING="b8y7y15y17" RMS_MASS_ERROR_PROD="2.6471" RMS_RT_ERROR_PROD="0.0056">
        <FRAGMENT_ION IDS="37, 38, 39, 40" />
      </SEQUENCE_MATCH>
      <SEQUENCE_MATCH ID="18" START="33" END="41" COVERAGE="9.6907" FRAG_STRING="b2b3b3&#xB0;b4b4&#xB0;b5b5&#xB0;y1y2y2&#xB0;y3y3*y3&#xB0;y4y4&#xB0;y5y5&#xB0;y6y7y7*y7&#xB0;y8y9" RMS_MASS_ERROR_PROD="4.8039" RMS_RT_ERROR_PROD="0.0048">
        <FRAGMENT_ION IDS="41, 42, 43, 44, 45, 46, 47, 48, 49, 50, 51, 52, 53, 54, 55, 56, 57, 58, 59, 60, 61, 62, 63" />
      </SEQUENCE_MATCH>
      <SEQUENCE_MATCH ID="24" START="93" END="101" COVERAGE="20.7486" FRAG_STRING="b2b4b5b6b7y1y2y3y4y5y9" RMS_MASS_ERROR_PROD="3.5988" RMS_RT_ERROR_PROD="0.0033">
        <FRAGMENT_ION IDS="74, 75, 76, 77, 78, 79, 80, 81, 82, 83, 84" />
      </SEQUENCE_MATCH>
      <SEQUENCE_MATCH ID="50" START="33" END="41" COVERAGE="0.0000" FRAG_STRING="b5&#xB0;" RMS_MASS_ERROR_PROD="0.0000" RMS_RT_ERROR_PROD="0.0000">
        <FRAGMENT_ION IDS="85" />
      </SEQUENCE_MATCH>
    </PROTEIN>
  </HIT>
  <HIT>
    <PROTEIN ID="899" AUTO_QC="2" CURATED="2" CONFIDENCE_LEVEL="" COVERAGE="23.94" SCORE="242.8608" PEP_MATCHES="5" VAR_MOD_MATCHES="0" FRAG_MATCHES="30" PEP_TOTAL="8" RMS_MASS_ERROR_PREC="2.0655" RMS_MASS_ERROR_FRAG="5.1340" RMS_RT_ERROR_FRAG="0.00348969395366998">
      <ENTRY>HBA_ELEEL</ENTRY>
      <ACCESSION>P14520</ACCESSION>
      <DESCRIPTION>Hemoglobin+subunit+alpha+OS%3DElectrophorus+electricus+OX%3D8005+GN%3Dhba+PE%3D1+SV%3D1</DESCRIPTION>
      <MW>15343.7251</MW>
      <AQ_FMOLES>0.0000</AQ_FMOLES>
      <AQ_NGRAMS>0.0000</AQ_NGRAMS>
      <PI>9.53</PI>
      <SEQUENCE>SLTAKSKSIVKAFWGKIGSRADDIGAEAFGRMLTVYPETKTYFASWSDLSPGSAAVKKHGKTIMGGIAEAVGHIDDLTGGLASLSELHAFKLRVDPANFKILAHNLIVVLALFFPADFTPEVHMAVDKFFQNVASALSEKYR</SEQUENCE>
      <SEQUENCE_MATCH ID="44" START="21" END="31" COVERAGE="12.9775" FRAG_STRING="b3y7y11" RMS_MASS_ERROR_PROD="4.0618" RMS_RT_ERROR_PROD="0.0021">
        <FRAGMENT_ION IDS="86, 87, 88" />
      </SEQUENCE_MATCH>
      <SEQUENCE_MATCH ID="56" START="32" END="40" COVERAGE="7.7668" FRAG_STRING="y4y5y7y9" RMS_MASS_ERROR_PROD="3.8234" RMS_RT_ERROR_PROD="0.0028">
        <FRAGMENT_ION IDS="89, 90, 91, 92" />
      </SEQUENCE_MATCH>
      <SEQUENCE_MATCH ID="43" START="12" END="16" COVERAGE="27.2631" FRAG_STRING="y2y3y4y5" RMS_MASS_ERROR_PROD="2.8381" RMS_RT_ERROR_PROD="0.0037">
        <FRAGMENT_ION IDS="93, 94, 95, 96" />
      </SEQUENCE_MATCH>
      <SEQUENCE_MATCH ID="10" START="94" END="100" COVERAGE="18.0948" FRAG_STRING="b2y1y2y3y3*y4y5*y6" RMS_MASS_ERROR_PROD="7.9693" RMS_RT_ERROR_PROD="0.0043">
        <FRAGMENT_ION IDS="64, 65, 66, 67, 68, 69, 70, 71" />
      </SEQUENCE_MATCH>
      <SEQUENCE_MATCH ID="26" START="92" END="100" COVERAGE="20.7486" FRAG_STRING="b2b4b5b6b7y1y2y3y4y5y9" RMS_MASS_ERROR_PROD="3.5988" RMS_RT_ERROR_PROD="0.0033">
        <FRAGMENT_ION IDS="74, 75, 76, 77, 78, 79, 80, 81, 82, 83, 84" />
      </SEQUENCE_MATCH>
    </PROTEIN>
  </HIT>
  <HIT>
    <PROTEIN ID="1779" AUTO_QC="2" CURATED="1" CONFIDENCE_LEVEL="" COVERAGE="15.87" SCORE="225.1951" PEP_MATCHES="2" VAR_MOD_MATCHES="0" FRAG_MATCHES="13" PEP_TOTAL="12" RMS_MASS_ERROR_PREC="2.2884" RMS_MASS_ERROR_FRAG="4.3100" RMS_RT_ERROR_FRAG="0.00451434551778138">
      <ENTRY>FABPL_RHASA</ENTRY>
      <ACCESSION>P80856</ACCESSION>
      <DESCRIPTION>Fatty+acid-binding+protein_+liver+OS%3DRhamdia+sapo+OX%3D55673+GN%3Dfabp1+PE%3D1+SV%3D2</DESCRIPTION>
      <MW>14045.2145</MW>
      <AQ_FMOLES>0.0000</AQ_FMOLES>
      <AQ_NGRAMS>0.0000</AQ_NGRAMS>
      <PI>9.19</PI>
      <SEQUENCE>MAFSGTWQVYAQENYEEFLRAISLPEDVIKLAKDVKPVTEIQQTGNDFVITSKTPGKSVTNSFTIGKEAEITTMDGRKLKCIVKLEGGKLISETEKFSHKQEIKGGEMIETLTVAGTTMVRKSKKV</SEQUENCE>
      <SEQUENCE_MATCH ID="42" START="58" END="67" COVERAGE="8.4664" FRAG_STRING="b2y6y7y8y10" RMS_MASS_ERROR_PROD="4.2966" RMS_RT_ERROR_PROD="0.0040">
        <FRAGMENT_ION IDS="97, 98, 99, 100, 101" />
      </SEQUENCE_MATCH>
      <SEQUENCE_MATCH ID="83" START="21" END="30" COVERAGE="15.7340" FRAG_STRING="b2b3b3&#xB0;b4&#xB0;y6y7y8y10" RMS_MASS_ERROR_PROD="4.3184" RMS_RT_ERROR_PROD="0.0048">
        <FRAGMENT_ION IDS="102, 103, 104, 105, 106, 107, 108, 109" />
      </SEQUENCE_MATCH>
    </PROTEIN>
  </HIT>
  <HIT>
    <PROTEIN ID="1695" AUTO_QC="2" CURATED="1" CONFIDENCE_LEVEL="" COVERAGE="6.80" SCORE="215.8841" PEP_MATCHES="1" VAR_MOD_MATCHES="0" FRAG_MATCHES="8" PEP_TOTAL="12" RMS_MASS_ERROR_PREC="0.4818" RMS_MASS_ERROR_FRAG="5.5325" RMS_RT_ERROR_FRAG="0.00396821373379451">
      <ENTRY>HBB_ELEEL</ENTRY>
      <ACCESSION>P14521</ACCESSION>
      <DESCRIPTION>Hemoglobin+subunit+beta+OS%3DElectrophorus+electricus+OX%3D8005+GN%3Dhbb+PE%3D1+SV%3D1</DESCRIPTION>
      <MW>15779.1481</MW>
      <AQ_FMOLES>0.0000</AQ_FMOLES>
      <AQ_NGRAMS>0.0000</AQ_NGRAMS>
      <PI>9.59</PI>
      <SEQUENCE>VELTEAQRGAIVNLWGHLSPDEIGPQALARLLIVYPWTQRYFASFGNISSAAAIMGNPKVAAHGKVVVGALDKAVKNLNNIKGTYAALSTIHSEKLHVDPDNFRLLAESFTVSVAMKLGPSGFNAETQHALAKFLAEVVSALGKQYH</SEQUENCE>
      <SEQUENCE_MATCH ID="93" START="31" END="40" COVERAGE="17.9614" FRAG_STRING="b2b3b4b5y5y6y7y10" RMS_MASS_ERROR_PROD="5.5325" RMS_RT_ERROR_PROD="0.0040">
        <FRAGMENT_ION IDS="110, 111, 112, 113, 114, 115, 116, 117" />
      </SEQUENCE_MATCH>
    </PROTEIN>
    <PROTEIN ID="861" AUTO_QC="2" CURATED="1" CONFIDENCE_LEVEL="" COVERAGE="6.76" SCORE="215.8841" PEP_MATCHES="1" VAR_MOD_MATCHES="0" FRAG_MATCHES="8" PEP_TOTAL="11" RMS_MASS_ERROR_PREC="0.4818" RMS_MASS_ERROR_FRAG="5.5325" RMS_RT_ERROR_FRAG="0.00396821373379451">
      <ENTRY>HBB_SILAS</ENTRY>
      <ACCESSION>O13163</ACCESSION>
      <DESCRIPTION>Hemoglobin+subunit+beta+OS%3DSilurus+asotus+OX%3D30991+GN%3Dhbb+PE%3D2+SV%3D2</DESCRIPTION>
      <MW>16109.5499</MW>
      <AQ_FMOLES>0.0000</AQ_FMOLES>
      <AQ_NGRAMS>0.0000</AQ_NGRAMS>
      <PI>8.58</PI>
      <SEQUENCE>MVXWTDXERHVIADVWGKINPDEIGPHALARLLIVYPWTQRYFSSFGNLSNAAAILGNPKVAAHGKVVVGGLDKAVKHLDNVKGTYAKLSELHSEKLHVDPSNFTLLADCLTITLAAKFGPSVFTPEVHEVWQKFLNVAVAALGKQYH</SEQUENCE>
      <SEQUENCE_MATCH ID="94" START="32" END="41" COVERAGE="17.9614" FRAG_STRING="b2b3b4b5y5y6y7y10" RMS_MASS_ERROR_PROD="5.5325" RMS_RT_ERROR_PROD="0.0040">
        <FRAGMENT_ION IDS="110, 111, 112, 113, 114, 115, 116, 117" />
      </SEQUENCE_MATCH>
    </PROTEIN>
  </HIT>
</RESULT>
