# Supplementary material for: Metallomic Approach to Mercury and Selenium in the Liver Tissue of Psectrogaster amazonica and Raphiodon vulpinus from the Brazilian Amazon
Source: Int J Mol Sci. 2024 Nov 7;25(22):11946. doi: 10.3390/ijms252211946 (PMC11594490; doi:10.3390/ijms252211946)
Supplement: Supplementary file 1 [file ijms-25-11946-s001.zip › 2023MAI15_SPOT_IZABELA_61_20230525081225/2023MAI15_SPOT_IZABELA_61_IA_final_fragment.csv]

protein.key	protein.Entry	protein.Accession	protein.Description	protein.dataBaseType	protein.score	protein.falsePositiveRate	protein.avgMass	protein.MatchedProducts	protein.matchedPeptides	protein.digestPeps	protein.seqCover(%)	protein.MatchedPeptideIntenSum	protein.top3MatchedPeptideIntenSum	protein.MatchedProductIntenSum	protein.fmolOnColumn	protein.ngramOnColumn	protein.AutoCurate	protein.Key_ForHomologs	protein.SumForTotalProteins	peptide.Rank	peptide.Pass	peptide.matchType	peptide.modification	peptide.mhp	peptide.seq	peptide.OriginatingSeq	peptide.seqStart	peptide.seqLength	peptide.pI	peptide.componentID	peptide.MatchedProducts	peptide.UniqueProducts	peptide.ConsectiveMatchedProducts	peptide.ComplementaryMatchedProducts	peptide.rawScore	peptide.score	peptide.(X)-P Bond	peptide.MatchedProductsSumInten	peptide.MatchedProductsTheoretical	peptide.MatchedProductsString	peptide.ModelRT	peptide.Volume	peptide.CSA	peptide.ModelDrift	peptide.RelIntensity	peptide.AutoCurate	precursor.leID	precursor.mhp	precursor.mhpCal
1779	FABPL_RHASA	P80856	Fatty acid-binding protein_ liver OS=Rhamdia sapo OX=55673 GN=fabp1 PE=1 SV=2	Regular	1125.9390	0.00	14045.2145	23	2	12	15.87	406780	605289	90760			Green		1	1	Pass1	PepFrag1	None	1084.6249	AISLPEDVIK	AISLPEDVIK	20	10	4.07	0	11	11	7	2	6207.1010	6.8444	Identified	62346	9.8	b2b3b3°b4b4°y1y2y3y4y5y6°y7y8y10	14.4027	1042	124.261935390167	84.2619353901674	0.6044	Green	26	1084.6262	1084.6262
1779	FABPL_RHASA	P80856	Fatty acid-binding protein_ liver OS=Rhamdia sapo OX=55673 GN=fabp1 PE=1 SV=2	Regular	1125.9390	0.00	14045.2145	23	2	12	15.87	406780	605289	90760			Green		1	1	Pass1	PepFrag1	None	1084.6249	AISLPEDVIK	AISLPEDVIK	20	10	4.07	0	11	11	7	2	6207.1010	6.8444	Identified	62346	9.8	b2b3b3°b4b4°y1y2y3y4y5y6°y7y8y10	14.4027	1042	124.261935390167	84.2619353901674	0.6044	Green	26	1084.6262	1084.6262
1779	FABPL_RHASA	P80856	Fatty acid-binding protein_ liver OS=Rhamdia sapo OX=55673 GN=fabp1 PE=1 SV=2	Regular	1125.9390	0.00	14045.2145	23	2	12	15.87	406780	605289	90760			Green		1	1	Pass1	PepFrag1	None	1084.6249	AISLPEDVIK	AISLPEDVIK	20	10	4.07	0	11	11	7	2	6207.1010	6.8444	Identified	62346	9.8	b2b3b3°b4b4°y1y2y3y4y5y6°y7y8y10	14.4027	1042	124.261935390167	84.2619353901674	0.6044	Green	26	1084.6262	1084.6262
1779	FABPL_RHASA	P80856	Fatty acid-binding protein_ liver OS=Rhamdia sapo OX=55673 GN=fabp1 PE=1 SV=2	Regular	1125.9390	0.00	14045.2145	23	2	12	15.87	406780	605289	90760			Green		1	1	Pass1	PepFrag1	None	1084.6249	AISLPEDVIK	AISLPEDVIK	20	10	4.07	0	11	11	7	2	6207.1010	6.8444	Identified	62346	9.8	b2b3b3°b4b4°y1y2y3y4y5y6°y7y8y10	14.4027	1042	124.261935390167	84.2619353901674	0.6044	Green	26	1084.6262	1084.6262
1779	FABPL_RHASA	P80856	Fatty acid-binding protein_ liver OS=Rhamdia sapo OX=55673 GN=fabp1 PE=1 SV=2	Regular	1125.9390	0.00	14045.2145	23	2	12	15.87	406780	605289	90760			Green		1	1	Pass1	PepFrag1	None	1084.6249	AISLPEDVIK	AISLPEDVIK	20	10	4.07	0	11	11	7	2	6207.1010	6.8444	Identified	62346	9.8	b2b3b3°b4b4°y1y2y3y4y5y6°y7y8y10	14.4027	1042	124.261935390167	84.2619353901674	0.6044	Green	26	1084.6262	1084.6262
1779	FABPL_RHASA	P80856	Fatty acid-binding protein_ liver OS=Rhamdia sapo OX=55673 GN=fabp1 PE=1 SV=2	Regular	1125.9390	0.00	14045.2145	23	2	12	15.87	406780	605289	90760			Green		1	1	Pass1	PepFrag1	None	1084.6249	AISLPEDVIK	AISLPEDVIK	20	10	4.07	0	11	11	7	2	6207.1010	6.8444	Identified	62346	9.8	b2b3b3°b4b4°y1y2y3y4y5y6°y7y8y10	14.4027	1042	124.261935390167	84.2619353901674	0.6044	Green	26	1084.6262	1084.6262
1779	FABPL_RHASA	P80856	Fatty acid-binding protein_ liver OS=Rhamdia sapo OX=55673 GN=fabp1 PE=1 SV=2	Regular	1125.9390	0.00	14045.2145	23	2	12	15.87	406780	605289	90760			Green		1	1	Pass1	PepFrag1	None	1084.6249	AISLPEDVIK	AISLPEDVIK	20	10	4.07	0	11	11	7	2	6207.1010	6.8444	Identified	62346	9.8	b2b3b3°b4b4°y1y2y3y4y5y6°y7y8y10	14.4027	1042	124.261935390167	84.2619353901674	0.6044	Green	26	1084.6262	1084.6262
1779	FABPL_RHASA	P80856	Fatty acid-binding protein_ liver OS=Rhamdia sapo OX=55673 GN=fabp1 PE=1 SV=2	Regular	1125.9390	0.00	14045.2145	23	2	12	15.87	406780	605289	90760			Green		1	1	Pass1	PepFrag1	None	1084.6249	AISLPEDVIK	AISLPEDVIK	20	10	4.07	0	11	11	7	2	6207.1010	6.8444	Identified	62346	9.8	b2b3b3°b4b4°y1y2y3y4y5y6°y7y8y10	14.4027	1042	124.261935390167	84.2619353901674	0.6044	Green	26	1084.6262	1084.6262
1779	FABPL_RHASA	P80856	Fatty acid-binding protein_ liver OS=Rhamdia sapo OX=55673 GN=fabp1 PE=1 SV=2	Regular	1125.9390	0.00	14045.2145	23	2	12	15.87	406780	605289	90760			Green		1	1	Pass1	PepFrag1	None	1084.6249	AISLPEDVIK	AISLPEDVIK	20	10	4.07	0	11	11	7	2	6207.1010	6.8444	Identified	62346	9.8	b2b3b3°b4b4°y1y2y3y4y5y6°y7y8y10	14.4027	1042	124.261935390167	84.2619353901674	0.6044	Green	26	1084.6262	1084.6262
1779	FABPL_RHASA	P80856	Fatty acid-binding protein_ liver OS=Rhamdia sapo OX=55673 GN=fabp1 PE=1 SV=2	Regular	1125.9390	0.00	14045.2145	23	2	12	15.87	406780	605289	90760			Green		1	1	Pass1	PepFrag1	None	1084.6249	AISLPEDVIK	AISLPEDVIK	20	10	4.07	0	11	11	7	2	6207.1010	6.8444	Identified	62346	9.8	b2b3b3°b4b4°y1y2y3y4y5y6°y7y8y10	14.4027	1042	124.261935390167	84.2619353901674	0.6044	Green	26	1084.6262	1084.6262
1779	FABPL_RHASA	P80856	Fatty acid-binding protein_ liver OS=Rhamdia sapo OX=55673 GN=fabp1 PE=1 SV=2	Regular	1125.9390	0.00	14045.2145	23	2	12	15.87	406780	605289	90760			Green		1	1	Pass1	PepFrag1	None	1084.6249	AISLPEDVIK	AISLPEDVIK	20	10	4.07	0	11	11	7	2	6207.1010	6.8444	Identified	62346	9.8	b2b3b3°b4b4°y1y2y3y4y5y6°y7y8y10	14.4027	1042	124.261935390167	84.2619353901674	0.6044	Green	26	1084.6262	1084.6262
1779	FABPL_RHASA	P80856	Fatty acid-binding protein_ liver OS=Rhamdia sapo OX=55673 GN=fabp1 PE=1 SV=2	Regular	1125.9390	0.00	14045.2145	23	2	12	15.87	406780	605289	90760			Green		1	1	Pass1	PepFrag1	None	1084.6249	AISLPEDVIK	AISLPEDVIK	20	10	4.07	0	11	11	7	2	6207.1010	6.8444	Identified	62346	9.8	b2b3b3°b4b4°y1y2y3y4y5y6°y7y8y10	14.4027	1042	124.261935390167	84.2619353901674	0.6044	Green	26	1084.6262	1084.6262
1779	FABPL_RHASA	P80856	Fatty acid-binding protein_ liver OS=Rhamdia sapo OX=55673 GN=fabp1 PE=1 SV=2	Regular	1125.9390	0.00	14045.2145	23	2	12	15.87	406780	605289	90760			Green		1	1	Pass1	PepFrag1	None	1084.6249	AISLPEDVIK	AISLPEDVIK	20	10	4.07	0	11	11	7	2	6207.1010	6.8444	Identified	62346	9.8	b2b3b3°b4b4°y1y2y3y4y5y6°y7y8y10	14.4027	1042	124.261935390167	84.2619353901674	0.6044	Green	26	1084.6262	1084.6262
1779	FABPL_RHASA	P80856	Fatty acid-binding protein_ liver OS=Rhamdia sapo OX=55673 GN=fabp1 PE=1 SV=2	Regular	1125.9390	0.00	14045.2145	23	2	12	15.87	406780	605289	90760			Green		1	1	Pass1	PepFrag1	None	1084.6249	AISLPEDVIK	AISLPEDVIK	20	10	4.07	0	11	11	7	2	6207.1010	6.8444	Identified	62346	9.8	b2b3b3°b4b4°y1y2y3y4y5y6°y7y8y10	14.4027	1042	124.261935390167	84.2619353901674	0.6044	Green	26	1084.6262	1084.6262
1779	FABPL_RHASA	P80856	Fatty acid-binding protein_ liver OS=Rhamdia sapo OX=55673 GN=fabp1 PE=1 SV=2	Regular	1125.9390	0.00	14045.2145	23	2	12	15.87	406780	605289	90760			Green		0	2	Pass1	PepFrag1	None	1053.5575	SVTNSFTIGK	SVTNSFTIGK	57	10	9.97	1	11	11	7	2	7979.7300	6.9535		27915	8.4	b2b3b5b7°b8*y1y2y3y4y5y6y7y8°y10	12.6079	975	118.876509496102	78.8765094961024	0.3876	Green	12	1053.5585	1053.5585
1779	FABPL_RHASA	P80856	Fatty acid-binding protein_ liver OS=Rhamdia sapo OX=55673 GN=fabp1 PE=1 SV=2	Regular	1125.9390	0.00	14045.2145	23	2	12	15.87	406780	605289	90760			Green		0	2	Pass1	PepFrag1	None	1053.5575	SVTNSFTIGK	SVTNSFTIGK	57	10	9.97	1	11	11	7	2	7979.7300	6.9535		27915	8.4	b2b3b5b7°b8*y1y2y3y4y5y6y7y8°y10	12.6079	975	118.876509496102	78.8765094961024	0.3876	Green	12	1053.5585	1053.5585
1779	FABPL_RHASA	P80856	Fatty acid-binding protein_ liver OS=Rhamdia sapo OX=55673 GN=fabp1 PE=1 SV=2	Regular	1125.9390	0.00	14045.2145	23	2	12	15.87	406780	605289	90760			Green		0	2	Pass1	PepFrag1	None	1053.5575	SVTNSFTIGK	SVTNSFTIGK	57	10	9.97	1	11	11	7	2	7979.7300	6.9535		27915	8.4	b2b3b5b7°b8*y1y2y3y4y5y6y7y8°y10	12.6079	975	118.876509496102	78.8765094961024	0.3876	Green	12	1053.5585	1053.5585
1779	FABPL_RHASA	P80856	Fatty acid-binding protein_ liver OS=Rhamdia sapo OX=55673 GN=fabp1 PE=1 SV=2	Regular	1125.9390	0.00	14045.2145	23	2	12	15.87	406780	605289	90760			Green		0	2	Pass1	PepFrag1	None	1053.5575	SVTNSFTIGK	SVTNSFTIGK	57	10	9.97	1	11	11	7	2	7979.7300	6.9535		27915	8.4	b2b3b5b7°b8*y1y2y3y4y5y6y7y8°y10	12.6079	975	118.876509496102	78.8765094961024	0.3876	Green	12	1053.5585	1053.5585
1779	FABPL_RHASA	P80856	Fatty acid-binding protein_ liver OS=Rhamdia sapo OX=55673 GN=fabp1 PE=1 SV=2	Regular	1125.9390	0.00	14045.2145	23	2	12	15.87	406780	605289	90760			Green		0	2	Pass1	PepFrag1	None	1053.5575	SVTNSFTIGK	SVTNSFTIGK	57	10	9.97	1	11	11	7	2	7979.7300	6.9535		27915	8.4	b2b3b5b7°b8*y1y2y3y4y5y6y7y8°y10	12.6079	975	118.876509496102	78.8765094961024	0.3876	Green	12	1053.5585	1053.5585
1779	FABPL_RHASA	P80856	Fatty acid-binding protein_ liver OS=Rhamdia sapo OX=55673 GN=fabp1 PE=1 SV=2	Regular	1125.9390	0.00	14045.2145	23	2	12	15.87	406780	605289	90760			Green		0	2	Pass1	PepFrag1	None	1053.5575	SVTNSFTIGK	SVTNSFTIGK	57	10	9.97	1	11	11	7	2	7979.7300	6.9535		27915	8.4	b2b3b5b7°b8*y1y2y3y4y5y6y7y8°y10	12.6079	975	118.876509496102	78.8765094961024	0.3876	Green	12	1053.5585	1053.5585
1779	FABPL_RHASA	P80856	Fatty acid-binding protein_ liver OS=Rhamdia sapo OX=55673 GN=fabp1 PE=1 SV=2	Regular	1125.9390	0.00	14045.2145	23	2	12	15.87	406780	605289	90760			Green		0	2	Pass1	PepFrag1	None	1053.5575	SVTNSFTIGK	SVTNSFTIGK	57	10	9.97	1	11	11	7	2	7979.7300	6.9535		27915	8.4	b2b3b5b7°b8*y1y2y3y4y5y6y7y8°y10	12.6079	975	118.876509496102	78.8765094961024	0.3876	Green	12	1053.5585	1053.5585
1779	FABPL_RHASA	P80856	Fatty acid-binding protein_ liver OS=Rhamdia sapo OX=55673 GN=fabp1 PE=1 SV=2	Regular	1125.9390	0.00	14045.2145	23	2	12	15.87	406780	605289	90760			Green		0	2	Pass1	PepFrag1	None	1053.5575	SVTNSFTIGK	SVTNSFTIGK	57	10	9.97	1	11	11	7	2	7979.7300	6.9535		27915	8.4	b2b3b5b7°b8*y1y2y3y4y5y6y7y8°y10	12.6079	975	118.876509496102	78.8765094961024	0.3876	Green	12	1053.5585	1053.5585
1779	FABPL_RHASA	P80856	Fatty acid-binding protein_ liver OS=Rhamdia sapo OX=55673 GN=fabp1 PE=1 SV=2	Regular	1125.9390	0.00	14045.2145	23	2	12	15.87	406780	605289	90760			Green		0	2	Pass1	PepFrag1	None	1053.5575	SVTNSFTIGK	SVTNSFTIGK	57	10	9.97	1	11	11	7	2	7979.7300	6.9535		27915	8.4	b2b3b5b7°b8*y1y2y3y4y5y6y7y8°y10	12.6079	975	118.876509496102	78.8765094961024	0.3876	Green	12	1053.5585	1053.5585
1779	FABPL_RHASA	P80856	Fatty acid-binding protein_ liver OS=Rhamdia sapo OX=55673 GN=fabp1 PE=1 SV=2	Regular	1125.9390	0.00	14045.2145	23	2	12	15.87	406780	605289	90760			Green		0	2	Pass1	PepFrag1	None	1053.5575	SVTNSFTIGK	SVTNSFTIGK	57	10	9.97	1	11	11	7	2	7979.7300	6.9535		27915	8.4	b2b3b5b7°b8*y1y2y3y4y5y6y7y8°y10	12.6079	975	118.876509496102	78.8765094961024	0.3876	Green	12	1053.5585	1053.5585
1779	FABPL_RHASA	P80856	Fatty acid-binding protein_ liver OS=Rhamdia sapo OX=55673 GN=fabp1 PE=1 SV=2	Regular	1125.9390	0.00	14045.2145	23	2	12	15.87	406780	605289	90760			Green		0	2	Pass1	PepFrag1	None	1053.5575	SVTNSFTIGK	SVTNSFTIGK	57	10	9.97	1	11	11	7	2	7979.7300	6.9535		27915	8.4	b2b3b5b7°b8*y1y2y3y4y5y6y7y8°y10	12.6079	975	118.876509496102	78.8765094961024	0.3876	Green	12	1053.5585	1053.5585
1779	FABPL_RHASA	P80856	Fatty acid-binding protein_ liver OS=Rhamdia sapo OX=55673 GN=fabp1 PE=1 SV=2	Regular	1125.9390	0.00	14045.2145	23	2	12	15.87	406780	605289	90760			Green		0	2	Pass1	PepFrag1	None	1053.5575	SVTNSFTIGK	SVTNSFTIGK	57	10	9.97	1	11	11	7	2	7979.7300	6.9535		27915	8.4	b2b3b5b7°b8*y1y2y3y4y5y6y7y8°y10	12.6079	975	118.876509496102	78.8765094961024	0.3876	Green	12	1053.5585	1053.5585
1779	FABPL_RHASA	P80856	Fatty acid-binding protein_ liver OS=Rhamdia sapo OX=55673 GN=fabp1 PE=1 SV=2	Regular	1125.9390	0.00	14045.2145	23	2	12	15.87	406780	605289	90760			Green		0	2	Pass1	PepFrag1	None	1053.5575	SVTNSFTIGK	SVTNSFTIGK	57	10	9.97	1	11	11	7	2	7979.7300	6.9535		27915	8.4	b2b3b5b7°b8*y1y2y3y4y5y6y7y8°y10	12.6079	975	118.876509496102	78.8765094961024	0.3876	Green	12	1053.5585	1053.5585
1779	FABPL_RHASA	P80856	Fatty acid-binding protein_ liver OS=Rhamdia sapo OX=55673 GN=fabp1 PE=1 SV=2	Regular	1125.9390	0.00	14045.2145	23	2	12	15.87	406780	605289	90760			Green		0	2	Pass1	PepFrag1	None	1053.5575	SVTNSFTIGK	SVTNSFTIGK	57	10	9.97	1	11	11	7	2	7979.7300	6.9535		27915	8.4	b2b3b5b7°b8*y1y2y3y4y5y6y7y8°y10	12.6079	975	118.876509496102	78.8765094961024	0.3876	Green	12	1053.5585	1053.5585
1779	FABPL_RHASA	P80856	Fatty acid-binding protein_ liver OS=Rhamdia sapo OX=55673 GN=fabp1 PE=1 SV=2	Regular	1125.9390	0.00	14045.2145	23	2	12	15.87	406780	605289	90760			Green		0	3	Pass2	InSource	None	900.5037	SLPEDVIK	AISLPEDVIK	22	8	4.07	0	1	1	0	0	78.4931	0.0000	Identified	499	0.0	b2b2°b5°b6°	14.4003	851	108.570709084329	177.141418168657	0.0080	Green	25	900.5017	900.5017
1779	FABPL_RHASA	P80856	Fatty acid-binding protein_ liver OS=Rhamdia sapo OX=55673 GN=fabp1 PE=1 SV=2	Regular	1125.9390	0.00	14045.2145	23	2	12	15.87	406780	605289	90760			Green		0	3	Pass2	InSource	None	900.5037	SLPEDVIK	AISLPEDVIK	22	8	4.07	0	1	1	0	0	78.4931	0.0000	Identified	499	0.0	b2b2°b5°b6°	14.4003	851	108.570709084329	177.141418168657	0.0080	Green	25	900.5017	900.5017
1779	FABPL_RHASA	P80856	Fatty acid-binding protein_ liver OS=Rhamdia sapo OX=55673 GN=fabp1 PE=1 SV=2	Regular	1125.9390	0.00	14045.2145	23	2	12	15.87	406780	605289	90760			Green		0	3	Pass2	InSource	None	900.5037	SLPEDVIK	AISLPEDVIK	22	8	4.07	0	1	1	0	0	78.4931	0.0000	Identified	499	0.0	b2b2°b5°b6°	14.4003	851	108.570709084329	177.141418168657	0.0080	Green	25	900.5017	900.5017
1779	FABPL_RHASA	P80856	Fatty acid-binding protein_ liver OS=Rhamdia sapo OX=55673 GN=fabp1 PE=1 SV=2	Regular	1125.9390	0.00	14045.2145	23	2	12	15.87	406780	605289	90760			Green		0	3	Pass2	InSource	None	900.5037	SLPEDVIK	AISLPEDVIK	22	8	4.07	0	1	1	0	0	78.4931	0.0000	Identified	499	0.0	b2b2°b5°b6°	14.4003	851	108.570709084329	177.141418168657	0.0080	Green	25	900.5017	900.5017
1368	FA10A_DANRE	Q9I8L5	Fatty acid-binding protein 10-A_ liver basic OS=Danio rerio OX=7955 GN=fabp10a PE=1 SV=1	Regular	908.5621	0.00	14118.3056	29	4	12	16.67	38061	26722	11052			Green		1	1	Pass1	PepFrag1	None	1094.5034	EAEITTMDGK	EAEITTMDGK	67	10	3.82	3	9	9	6	1	8245.9380	6.8746		3902	3.4	b2°b3b3°b5°y2y3y4y5y6y7y8y10	11.4902	993	120.335139710428	80.3351397104284	0.3602	Green	4	1094.5034	1094.5034
1368	FA10A_DANRE	Q9I8L5	Fatty acid-binding protein 10-A_ liver basic OS=Danio rerio OX=7955 GN=fabp10a PE=1 SV=1	Regular	908.5621	0.00	14118.3056	29	4	12	16.67	38061	26722	11052			Green		1	1	Pass1	PepFrag1	None	1094.5034	EAEITTMDGK	EAEITTMDGK	67	10	3.82	3	9	9	6	1	8245.9380	6.8746		3902	3.4	b2°b3b3°b5°y2y3y4y5y6y7y8y10	11.4902	993	120.335139710428	80.3351397104284	0.3602	Green	4	1094.5034	1094.5034
1368	FA10A_DANRE	Q9I8L5	Fatty acid-binding protein 10-A_ liver basic OS=Danio rerio OX=7955 GN=fabp10a PE=1 SV=1	Regular	908.5621	0.00	14118.3056	29	4	12	16.67	38061	26722	11052			Green		1	1	Pass1	PepFrag1	None	1094.5034	EAEITTMDGK	EAEITTMDGK	67	10	3.82	3	9	9	6	1	8245.9380	6.8746		3902	3.4	b2°b3b3°b5°y2y3y4y5y6y7y8y10	11.4902	993	120.335139710428	80.3351397104284	0.3602	Green	4	1094.5034	1094.5034
1368	FA10A_DANRE	Q9I8L5	Fatty acid-binding protein 10-A_ liver basic OS=Danio rerio OX=7955 GN=fabp10a PE=1 SV=1	Regular	908.5621	0.00	14118.3056	29	4	12	16.67	38061	26722	11052			Green		1	1	Pass1	PepFrag1	None	1094.5034	EAEITTMDGK	EAEITTMDGK	67	10	3.82	3	9	9	6	1	8245.9380	6.8746		3902	3.4	b2°b3b3°b5°y2y3y4y5y6y7y8y10	11.4902	993	120.335139710428	80.3351397104284	0.3602	Green	4	1094.5034	1094.5034
1368	FA10A_DANRE	Q9I8L5	Fatty acid-binding protein 10-A_ liver basic OS=Danio rerio OX=7955 GN=fabp10a PE=1 SV=1	Regular	908.5621	0.00	14118.3056	29	4	12	16.67	38061	26722	11052			Green		1	1	Pass1	PepFrag1	None	1094.5034	EAEITTMDGK	EAEITTMDGK	67	10	3.82	3	9	9	6	1	8245.9380	6.8746		3902	3.4	b2°b3b3°b5°y2y3y4y5y6y7y8y10	11.4902	993	120.335139710428	80.3351397104284	0.3602	Green	4	1094.5034	1094.5034
1368	FA10A_DANRE	Q9I8L5	Fatty acid-binding protein 10-A_ liver basic OS=Danio rerio OX=7955 GN=fabp10a PE=1 SV=1	Regular	908.5621	0.00	14118.3056	29	4	12	16.67	38061	26722	11052			Green		1	1	Pass1	PepFrag1	None	1094.5034	EAEITTMDGK	EAEITTMDGK	67	10	3.82	3	9	9	6	1	8245.9380	6.8746		3902	3.4	b2°b3b3°b5°y2y3y4y5y6y7y8y10	11.4902	993	120.335139710428	80.3351397104284	0.3602	Green	4	1094.5034	1094.5034
1368	FA10A_DANRE	Q9I8L5	Fatty acid-binding protein 10-A_ liver basic OS=Danio rerio OX=7955 GN=fabp10a PE=1 SV=1	Regular	908.5621	0.00	14118.3056	29	4	12	16.67	38061	26722	11052			Green		1	1	Pass1	PepFrag1	None	1094.5034	EAEITTMDGK	EAEITTMDGK	67	10	3.82	3	9	9	6	1	8245.9380	6.8746		3902	3.4	b2°b3b3°b5°y2y3y4y5y6y7y8y10	11.4902	993	120.335139710428	80.3351397104284	0.3602	Green	4	1094.5034	1094.5034
1368	FA10A_DANRE	Q9I8L5	Fatty acid-binding protein 10-A_ liver basic OS=Danio rerio OX=7955 GN=fabp10a PE=1 SV=1	Regular	908.5621	0.00	14118.3056	29	4	12	16.67	38061	26722	11052			Green		1	1	Pass1	PepFrag1	None	1094.5034	EAEITTMDGK	EAEITTMDGK	67	10	3.82	3	9	9	6	1	8245.9380	6.8746		3902	3.4	b2°b3b3°b5°y2y3y4y5y6y7y8y10	11.4902	993	120.335139710428	80.3351397104284	0.3602	Green	4	1094.5034	1094.5034
1368	FA10A_DANRE	Q9I8L5	Fatty acid-binding protein 10-A_ liver basic OS=Danio rerio OX=7955 GN=fabp10a PE=1 SV=1	Regular	908.5621	0.00	14118.3056	29	4	12	16.67	38061	26722	11052			Green		1	1	Pass1	PepFrag1	None	1094.5034	EAEITTMDGK	EAEITTMDGK	67	10	3.82	3	9	9	6	1	8245.9380	6.8746		3902	3.4	b2°b3b3°b5°y2y3y4y5y6y7y8y10	11.4902	993	120.335139710428	80.3351397104284	0.3602	Green	4	1094.5034	1094.5034
1368	FA10A_DANRE	Q9I8L5	Fatty acid-binding protein 10-A_ liver basic OS=Danio rerio OX=7955 GN=fabp10a PE=1 SV=1	Regular	908.5621	0.00	14118.3056	29	4	12	16.67	38061	26722	11052			Green		1	1	Pass1	PepFrag1	None	1094.5034	EAEITTMDGK	EAEITTMDGK	67	10	3.82	3	9	9	6	1	8245.9380	6.8746		3902	3.4	b2°b3b3°b5°y2y3y4y5y6y7y8y10	11.4902	993	120.335139710428	80.3351397104284	0.3602	Green	4	1094.5034	1094.5034
1368	FA10A_DANRE	Q9I8L5	Fatty acid-binding protein 10-A_ liver basic OS=Danio rerio OX=7955 GN=fabp10a PE=1 SV=1	Regular	908.5621	0.00	14118.3056	29	4	12	16.67	38061	26722	11052			Green		1	1	Pass1	PepFrag1	None	1094.5034	EAEITTMDGK	EAEITTMDGK	67	10	3.82	3	9	9	6	1	8245.9380	6.8746		3902	3.4	b2°b3b3°b5°y2y3y4y5y6y7y8y10	11.4902	993	120.335139710428	80.3351397104284	0.3602	Green	4	1094.5034	1094.5034
1368	FA10A_DANRE	Q9I8L5	Fatty acid-binding protein 10-A_ liver basic OS=Danio rerio OX=7955 GN=fabp10a PE=1 SV=1	Regular	908.5621	0.00	14118.3056	29	4	12	16.67	38061	26722	11052			Green		1	1	Pass1	PepFrag1	None	1094.5034	EAEITTMDGK	EAEITTMDGK	67	10	3.82	3	9	9	6	1	8245.9380	6.8746		3902	3.4	b2°b3b3°b5°y2y3y4y5y6y7y8y10	11.4902	993	120.335139710428	80.3351397104284	0.3602	Green	4	1094.5034	1094.5034
1368	FA10A_DANRE	Q9I8L5	Fatty acid-binding protein 10-A_ liver basic OS=Danio rerio OX=7955 GN=fabp10a PE=1 SV=1	Regular	908.5621	0.00	14118.3056	29	4	12	16.67	38061	26722	11052			Green		0	2	Pass1	PepFrag1	None	1098.6405	AISLPEEVIK	AISLPEEVIK	20	10	4.26	4	5	5	1	1	1507.2420	6.1365	Identified	2652	3.0	b2b3b3°b4°y6y8y10	15.2020	1060	125.688886194619	85.6888861946188	0.2457	Green	32	1098.6422	1098.6422
1368	FA10A_DANRE	Q9I8L5	Fatty acid-binding protein 10-A_ liver basic OS=Danio rerio OX=7955 GN=fabp10a PE=1 SV=1	Regular	908.5621	0.00	14118.3056	29	4	12	16.67	38061	26722	11052			Green		0	2	Pass1	PepFrag1	None	1098.6405	AISLPEEVIK	AISLPEEVIK	20	10	4.26	4	5	5	1	1	1507.2420	6.1365	Identified	2652	3.0	b2b3b3°b4°y6y8y10	15.2020	1060	125.688886194619	85.6888861946188	0.2457	Green	32	1098.6422	1098.6422
1368	FA10A_DANRE	Q9I8L5	Fatty acid-binding protein 10-A_ liver basic OS=Danio rerio OX=7955 GN=fabp10a PE=1 SV=1	Regular	908.5621	0.00	14118.3056	29	4	12	16.67	38061	26722	11052			Green		0	2	Pass1	PepFrag1	None	1098.6405	AISLPEEVIK	AISLPEEVIK	20	10	4.26	4	5	5	1	1	1507.2420	6.1365	Identified	2652	3.0	b2b3b3°b4°y6y8y10	15.2020	1060	125.688886194619	85.6888861946188	0.2457	Green	32	1098.6422	1098.6422
1368	FA10A_DANRE	Q9I8L5	Fatty acid-binding protein 10-A_ liver basic OS=Danio rerio OX=7955 GN=fabp10a PE=1 SV=1	Regular	908.5621	0.00	14118.3056	29	4	12	16.67	38061	26722	11052			Green		0	2	Pass1	PepFrag1	None	1098.6405	AISLPEEVIK	AISLPEEVIK	20	10	4.26	4	5	5	1	1	1507.2420	6.1365	Identified	2652	3.0	b2b3b3°b4°y6y8y10	15.2020	1060	125.688886194619	85.6888861946188	0.2457	Green	32	1098.6422	1098.6422
1368	FA10A_DANRE	Q9I8L5	Fatty acid-binding protein 10-A_ liver basic OS=Danio rerio OX=7955 GN=fabp10a PE=1 SV=1	Regular	908.5621	0.00	14118.3056	29	4	12	16.67	38061	26722	11052			Green		0	2	Pass1	PepFrag1	None	1098.6405	AISLPEEVIK	AISLPEEVIK	20	10	4.26	4	5	5	1	1	1507.2420	6.1365	Identified	2652	3.0	b2b3b3°b4°y6y8y10	15.2020	1060	125.688886194619	85.6888861946188	0.2457	Green	32	1098.6422	1098.6422
1368	FA10A_DANRE	Q9I8L5	Fatty acid-binding protein 10-A_ liver basic OS=Danio rerio OX=7955 GN=fabp10a PE=1 SV=1	Regular	908.5621	0.00	14118.3056	29	4	12	16.67	38061	26722	11052			Green		0	2	Pass1	PepFrag1	None	1098.6405	AISLPEEVIK	AISLPEEVIK	20	10	4.26	4	5	5	1	1	1507.2420	6.1365	Identified	2652	3.0	b2b3b3°b4°y6y8y10	15.2020	1060	125.688886194619	85.6888861946188	0.2457	Green	32	1098.6422	1098.6422
1368	FA10A_DANRE	Q9I8L5	Fatty acid-binding protein 10-A_ liver basic OS=Danio rerio OX=7955 GN=fabp10a PE=1 SV=1	Regular	908.5621	0.00	14118.3056	29	4	12	16.67	38061	26722	11052			Green		0	2	Pass1	PepFrag1	None	1098.6405	AISLPEEVIK	AISLPEEVIK	20	10	4.26	4	5	5	1	1	1507.2420	6.1365	Identified	2652	3.0	b2b3b3°b4°y6y8y10	15.2020	1060	125.688886194619	85.6888861946188	0.2457	Green	32	1098.6422	1098.6422
1368	FA10A_DANRE	Q9I8L5	Fatty acid-binding protein 10-A_ liver basic OS=Danio rerio OX=7955 GN=fabp10a PE=1 SV=1	Regular	908.5621	0.00	14118.3056	29	4	12	16.67	38061	26722	11052			Green		0	3	Pass1	PepFrag1	None	1222.5984	EAEITTMDGKK	EAEITTMDGKK	67	11	4.44	2	6	6	4	0	1540.6380	6.1461		1975	2.2	y3y4y5y6y7y11	11.0057	1128	131.008367211463	91.0083672114626	0.0962	Green	3	1222.5997	1222.5997
1368	FA10A_DANRE	Q9I8L5	Fatty acid-binding protein 10-A_ liver basic OS=Danio rerio OX=7955 GN=fabp10a PE=1 SV=1	Regular	908.5621	0.00	14118.3056	29	4	12	16.67	38061	26722	11052			Green		0	3	Pass1	PepFrag1	None	1222.5984	EAEITTMDGKK	EAEITTMDGKK	67	11	4.44	2	6	6	4	0	1540.6380	6.1461		1975	2.2	y3y4y5y6y7y11	11.0057	1128	131.008367211463	91.0083672114626	0.0962	Green	3	1222.5997	1222.5997
1368	FA10A_DANRE	Q9I8L5	Fatty acid-binding protein 10-A_ liver basic OS=Danio rerio OX=7955 GN=fabp10a PE=1 SV=1	Regular	908.5621	0.00	14118.3056	29	4	12	16.67	38061	26722	11052			Green		0	3	Pass1	PepFrag1	None	1222.5984	EAEITTMDGKK	EAEITTMDGKK	67	11	4.44	2	6	6	4	0	1540.6380	6.1461		1975	2.2	y3y4y5y6y7y11	11.0057	1128	131.008367211463	91.0083672114626	0.0962	Green	3	1222.5997	1222.5997
1368	FA10A_DANRE	Q9I8L5	Fatty acid-binding protein 10-A_ liver basic OS=Danio rerio OX=7955 GN=fabp10a PE=1 SV=1	Regular	908.5621	0.00	14118.3056	29	4	12	16.67	38061	26722	11052			Green		0	3	Pass1	PepFrag1	None	1222.5984	EAEITTMDGKK	EAEITTMDGKK	67	11	4.44	2	6	6	4	0	1540.6380	6.1461		1975	2.2	y3y4y5y6y7y11	11.0057	1128	131.008367211463	91.0083672114626	0.0962	Green	3	1222.5997	1222.5997
1368	FA10A_DANRE	Q9I8L5	Fatty acid-binding protein 10-A_ liver basic OS=Danio rerio OX=7955 GN=fabp10a PE=1 SV=1	Regular	908.5621	0.00	14118.3056	29	4	12	16.67	38061	26722	11052			Green		0	3	Pass1	PepFrag1	None	1222.5984	EAEITTMDGKK	EAEITTMDGKK	67	11	4.44	2	6	6	4	0	1540.6380	6.1461		1975	2.2	y3y4y5y6y7y11	11.0057	1128	131.008367211463	91.0083672114626	0.0962	Green	3	1222.5997	1222.5997
1368	FA10A_DANRE	Q9I8L5	Fatty acid-binding protein 10-A_ liver basic OS=Danio rerio OX=7955 GN=fabp10a PE=1 SV=1	Regular	908.5621	0.00	14118.3056	29	4	12	16.67	38061	26722	11052			Green		0	3	Pass1	PepFrag1	None	1222.5984	EAEITTMDGKK	EAEITTMDGKK	67	11	4.44	2	6	6	4	0	1540.6380	6.1461		1975	2.2	y3y4y5y6y7y11	11.0057	1128	131.008367211463	91.0083672114626	0.0962	Green	3	1222.5997	1222.5997
1368	FA10A_DANRE	Q9I8L5	Fatty acid-binding protein 10-A_ liver basic OS=Danio rerio OX=7955 GN=fabp10a PE=1 SV=1	Regular	908.5621	0.00	14118.3056	29	4	12	16.67	38061	26722	11052			Green		0	4	Pass2	VarMod	Oxidation+M(7)	1110.4983	EAEITTMDGK	EAEITTMDGK	67	10	3.82	5	9	9	5	2	5640.8010	6.7097		2523	3.2	b2b2°b3b3°b4°b5°y2y3y5y6y7y8y10	10.8037	993	120.335139710428	80.3351397104284	0.2979	Green	2	1110.5000	1110.5000
1368	FA10A_DANRE	Q9I8L5	Fatty acid-binding protein 10-A_ liver basic OS=Danio rerio OX=7955 GN=fabp10a PE=1 SV=1	Regular	908.5621	0.00	14118.3056	29	4	12	16.67	38061	26722	11052			Green		0	4	Pass2	VarMod	Oxidation+M(7)	1110.4983	EAEITTMDGK	EAEITTMDGK	67	10	3.82	5	9	9	5	2	5640.8010	6.7097		2523	3.2	b2b2°b3b3°b4°b5°y2y3y5y6y7y8y10	10.8037	993	120.335139710428	80.3351397104284	0.2979	Green	2	1110.5000	1110.5000
1368	FA10A_DANRE	Q9I8L5	Fatty acid-binding protein 10-A_ liver basic OS=Danio rerio OX=7955 GN=fabp10a PE=1 SV=1	Regular	908.5621	0.00	14118.3056	29	4	12	16.67	38061	26722	11052			Green		0	4	Pass2	VarMod	Oxidation+M(7)	1110.4983	EAEITTMDGK	EAEITTMDGK	67	10	3.82	5	9	9	5	2	5640.8010	6.7097		2523	3.2	b2b2°b3b3°b4°b5°y2y3y5y6y7y8y10	10.8037	993	120.335139710428	80.3351397104284	0.2979	Green	2	1110.5000	1110.5000
1368	FA10A_DANRE	Q9I8L5	Fatty acid-binding protein 10-A_ liver basic OS=Danio rerio OX=7955 GN=fabp10a PE=1 SV=1	Regular	908.5621	0.00	14118.3056	29	4	12	16.67	38061	26722	11052			Green		0	4	Pass2	VarMod	Oxidation+M(7)	1110.4983	EAEITTMDGK	EAEITTMDGK	67	10	3.82	5	9	9	5	2	5640.8010	6.7097		2523	3.2	b2b2°b3b3°b4°b5°y2y3y5y6y7y8y10	10.8037	993	120.335139710428	80.3351397104284	0.2979	Green	2	1110.5000	1110.5000
1368	FA10A_DANRE	Q9I8L5	Fatty acid-binding protein 10-A_ liver basic OS=Danio rerio OX=7955 GN=fabp10a PE=1 SV=1	Regular	908.5621	0.00	14118.3056	29	4	12	16.67	38061	26722	11052			Green		0	4	Pass2	VarMod	Oxidation+M(7)	1110.4983	EAEITTMDGK	EAEITTMDGK	67	10	3.82	5	9	9	5	2	5640.8010	6.7097		2523	3.2	b2b2°b3b3°b4°b5°y2y3y5y6y7y8y10	10.8037	993	120.335139710428	80.3351397104284	0.2979	Green	2	1110.5000	1110.5000
1368	FA10A_DANRE	Q9I8L5	Fatty acid-binding protein 10-A_ liver basic OS=Danio rerio OX=7955 GN=fabp10a PE=1 SV=1	Regular	908.5621	0.00	14118.3056	29	4	12	16.67	38061	26722	11052			Green		0	4	Pass2	VarMod	Oxidation+M(7)	1110.4983	EAEITTMDGK	EAEITTMDGK	67	10	3.82	5	9	9	5	2	5640.8010	6.7097		2523	3.2	b2b2°b3b3°b4°b5°y2y3y5y6y7y8y10	10.8037	993	120.335139710428	80.3351397104284	0.2979	Green	2	1110.5000	1110.5000
1368	FA10A_DANRE	Q9I8L5	Fatty acid-binding protein 10-A_ liver basic OS=Danio rerio OX=7955 GN=fabp10a PE=1 SV=1	Regular	908.5621	0.00	14118.3056	29	4	12	16.67	38061	26722	11052			Green		0	4	Pass2	VarMod	Oxidation+M(7)	1110.4983	EAEITTMDGK	EAEITTMDGK	67	10	3.82	5	9	9	5	2	5640.8010	6.7097		2523	3.2	b2b2°b3b3°b4°b5°y2y3y5y6y7y8y10	10.8037	993	120.335139710428	80.3351397104284	0.2979	Green	2	1110.5000	1110.5000
1368	FA10A_DANRE	Q9I8L5	Fatty acid-binding protein 10-A_ liver basic OS=Danio rerio OX=7955 GN=fabp10a PE=1 SV=1	Regular	908.5621	0.00	14118.3056	29	4	12	16.67	38061	26722	11052			Green		0	4	Pass2	VarMod	Oxidation+M(7)	1110.4983	EAEITTMDGK	EAEITTMDGK	67	10	3.82	5	9	9	5	2	5640.8010	6.7097		2523	3.2	b2b2°b3b3°b4°b5°y2y3y5y6y7y8y10	10.8037	993	120.335139710428	80.3351397104284	0.2979	Green	2	1110.5000	1110.5000
1368	FA10A_DANRE	Q9I8L5	Fatty acid-binding protein 10-A_ liver basic OS=Danio rerio OX=7955 GN=fabp10a PE=1 SV=1	Regular	908.5621	0.00	14118.3056	29	4	12	16.67	38061	26722	11052			Green		0	4	Pass2	VarMod	Oxidation+M(7)	1110.4983	EAEITTMDGK	EAEITTMDGK	67	10	3.82	5	9	9	5	2	5640.8010	6.7097		2523	3.2	b2b2°b3b3°b4°b5°y2y3y5y6y7y8y10	10.8037	993	120.335139710428	80.3351397104284	0.2979	Green	2	1110.5000	1110.5000
1368	FA10A_DANRE	Q9I8L5	Fatty acid-binding protein 10-A_ liver basic OS=Danio rerio OX=7955 GN=fabp10a PE=1 SV=1	Regular	908.5621	0.00	14118.3056	29	4	12	16.67	38061	26722	11052			Green		0	4	Pass2	VarMod	Oxidation+M(7)	1110.4983	EAEITTMDGK	EAEITTMDGK	67	10	3.82	5	9	9	5	2	5640.8010	6.7097		2523	3.2	b2b2°b3b3°b4°b5°y2y3y5y6y7y8y10	10.8037	993	120.335139710428	80.3351397104284	0.2979	Green	2	1110.5000	1110.5000
1368	FA10A_DANRE	Q9I8L5	Fatty acid-binding protein 10-A_ liver basic OS=Danio rerio OX=7955 GN=fabp10a PE=1 SV=1	Regular	908.5621	0.00	14118.3056	29	4	12	16.67	38061	26722	11052			Green		0	4	Pass2	VarMod	Oxidation+M(7)	1110.4983	EAEITTMDGK	EAEITTMDGK	67	10	3.82	5	9	9	5	2	5640.8010	6.7097		2523	3.2	b2b2°b3b3°b4°b5°y2y3y5y6y7y8y10	10.8037	993	120.335139710428	80.3351397104284	0.2979	Green	2	1110.5000	1110.5000
1368	FA10A_DANRE	Q9I8L5	Fatty acid-binding protein 10-A_ liver basic OS=Danio rerio OX=7955 GN=fabp10a PE=1 SV=1	Regular	908.5621	0.00	14118.3056	29	4	12	16.67	38061	26722	11052			Green		0	4	Pass2	VarMod	Oxidation+M(7)	1110.4983	EAEITTMDGK	EAEITTMDGK	67	10	3.82	5	9	9	5	2	5640.8010	6.7097		2523	3.2	b2b2°b3b3°b4°b5°y2y3y5y6y7y8y10	10.8037	993	120.335139710428	80.3351397104284	0.2979	Green	2	1110.5000	1110.5000
1368	FA10A_DANRE	Q9I8L5	Fatty acid-binding protein 10-A_ liver basic OS=Danio rerio OX=7955 GN=fabp10a PE=1 SV=1	Regular	908.5621	0.00	14118.3056	29	4	12	16.67	38061	26722	11052			Green		0	4	Pass2	VarMod	Oxidation+M(7)	1110.4983	EAEITTMDGK	EAEITTMDGK	67	10	3.82	5	9	9	5	2	5640.8010	6.7097		2523	3.2	b2b2°b3b3°b4°b5°y2y3y5y6y7y8y10	10.8037	993	120.335139710428	80.3351397104284	0.2979	Green	2	1110.5000	1110.5000
[truncated: 40 more columns]
