# Supplementary material for: Metallomic Approach to Mercury and Selenium in the Liver Tissue of Psectrogaster amazonica and Raphiodon vulpinus from the Brazilian Amazon
Source: Int J Mol Sci. 2024 Nov 7;25(22):11946. doi: 10.3390/ijms252211946 (PMC11594490; doi:10.3390/ijms252211946)
Supplement: Supplementary file 1 [file ijms-25-11946-s001.zip › 2023MAI15_SPOT_IZABELA_61_20230525081225/2023MAI15_SPOT_IZABELA_61_IA_final_protein.csv]

protein.key	protein.Entry	protein.Accession	protein.Description	protein.dataBaseType	protein.score	protein.falsePositiveRate	protein.avgMass	protein.MatchedProducts	protein.matchedPeptides	protein.digestPeps	protein.seqCover(%)	protein.MatchedPeptideIntenSum	protein.top3MatchedPeptideIntenSum	protein.MatchedProductIntenSum	protein.fmolOnColumn	protein.ngramOnColumn	protein.AutoCurate	protein.Key_ForHomologs
1779	FABPL_RHASA	P80856	Fatty acid-binding protein_ liver OS=Rhamdia sapo OX=55673 GN=fabp1 PE=1 SV=2	Regular	1125.9390	0.00	14045.2145	23	2	12	15.87	406780	605289	90760			Green
1368	FA10A_DANRE	Q9I8L5	Fatty acid-binding protein 10-A_ liver basic OS=Danio rerio OX=7955 GN=fabp10a PE=1 SV=1	Regular	908.5621	0.00	14118.3056	29	4	12	16.67	38061	26722	11052			Green
