# Supplementary material for: Metallomic Approach to Mercury and Selenium in the Liver Tissue of Psectrogaster amazonica and Raphiodon vulpinus from the Brazilian Amazon
Source: Int J Mol Sci. 2024 Nov 7;25(22):11946. doi: 10.3390/ijms252211946 (PMC11594490; doi:10.3390/ijms252211946)
Supplement: Supplementary file 1 [file ijms-25-11946-s001.zip › 2023MAI15_SPOT_IZABELA_61_20230525081225/2023MAI15_SPOT_IZABELA_61_IA_workflow.xml]

<?xml version="1.0"?>
<RESULT ENTRIES_SEARCHED="7640" ID="_133294867454200271_0" TIME_CALCULATED="133294867454200271">
  <GeneratedBy Program="iaDBs.exe" Version="2.175" CompileDate="11/19/2015" CompileTime="6:33 PM">
    <CommandLine>-paraXMLFileName C:\Users\Administrator\AppData\Local\Temp\plgs8099084589024076810.params -pep3DFilename C:\Users\Administrator\AppData\Local\Temp\plgs8099084589024076810.bin -proteinFASTAFileName D:\Databases\OTOPHYSI_REV_MAI23_reverse.fas_def -outPutDirName C:\Users\Administrator\AppData\Local\Temp -outputUserDirName C:\Users\Administrator\AppData\Local\Temp -newWorkflowXML -maxCPUs 7 -WriteBinary 1</CommandLine>
  </GeneratedBy>
  <PARAMS>
    <PARAM NAME="InstrumentModel" VALUE="XEVO-G2QTOF" />
    <PARAM NAME="InstrumentSerialNumber" VALUE="YCA119" />
    <PARAM NAME="RawFile" VALUE="" />
    <PARAM NAME="AcquiredName" VALUE="2023MAI15_SPOT_IZABELA_48" />
    <PARAM NAME="AcquiredDate" VALUE="30-Dec-1899" />
    <PARAM NAME="AcquiredTime" VALUE="00:00:00" />
    <PARAM NAME="SampleDescription" VALUE="PEIXE" />
  </PARAMS>
  <CALCULATED>
    <OUTPUT NAME="AbsQuanResponseFactor" VALUE="-1" />
  </CALCULATED>
  <ANALYSIS_MODIFIER ENRICHED="FALSE" STATUS="FIXED">
    <MODIFIER MCAT_REAGENT="No" NAME="Carbamidomethyl+C">
      <MODIFIES APPLIES_TO="C" DELTA_MASS="57.0215" TYPE="SIDECHAIN" />
    </MODIFIER>
  </ANALYSIS_MODIFIER>
  <ANALYSIS_MODIFIER ENRICHED="FALSE" STATUS="VARIABLE">
    <MODIFIER MCAT_REAGENT="No" NAME="Oxidation+M">
      <MODIFIES APPLIES_TO="M" DELTA_MASS="15.9949" TYPE="SIDECHAIN" />
    </MODIFIER>
  </ANALYSIS_MODIFIER>
  <PRODUCT ID="1" HE_EMRT_ID="556" BY_TYPE="B" BY_INDEX="2" DB_MHPLUS="185.1285" CHARGE="1.00" INTENSITY="2753" MASS="185.1285" MASS_ERROR="0.0000" MASS_ERROR_PPM="0.0419" RT_ERROR="0.0015" RETENTION_TIME="14.4012" />
  <PRODUCT ID="2" HE_EMRT_ID="560" BY_TYPE="B" BY_INDEX="3" DB_MHPLUS="272.1605" CHARGE="1.00" INTENSITY="1148" MASS="272.1602" MASS_ERROR="-0.0002" MASS_ERROR_PPM="-0.8793" RT_ERROR="0.0011" RETENTION_TIME="14.4016" />
  <PRODUCT ID="3" HE_EMRT_ID="555" BY_TYPE="B" BY_INDEX="3" DB_MHPLUS="254.1499" CHARGE="1.00" INTENSITY="1166" MASS="254.1487" MASS_ERROR="-0.0013" MASS_ERROR_PPM="-4.9554" RT_ERROR="0.0021" RETENTION_TIME="14.4006" LOSS_TYPE="-H2O" />
  <PRODUCT ID="4" HE_EMRT_ID="564" BY_TYPE="B" BY_INDEX="4" DB_MHPLUS="385.2445" CHARGE="1.00" INTENSITY="274" MASS="385.2429" MASS_ERROR="-0.0016" MASS_ERROR_PPM="-4.2349" RT_ERROR="-0.0009" RETENTION_TIME="14.4036" />
  <PRODUCT ID="5" HE_EMRT_ID="551" BY_TYPE="B" BY_INDEX="4" DB_MHPLUS="367.2340" CHARGE="1.00" INTENSITY="890" MASS="367.2329" MASS_ERROR="-0.0011" MASS_ERROR_PPM="-3.0393" RT_ERROR="0.0034" RETENTION_TIME="14.3994" LOSS_TYPE="-H2O" />
  <PRODUCT ID="6" HE_EMRT_ID="548" BY_TYPE="Y" BY_INDEX="1" DB_MHPLUS="147.1128" CHARGE="1.00" INTENSITY="249" MASS="147.1130" MASS_ERROR="0.0002" MASS_ERROR_PPM="1.5314" RT_ERROR="0.0038" RETENTION_TIME="14.3990" />
  <PRODUCT ID="7" HE_EMRT_ID="539" BY_TYPE="Y" BY_INDEX="2" DB_MHPLUS="260.1969" CHARGE="1.00" INTENSITY="225" MASS="260.1961" MASS_ERROR="-0.0008" MASS_ERROR_PPM="-2.9017" RT_ERROR="0.0076" RETENTION_TIME="14.3951" />
  <PRODUCT ID="8" HE_EMRT_ID="537" BY_TYPE="Y" BY_INDEX="3" DB_MHPLUS="359.2653" CHARGE="1.00" INTENSITY="143" MASS="359.2647" MASS_ERROR="-0.0006" MASS_ERROR_PPM="-1.7276" RT_ERROR="0.0095" RETENTION_TIME="14.3932" />
  <PRODUCT ID="9" HE_EMRT_ID="532" BY_TYPE="Y" BY_INDEX="4" DB_MHPLUS="474.2922" CHARGE="1.00" INTENSITY="352" MASS="474.2920" MASS_ERROR="-0.0003" MASS_ERROR_PPM="-0.5797" RT_ERROR="0.0115" RETENTION_TIME="14.3912" />
  <PRODUCT ID="10" HE_EMRT_ID="542" BY_TYPE="Y" BY_INDEX="5" DB_MHPLUS="603.3348" CHARGE="1.00" INTENSITY="95" MASS="603.3352" MASS_ERROR="0.0003" MASS_ERROR_PPM="0.5570" RT_ERROR="0.0052" RETENTION_TIME="14.3975" />
  <PRODUCT ID="11" HE_EMRT_ID="536" BY_TYPE="Y" BY_INDEX="6" DB_MHPLUS="682.3770" CHARGE="1.00" INTENSITY="58" MASS="682.3782" MASS_ERROR="0.0012" MASS_ERROR_PPM="1.7093" RT_ERROR="0.0103" RETENTION_TIME="14.3924" LOSS_TYPE="-H2O" />
  <PRODUCT ID="12" HE_EMRT_ID="561" BY_TYPE="Y" BY_INDEX="7" DB_MHPLUS="813.4716" CHARGE="1.00" INTENSITY="1099" MASS="813.4717" MASS_ERROR="0.0001" MASS_ERROR_PPM="0.0670" RT_ERROR="0.0010" RETENTION_TIME="14.4017" />
  <PRODUCT ID="13" HE_EMRT_ID="565" BY_TYPE="Y" BY_INDEX="8" DB_MHPLUS="900.5037" CHARGE="1.00" INTENSITY="28113" MASS="900.5019" MASS_ERROR="-0.0018" MASS_ERROR_PPM="-1.9651" RT_ERROR="-0.0013" RETENTION_TIME="14.4040" />
  <PRODUCT ID="14" HE_EMRT_ID="552" BY_TYPE="Y" BY_INDEX="10" DB_MHPLUS="1084.6249" CHARGE="1.18" INTENSITY="25781" MASS="1084.6212" MASS_ERROR="-0.0037" MASS_ERROR_PPM="-3.3808" RT_ERROR="0.0031" RETENTION_TIME="14.3997" />
  <PRODUCT ID="15" HE_EMRT_ID="237" BY_TYPE="B" BY_INDEX="2" DB_MHPLUS="187.1077" CHARGE="1.00" INTENSITY="1584" MASS="187.1078" MASS_ERROR="0.0000" MASS_ERROR_PPM="0.1910" RT_ERROR="0.0006" RETENTION_TIME="12.6073" />
  <PRODUCT ID="16" HE_EMRT_ID="229" BY_TYPE="B" BY_INDEX="3" DB_MHPLUS="288.1554" CHARGE="1.00" INTENSITY="207" MASS="288.1559" MASS_ERROR="0.0005" MASS_ERROR_PPM="1.6623" RT_ERROR="0.0027" RETENTION_TIME="12.6052" />
  <PRODUCT ID="17" HE_EMRT_ID="232" BY_TYPE="B" BY_INDEX="5" DB_MHPLUS="489.2304" CHARGE="1.00" INTENSITY="58" MASS="489.2268" MASS_ERROR="-0.0036" MASS_ERROR_PPM="-7.3458" RT_ERROR="0.0016" RETENTION_TIME="12.6062" />
  <PRODUCT ID="18" HE_EMRT_ID="235" BY_TYPE="B" BY_INDEX="7" DB_MHPLUS="719.3359" CHARGE="1.00" INTENSITY="51" MASS="719.3284" MASS_ERROR="-0.0075" MASS_ERROR_PPM="-10.3982" RT_ERROR="0.0011" RETENTION_TIME="12.6067" LOSS_TYPE="-H2O" />
  <PRODUCT ID="19" HE_EMRT_ID="252" BY_TYPE="B" BY_INDEX="8" DB_MHPLUS="833.4040" CHARGE="1.00" INTENSITY="66" MASS="833.4105" MASS_ERROR="0.0066" MASS_ERROR_PPM="7.8838" RT_ERROR="-0.0069" RETENTION_TIME="12.6148" LOSS_TYPE="-NH3" />
  <PRODUCT ID="20" HE_EMRT_ID="220" BY_TYPE="Y" BY_INDEX="1" DB_MHPLUS="147.1128" CHARGE="1.00" INTENSITY="108" MASS="147.1129" MASS_ERROR="0.0001" MASS_ERROR_PPM="0.7178" RT_ERROR="0.0071" RETENTION_TIME="12.6008" />
  <PRODUCT ID="21" HE_EMRT_ID="233" BY_TYPE="Y" BY_INDEX="2" DB_MHPLUS="204.1343" CHARGE="1.00" INTENSITY="1011" MASS="204.1340" MASS_ERROR="-0.0003" MASS_ERROR_PPM="-1.2484" RT_ERROR="0.0016" RETENTION_TIME="12.6063" />
  <PRODUCT ID="22" HE_EMRT_ID="246" BY_TYPE="Y" BY_INDEX="3" DB_MHPLUS="317.2183" CHARGE="1.00" INTENSITY="414" MASS="317.2178" MASS_ERROR="-0.0005" MASS_ERROR_PPM="-1.7173" RT_ERROR="-0.0018" RETENTION_TIME="12.6097" />
  <PRODUCT ID="23" HE_EMRT_ID="239" BY_TYPE="Y" BY_INDEX="4" DB_MHPLUS="418.2660" CHARGE="1.00" INTENSITY="493" MASS="418.2661" MASS_ERROR="0.0001" MASS_ERROR_PPM="0.1511" RT_ERROR="-0.0002" RETENTION_TIME="12.6081" />
  <PRODUCT ID="24" HE_EMRT_ID="230" BY_TYPE="Y" BY_INDEX="5" DB_MHPLUS="565.3344" CHARGE="1.00" INTENSITY="275" MASS="565.3318" MASS_ERROR="-0.0026" MASS_ERROR_PPM="-4.6530" RT_ERROR="0.0024" RETENTION_TIME="12.6054" />
  <PRODUCT ID="25" HE_EMRT_ID="248" BY_TYPE="Y" BY_INDEX="6" DB_MHPLUS="652.3665" CHARGE="1.00" INTENSITY="912" MASS="652.3649" MASS_ERROR="-0.0016" MASS_ERROR_PPM="-2.4531" RT_ERROR="-0.0026" RETENTION_TIME="12.6105" />
  <PRODUCT ID="26" HE_EMRT_ID="247" BY_TYPE="Y" BY_INDEX="7" DB_MHPLUS="766.4094" CHARGE="1.00" INTENSITY="780" MASS="766.4087" MASS_ERROR="-0.0007" MASS_ERROR_PPM="-0.9393" RT_ERROR="-0.0022" RETENTION_TIME="12.6101" />
  <PRODUCT ID="27" HE_EMRT_ID="231" BY_TYPE="Y" BY_INDEX="8" DB_MHPLUS="849.4465" CHARGE="1.00" INTENSITY="90" MASS="849.4535" MASS_ERROR="0.0070" MASS_ERROR_PPM="8.2576" RT_ERROR="0.0022" RETENTION_TIME="12.6057" LOSS_TYPE="-H2O" />
  <PRODUCT ID="28" HE_EMRT_ID="225" BY_TYPE="Y" BY_INDEX="10" DB_MHPLUS="1053.5575" CHARGE="1.18" INTENSITY="21866" MASS="1053.5539" MASS_ERROR="-0.0036" MASS_ERROR_PPM="-3.3875" RT_ERROR="0.0042" RETENTION_TIME="12.6037" />
  <PRODUCT ID="29" HE_EMRT_ID="534" BY_TYPE="B" BY_INDEX="2" DB_MHPLUS="201.1234" CHARGE="1.00" INTENSITY="115" MASS="201.1241" MASS_ERROR="0.0008" MASS_ERROR_PPM="3.7428" RT_ERROR="0.0082" RETENTION_TIME="14.3921" />
  <PRODUCT ID="30" HE_EMRT_ID="533" BY_TYPE="B" BY_INDEX="2" DB_MHPLUS="183.1128" CHARGE="1.00" INTENSITY="69" MASS="183.1121" MASS_ERROR="-0.0007" MASS_ERROR_PPM="-3.8660" RT_ERROR="0.0089" RETENTION_TIME="14.3913" LOSS_TYPE="-H2O" />
  <PRODUCT ID="31" HE_EMRT_ID="574" BY_TYPE="B" BY_INDEX="5" DB_MHPLUS="524.2351" CHARGE="1.00" INTENSITY="120" MASS="524.2372" MASS_ERROR="0.0021" MASS_ERROR_PPM="3.9227" RT_ERROR="-0.0134" RETENTION_TIME="14.4136" LOSS_TYPE="-H2O" />
  <PRODUCT ID="32" HE_EMRT_ID="538" BY_TYPE="B" BY_INDEX="6" DB_MHPLUS="623.3035" CHARGE="1.00" INTENSITY="195" MASS="623.3048" MASS_ERROR="0.0013" MASS_ERROR_PPM="2.1161" RT_ERROR="0.0055" RETENTION_TIME="14.3947" LOSS_TYPE="-H2O" />
  <PRODUCT ID="33" HE_EMRT_ID="54" BY_TYPE="Y" BY_INDEX="3" DB_MHPLUS="332.2292" CHARGE="1.00" INTENSITY="62" MASS="332.2285" MASS_ERROR="-0.0007" MASS_ERROR_PPM="-2.2232" RT_ERROR="0.0010" RETENTION_TIME="11.0046" />
  <PRODUCT ID="34" HE_EMRT_ID="60" BY_TYPE="Y" BY_INDEX="4" DB_MHPLUS="447.2562" CHARGE="1.00" INTENSITY="110" MASS="447.2464" MASS_ERROR="-0.0098" MASS_ERROR_PPM="-21.8355" RT_ERROR="-0.0027" RETENTION_TIME="11.0084" />
  <PRODUCT ID="35" HE_EMRT_ID="58" BY_TYPE="Y" BY_INDEX="5" DB_MHPLUS="578.2967" CHARGE="1.00" INTENSITY="120" MASS="578.2953" MASS_ERROR="-0.0013" MASS_ERROR_PPM="-2.2749" RT_ERROR="-0.0017" RETENTION_TIME="11.0074" />
  <PRODUCT ID="36" HE_EMRT_ID="53" BY_TYPE="Y" BY_INDEX="6" DB_MHPLUS="679.3443" CHARGE="1.00" INTENSITY="130" MASS="679.3408" MASS_ERROR="-0.0036" MASS_ERROR_PPM="-5.2799" RT_ERROR="0.0019" RETENTION_TIME="11.0038" />
  <PRODUCT ID="37" HE_EMRT_ID="50" BY_TYPE="Y" BY_INDEX="7" DB_MHPLUS="780.3920" CHARGE="1.00" INTENSITY="208" MASS="780.3922" MASS_ERROR="0.0001" MASS_ERROR_PPM="0.1902" RT_ERROR="0.0040" RETENTION_TIME="11.0017" />
  <PRODUCT ID="38" HE_EMRT_ID="61" BY_TYPE="Y" BY_INDEX="11" DB_MHPLUS="1222.5984" CHARGE="2.00" INTENSITY="1345" MASS="1222.5984" MASS_ERROR="0.0000" MASS_ERROR_PPM="0.0184" RT_ERROR="-0.0027" RETENTION_TIME="11.0084" />
  <PRODUCT ID="39" HE_EMRT_ID="92" BY_TYPE="B" BY_INDEX="2" DB_MHPLUS="183.0764" CHARGE="1.00" INTENSITY="67" MASS="183.0765" MASS_ERROR="0.0001" MASS_ERROR_PPM="0.4476" RT_ERROR="-0.0019" RETENTION_TIME="11.4922" LOSS_TYPE="-H2O" />
  <PRODUCT ID="40" HE_EMRT_ID="97" BY_TYPE="B" BY_INDEX="3" DB_MHPLUS="330.1296" CHARGE="1.00" INTENSITY="58" MASS="330.1287" MASS_ERROR="-0.0009" MASS_ERROR_PPM="-2.7657" RT_ERROR="-0.0035" RETENTION_TIME="11.4937" />
  <PRODUCT ID="41" HE_EMRT_ID="93" BY_TYPE="B" BY_INDEX="3" DB_MHPLUS="312.1190" CHARGE="1.00" INTENSITY="85" MASS="312.1170" MASS_ERROR="-0.0020" MASS_ERROR_PPM="-6.4828" RT_ERROR="-0.0020" RETENTION_TIME="11.4922" LOSS_TYPE="-H2O" />
  <PRODUCT ID="42" HE_EMRT_ID="87" BY_TYPE="B" BY_INDEX="5" DB_MHPLUS="526.2508" CHARGE="1.00" INTENSITY="71" MASS="526.2513" MASS_ERROR="0.0006" MASS_ERROR_PPM="1.0887" RT_ERROR="-0.0007" RETENTION_TIME="11.4909" LOSS_TYPE="-H2O" />
  <PRODUCT ID="43" HE_EMRT_ID="82" BY_TYPE="Y" BY_INDEX="2" DB_MHPLUS="204.1343" CHARGE="1.00" INTENSITY="131" MASS="204.1340" MASS_ERROR="-0.0003" MASS_ERROR_PPM="-1.2725" RT_ERROR="0.0043" RETENTION_TIME="11.4860" />
  <PRODUCT ID="44" HE_EMRT_ID="91" BY_TYPE="Y" BY_INDEX="3" DB_MHPLUS="319.1612" CHARGE="1.00" INTENSITY="152" MASS="319.1597" MASS_ERROR="-0.0015" MASS_ERROR_PPM="-4.8497" RT_ERROR="-0.0015" RETENTION_TIME="11.4918" />
  <PRODUCT ID="45" HE_EMRT_ID="90" BY_TYPE="Y" BY_INDEX="4" DB_MHPLUS="450.2017" CHARGE="1.00" INTENSITY="103" MASS="450.2001" MASS_ERROR="-0.0016" MASS_ERROR_PPM="-3.4484" RT_ERROR="-0.0011" RETENTION_TIME="11.4913" />
  <PRODUCT ID="46" HE_EMRT_ID="98" BY_TYPE="Y" BY_INDEX="5" DB_MHPLUS="551.2494" CHARGE="1.00" INTENSITY="200" MASS="551.2476" MASS_ERROR="-0.0017" MASS_ERROR_PPM="-3.1645" RT_ERROR="-0.0048" RETENTION_TIME="11.4950" />
  <PRODUCT ID="47" HE_EMRT_ID="96" BY_TYPE="Y" BY_INDEX="6" DB_MHPLUS="652.2971" CHARGE="1.00" INTENSITY="1019" MASS="652.2946" MASS_ERROR="-0.0025" MASS_ERROR_PPM="-3.7867" RT_ERROR="-0.0028" RETENTION_TIME="11.4931" />
  <PRODUCT ID="48" HE_EMRT_ID="95" BY_TYPE="Y" BY_INDEX="7" DB_MHPLUS="765.3811" CHARGE="1.00" INTENSITY="207" MASS="765.3770" MASS_ERROR="-0.0041" MASS_ERROR_PPM="-5.4062" RT_ERROR="-0.0022" RETENTION_TIME="11.4924" />
  <PRODUCT ID="49" HE_EMRT_ID="89" BY_TYPE="Y" BY_INDEX="8" DB_MHPLUS="894.4237" CHARGE="1.00" INTENSITY="166" MASS="894.4153" MASS_ERROR="-0.0084" MASS_ERROR_PPM="-9.4473" RT_ERROR="-0.0010" RETENTION_TIME="11.4912" />
  <PRODUCT ID="50" HE_EMRT_ID="85" BY_TYPE="Y" BY_INDEX="10" DB_MHPLUS="1094.5034" CHARGE="1.33" INTENSITY="1643" MASS="1094.5000" MASS_ERROR="-0.0034" MASS_ERROR_PPM="-3.1031" RT_ERROR="-0.0002" RETENTION_TIME="11.4905" />
  <PRODUCT ID="51" HE_EMRT_ID="630" BY_TYPE="B" BY_INDEX="2" DB_MHPLUS="185.1285" CHARGE="1.00" INTENSITY="130" MASS="185.1282" MASS_ERROR="-0.0002" MASS_ERROR_PPM="-1.1371" RT_ERROR="-0.0023" RETENTION_TIME="15.2043" />
  <PRODUCT ID="52" HE_EMRT_ID="634" BY_TYPE="B" BY_INDEX="3" DB_MHPLUS="272.1605" CHARGE="1.00" INTENSITY="58" MASS="272.1600" MASS_ERROR="-0.0004" MASS_ERROR_PPM="-1.6511" RT_ERROR="-0.0060" RETENTION_TIME="15.2080" />
  <PRODUCT ID="53" HE_EMRT_ID="625" BY_TYPE="B" BY_INDEX="3" DB_MHPLUS="254.1499" CHARGE="1.00" INTENSITY="70" MASS="254.1495" MASS_ERROR="-0.0005" MASS_ERROR_PPM="-1.8153" RT_ERROR="-0.0006" RETENTION_TIME="15.2026" LOSS_TYPE="-H2O" />
  <PRODUCT ID="54" HE_EMRT_ID="633" BY_TYPE="B" BY_INDEX="4" DB_MHPLUS="367.2340" CHARGE="1.00" INTENSITY="57" MASS="367.2320" MASS_ERROR="-0.0020" MASS_ERROR_PPM="-5.4689" RT_ERROR="-0.0051" RETENTION_TIME="15.2071" LOSS_TYPE="-H2O" />
  <PRODUCT ID="55" HE_EMRT_ID="635" BY_TYPE="Y" BY_INDEX="6" DB_MHPLUS="714.4032" CHARGE="1.00" INTENSITY="736" MASS="714.4036" MASS_ERROR="0.0003" MASS_ERROR_PPM="0.4509" RT_ERROR="-0.0066" RETENTION_TIME="15.2086" />
  <PRODUCT ID="56" HE_EMRT_ID="632" BY_TYPE="Y" BY_INDEX="8" DB_MHPLUS="914.5193" CHARGE="1.00" INTENSITY="885" MASS="914.5195" MASS_ERROR="0.0002" MASS_ERROR_PPM="0.2041" RT_ERROR="-0.0050" RETENTION_TIME="15.2070" />
  <PRODUCT ID="57" HE_EMRT_ID="631" BY_TYPE="Y" BY_INDEX="10" DB_MHPLUS="1098.6405" CHARGE="1.37" INTENSITY="716" MASS="1098.6356" MASS_ERROR="-0.0049" MASS_ERROR_PPM="-4.4732" RT_ERROR="-0.0043" RETENTION_TIME="15.2063" />
  <PRODUCT ID="58" HE_EMRT_ID="42" BY_TYPE="B" BY_INDEX="2" DB_MHPLUS="201.0870" CHARGE="1.00" INTENSITY="65" MASS="201.0876" MASS_ERROR="0.0006" MASS_ERROR_PPM="3.1433" RT_ERROR="-0.0050" RETENTION_TIME="10.8087" />
  <PRODUCT ID="59" HE_EMRT_ID="33" BY_TYPE="B" BY_INDEX="2" DB_MHPLUS="183.0764" CHARGE="1.00" INTENSITY="72" MASS="183.0769" MASS_ERROR="0.0005" MASS_ERROR_PPM="2.5410" RT_ERROR="0.0002" RETENTION_TIME="10.8035" LOSS_TYPE="-H2O" />
  <PRODUCT ID="60" HE_EMRT_ID="29" BY_TYPE="B" BY_INDEX="3" DB_MHPLUS="330.1296" CHARGE="1.00" INTENSITY="52" MASS="330.1304" MASS_ERROR="0.0008" MASS_ERROR_PPM="2.5442" RT_ERROR="0.0009" RETENTION_TIME="10.8028" />
  <PRODUCT ID="61" HE_EMRT_ID="37" BY_TYPE="B" BY_INDEX="3" DB_MHPLUS="312.1190" CHARGE="1.00" INTENSITY="72" MASS="312.1176" MASS_ERROR="-0.0014" MASS_ERROR_PPM="-4.4406" RT_ERROR="-0.0022" RETENTION_TIME="10.8059" LOSS_TYPE="-H2O" />
  <PRODUCT ID="62" HE_EMRT_ID="30" BY_TYPE="B" BY_INDEX="4" DB_MHPLUS="425.2031" CHARGE="1.00" INTENSITY="60" MASS="425.2031" MASS_ERROR="0.0000" MASS_ERROR_PPM="0.1074" RT_ERROR="0.0008" RETENTION_TIME="10.8029" LOSS_TYPE="-H2O" />
  <PRODUCT ID="63" HE_EMRT_ID="40" BY_TYPE="B" BY_INDEX="5" DB_MHPLUS="526.2508" CHARGE="1.00" INTENSITY="50" MASS="526.2462" MASS_ERROR="-0.0046" MASS_ERROR_PPM="-8.7423" RT_ERROR="-0.0043" RETENTION_TIME="10.8080" LOSS_TYPE="-H2O" />
  <PRODUCT ID="64" HE_EMRT_ID="28" BY_TYPE="Y" BY_INDEX="2" DB_MHPLUS="204.1343" CHARGE="1.00" INTENSITY="86" MASS="204.1344" MASS_ERROR="0.0001" MASS_ERROR_PPM="0.4517" RT_ERROR="0.0013" RETENTION_TIME="10.8024" />
  <PRODUCT ID="65" HE_EMRT_ID="23" BY_TYPE="Y" BY_INDEX="3" DB_MHPLUS="319.1612" CHARGE="1.00" INTENSITY="60" MASS="319.1612" MASS_ERROR="0.0000" MASS_ERROR_PPM="-0.1158" RT_ERROR="0.0041" RETENTION_TIME="10.7996" />
  <PRODUCT ID="66" HE_EMRT_ID="39" BY_TYPE="Y" BY_INDEX="5" DB_MHPLUS="567.2443" CHARGE="1.00" INTENSITY="143" MASS="567.2423" MASS_ERROR="-0.0020" MASS_ERROR_PPM="-3.5257" RT_ERROR="-0.0039" RETENTION_TIME="10.8076" />
  <PRODUCT ID="67" HE_EMRT_ID="43" BY_TYPE="Y" BY_INDEX="6" DB_MHPLUS="668.2920" CHARGE="1.00" INTENSITY="701" MASS="668.2902" MASS_ERROR="-0.0017" MASS_ERROR_PPM="-2.5742" RT_ERROR="-0.0057" RETENTION_TIME="10.8094" />
  <PRODUCT ID="68" HE_EMRT_ID="36" BY_TYPE="Y" BY_INDEX="7" DB_MHPLUS="781.3760" CHARGE="1.00" INTENSITY="131" MASS="781.3790" MASS_ERROR="0.0030" MASS_ERROR_PPM="3.8213" RT_ERROR="-0.0021" RETENTION_TIME="10.8058" />
  <PRODUCT ID="69" HE_EMRT_ID="32" BY_TYPE="Y" BY_INDEX="8" DB_MHPLUS="910.4186" CHARGE="1.00" INTENSITY="67" MASS="910.4221" MASS_ERROR="0.0035" MASS_ERROR_PPM="3.8461" RT_ERROR="0.0004" RETENTION_TIME="10.8033" />
  <PRODUCT ID="70" HE_EMRT_ID="41" BY_TYPE="Y" BY_INDEX="10" DB_MHPLUS="1110.4983" CHARGE="1.74" INTENSITY="964" MASS="1110.4992" MASS_ERROR="0.0008" MASS_ERROR_PPM="0.7573" RT_ERROR="-0.0047" RETENTION_TIME="10.8084" />
  <PEPTIDE ID="2" PROT_ID="1368" QUERY_MASS_ID="2" MASS="1110.4983" SEQUENCE="EAEITTMDGK" TYPE="VAR_MOD">
    <MATCH_MODIFIER NAME="Oxidation+M" POS="7" />
  </PEPTIDE>
  <PEPTIDE ID="3" PROT_ID="1368" QUERY_MASS_ID="3" MASS="1222.5984" SEQUENCE="EAEITTMDGKK" TYPE="PEP_FRAG_1" />
  <PEPTIDE ID="4" PROT_ID="1368" QUERY_MASS_ID="4" MASS="1094.5034" SEQUENCE="EAEITTMDGK" TYPE="PEP_FRAG_1" />
  <PEPTIDE ID="12" PROT_ID="1779" QUERY_MASS_ID="12" MASS="1053.5575" SEQUENCE="SVTNSFTIGK" TYPE="PEP_FRAG_1" />
  <PEPTIDE ID="25" PROT_ID="1779" QUERY_MASS_ID="25" MASS="900.5037" SEQUENCE="SLPEDVIK" TYPE="IN_SOURCE" />
  <PEPTIDE ID="26" PROT_ID="1779" QUERY_MASS_ID="26" MASS="1084.6249" SEQUENCE="AISLPEDVIK" TYPE="PEP_FRAG_1" />
  <PEPTIDE ID="32" PROT_ID="1368" QUERY_MASS_ID="32" MASS="1098.6405" SEQUENCE="AISLPEEVIK" TYPE="PEP_FRAG_1" />
  <QUERY_MASS ID="1" LE_ID="1" CHARGE="2.00" INTENSITY="2589" MASS="1238.5962" RETENTION_TIME="10.5669" />
  <QUERY_MASS ID="2" LE_ID="2" CHARGE="2.00" INTENSITY="11339" MASS="1110.5000" RETENTION_TIME="10.8037">
    <MASS_MATCH ID="2" AUTO_QC="2" CURATED="2" CALC_INTEN="11339" CALC_MASS="1110.5000" MASS_ERROR="0.0017" MASS_ERROR_PPM="1.5281" QUERY_ID="_133294867454200271_0" SCORE="6.7097" TYPE="VAR_MOD" />
  </QUERY_MASS>
  <QUERY_MASS ID="3" LE_ID="3" CHARGE="2.00" INTENSITY="3660" MASS="1222.5997" RETENTION_TIME="11.0057">
    <MASS_MATCH ID="3" AUTO_QC="2" CURATED="2" CALC_INTEN="3660" CALC_MASS="1222.5997" MASS_ERROR="0.0013" MASS_ERROR_PPM="1.0778" QUERY_ID="_133294867454200271_0" SCORE="6.1461" TYPE="PEP_FRAG_1" />
  </QUERY_MASS>
  <QUERY_MASS ID="4" LE_ID="4" CHARGE="2.00" INTENSITY="13709" MASS="1094.5034" RETENTION_TIME="11.4902">
    <MASS_MATCH ID="4" AUTO_QC="2" CURATED="2" CALC_INTEN="13709" CALC_MASS="1094.5034" MASS_ERROR="0.0000" MASS_ERROR_PPM="0.0041" QUERY_ID="_133294867454200271_0" SCORE="6.8746" TYPE="PEP_FRAG_1" />
  </QUERY_MASS>
  <QUERY_MASS ID="5" LE_ID="5" CHARGE="2.00" INTENSITY="8622" MASS="1045.5637" RETENTION_TIME="11.5160" />
  <QUERY_MASS ID="6" LE_ID="6" CHARGE="1.00" INTENSITY="4878" MASS="672.4025" RETENTION_TIME="12.3882" />
  <QUERY_MASS ID="7" LE_ID="7" CHARGE="2.00" INTENSITY="3686" MASS="824.4988" RETENTION_TIME="12.3921" />
  <QUERY_MASS ID="8" LE_ID="8" CHARGE="1.62" INTENSITY="30481" MASS="842.5102" RETENTION_TIME="12.3932" />
  <QUERY_MASS ID="9" LE_ID="9" CHARGE="2.00" INTENSITY="1350" MASS="1475.7844" RETENTION_TIME="12.5084" />
  <QUERY_MASS ID="10" LE_ID="10" CHARGE="2.00" INTENSITY="10163" MASS="856.5255" RETENTION_TIME="12.5189" />
  <QUERY_MASS ID="11" LE_ID="11" CHARGE="2.00" INTENSITY="20346" MASS="870.5409" RETENTION_TIME="12.5811" />
  <QUERY_MASS ID="12" LE_ID="12" CHARGE="1.91" INTENSITY="157661" MASS="1053.5585" RETENTION_TIME="12.6079">
    <MASS_MATCH ID="12" AUTO_QC="2" CURATED="2" CALC_INTEN="157661" CALC_MASS="1053.5585" MASS_ERROR="0.0010" MASS_ERROR_PPM="0.9824" QUERY_ID="_133294867454200271_0" SCORE="6.9535" TYPE="PEP_FRAG_1" />
  </QUERY_MASS>
  <QUERY_MASS ID="13" LE_ID="13" CHARGE="2.00" INTENSITY="1676" MASS="1054.5429" RETENTION_TIME="13.0752" />
  <QUERY_MASS ID="14" LE_ID="14" CHARGE="2.81" INTENSITY="110798" MASS="2231.1605" RETENTION_TIME="13.4249" />
  <QUERY_MASS ID="15" LE_ID="15" CHARGE="3.00" INTENSITY="1439" MASS="2214.1492" RETENTION_TIME="13.5525" />
  <QUERY_MASS ID="16" LE_ID="16" CHARGE="3.00" INTENSITY="2904" MASS="2234.1434" RETENTION_TIME="13.5811" />
  <QUERY_MASS ID="17" LE_ID="17" CHARGE="2.87" INTENSITY="21520" MASS="2232.1534" RETENTION_TIME="13.6842" />
  <QUERY_MASS ID="18" LE_ID="18" CHARGE="2.00" INTENSITY="1226" MASS="1031.5997" RETENTION_TIME="13.7821" />
  <QUERY_MASS ID="19" LE_ID="19" CHARGE="3.00" INTENSITY="3132" MASS="2245.1792" RETENTION_TIME="13.8036" />
  <QUERY_MASS ID="20" LE_ID="20" CHARGE="3.00" INTENSITY="3477" MASS="2232.1533" RETENTION_TIME="13.8139" />
  <QUERY_MASS ID="21" LE_ID="21" CHARGE="1.00" INTENSITY="8367" MASS="503.3058" RETENTION_TIME="14.2267" />
  <QUERY_MASS ID="22" LE_ID="22" CHARGE="1.00" INTENSITY="4708" MASS="520.3322" RETENTION_TIME="14.2295" />
  <QUERY_MASS ID="23" LE_ID="23" CHARGE="3.00" INTENSITY="3493" MASS="2211.1055" RETENTION_TIME="14.2641" />
  <QUERY_MASS ID="24" LE_ID="24" CHARGE="3.00" INTENSITY="2130" MASS="2225.1233" RETENTION_TIME="14.3289" />
  <QUERY_MASS ID="25" LE_ID="25" CHARGE="1.00" INTENSITY="3254" MASS="900.5017" RETENTION_TIME="14.4003">
    <MASS_MATCH ID="25" AUTO_QC="2" CURATED="2" CALC_INTEN="3254" CALC_MASS="900.5017" MASS_ERROR="-0.0020" MASS_ERROR_PPM="-2.2314" QUERY_ID="_133294867454200271_0" SCORE="0.0" TYPE="IN_SOURCE" />
  </QUERY_MASS>
  <QUERY_MASS ID="26" LE_ID="26" CHARGE="1.94" INTENSITY="245865" MASS="1084.6262" RETENTION_TIME="14.4027">
    <MASS_MATCH ID="26" AUTO_QC="2" CURATED="2" CALC_INTEN="245865" CALC_MASS="1084.6262" MASS_ERROR="0.0014" MASS_ERROR_PPM="1.2719" QUERY_ID="_133294867454200271_0" SCORE="6.8444" TYPE="PEP_FRAG_1" />
  </QUERY_MASS>
  <QUERY_MASS ID="27" LE_ID="27" CHARGE="1.00" INTENSITY="9369" MASS="547.3320" RETENTION_TIME="14.5918" />
  <QUERY_MASS ID="28" LE_ID="28" CHARGE="1.00" INTENSITY="5442" MASS="564.3583" RETENTION_TIME="14.5948" />
  <QUERY_MASS ID="29" LE_ID="29" CHARGE="1.00" INTENSITY="5772" MASS="591.3591" RETENTION_TIME="14.9272" />
  <QUERY_MASS ID="30" LE_ID="30" CHARGE="1.00" INTENSITY="4738" MASS="608.3849" RETENTION_TIME="14.9285" />
  <QUERY_MASS ID="31" LE_ID="31" CHARGE="1.00" INTENSITY="2977" MASS="566.4270" RETENTION_TIME="15.1761" />
  <QUERY_MASS ID="32" LE_ID="32" CHARGE="2.00" INTENSITY="9353" MASS="1098.6422" RETENTION_TIME="15.2020">
    <MASS_MATCH ID="32" AUTO_QC="2" CURATED="2" CALC_INTEN="9353" CALC_MASS="1098.6422" MASS_ERROR="0.0017" MASS_ERROR_PPM="1.5501" QUERY_ID="_133294867454200271_0" SCORE="6.1365" TYPE="PEP_FRAG_1" />
  </QUERY_MASS>
  <QUERY_MASS ID="33" LE_ID="33" CHARGE="1.00" INTENSITY="3089" MASS="652.4108" RETENTION_TIME="15.2407" />
  <QUERY_MASS ID="34" LE_ID="34" CHARGE="1.00" INTENSITY="3078" MASS="635.3851" RETENTION_TIME="15.2411" />
  <QUERY_MASS ID="35" LE_ID="35" CHARGE="1.00" INTENSITY="58687" MASS="615.4038" RETENTION_TIME="19.5752" />
  <HIT>
    <PROTEIN ID="1779" AUTO_QC="2" CURATED="2" CONFIDENCE_LEVEL="" COVERAGE="15.87" SCORE="1125.9390" PEP_MATCHES="2" VAR_MOD_MATCHES="0" FRAG_MATCHES="32" PEP_TOTAL="12" RMS_MASS_ERROR_PREC="1.5877" RMS_MASS_ERROR_FRAG="3.8496" RMS_RT_ERROR_FRAG="0.00551381733021016">
      <ENTRY>FABPL_RHASA</ENTRY>
      <ACCESSION>P80856</ACCESSION>
      <DESCRIPTION>Fatty+acid-binding+protein_+liver+OS%3DRhamdia+sapo+OX%3D55673+GN%3Dfabp1+PE%3D1+SV%3D2</DESCRIPTION>
      <MW>14045.2145</MW>
      <AQ_FMOLES>0.0000</AQ_FMOLES>
      <AQ_NGRAMS>0.0000</AQ_NGRAMS>
      <PI>9.19</PI>
      <SEQUENCE>MAFSGTWQVYAQENYEEFLRAISLPEDVIKLAKDVKPVTEIQQTGNDFVITSKTPGKSVTNSFTIGKEAEITTMDGRKLKCIVKLEGGKLISETEKFSHKQEIKGGEMIETLTVAGTTMVRKSKKV</SEQUENCE>
      <SEQUENCE_MATCH ID="26" START="21" END="30" COVERAGE="13.5595" FRAG_STRING="b2b3b3&#xB0;b4b4&#xB0;y1y2y3y4y5y6&#xB0;y7y8y10" RMS_MASS_ERROR_PROD="2.4657" RMS_RT_ERROR_PROD="0.0057">
        <FRAGMENT_ION IDS="1, 2, 3, 4, 5, 6, 7, 8, 9, 10, 11, 12, 13, 14" />
      </SEQUENCE_MATCH>
      <SEQUENCE_MATCH ID="12" START="58" END="67" COVERAGE="2.1223" FRAG_STRING="b2b3b5b7&#xB0;b8*y1y2y3y4y5y6y7y8&#xB0;y10" RMS_MASS_ERROR_PROD="4.9302" RMS_RT_ERROR_PROD="0.0033">
        <FRAGMENT_ION IDS="15, 16, 17, 18, 19, 20, 21, 22, 23, 24, 25, 26, 27, 28" />
      </SEQUENCE_MATCH>
      <SEQUENCE_MATCH ID="25" START="23" END="30" COVERAGE="9.6804" FRAG_STRING="b2b2&#xB0;b5&#xB0;b6&#xB0;" RMS_MASS_ERROR_PROD="3.4935" RMS_RT_ERROR_PROD="0.0094">
        <FRAGMENT_ION IDS="29, 30, 31, 32" />
      </SEQUENCE_MATCH>
    </PROTEIN>
  </HIT>
  <HIT>
    <PROTEIN ID="1368" AUTO_QC="2" CURATED="2" CONFIDENCE_LEVEL="" COVERAGE="16.67" SCORE="908.5621" PEP_MATCHES="4" VAR_MOD_MATCHES="1" FRAG_MATCHES="38" PEP_TOTAL="12" RMS_MASS_ERROR_PREC="1.2144" RMS_MASS_ERROR_FRAG="5.0811" RMS_RT_ERROR_FRAG="0.0033070241159652">
      <ENTRY>FA10A_DANRE</ENTRY>
      <ACCESSION>Q9I8L5</ACCESSION>
      <DESCRIPTION>Fatty+acid-binding+protein+10-A_+liver+basic+OS%3DDanio+rerio+OX%3D7955+GN%3Dfabp10a+PE%3D1+SV%3D1</DESCRIPTION>
      <MW>14118.3056</MW>
      <AQ_FMOLES>0.0000</AQ_FMOLES>
      <AQ_NGRAMS>0.0000</AQ_NGRAMS>
      <PI>9.25</PI>
      <SEQUENCE>MAFSGTWQVYAQENYEEFLRAISLPEEVIKLAKDVKPVTEIQQNGSDFTITSKTPGKTVTNSFTIGKEAEITTMDGKKLKCIVKLDGGKLVCRTDRFSHIQEIKAGEMVETLTVGGTTMIRKSKKI</SEQUENCE>
      <SEQUENCE_MATCH ID="3" START="68" END="78" COVERAGE="14.2077" FRAG_STRING="y3y4y5y6y7y11" RMS_MASS_ERROR_PROD="9.2630" RMS_RT_ERROR_PROD="0.0025">
        <FRAGMENT_ION IDS="33, 34, 35, 36, 37, 38" />
      </SEQUENCE_MATCH>
      <SEQUENCE_MATCH ID="4" START="68" END="77" COVERAGE="15.0339" FRAG_STRING="b2&#xB0;b3b3&#xB0;b5&#xB0;y2y3y4y5y6y7y8y10" RMS_MASS_ERROR_PROD="4.4773" RMS_RT_ERROR_PROD="0.0026">
        <FRAGMENT_ION IDS="39, 40, 41, 42, 43, 44, 45, 46, 47, 48, 49, 50" />
      </SEQUENCE_MATCH>
      <SEQUENCE_MATCH ID="32" START="21" END="30" COVERAGE="19.3093" FRAG_STRING="b2b3b3&#xB0;b4&#xB0;y6y8y10" RMS_MASS_ERROR_PROD="2.8655" RMS_RT_ERROR_PROD="0.0047">
        <FRAGMENT_ION IDS="51, 52, 53, 54, 55, 56, 57" />
      </SEQUENCE_MATCH>
      <SEQUENCE_MATCH ID="2" START="68" END="77" COVERAGE="11.7823" FRAG_STRING="b2b2&#xB0;b3b3&#xB0;b4&#xB0;b5&#xB0;y2y3y5y6y7y8y10" RMS_MASS_ERROR_PROD="3.5971" RMS_RT_ERROR_PROD="0.0033">
        <FRAGMENT_ION IDS="58, 59, 60, 61, 62, 63, 64, 65, 66, 67, 68, 69, 70" />
      </SEQUENCE_MATCH>
    </PROTEIN>
  </HIT>
</RESULT>
