# Supplementary material for: Metallomic Approach to Mercury and Selenium in the Liver Tissue of Psectrogaster amazonica and Raphiodon vulpinus from the Brazilian Amazon
Source: Int J Mol Sci. 2024 Nov 7;25(22):11946. doi: 10.3390/ijms252211946 (PMC11594490; doi:10.3390/ijms252211946)
Supplement: Supplementary file 1 [file ijms-25-11946-s001.zip › 2023MAI15_SPOT_IZABELA_69_20230525081845/2023MAI15_SPOT_IZABELA_69_IA_final_fragment.csv]

protein.key	protein.Entry	protein.Accession	protein.Description	protein.dataBaseType	protein.score	protein.falsePositiveRate	protein.avgMass	protein.MatchedProducts	protein.matchedPeptides	protein.digestPeps	protein.seqCover(%)	protein.MatchedPeptideIntenSum	protein.top3MatchedPeptideIntenSum	protein.MatchedProductIntenSum	protein.fmolOnColumn	protein.ngramOnColumn	protein.AutoCurate	protein.Key_ForHomologs	protein.SumForTotalProteins	peptide.Rank	peptide.Pass	peptide.matchType	peptide.modification	peptide.mhp	peptide.seq	peptide.OriginatingSeq	peptide.seqStart	peptide.seqLength	peptide.pI	peptide.componentID	peptide.MatchedProducts	peptide.UniqueProducts	peptide.ConsectiveMatchedProducts	peptide.ComplementaryMatchedProducts	peptide.rawScore	peptide.score	peptide.(X)-P Bond	peptide.MatchedProductsSumInten	peptide.MatchedProductsTheoretical	peptide.MatchedProductsString	peptide.ModelRT	peptide.Volume	peptide.CSA	peptide.ModelDrift	peptide.RelIntensity	peptide.AutoCurate	precursor.leID	precursor.mhp	precursor.mhpCal
1783	ACTB_CTEID	P83751	Actin_ cytoplasmic 1 OS=Ctenopharyngodon idella OX=7959 GN=actb PE=3 SV=1	Regular	3731.1360	0.00	42095.0165	207	22	37	50.93	840721	0	248014			Green	1287 1289 1782	1	1	Pass1	PepFrag1	None	1954.0644	VAPEEHPVLLTEAPLNPK	VAPEEHPVLLTEAPLNPK	95	18	4.53	3	22	22	16	6	22864.5600	7.9310	Identified	48305	11.9	b2b6b9b10b11b11°b12b13y1y2y3y3*y4y5y5*y6y7y8y9y10y12y13y13°y14y15y18	13.8792	1845	181.868386785726	81.2455911904842	0.2751	Green	41	1954.0638	1954.0638
1783	ACTB_CTEID	P83751	Actin_ cytoplasmic 1 OS=Ctenopharyngodon idella OX=7959 GN=actb PE=3 SV=1	Regular	3731.1360	0.00	42095.0165	207	22	37	50.93	840721	0	248014			Green	1287 1289 1782	1	1	Pass1	PepFrag1	None	1954.0644	VAPEEHPVLLTEAPLNPK	VAPEEHPVLLTEAPLNPK	95	18	4.53	3	22	22	16	6	22864.5600	7.9310	Identified	48305	11.9	b2b6b9b10b11b11°b12b13y1y2y3y3*y4y5y5*y6y7y8y9y10y12y13y13°y14y15y18	13.8792	1845	181.868386785726	81.2455911904842	0.2751	Green	41	1954.0638	1954.0638
1783	ACTB_CTEID	P83751	Actin_ cytoplasmic 1 OS=Ctenopharyngodon idella OX=7959 GN=actb PE=3 SV=1	Regular	3731.1360	0.00	42095.0165	207	22	37	50.93	840721	0	248014			Green	1287 1289 1782	1	1	Pass1	PepFrag1	None	1954.0644	VAPEEHPVLLTEAPLNPK	VAPEEHPVLLTEAPLNPK	95	18	4.53	3	22	22	16	6	22864.5600	7.9310	Identified	48305	11.9	b2b6b9b10b11b11°b12b13y1y2y3y3*y4y5y5*y6y7y8y9y10y12y13y13°y14y15y18	13.8792	1845	181.868386785726	81.2455911904842	0.2751	Green	41	1954.0638	1954.0638
1783	ACTB_CTEID	P83751	Actin_ cytoplasmic 1 OS=Ctenopharyngodon idella OX=7959 GN=actb PE=3 SV=1	Regular	3731.1360	0.00	42095.0165	207	22	37	50.93	840721	0	248014			Green	1287 1289 1782	1	1	Pass1	PepFrag1	None	1954.0644	VAPEEHPVLLTEAPLNPK	VAPEEHPVLLTEAPLNPK	95	18	4.53	3	22	22	16	6	22864.5600	7.9310	Identified	48305	11.9	b2b6b9b10b11b11°b12b13y1y2y3y3*y4y5y5*y6y7y8y9y10y12y13y13°y14y15y18	13.8792	1845	181.868386785726	81.2455911904842	0.2751	Green	41	1954.0638	1954.0638
1783	ACTB_CTEID	P83751	Actin_ cytoplasmic 1 OS=Ctenopharyngodon idella OX=7959 GN=actb PE=3 SV=1	Regular	3731.1360	0.00	42095.0165	207	22	37	50.93	840721	0	248014			Green	1287 1289 1782	1	1	Pass1	PepFrag1	None	1954.0644	VAPEEHPVLLTEAPLNPK	VAPEEHPVLLTEAPLNPK	95	18	4.53	3	22	22	16	6	22864.5600	7.9310	Identified	48305	11.9	b2b6b9b10b11b11°b12b13y1y2y3y3*y4y5y5*y6y7y8y9y10y12y13y13°y14y15y18	13.8792	1845	181.868386785726	81.2455911904842	0.2751	Green	41	1954.0638	1954.0638
1783	ACTB_CTEID	P83751	Actin_ cytoplasmic 1 OS=Ctenopharyngodon idella OX=7959 GN=actb PE=3 SV=1	Regular	3731.1360	0.00	42095.0165	207	22	37	50.93	840721	0	248014			Green	1287 1289 1782	1	1	Pass1	PepFrag1	None	1954.0644	VAPEEHPVLLTEAPLNPK	VAPEEHPVLLTEAPLNPK	95	18	4.53	3	22	22	16	6	22864.5600	7.9310	Identified	48305	11.9	b2b6b9b10b11b11°b12b13y1y2y3y3*y4y5y5*y6y7y8y9y10y12y13y13°y14y15y18	13.8792	1845	181.868386785726	81.2455911904842	0.2751	Green	41	1954.0638	1954.0638
1783	ACTB_CTEID	P83751	Actin_ cytoplasmic 1 OS=Ctenopharyngodon idella OX=7959 GN=actb PE=3 SV=1	Regular	3731.1360	0.00	42095.0165	207	22	37	50.93	840721	0	248014			Green	1287 1289 1782	1	1	Pass1	PepFrag1	None	1954.0644	VAPEEHPVLLTEAPLNPK	VAPEEHPVLLTEAPLNPK	95	18	4.53	3	22	22	16	6	22864.5600	7.9310	Identified	48305	11.9	b2b6b9b10b11b11°b12b13y1y2y3y3*y4y5y5*y6y7y8y9y10y12y13y13°y14y15y18	13.8792	1845	181.868386785726	81.2455911904842	0.2751	Green	41	1954.0638	1954.0638
1783	ACTB_CTEID	P83751	Actin_ cytoplasmic 1 OS=Ctenopharyngodon idella OX=7959 GN=actb PE=3 SV=1	Regular	3731.1360	0.00	42095.0165	207	22	37	50.93	840721	0	248014			Green	1287 1289 1782	1	1	Pass1	PepFrag1	None	1954.0644	VAPEEHPVLLTEAPLNPK	VAPEEHPVLLTEAPLNPK	95	18	4.53	3	22	22	16	6	22864.5600	7.9310	Identified	48305	11.9	b2b6b9b10b11b11°b12b13y1y2y3y3*y4y5y5*y6y7y8y9y10y12y13y13°y14y15y18	13.8792	1845	181.868386785726	81.2455911904842	0.2751	Green	41	1954.0638	1954.0638
1783	ACTB_CTEID	P83751	Actin_ cytoplasmic 1 OS=Ctenopharyngodon idella OX=7959 GN=actb PE=3 SV=1	Regular	3731.1360	0.00	42095.0165	207	22	37	50.93	840721	0	248014			Green	1287 1289 1782	1	1	Pass1	PepFrag1	None	1954.0644	VAPEEHPVLLTEAPLNPK	VAPEEHPVLLTEAPLNPK	95	18	4.53	3	22	22	16	6	22864.5600	7.9310	Identified	48305	11.9	b2b6b9b10b11b11°b12b13y1y2y3y3*y4y5y5*y6y7y8y9y10y12y13y13°y14y15y18	13.8792	1845	181.868386785726	81.2455911904842	0.2751	Green	41	1954.0638	1954.0638
1783	ACTB_CTEID	P83751	Actin_ cytoplasmic 1 OS=Ctenopharyngodon idella OX=7959 GN=actb PE=3 SV=1	Regular	3731.1360	0.00	42095.0165	207	22	37	50.93	840721	0	248014			Green	1287 1289 1782	1	1	Pass1	PepFrag1	None	1954.0644	VAPEEHPVLLTEAPLNPK	VAPEEHPVLLTEAPLNPK	95	18	4.53	3	22	22	16	6	22864.5600	7.9310	Identified	48305	11.9	b2b6b9b10b11b11°b12b13y1y2y3y3*y4y5y5*y6y7y8y9y10y12y13y13°y14y15y18	13.8792	1845	181.868386785726	81.2455911904842	0.2751	Green	41	1954.0638	1954.0638
1783	ACTB_CTEID	P83751	Actin_ cytoplasmic 1 OS=Ctenopharyngodon idella OX=7959 GN=actb PE=3 SV=1	Regular	3731.1360	0.00	42095.0165	207	22	37	50.93	840721	0	248014			Green	1287 1289 1782	1	1	Pass1	PepFrag1	None	1954.0644	VAPEEHPVLLTEAPLNPK	VAPEEHPVLLTEAPLNPK	95	18	4.53	3	22	22	16	6	22864.5600	7.9310	Identified	48305	11.9	b2b6b9b10b11b11°b12b13y1y2y3y3*y4y5y5*y6y7y8y9y10y12y13y13°y14y15y18	13.8792	1845	181.868386785726	81.2455911904842	0.2751	Green	41	1954.0638	1954.0638
1783	ACTB_CTEID	P83751	Actin_ cytoplasmic 1 OS=Ctenopharyngodon idella OX=7959 GN=actb PE=3 SV=1	Regular	3731.1360	0.00	42095.0165	207	22	37	50.93	840721	0	248014			Green	1287 1289 1782	1	1	Pass1	PepFrag1	None	1954.0644	VAPEEHPVLLTEAPLNPK	VAPEEHPVLLTEAPLNPK	95	18	4.53	3	22	22	16	6	22864.5600	7.9310	Identified	48305	11.9	b2b6b9b10b11b11°b12b13y1y2y3y3*y4y5y5*y6y7y8y9y10y12y13y13°y14y15y18	13.8792	1845	181.868386785726	81.2455911904842	0.2751	Green	41	1954.0638	1954.0638
1783	ACTB_CTEID	P83751	Actin_ cytoplasmic 1 OS=Ctenopharyngodon idella OX=7959 GN=actb PE=3 SV=1	Regular	3731.1360	0.00	42095.0165	207	22	37	50.93	840721	0	248014			Green	1287 1289 1782	1	1	Pass1	PepFrag1	None	1954.0644	VAPEEHPVLLTEAPLNPK	VAPEEHPVLLTEAPLNPK	95	18	4.53	3	22	22	16	6	22864.5600	7.9310	Identified	48305	11.9	b2b6b9b10b11b11°b12b13y1y2y3y3*y4y5y5*y6y7y8y9y10y12y13y13°y14y15y18	13.8792	1845	181.868386785726	81.2455911904842	0.2751	Green	41	1954.0638	1954.0638
1783	ACTB_CTEID	P83751	Actin_ cytoplasmic 1 OS=Ctenopharyngodon idella OX=7959 GN=actb PE=3 SV=1	Regular	3731.1360	0.00	42095.0165	207	22	37	50.93	840721	0	248014			Green	1287 1289 1782	1	1	Pass1	PepFrag1	None	1954.0644	VAPEEHPVLLTEAPLNPK	VAPEEHPVLLTEAPLNPK	95	18	4.53	3	22	22	16	6	22864.5600	7.9310	Identified	48305	11.9	b2b6b9b10b11b11°b12b13y1y2y3y3*y4y5y5*y6y7y8y9y10y12y13y13°y14y15y18	13.8792	1845	181.868386785726	81.2455911904842	0.2751	Green	41	1954.0638	1954.0638
1783	ACTB_CTEID	P83751	Actin_ cytoplasmic 1 OS=Ctenopharyngodon idella OX=7959 GN=actb PE=3 SV=1	Regular	3731.1360	0.00	42095.0165	207	22	37	50.93	840721	0	248014			Green	1287 1289 1782	1	1	Pass1	PepFrag1	None	1954.0644	VAPEEHPVLLTEAPLNPK	VAPEEHPVLLTEAPLNPK	95	18	4.53	3	22	22	16	6	22864.5600	7.9310	Identified	48305	11.9	b2b6b9b10b11b11°b12b13y1y2y3y3*y4y5y5*y6y7y8y9y10y12y13y13°y14y15y18	13.8792	1845	181.868386785726	81.2455911904842	0.2751	Green	41	1954.0638	1954.0638
1783	ACTB_CTEID	P83751	Actin_ cytoplasmic 1 OS=Ctenopharyngodon idella OX=7959 GN=actb PE=3 SV=1	Regular	3731.1360	0.00	42095.0165	207	22	37	50.93	840721	0	248014			Green	1287 1289 1782	1	1	Pass1	PepFrag1	None	1954.0644	VAPEEHPVLLTEAPLNPK	VAPEEHPVLLTEAPLNPK	95	18	4.53	3	22	22	16	6	22864.5600	7.9310	Identified	48305	11.9	b2b6b9b10b11b11°b12b13y1y2y3y3*y4y5y5*y6y7y8y9y10y12y13y13°y14y15y18	13.8792	1845	181.868386785726	81.2455911904842	0.2751	Green	41	1954.0638	1954.0638
1783	ACTB_CTEID	P83751	Actin_ cytoplasmic 1 OS=Ctenopharyngodon idella OX=7959 GN=actb PE=3 SV=1	Regular	3731.1360	0.00	42095.0165	207	22	37	50.93	840721	0	248014			Green	1287 1289 1782	1	1	Pass1	PepFrag1	None	1954.0644	VAPEEHPVLLTEAPLNPK	VAPEEHPVLLTEAPLNPK	95	18	4.53	3	22	22	16	6	22864.5600	7.9310	Identified	48305	11.9	b2b6b9b10b11b11°b12b13y1y2y3y3*y4y5y5*y6y7y8y9y10y12y13y13°y14y15y18	13.8792	1845	181.868386785726	81.2455911904842	0.2751	Green	41	1954.0638	1954.0638
1783	ACTB_CTEID	P83751	Actin_ cytoplasmic 1 OS=Ctenopharyngodon idella OX=7959 GN=actb PE=3 SV=1	Regular	3731.1360	0.00	42095.0165	207	22	37	50.93	840721	0	248014			Green	1287 1289 1782	1	1	Pass1	PepFrag1	None	1954.0644	VAPEEHPVLLTEAPLNPK	VAPEEHPVLLTEAPLNPK	95	18	4.53	3	22	22	16	6	22864.5600	7.9310	Identified	48305	11.9	b2b6b9b10b11b11°b12b13y1y2y3y3*y4y5y5*y6y7y8y9y10y12y13y13°y14y15y18	13.8792	1845	181.868386785726	81.2455911904842	0.2751	Green	41	1954.0638	1954.0638
1783	ACTB_CTEID	P83751	Actin_ cytoplasmic 1 OS=Ctenopharyngodon idella OX=7959 GN=actb PE=3 SV=1	Regular	3731.1360	0.00	42095.0165	207	22	37	50.93	840721	0	248014			Green	1287 1289 1782	1	1	Pass1	PepFrag1	None	1954.0644	VAPEEHPVLLTEAPLNPK	VAPEEHPVLLTEAPLNPK	95	18	4.53	3	22	22	16	6	22864.5600	7.9310	Identified	48305	11.9	b2b6b9b10b11b11°b12b13y1y2y3y3*y4y5y5*y6y7y8y9y10y12y13y13°y14y15y18	13.8792	1845	181.868386785726	81.2455911904842	0.2751	Green	41	1954.0638	1954.0638
1783	ACTB_CTEID	P83751	Actin_ cytoplasmic 1 OS=Ctenopharyngodon idella OX=7959 GN=actb PE=3 SV=1	Regular	3731.1360	0.00	42095.0165	207	22	37	50.93	840721	0	248014			Green	1287 1289 1782	1	1	Pass1	PepFrag1	None	1954.0644	VAPEEHPVLLTEAPLNPK	VAPEEHPVLLTEAPLNPK	95	18	4.53	3	22	22	16	6	22864.5600	7.9310	Identified	48305	11.9	b2b6b9b10b11b11°b12b13y1y2y3y3*y4y5y5*y6y7y8y9y10y12y13y13°y14y15y18	13.8792	1845	181.868386785726	81.2455911904842	0.2751	Green	41	1954.0638	1954.0638
1783	ACTB_CTEID	P83751	Actin_ cytoplasmic 1 OS=Ctenopharyngodon idella OX=7959 GN=actb PE=3 SV=1	Regular	3731.1360	0.00	42095.0165	207	22	37	50.93	840721	0	248014			Green	1287 1289 1782	1	1	Pass1	PepFrag1	None	1954.0644	VAPEEHPVLLTEAPLNPK	VAPEEHPVLLTEAPLNPK	95	18	4.53	3	22	22	16	6	22864.5600	7.9310	Identified	48305	11.9	b2b6b9b10b11b11°b12b13y1y2y3y3*y4y5y5*y6y7y8y9y10y12y13y13°y14y15y18	13.8792	1845	181.868386785726	81.2455911904842	0.2751	Green	41	1954.0638	1954.0638
1783	ACTB_CTEID	P83751	Actin_ cytoplasmic 1 OS=Ctenopharyngodon idella OX=7959 GN=actb PE=3 SV=1	Regular	3731.1360	0.00	42095.0165	207	22	37	50.93	840721	0	248014			Green	1287 1289 1782	1	1	Pass1	PepFrag1	None	1954.0644	VAPEEHPVLLTEAPLNPK	VAPEEHPVLLTEAPLNPK	95	18	4.53	3	22	22	16	6	22864.5600	7.9310	Identified	48305	11.9	b2b6b9b10b11b11°b12b13y1y2y3y3*y4y5y5*y6y7y8y9y10y12y13y13°y14y15y18	13.8792	1845	181.868386785726	81.2455911904842	0.2751	Green	41	1954.0638	1954.0638
1783	ACTB_CTEID	P83751	Actin_ cytoplasmic 1 OS=Ctenopharyngodon idella OX=7959 GN=actb PE=3 SV=1	Regular	3731.1360	0.00	42095.0165	207	22	37	50.93	840721	0	248014			Green	1287 1289 1782	1	1	Pass1	PepFrag1	None	1954.0644	VAPEEHPVLLTEAPLNPK	VAPEEHPVLLTEAPLNPK	95	18	4.53	3	22	22	16	6	22864.5600	7.9310	Identified	48305	11.9	b2b6b9b10b11b11°b12b13y1y2y3y3*y4y5y5*y6y7y8y9y10y12y13y13°y14y15y18	13.8792	1845	181.868386785726	81.2455911904842	0.2751	Green	41	1954.0638	1954.0638
1783	ACTB_CTEID	P83751	Actin_ cytoplasmic 1 OS=Ctenopharyngodon idella OX=7959 GN=actb PE=3 SV=1	Regular	3731.1360	0.00	42095.0165	207	22	37	50.93	840721	0	248014			Green	1287 1289 1782	1	1	Pass1	PepFrag1	None	1954.0644	VAPEEHPVLLTEAPLNPK	VAPEEHPVLLTEAPLNPK	95	18	4.53	3	22	22	16	6	22864.5600	7.9310	Identified	48305	11.9	b2b6b9b10b11b11°b12b13y1y2y3y3*y4y5y5*y6y7y8y9y10y12y13y13°y14y15y18	13.8792	1845	181.868386785726	81.2455911904842	0.2751	Green	41	1954.0638	1954.0638
1783	ACTB_CTEID	P83751	Actin_ cytoplasmic 1 OS=Ctenopharyngodon idella OX=7959 GN=actb PE=3 SV=1	Regular	3731.1360	0.00	42095.0165	207	22	37	50.93	840721	0	248014			Green	1287 1289 1782	1	1	Pass1	PepFrag1	None	1954.0644	VAPEEHPVLLTEAPLNPK	VAPEEHPVLLTEAPLNPK	95	18	4.53	3	22	22	16	6	22864.5600	7.9310	Identified	48305	11.9	b2b6b9b10b11b11°b12b13y1y2y3y3*y4y5y5*y6y7y8y9y10y12y13y13°y14y15y18	13.8792	1845	181.868386785726	81.2455911904842	0.2751	Green	41	1954.0638	1954.0638
1783	ACTB_CTEID	P83751	Actin_ cytoplasmic 1 OS=Ctenopharyngodon idella OX=7959 GN=actb PE=3 SV=1	Regular	3731.1360	0.00	42095.0165	207	22	37	50.93	840721	0	248014			Green	1287 1289 1782	1	1	Pass1	PepFrag1	None	1954.0644	VAPEEHPVLLTEAPLNPK	VAPEEHPVLLTEAPLNPK	95	18	4.53	3	22	22	16	6	22864.5600	7.9310	Identified	48305	11.9	b2b6b9b10b11b11°b12b13y1y2y3y3*y4y5y5*y6y7y8y9y10y12y13y13°y14y15y18	13.8792	1845	181.868386785726	81.2455911904842	0.2751	Green	41	1954.0638	1954.0638
1783	ACTB_CTEID	P83751	Actin_ cytoplasmic 1 OS=Ctenopharyngodon idella OX=7959 GN=actb PE=3 SV=1	Regular	3731.1360	0.00	42095.0165	207	22	37	50.93	840721	0	248014			Green	923 928 1287 1289 1782	0	2	Pass1	PepFrag1	None	1790.8919	SYELPDGQVITIGNER	SYELPDGQVITIGNER	238	16	3.82	16	19	19	14	7	9481.8180	7.5487	Identified	21306	8.9	b2b3b4b8b9b10b11b12b12°b16y4y5y6y7y8y9y10y11y13y14	14.8900	1637	167.92889121334	127.92889121334	0.1405	Green	62	1790.8900	1790.8900
1783	ACTB_CTEID	P83751	Actin_ cytoplasmic 1 OS=Ctenopharyngodon idella OX=7959 GN=actb PE=3 SV=1	Regular	3731.1360	0.00	42095.0165	207	22	37	50.93	840721	0	248014			Green	923 928 1287 1289 1782	0	2	Pass1	PepFrag1	None	1790.8919	SYELPDGQVITIGNER	SYELPDGQVITIGNER	238	16	3.82	16	19	19	14	7	9481.8180	7.5487	Identified	21306	8.9	b2b3b4b8b9b10b11b12b12°b16y4y5y6y7y8y9y10y11y13y14	14.8900	1637	167.92889121334	127.92889121334	0.1405	Green	62	1790.8900	1790.8900
1783	ACTB_CTEID	P83751	Actin_ cytoplasmic 1 OS=Ctenopharyngodon idella OX=7959 GN=actb PE=3 SV=1	Regular	3731.1360	0.00	42095.0165	207	22	37	50.93	840721	0	248014			Green	923 928 1287 1289 1782	0	2	Pass1	PepFrag1	None	1790.8919	SYELPDGQVITIGNER	SYELPDGQVITIGNER	238	16	3.82	16	19	19	14	7	9481.8180	7.5487	Identified	21306	8.9	b2b3b4b8b9b10b11b12b12°b16y4y5y6y7y8y9y10y11y13y14	14.8900	1637	167.92889121334	127.92889121334	0.1405	Green	62	1790.8900	1790.8900
1783	ACTB_CTEID	P83751	Actin_ cytoplasmic 1 OS=Ctenopharyngodon idella OX=7959 GN=actb PE=3 SV=1	Regular	3731.1360	0.00	42095.0165	207	22	37	50.93	840721	0	248014			Green	923 928 1287 1289 1782	0	2	Pass1	PepFrag1	None	1790.8919	SYELPDGQVITIGNER	SYELPDGQVITIGNER	238	16	3.82	16	19	19	14	7	9481.8180	7.5487	Identified	21306	8.9	b2b3b4b8b9b10b11b12b12°b16y4y5y6y7y8y9y10y11y13y14	14.8900	1637	167.92889121334	127.92889121334	0.1405	Green	62	1790.8900	1790.8900
1783	ACTB_CTEID	P83751	Actin_ cytoplasmic 1 OS=Ctenopharyngodon idella OX=7959 GN=actb PE=3 SV=1	Regular	3731.1360	0.00	42095.0165	207	22	37	50.93	840721	0	248014			Green	923 928 1287 1289 1782	0	2	Pass1	PepFrag1	None	1790.8919	SYELPDGQVITIGNER	SYELPDGQVITIGNER	238	16	3.82	16	19	19	14	7	9481.8180	7.5487	Identified	21306	8.9	b2b3b4b8b9b10b11b12b12°b16y4y5y6y7y8y9y10y11y13y14	14.8900	1637	167.92889121334	127.92889121334	0.1405	Green	62	1790.8900	1790.8900
1783	ACTB_CTEID	P83751	Actin_ cytoplasmic 1 OS=Ctenopharyngodon idella OX=7959 GN=actb PE=3 SV=1	Regular	3731.1360	0.00	42095.0165	207	22	37	50.93	840721	0	248014			Green	923 928 1287 1289 1782	0	2	Pass1	PepFrag1	None	1790.8919	SYELPDGQVITIGNER	SYELPDGQVITIGNER	238	16	3.82	16	19	19	14	7	9481.8180	7.5487	Identified	21306	8.9	b2b3b4b8b9b10b11b12b12°b16y4y5y6y7y8y9y10y11y13y14	14.8900	1637	167.92889121334	127.92889121334	0.1405	Green	62	1790.8900	1790.8900
1783	ACTB_CTEID	P83751	Actin_ cytoplasmic 1 OS=Ctenopharyngodon idella OX=7959 GN=actb PE=3 SV=1	Regular	3731.1360	0.00	42095.0165	207	22	37	50.93	840721	0	248014			Green	923 928 1287 1289 1782	0	2	Pass1	PepFrag1	None	1790.8919	SYELPDGQVITIGNER	SYELPDGQVITIGNER	238	16	3.82	16	19	19	14	7	9481.8180	7.5487	Identified	21306	8.9	b2b3b4b8b9b10b11b12b12°b16y4y5y6y7y8y9y10y11y13y14	14.8900	1637	167.92889121334	127.92889121334	0.1405	Green	62	1790.8900	1790.8900
1783	ACTB_CTEID	P83751	Actin_ cytoplasmic 1 OS=Ctenopharyngodon idella OX=7959 GN=actb PE=3 SV=1	Regular	3731.1360	0.00	42095.0165	207	22	37	50.93	840721	0	248014			Green	923 928 1287 1289 1782	0	2	Pass1	PepFrag1	None	1790.8919	SYELPDGQVITIGNER	SYELPDGQVITIGNER	238	16	3.82	16	19	19	14	7	9481.8180	7.5487	Identified	21306	8.9	b2b3b4b8b9b10b11b12b12°b16y4y5y6y7y8y9y10y11y13y14	14.8900	1637	167.92889121334	127.92889121334	0.1405	Green	62	1790.8900	1790.8900
1783	ACTB_CTEID	P83751	Actin_ cytoplasmic 1 OS=Ctenopharyngodon idella OX=7959 GN=actb PE=3 SV=1	Regular	3731.1360	0.00	42095.0165	207	22	37	50.93	840721	0	248014			Green	923 928 1287 1289 1782	0	2	Pass1	PepFrag1	None	1790.8919	SYELPDGQVITIGNER	SYELPDGQVITIGNER	238	16	3.82	16	19	19	14	7	9481.8180	7.5487	Identified	21306	8.9	b2b3b4b8b9b10b11b12b12°b16y4y5y6y7y8y9y10y11y13y14	14.8900	1637	167.92889121334	127.92889121334	0.1405	Green	62	1790.8900	1790.8900
1783	ACTB_CTEID	P83751	Actin_ cytoplasmic 1 OS=Ctenopharyngodon idella OX=7959 GN=actb PE=3 SV=1	Regular	3731.1360	0.00	42095.0165	207	22	37	50.93	840721	0	248014			Green	923 928 1287 1289 1782	0	2	Pass1	PepFrag1	None	1790.8919	SYELPDGQVITIGNER	SYELPDGQVITIGNER	238	16	3.82	16	19	19	14	7	9481.8180	7.5487	Identified	21306	8.9	b2b3b4b8b9b10b11b12b12°b16y4y5y6y7y8y9y10y11y13y14	14.8900	1637	167.92889121334	127.92889121334	0.1405	Green	62	1790.8900	1790.8900
1783	ACTB_CTEID	P83751	Actin_ cytoplasmic 1 OS=Ctenopharyngodon idella OX=7959 GN=actb PE=3 SV=1	Regular	3731.1360	0.00	42095.0165	207	22	37	50.93	840721	0	248014			Green	923 928 1287 1289 1782	0	2	Pass1	PepFrag1	None	1790.8919	SYELPDGQVITIGNER	SYELPDGQVITIGNER	238	16	3.82	16	19	19	14	7	9481.8180	7.5487	Identified	21306	8.9	b2b3b4b8b9b10b11b12b12°b16y4y5y6y7y8y9y10y11y13y14	14.8900	1637	167.92889121334	127.92889121334	0.1405	Green	62	1790.8900	1790.8900
1783	ACTB_CTEID	P83751	Actin_ cytoplasmic 1 OS=Ctenopharyngodon idella OX=7959 GN=actb PE=3 SV=1	Regular	3731.1360	0.00	42095.0165	207	22	37	50.93	840721	0	248014			Green	923 928 1287 1289 1782	0	2	Pass1	PepFrag1	None	1790.8919	SYELPDGQVITIGNER	SYELPDGQVITIGNER	238	16	3.82	16	19	19	14	7	9481.8180	7.5487	Identified	21306	8.9	b2b3b4b8b9b10b11b12b12°b16y4y5y6y7y8y9y10y11y13y14	14.8900	1637	167.92889121334	127.92889121334	0.1405	Green	62	1790.8900	1790.8900
1783	ACTB_CTEID	P83751	Actin_ cytoplasmic 1 OS=Ctenopharyngodon idella OX=7959 GN=actb PE=3 SV=1	Regular	3731.1360	0.00	42095.0165	207	22	37	50.93	840721	0	248014			Green	923 928 1287 1289 1782	0	2	Pass1	PepFrag1	None	1790.8919	SYELPDGQVITIGNER	SYELPDGQVITIGNER	238	16	3.82	16	19	19	14	7	9481.8180	7.5487	Identified	21306	8.9	b2b3b4b8b9b10b11b12b12°b16y4y5y6y7y8y9y10y11y13y14	14.8900	1637	167.92889121334	127.92889121334	0.1405	Green	62	1790.8900	1790.8900
1783	ACTB_CTEID	P83751	Actin_ cytoplasmic 1 OS=Ctenopharyngodon idella OX=7959 GN=actb PE=3 SV=1	Regular	3731.1360	0.00	42095.0165	207	22	37	50.93	840721	0	248014			Green	923 928 1287 1289 1782	0	2	Pass1	PepFrag1	None	1790.8919	SYELPDGQVITIGNER	SYELPDGQVITIGNER	238	16	3.82	16	19	19	14	7	9481.8180	7.5487	Identified	21306	8.9	b2b3b4b8b9b10b11b12b12°b16y4y5y6y7y8y9y10y11y13y14	14.8900	1637	167.92889121334	127.92889121334	0.1405	Green	62	1790.8900	1790.8900
1783	ACTB_CTEID	P83751	Actin_ cytoplasmic 1 OS=Ctenopharyngodon idella OX=7959 GN=actb PE=3 SV=1	Regular	3731.1360	0.00	42095.0165	207	22	37	50.93	840721	0	248014			Green	923 928 1287 1289 1782	0	2	Pass1	PepFrag1	None	1790.8919	SYELPDGQVITIGNER	SYELPDGQVITIGNER	238	16	3.82	16	19	19	14	7	9481.8180	7.5487	Identified	21306	8.9	b2b3b4b8b9b10b11b12b12°b16y4y5y6y7y8y9y10y11y13y14	14.8900	1637	167.92889121334	127.92889121334	0.1405	Green	62	1790.8900	1790.8900
1783	ACTB_CTEID	P83751	Actin_ cytoplasmic 1 OS=Ctenopharyngodon idella OX=7959 GN=actb PE=3 SV=1	Regular	3731.1360	0.00	42095.0165	207	22	37	50.93	840721	0	248014			Green	923 928 1287 1289 1782	0	2	Pass1	PepFrag1	None	1790.8919	SYELPDGQVITIGNER	SYELPDGQVITIGNER	238	16	3.82	16	19	19	14	7	9481.8180	7.5487	Identified	21306	8.9	b2b3b4b8b9b10b11b12b12°b16y4y5y6y7y8y9y10y11y13y14	14.8900	1637	167.92889121334	127.92889121334	0.1405	Green	62	1790.8900	1790.8900
1783	ACTB_CTEID	P83751	Actin_ cytoplasmic 1 OS=Ctenopharyngodon idella OX=7959 GN=actb PE=3 SV=1	Regular	3731.1360	0.00	42095.0165	207	22	37	50.93	840721	0	248014			Green	923 928 1287 1289 1782	0	2	Pass1	PepFrag1	None	1790.8919	SYELPDGQVITIGNER	SYELPDGQVITIGNER	238	16	3.82	16	19	19	14	7	9481.8180	7.5487	Identified	21306	8.9	b2b3b4b8b9b10b11b12b12°b16y4y5y6y7y8y9y10y11y13y14	14.8900	1637	167.92889121334	127.92889121334	0.1405	Green	62	1790.8900	1790.8900
1783	ACTB_CTEID	P83751	Actin_ cytoplasmic 1 OS=Ctenopharyngodon idella OX=7959 GN=actb PE=3 SV=1	Regular	3731.1360	0.00	42095.0165	207	22	37	50.93	840721	0	248014			Green	923 928 1287 1289 1782	0	2	Pass1	PepFrag1	None	1790.8919	SYELPDGQVITIGNER	SYELPDGQVITIGNER	238	16	3.82	16	19	19	14	7	9481.8180	7.5487	Identified	21306	8.9	b2b3b4b8b9b10b11b12b12°b16y4y5y6y7y8y9y10y11y13y14	14.8900	1637	167.92889121334	127.92889121334	0.1405	Green	62	1790.8900	1790.8900
1783	ACTB_CTEID	P83751	Actin_ cytoplasmic 1 OS=Ctenopharyngodon idella OX=7959 GN=actb PE=3 SV=1	Regular	3731.1360	0.00	42095.0165	207	22	37	50.93	840721	0	248014			Green	923 928 1287 1289 1782	0	2	Pass1	PepFrag1	None	1790.8919	SYELPDGQVITIGNER	SYELPDGQVITIGNER	238	16	3.82	16	19	19	14	7	9481.8180	7.5487	Identified	21306	8.9	b2b3b4b8b9b10b11b12b12°b16y4y5y6y7y8y9y10y11y13y14	14.8900	1637	167.92889121334	127.92889121334	0.1405	Green	62	1790.8900	1790.8900
1783	ACTB_CTEID	P83751	Actin_ cytoplasmic 1 OS=Ctenopharyngodon idella OX=7959 GN=actb PE=3 SV=1	Regular	3731.1360	0.00	42095.0165	207	22	37	50.93	840721	0	248014			Green	923 928 1287 1289 1782	0	2	Pass1	PepFrag1	None	1790.8919	SYELPDGQVITIGNER	SYELPDGQVITIGNER	238	16	3.82	16	19	19	14	7	9481.8180	7.5487	Identified	21306	8.9	b2b3b4b8b9b10b11b12b12°b16y4y5y6y7y8y9y10y11y13y14	14.8900	1637	167.92889121334	127.92889121334	0.1405	Green	62	1790.8900	1790.8900
1783	ACTB_CTEID	P83751	Actin_ cytoplasmic 1 OS=Ctenopharyngodon idella OX=7959 GN=actb PE=3 SV=1	Regular	3731.1360	0.00	42095.0165	207	22	37	50.93	840721	0	248014			Green	1287 1289 1782	0	3	Pass1	PepFrag1	None	1177.6133	EITSLAPSTMK	EITSLAPSTMK	315	11	7.00	2	13	13	10	3	10710.6800	7.6017	Identified	20863	7.4	b2b2°b3b3°b4b4°b5b5°y1y2y3y4y5y5°y6y7y8y11	12.8204	1105	129.221413175377	89.2214131753769	0.1229	Green	29	1177.6118	1177.6118
1783	ACTB_CTEID	P83751	Actin_ cytoplasmic 1 OS=Ctenopharyngodon idella OX=7959 GN=actb PE=3 SV=1	Regular	3731.1360	0.00	42095.0165	207	22	37	50.93	840721	0	248014			Green	1287 1289 1782	0	3	Pass1	PepFrag1	None	1177.6133	EITSLAPSTMK	EITSLAPSTMK	315	11	7.00	2	13	13	10	3	10710.6800	7.6017	Identified	20863	7.4	b2b2°b3b3°b4b4°b5b5°y1y2y3y4y5y5°y6y7y8y11	12.8204	1105	129.221413175377	89.2214131753769	0.1229	Green	29	1177.6118	1177.6118
1783	ACTB_CTEID	P83751	Actin_ cytoplasmic 1 OS=Ctenopharyngodon idella OX=7959 GN=actb PE=3 SV=1	Regular	3731.1360	0.00	42095.0165	207	22	37	50.93	840721	0	248014			Green	1287 1289 1782	0	3	Pass1	PepFrag1	None	1177.6133	EITSLAPSTMK	EITSLAPSTMK	315	11	7.00	2	13	13	10	3	10710.6800	7.6017	Identified	20863	7.4	b2b2°b3b3°b4b4°b5b5°y1y2y3y4y5y5°y6y7y8y11	12.8204	1105	129.221413175377	89.2214131753769	0.1229	Green	29	1177.6118	1177.6118
1783	ACTB_CTEID	P83751	Actin_ cytoplasmic 1 OS=Ctenopharyngodon idella OX=7959 GN=actb PE=3 SV=1	Regular	3731.1360	0.00	42095.0165	207	22	37	50.93	840721	0	248014			Green	1287 1289 1782	0	3	Pass1	PepFrag1	None	1177.6133	EITSLAPSTMK	EITSLAPSTMK	315	11	7.00	2	13	13	10	3	10710.6800	7.6017	Identified	20863	7.4	b2b2°b3b3°b4b4°b5b5°y1y2y3y4y5y5°y6y7y8y11	12.8204	1105	129.221413175377	89.2214131753769	0.1229	Green	29	1177.6118	1177.6118
1783	ACTB_CTEID	P83751	Actin_ cytoplasmic 1 OS=Ctenopharyngodon idella OX=7959 GN=actb PE=3 SV=1	Regular	3731.1360	0.00	42095.0165	207	22	37	50.93	840721	0	248014			Green	1287 1289 1782	0	3	Pass1	PepFrag1	None	1177.6133	EITSLAPSTMK	EITSLAPSTMK	315	11	7.00	2	13	13	10	3	10710.6800	7.6017	Identified	20863	7.4	b2b2°b3b3°b4b4°b5b5°y1y2y3y4y5y5°y6y7y8y11	12.8204	1105	129.221413175377	89.2214131753769	0.1229	Green	29	1177.6118	1177.6118
1783	ACTB_CTEID	P83751	Actin_ cytoplasmic 1 OS=Ctenopharyngodon idella OX=7959 GN=actb PE=3 SV=1	Regular	3731.1360	0.00	42095.0165	207	22	37	50.93	840721	0	248014			Green	1287 1289 1782	0	3	Pass1	PepFrag1	None	1177.6133	EITSLAPSTMK	EITSLAPSTMK	315	11	7.00	2	13	13	10	3	10710.6800	7.6017	Identified	20863	7.4	b2b2°b3b3°b4b4°b5b5°y1y2y3y4y5y5°y6y7y8y11	12.8204	1105	129.221413175377	89.2214131753769	0.1229	Green	29	1177.6118	1177.6118
1783	ACTB_CTEID	P83751	Actin_ cytoplasmic 1 OS=Ctenopharyngodon idella OX=7959 GN=actb PE=3 SV=1	Regular	3731.1360	0.00	42095.0165	207	22	37	50.93	840721	0	248014			Green	1287 1289 1782	0	3	Pass1	PepFrag1	None	1177.6133	EITSLAPSTMK	EITSLAPSTMK	315	11	7.00	2	13	13	10	3	10710.6800	7.6017	Identified	20863	7.4	b2b2°b3b3°b4b4°b5b5°y1y2y3y4y5y5°y6y7y8y11	12.8204	1105	129.221413175377	89.2214131753769	0.1229	Green	29	1177.6118	1177.6118
1783	ACTB_CTEID	P83751	Actin_ cytoplasmic 1 OS=Ctenopharyngodon idella OX=7959 GN=actb PE=3 SV=1	Regular	3731.1360	0.00	42095.0165	207	22	37	50.93	840721	0	248014			Green	1287 1289 1782	0	3	Pass1	PepFrag1	None	1177.6133	EITSLAPSTMK	EITSLAPSTMK	315	11	7.00	2	13	13	10	3	10710.6800	7.6017	Identified	20863	7.4	b2b2°b3b3°b4b4°b5b5°y1y2y3y4y5y5°y6y7y8y11	12.8204	1105	129.221413175377	89.2214131753769	0.1229	Green	29	1177.6118	1177.6118
1783	ACTB_CTEID	P83751	Actin_ cytoplasmic 1 OS=Ctenopharyngodon idella OX=7959 GN=actb PE=3 SV=1	Regular	3731.1360	0.00	42095.0165	207	22	37	50.93	840721	0	248014			Green	1287 1289 1782	0	3	Pass1	PepFrag1	None	1177.6133	EITSLAPSTMK	EITSLAPSTMK	315	11	7.00	2	13	13	10	3	10710.6800	7.6017	Identified	20863	7.4	b2b2°b3b3°b4b4°b5b5°y1y2y3y4y5y5°y6y7y8y11	12.8204	1105	129.221413175377	89.2214131753769	0.1229	Green	29	1177.6118	1177.6118
1783	ACTB_CTEID	P83751	Actin_ cytoplasmic 1 OS=Ctenopharyngodon idella OX=7959 GN=actb PE=3 SV=1	Regular	3731.1360	0.00	42095.0165	207	22	37	50.93	840721	0	248014			Green	1287 1289 1782	0	3	Pass1	PepFrag1	None	1177.6133	EITSLAPSTMK	EITSLAPSTMK	315	11	7.00	2	13	13	10	3	10710.6800	7.6017	Identified	20863	7.4	b2b2°b3b3°b4b4°b5b5°y1y2y3y4y5y5°y6y7y8y11	12.8204	1105	129.221413175377	89.2214131753769	0.1229	Green	29	1177.6118	1177.6118
1783	ACTB_CTEID	P83751	Actin_ cytoplasmic 1 OS=Ctenopharyngodon idella OX=7959 GN=actb PE=3 SV=1	Regular	3731.1360	0.00	42095.0165	207	22	37	50.93	840721	0	248014			Green	1287 1289 1782	0	3	Pass1	PepFrag1	None	1177.6133	EITSLAPSTMK	EITSLAPSTMK	315	11	7.00	2	13	13	10	3	10710.6800	7.6017	Identified	20863	7.4	b2b2°b3b3°b4b4°b5b5°y1y2y3y4y5y5°y6y7y8y11	12.8204	1105	129.221413175377	89.2214131753769	0.1229	Green	29	1177.6118	1177.6118
1783	ACTB_CTEID	P83751	Actin_ cytoplasmic 1 OS=Ctenopharyngodon idella OX=7959 GN=actb PE=3 SV=1	Regular	3731.1360	0.00	42095.0165	207	22	37	50.93	840721	0	248014			Green	1287 1289 1782	0	3	Pass1	PepFrag1	None	1177.6133	EITSLAPSTMK	EITSLAPSTMK	315	11	7.00	2	13	13	10	3	10710.6800	7.6017	Identified	20863	7.4	b2b2°b3b3°b4b4°b5b5°y1y2y3y4y5y5°y6y7y8y11	12.8204	1105	129.221413175377	89.2214131753769	0.1229	Green	29	1177.6118	1177.6118
1783	ACTB_CTEID	P83751	Actin_ cytoplasmic 1 OS=Ctenopharyngodon idella OX=7959 GN=actb PE=3 SV=1	Regular	3731.1360	0.00	42095.0165	207	22	37	50.93	840721	0	248014			Green	1287 1289 1782	0	3	Pass1	PepFrag1	None	1177.6133	EITSLAPSTMK	EITSLAPSTMK	315	11	7.00	2	13	13	10	3	10710.6800	7.6017	Identified	20863	7.4	b2b2°b3b3°b4b4°b5b5°y1y2y3y4y5y5°y6y7y8y11	12.8204	1105	129.221413175377	89.2214131753769	0.1229	Green	29	1177.6118	1177.6118
1783	ACTB_CTEID	P83751	Actin_ cytoplasmic 1 OS=Ctenopharyngodon idella OX=7959 GN=actb PE=3 SV=1	Regular	3731.1360	0.00	42095.0165	207	22	37	50.93	840721	0	248014			Green	1287 1289 1782	0	3	Pass1	PepFrag1	None	1177.6133	EITSLAPSTMK	EITSLAPSTMK	315	11	7.00	2	13	13	10	3	10710.6800	7.6017	Identified	20863	7.4	b2b2°b3b3°b4b4°b5b5°y1y2y3y4y5y5°y6y7y8y11	12.8204	1105	129.221413175377	89.2214131753769	0.1229	Green	29	1177.6118	1177.6118
1783	ACTB_CTEID	P83751	Actin_ cytoplasmic 1 OS=Ctenopharyngodon idella OX=7959 GN=actb PE=3 SV=1	Regular	3731.1360	0.00	42095.0165	207	22	37	50.93	840721	0	248014			Green	1287 1289 1782	0	3	Pass1	PepFrag1	None	1177.6133	EITSLAPSTMK	EITSLAPSTMK	315	11	7.00	2	13	13	10	3	10710.6800	7.6017	Identified	20863	7.4	b2b2°b3b3°b4b4°b5b5°y1y2y3y4y5y5°y6y7y8y11	12.8204	1105	129.221413175377	89.2214131753769	0.1229	Green	29	1177.6118	1177.6118
1783	ACTB_CTEID	P83751	Actin_ cytoplasmic 1 OS=Ctenopharyngodon idella OX=7959 GN=actb PE=3 SV=1	Regular	3731.1360	0.00	42095.0165	207	22	37	50.93	840721	0	248014			Green	1287 1289 1782	0	3	Pass1	PepFrag1	None	1177.6133	EITSLAPSTMK	EITSLAPSTMK	315	11	7.00	2	13	13	10	3	10710.6800	7.6017	Identified	20863	7.4	b2b2°b3b3°b4b4°b5b5°y1y2y3y4y5y5°y6y7y8y11	12.8204	1105	129.221413175377	89.2214131753769	0.1229	Green	29	1177.6118	1177.6118
1783	ACTB_CTEID	P83751	Actin_ cytoplasmic 1 OS=Ctenopharyngodon idella OX=7959 GN=actb PE=3 SV=1	Regular	3731.1360	0.00	42095.0165	207	22	37	50.93	840721	0	248014			Green	1287 1289 1782	0	3	Pass1	PepFrag1	None	1177.6133	EITSLAPSTMK	EITSLAPSTMK	315	11	7.00	2	13	13	10	3	10710.6800	7.6017	Identified	20863	7.4	b2b2°b3b3°b4b4°b5b5°y1y2y3y4y5y5°y6y7y8y11	12.8204	1105	129.221413175377	89.2214131753769	0.1229	Green	29	1177.6118	1177.6118
1783	ACTB_CTEID	P83751	Actin_ cytoplasmic 1 OS=Ctenopharyngodon idella OX=7959 GN=actb PE=3 SV=1	Regular	3731.1360	0.00	42095.0165	207	22	37	50.93	840721	0	248014			Green	1287 1289 1782	0	3	Pass1	PepFrag1	None	1177.6133	EITSLAPSTMK	EITSLAPSTMK	315	11	7.00	2	13	13	10	3	10710.6800	7.6017	Identified	20863	7.4	b2b2°b3b3°b4b4°b5b5°y1y2y3y4y5y5°y6y7y8y11	12.8204	1105	129.221413175377	89.2214131753769	0.1229	Green	29	1177.6118	1177.6118
1783	ACTB_CTEID	P83751	Actin_ cytoplasmic 1 OS=Ctenopharyngodon idella OX=7959 GN=actb PE=3 SV=1	Regular	3731.1360	0.00	42095.0165	207	22	37	50.93	840721	0	248014			Green	1287 1289 1782	0	4	Pass1	PepFrag1	None	1132.5269	GYSFTTTAER	GYSFTTTAER	196	10	6.89	1	11	11	7	2	8470.1600	7.4997		16397	7.0	b2b3b3°b4°b5y1y2y3y4y5y5°y6y6°y7y7°y8°y10	12.0940	1000	120.9	80.9	0.1141	Green	17	1132.5280	1132.5280
1783	ACTB_CTEID	P83751	Actin_ cytoplasmic 1 OS=Ctenopharyngodon idella OX=7959 GN=actb PE=3 SV=1	Regular	3731.1360	0.00	42095.0165	207	22	37	50.93	840721	0	248014			Green	1287 1289 1782	0	4	Pass1	PepFrag1	None	1132.5269	GYSFTTTAER	GYSFTTTAER	196	10	6.89	1	11	11	7	2	8470.1600	7.4997		16397	7.0	b2b3b3°b4°b5y1y2y3y4y5y5°y6y6°y7y7°y8°y10	12.0940	1000	120.9	80.9	0.1141	Green	17	1132.5280	1132.5280
1783	ACTB_CTEID	P83751	Actin_ cytoplasmic 1 OS=Ctenopharyngodon idella OX=7959 GN=actb PE=3 SV=1	Regular	3731.1360	0.00	42095.0165	207	22	37	50.93	840721	0	248014			Green	1287 1289 1782	0	4	Pass1	PepFrag1	None	1132.5269	GYSFTTTAER	GYSFTTTAER	196	10	6.89	1	11	11	7	2	8470.1600	7.4997		16397	7.0	b2b3b3°b4°b5y1y2y3y4y5y5°y6y6°y7y7°y8°y10	12.0940	1000	120.9	80.9	0.1141	Green	17	1132.5280	1132.5280
1783	ACTB_CTEID	P83751	Actin_ cytoplasmic 1 OS=Ctenopharyngodon idella OX=7959 GN=actb PE=3 SV=1	Regular	3731.1360	0.00	42095.0165	207	22	37	50.93	840721	0	248014			Green	1287 1289 1782	0	4	Pass1	PepFrag1	None	1132.5269	GYSFTTTAER	GYSFTTTAER	196	10	6.89	1	11	11	7	2	8470.1600	7.4997		16397	7.0	b2b3b3°b4°b5y1y2y3y4y5y5°y6y6°y7y7°y8°y10	12.0940	1000	120.9	80.9	0.1141	Green	17	1132.5280	1132.5280
1783	ACTB_CTEID	P83751	Actin_ cytoplasmic 1 OS=Ctenopharyngodon idella OX=7959 GN=actb PE=3 SV=1	Regular	3731.1360	0.00	42095.0165	207	22	37	50.93	840721	0	248014			Green	1287 1289 1782	0	4	Pass1	PepFrag1	None	1132.5269	GYSFTTTAER	GYSFTTTAER	196	10	6.89	1	11	11	7	2	8470.1600	7.4997		16397	7.0	b2b3b3°b4°b5y1y2y3y4y5y5°y6y6°y7y7°y8°y10	12.0940	1000	120.9	80.9	0.1141	Green	17	1132.5280	1132.5280
1783	ACTB_CTEID	P83751	Actin_ cytoplasmic 1 OS=Ctenopharyngodon idella OX=7959 GN=actb PE=3 SV=1	Regular	3731.1360	0.00	42095.0165	207	22	37	50.93	840721	0	248014			Green	1287 1289 1782	0	4	Pass1	PepFrag1	None	1132.5269	GYSFTTTAER	GYSFTTTAER	196	10	6.89	1	11	11	7	2	8470.1600	7.4997		16397	7.0	b2b3b3°b4°b5y1y2y3y4y5y5°y6y6°y7y7°y8°y10	12.0940	1000	120.9	80.9	0.1141	Green	17	1132.5280	1132.5280
1783	ACTB_CTEID	P83751	Actin_ cytoplasmic 1 OS=Ctenopharyngodon idella OX=7959 GN=actb PE=3 SV=1	Regular	3731.1360	0.00	42095.0165	207	22	37	50.93	840721	0	248014			Green	1287 1289 1782	0	4	Pass1	PepFrag1	None	1132.5269	GYSFTTTAER	GYSFTTTAER	196	10	6.89	1	11	11	7	2	8470.1600	7.4997		16397	7.0	b2b3b3°b4°b5y1y2y3y4y5y5°y6y6°y7y7°y8°y10	12.0940	1000	120.9	80.9	0.1141	Green	17	1132.5280	1132.5280
1783	ACTB_CTEID	P83751	Actin_ cytoplasmic 1 OS=Ctenopharyngodon idella OX=7959 GN=actb PE=3 SV=1	Regular	3731.1360	0.00	42095.0165	207	22	37	50.93	840721	0	248014			Green	1287 1289 1782	0	4	Pass1	PepFrag1	None	1132.5269	GYSFTTTAER	GYSFTTTAER	196	10	6.89	1	11	11	7	2	8470.1600	7.4997		16397	7.0	b2b3b3°b4°b5y1y2y3y4y5y5°y6y6°y7y7°y8°y10	12.0940	1000	120.9	80.9	0.1141	Green	17	1132.5280	1132.5280
1783	ACTB_CTEID	P83751	Actin_ cytoplasmic 1 OS=Ctenopharyngodon idella OX=7959 GN=actb PE=3 SV=1	Regular	3731.1360	0.00	42095.0165	207	22	37	50.93	840721	0	248014			Green	1287 1289 1782	0	4	Pass1	PepFrag1	None	1132.5269	GYSFTTTAER	GYSFTTTAER	196	10	6.89	1	11	11	7	2	8470.1600	7.4997		16397	7.0	b2b3b3°b4°b5y1y2y3y4y5y5°y6y6°y7y7°y8°y10	12.0940	1000	120.9	80.9	0.1141	Green	17	1132.5280	1132.5280
1783	ACTB_CTEID	P83751	Actin_ cytoplasmic 1 OS=Ctenopharyngodon idella OX=7959 GN=actb PE=3 SV=1	Regular	3731.1360	0.00	42095.0165	207	22	37	50.93	840721	0	248014			Green	1287 1289 1782	0	4	Pass1	PepFrag1	None	1132.5269	GYSFTTTAER	GYSFTTTAER	196	10	6.89	1	11	11	7	2	8470.1600	7.4997		16397	7.0	b2b3b3°b4°b5y1y2y3y4y5y5°y6y6°y7y7°y8°y10	12.0940	1000	120.9	80.9	0.1141	Green	17	1132.5280	1132.5280
1783	ACTB_CTEID	P83751	Actin_ cytoplasmic 1 OS=Ctenopharyngodon idella OX=7959 GN=actb PE=3 SV=1	Regular	3731.1360	0.00	42095.0165	207	22	37	50.93	840721	0	248014			Green	1287 1289 1782	0	4	Pass1	PepFrag1	None	1132.5269	GYSFTTTAER	GYSFTTTAER	196	10	6.89	1	11	11	7	2	8470.1600	7.4997		16397	7.0	b2b3b3°b4°b5y1y2y3y4y5y5°y6y6°y7y7°y8°y10	12.0940	1000	120.9	80.9	0.1141	Green	17	1132.5280	1132.5280
1783	ACTB_CTEID	P83751	Actin_ cytoplasmic 1 OS=Ctenopharyngodon idella OX=7959 GN=actb PE=3 SV=1	Regular	3731.1360	0.00	42095.0165	207	22	37	50.93	840721	0	248014			Green	1287 1289 1782	0	4	Pass1	PepFrag1	None	1132.5269	GYSFTTTAER	GYSFTTTAER	196	10	6.89	1	11	11	7	2	8470.1600	7.4997		16397	7.0	b2b3b3°b4°b5y1y2y3y4y5y5°y6y6°y7y7°y8°y10	12.0940	1000	120.9	80.9	0.1141	Green	17	1132.5280	1132.5280
1783	ACTB_CTEID	P83751	Actin_ cytoplasmic 1 OS=Ctenopharyngodon idella OX=7959 GN=actb PE=3 SV=1	Regular	3731.1360	0.00	42095.0165	207	22	37	50.93	840721	0	248014			Green	1287 1289 1782	0	4	Pass1	PepFrag1	None	1132.5269	GYSFTTTAER	GYSFTTTAER	196	10	6.89	1	11	11	7	2	8470.1600	7.4997		16397	7.0	b2b3b3°b4°b5y1y2y3y4y5y5°y6y6°y7y7°y8°y10	12.0940	1000	120.9	80.9	0.1141	Green	17	1132.5280	1132.5280
1783	ACTB_CTEID	P83751	Actin_ cytoplasmic 1 OS=Ctenopharyngodon idella OX=7959 GN=actb PE=3 SV=1	Regular	3731.1360	0.00	42095.0165	207	22	37	50.93	840721	0	248014			Green	1287 1289 1782	0	4	Pass1	PepFrag1	None	1132.5269	GYSFTTTAER	GYSFTTTAER	196	10	6.89	1	11	11	7	2	8470.1600	7.4997		16397	7.0	b2b3b3°b4°b5y1y2y3y4y5y5°y6y6°y7y7°y8°y10	12.0940	1000	120.9	80.9	0.1141	Green	17	1132.5280	1132.5280
1783	ACTB_CTEID	P83751	Actin_ cytoplasmic 1 OS=Ctenopharyngodon idella OX=7959 GN=actb PE=3 SV=1	Regular	3731.1360	0.00	42095.0165	207	22	37	50.93	840721	0	248014			Green	1287 1289 1782	0	4	Pass1	PepFrag1	None	1132.5269	GYSFTTTAER	GYSFTTTAER	196	10	6.89	1	11	11	7	2	8470.1600	7.4997		16397	7.0	b2b3b3°b4°b5y1y2y3y4y5y5°y6y6°y7y7°y8°y10	12.0940	1000	120.9	80.9	0.1141	Green	17	1132.5280	1132.5280
1783	ACTB_CTEID	P83751	Actin_ cytoplasmic 1 OS=Ctenopharyngodon idella OX=7959 GN=actb PE=3 SV=1	Regular	3731.1360	0.00	42095.0165	207	22	37	50.93	840721	0	248014			Green	1287 1289 1782	0	4	Pass1	PepFrag1	None	1132.5269	GYSFTTTAER	GYSFTTTAER	196	10	6.89	1	11	11	7	2	8470.1600	7.4997		16397	7.0	b2b3b3°b4°b5y1y2y3y4y5y5°y6y6°y7y7°y8°y10	12.0940	1000	120.9	80.9	0.1141	Green	17	1132.5280	1132.5280
1783	ACTB_CTEID	P83751	Actin_ cytoplasmic 1 OS=Ctenopharyngodon idella OX=7959 GN=actb PE=3 SV=1	Regular	3731.1360	0.00	42095.0165	207	22	37	50.93	840721	0	248014			Green	1287 1289 1782	0	4	Pass1	PepFrag1	None	1132.5269	GYSFTTTAER	GYSFTTTAER	196	10	6.89	1	11	11	7	2	8470.1600	7.4997		16397	7.0	b2b3b3°b4°b5y1y2y3y4y5y5°y6y6°y7y7°y8°y10	12.0940	1000	120.9	80.9	0.1141	Green	17	1132.5280	1132.5280
1783	ACTB_CTEID	P83751	Actin_ cytoplasmic 1 OS=Ctenopharyngodon idella OX=7959 GN=actb PE=3 SV=1	Regular	3731.1360	0.00	42095.0165	207	22	37	50.93	840721	0	248014			Green	923 928 1287 1289 1782	0	5	Pass1	PepFrag1	None	998.4863	DLTDYLMK	DLTDYLMK	183	8	3.88	17	8	8	5	1	4631.3690	7.2376		18028	5.2	b2b5°b6°y1y2y3y4y5y6y8	15.1694	923	114.611299011537	74.6112990115366	0.0656	Green	68	998.4850	998.4850
1783	ACTB_CTEID	P83751	Actin_ cytoplasmic 1 OS=Ctenopharyngodon idella OX=7959 GN=actb PE=3 SV=1	Regular	3731.1360	0.00	42095.0165	207	22	37	50.93	840721	0	248014			Green	923 928 1287 1289 1782	0	5	Pass1	PepFrag1	None	998.4863	DLTDYLMK	DLTDYLMK	183	8	3.88	17	8	8	5	1	4631.3690	7.2376		18028	5.2	b2b5°b6°y1y2y3y4y5y6y8	15.1694	923	114.611299011537	74.6112990115366	0.0656	Green	68	998.4850	998.4850
1783	ACTB_CTEID	P83751	Actin_ cytoplasmic 1 OS=Ctenopharyngodon idella OX=7959 GN=actb PE=3 SV=1	Regular	3731.1360	0.00	42095.0165	207	22	37	50.93	840721	0	248014			Green	923 928 1287 1289 1782	0	5	Pass1	PepFrag1	None	998.4863	DLTDYLMK	DLTDYLMK	183	8	3.88	17	8	8	5	1	4631.3690	7.2376		18028	5.2	b2b5°b6°y1y2y3y4y5y6y8	15.1694	923	114.611299011537	74.6112990115366	0.0656	Green	68	998.4850	998.4850
1783	ACTB_CTEID	P83751	Actin_ cytoplasmic 1 OS=Ctenopharyngodon idella OX=7959 GN=actb PE=3 SV=1	Regular	3731.1360	0.00	42095.0165	207	22	37	50.93	840721	0	248014			Green	923 928 1287 1289 1782	0	5	Pass1	PepFrag1	None	998.4863	DLTDYLMK	DLTDYLMK	183	8	3.88	17	8	8	5	1	4631.3690	7.2376		18028	5.2	b2b5°b6°y1y2y3y4y5y6y8	15.1694	923	114.611299011537	74.6112990115366	0.0656	Green	68	998.4850	998.4850
1783	ACTB_CTEID	P83751	Actin_ cytoplasmic 1 OS=Ctenopharyngodon idella OX=7959 GN=actb PE=3 SV=1	Regular	3731.1360	0.00	42095.0165	207	22	37	50.93	840721	0	248014			Green	923 928 1287 1289 1782	0	5	Pass1	PepFrag1	None	998.4863	DLTDYLMK	DLTDYLMK	183	8	3.88	17	8	8	5	1	4631.3690	7.2376		18028	5.2	b2b5°b6°y1y2y3y4y5y6y8	15.1694	923	114.611299011537	74.6112990115366	0.0656	Green	68	998.4850	998.4850
1783	ACTB_CTEID	P83751	Actin_ cytoplasmic 1 OS=Ctenopharyngodon idella OX=7959 GN=actb PE=3 SV=1	Regular	3731.1360	0.00	42095.0165	207	22	37	50.93	840721	0	248014			Green	923 928 1287 1289 1782	0	5	Pass1	PepFrag1	None	998.4863	DLTDYLMK	DLTDYLMK	183	8	3.88	17	8	8	5	1	4631.3690	7.2376		18028	5.2	b2b5°b6°y1y2y3y4y5y6y8	15.1694	923	114.611299011537	74.6112990115366	0.0656	Green	68	998.4850	998.4850
1783	ACTB_CTEID	P83751	Actin_ cytoplasmic 1 OS=Ctenopharyngodon idella OX=7959 GN=actb PE=3 SV=1	Regular	3731.1360	0.00	42095.0165	207	22	37	50.93	840721	0	248014			Green	923 928 1287 1289 1782	0	5	Pass1	PepFrag1	None	998.4863	DLTDYLMK	DLTDYLMK	183	8	3.88	17	8	8	5	1	4631.3690	7.2376		18028	5.2	b2b5°b6°y1y2y3y4y5y6y8	15.1694	923	114.611299011537	74.6112990115366	0.0656	Green	68	998.4850	998.4850
1783	ACTB_CTEID	P83751	Actin_ cytoplasmic 1 OS=Ctenopharyngodon idella OX=7959 GN=actb PE=3 SV=1	Regular	3731.1360	0.00	42095.0165	207	22	37	50.93	840721	0	248014			Green	923 928 1287 1289 1782	0	5	Pass1	PepFrag1	None	998.4863	DLTDYLMK	DLTDYLMK	183	8	3.88	17	8	8	5	1	4631.3690	7.2376		18028	5.2	b2b5°b6°y1y2y3y4y5y6y8	15.1694	923	114.611299011537	74.6112990115366	0.0656	Green	68	998.4850	998.4850
1783	ACTB_CTEID	P83751	Actin_ cytoplasmic 1 OS=Ctenopharyngodon idella OX=7959 GN=actb PE=3 SV=1	Regular	3731.1360	0.00	42095.0165	207	22	37	50.93	840721	0	248014			Green	923 928 1287 1289 1782	0	5	Pass1	PepFrag1	None	998.4863	DLTDYLMK	DLTDYLMK	183	8	3.88	17	8	8	5	1	4631.3690	7.2376		18028	5.2	b2b5°b6°y1y2y3y4y5y6y8	15.1694	923	114.611299011537	74.6112990115366	0.0656	Green	68	998.4850	998.4850
1783	ACTB_CTEID	P83751	Actin_ cytoplasmic 1 OS=Ctenopharyngodon idella OX=7959 GN=actb PE=3 SV=1	Regular	3731.1360	0.00	42095.0165	207	22	37	50.93	840721	0	248014			Green	923 928 1287 1289 1782	0	5	Pass1	PepFrag1	None	998.4863	DLTDYLMK	DLTDYLMK	183	8	3.88	17	8	8	5	1	4631.3690	7.2376		18028	5.2	b2b5°b6°y1y2y3y4y5y6y8	15.1694	923	114.611299011537	74.6112990115366	0.0656	Green	68	998.4850	998.4850
1783	ACTB_CTEID	P83751	Actin_ cytoplasmic 1 OS=Ctenopharyngodon idella OX=7959 GN=actb PE=3 SV=1	Regular	3731.1360	0.00	42095.0165	207	22	37	50.93	840721	0	248014			Green	923 928 1287 1289 1782	0	6	Pass1	PepFrag1	None	976.4483	AGFAGDDAPR	AGFAGDDAPR	18	10	3.88	12	13	13	11	3	9272.0200	7.5390	Identified	14407	5.5	b2b3b4y1y2y3y4y5y6y7y8y9y10	11.3835	852	108.655745869932	68.6557458699324	0.0607	Green	6	976.4483	976.4483
1783	ACTB_CTEID	P83751	Actin_ cytoplasmic 1 OS=Ctenopharyngodon idella OX=7959 GN=actb PE=3 SV=1	Regular	3731.1360	0.00	42095.0165	207	22	37	50.93	840721	0	248014			Green	923 928 1287 1289 1782	0	6	Pass1	PepFrag1	None	976.4483	AGFAGDDAPR	AGFAGDDAPR	18	10	3.88	12	13	13	11	3	9272.0200	7.5390	Identified	14407	5.5	b2b3b4y1y2y3y4y5y6y7y8y9y10	11.3835	852	108.655745869932	68.6557458699324	0.0607	Green	6	976.4483	976.4483
1783	ACTB_CTEID	P83751	Actin_ cytoplasmic 1 OS=Ctenopharyngodon idella OX=7959 GN=actb PE=3 SV=1	Regular	3731.1360	0.00	42095.0165	207	22	37	50.93	840721	0	248014			Green	923 928 1287 1289 1782	0	6	Pass1	PepFrag1	None	976.4483	AGFAGDDAPR	AGFAGDDAPR	18	10	3.88	12	13	13	11	3	9272.0200	7.5390	Identified	14407	5.5	b2b3b4y1y2y3y4y5y6y7y8y9y10	11.3835	852	108.655745869932	68.6557458699324	0.0607	Green	6	976.4483	976.4483
1783	ACTB_CTEID	P83751	Actin_ cytoplasmic 1 OS=Ctenopharyngodon idella OX=7959 GN=actb PE=3 SV=1	Regular	3731.1360	0.00	42095.0165	207	22	37	50.93	840721	0	248014			Green	923 928 1287 1289 1782	0	6	Pass1	PepFrag1	None	976.4483	AGFAGDDAPR	AGFAGDDAPR	18	10	3.88	12	13	13	11	3	9272.0200	7.5390	Identified	14407	5.5	b2b3b4y1y2y3y4y5y6y7y8y9y10	11.3835	852	108.655745869932	68.6557458699324	0.0607	Green	6	976.4483	976.4483
1783	ACTB_CTEID	P83751	Actin_ cytoplasmic 1 OS=Ctenopharyngodon idella OX=7959 GN=actb PE=3 SV=1	Regular	3731.1360	0.00	42095.0165	207	22	37	50.93	840721	0	248014			Green	923 928 1287 1289 1782	0	6	Pass1	PepFrag1	None	976.4483	AGFAGDDAPR	AGFAGDDAPR	18	10	3.88	12	13	13	11	3	9272.0200	7.5390	Identified	14407	5.5	b2b3b4y1y2y3y4y5y6y7y8y9y10	11.3835	852	108.655745869932	68.6557458699324	0.0607	Green	6	976.4483	976.4483
1783	ACTB_CTEID	P83751	Actin_ cytoplasmic 1 OS=Ctenopharyngodon idella OX=7959 GN=actb PE=3 SV=1	Regular	3731.1360	0.00	42095.0165	207	22	37	50.93	840721	0	248014			Green	923 928 1287 1289 1782	0	6	Pass1	PepFrag1	None	976.4483	AGFAGDDAPR	AGFAGDDAPR	18	10	3.88	12	13	13	11	3	9272.0200	7.5390	Identified	14407	5.5	b2b3b4y1y2y3y4y5y6y7y8y9y10	11.3835	852	108.655745869932	68.6557458699324	0.0607	Green	6	976.4483	976.4483
1783	ACTB_CTEID	P83751	Actin_ cytoplasmic 1 OS=Ctenopharyngodon idella OX=7959 GN=actb PE=3 SV=1	Regular	3731.1360	0.00	42095.0165	207	22	37	50.93	840721	0	248014			Green	923 928 1287 1289 1782	0	6	Pass1	PepFrag1	None	976.4483	AGFAGDDAPR	AGFAGDDAPR	18	10	3.88	12	13	13	11	3	9272.0200	7.5390	Identified	14407	5.5	b2b3b4y1y2y3y4y5y6y7y8y9y10	11.3835	852	108.655745869932	68.6557458699324	0.0607	Green	6	976.4483	976.4483
1783	ACTB_CTEID	P83751	Actin_ cytoplasmic 1 OS=Ctenopharyngodon idella OX=7959 GN=actb PE=3 SV=1	Regular	3731.1360	0.00	42095.0165	207	22	37	50.93	840721	0	248014			Green	923 928 1287 1289 1782	0	6	Pass1	PepFrag1	None	976.4483	AGFAGDDAPR	AGFAGDDAPR	18	10	3.88	12	13	13	11	3	9272.0200	7.5390	Identified	14407	5.5	b2b3b4y1y2y3y4y5y6y7y8y9y10	11.3835	852	108.655745869932	68.6557458699324	0.0607	Green	6	976.4483	976.4483
1783	ACTB_CTEID	P83751	Actin_ cytoplasmic 1 OS=Ctenopharyngodon idella OX=7959 GN=actb PE=3 SV=1	Regular	3731.1360	0.00	42095.0165	207	22	37	50.93	840721	0	248014			Green	923 928 1287 1289 1782	0	6	Pass1	PepFrag1	None	976.4483	AGFAGDDAPR	AGFAGDDAPR	18	10	3.88	12	13	13	11	3	9272.0200	7.5390	Identified	14407	5.5	b2b3b4y1y2y3y4y5y6y7y8y9y10	11.3835	852	108.655745869932	68.6557458699324	0.0607	Green	6	976.4483	976.4483
1783	ACTB_CTEID	P83751	Actin_ cytoplasmic 1 OS=Ctenopharyngodon idella OX=7959 GN=actb PE=3 SV=1	Regular	3731.1360	0.00	42095.0165	207	22	37	50.93	840721	0	248014			Green	923 928 1287 1289 1782	0	6	Pass1	PepFrag1	None	976.4483	AGFAGDDAPR	AGFAGDDAPR	18	10	3.88	12	13	13	11	3	9272.0200	7.5390	Identified	14407	5.5	b2b3b4y1y2y3y4y5y6y7y8y9y10	11.3835	852	108.655745869932	68.6557458699324	0.0607	Green	6	976.4483	976.4483
1783	ACTB_CTEID	P83751	Actin_ cytoplasmic 1 OS=Ctenopharyngodon idella OX=7959 GN=actb PE=3 SV=1	Regular	3731.1360	0.00	42095.0165	207	22	37	50.93	840721	0	248014			Green	923 928 1287 1289 1782	0	6	Pass1	PepFrag1	None	976.4483	AGFAGDDAPR	AGFAGDDAPR	18	10	3.88	12	13	13	11	3	9272.0200	7.5390	Identified	14407	5.5	b2b3b4y1y2y3y4y5y6y7y8y9y10	11.3835	852	108.655745869932	68.6557458699324	0.0607	Green	6	976.4483	976.4483
1783	ACTB_CTEID	P83751	Actin_ cytoplasmic 1 OS=Ctenopharyngodon idella OX=7959 GN=actb PE=3 SV=1	Regular	3731.1360	0.00	42095.0165	207	22	37	50.93	840721	0	248014			Green	923 928 1287 1289 1782	0	6	Pass1	PepFrag1	None	976.4483	AGFAGDDAPR	AGFAGDDAPR	18	10	3.88	12	13	13	11	3	9272.0200	7.5390	Identified	14407	5.5	b2b3b4y1y2y3y4y5y6y7y8y9y10	11.3835	852	108.655745869932	68.6557458699324	0.0607	Green	6	976.4483	976.4483
1783	ACTB_CTEID	P83751	Actin_ cytoplasmic 1 OS=Ctenopharyngodon idella OX=7959 GN=actb PE=3 SV=1	Regular	3731.1360	0.00	42095.0165	207	22	37	50.93	840721	0	248014			Green	923 928 1287 1289 1782	0	6	Pass1	PepFrag1	None	976.4483	AGFAGDDAPR	AGFAGDDAPR	18	10	3.88	12	13	13	11	3	9272.0200	7.5390	Identified	14407	5.5	b2b3b4y1y2y3y4y5y6y7y8y9y10	11.3835	852	108.655745869932	68.6557458699324	0.0607	Green	6	976.4483	976.4483
1783	ACTB_CTEID	P83751	Actin_ cytoplasmic 1 OS=Ctenopharyngodon idella OX=7959 GN=actb PE=3 SV=1	Regular	3731.1360	0.00	42095.0165	207	22	37	50.93	840721	0	248014			Green	1287 1289 1782	0	7	Pass1	PepFrag1	None	2215.0700	DLYANTVLSGGTTMYPGIADR	DLYANTVLSGGTTMYPGIADR	291	21	3.88	6	12	12	6	2	3826.2850	7.1546	Identified	15285	5.8	b7b7*b7°b15y3y6y7y8y9y11y12y13y14y21	15.6577	2029	193.767528053907	153.767528053907	0.0328	Green	78	2215.0668	2215.0668
1783	ACTB_CTEID	P83751	Actin_ cytoplasmic 1 OS=Ctenopharyngodon idella OX=7959 GN=actb PE=3 SV=1	Regular	3731.1360	0.00	42095.0165	207	22	37	50.93	840721	0	248014			Green	1287 1289 1782	0	7	Pass1	PepFrag1	None	2215.0700	DLYANTVLSGGTTMYPGIADR	DLYANTVLSGGTTMYPGIADR	291	21	3.88	6	12	12	6	2	3826.2850	7.1546	Identified	15285	5.8	b7b7*b7°b15y3y6y7y8y9y11y12y13y14y21	15.6577	2029	193.767528053907	153.767528053907	0.0328	Green	78	2215.0668	2215.0668
1783	ACTB_CTEID	P83751	Actin_ cytoplasmic 1 OS=Ctenopharyngodon idella OX=7959 GN=actb PE=3 SV=1	Regular	3731.1360	0.00	42095.0165	207	22	37	50.93	840721	0	248014			Green	1287 1289 1782	0	7	Pass1	PepFrag1	None	2215.0700	DLYANTVLSGGTTMYPGIADR	DLYANTVLSGGTTMYPGIADR	291	21	3.88	6	12	12	6	2	3826.2850	7.1546	Identified	15285	5.8	b7b7*b7°b15y3y6y7y8y9y11y12y13y14y21	15.6577	2029	193.767528053907	153.767528053907	0.0328	Green	78	2215.0668	2215.0668
1783	ACTB_CTEID	P83751	Actin_ cytoplasmic 1 OS=Ctenopharyngodon idella OX=7959 GN=actb PE=3 SV=1	Regular	3731.1360	0.00	42095.0165	207	22	37	50.93	840721	0	248014			Green	1287 1289 1782	0	7	Pass1	PepFrag1	None	2215.0700	DLYANTVLSGGTTMYPGIADR	DLYANTVLSGGTTMYPGIADR	291	21	3.88	6	12	12	6	2	3826.2850	7.1546	Identified	15285	5.8	b7b7*b7°b15y3y6y7y8y9y11y12y13y14y21	15.6577	2029	193.767528053907	153.767528053907	0.0328	Green	78	2215.0668	2215.0668
1783	ACTB_CTEID	P83751	Actin_ cytoplasmic 1 OS=Ctenopharyngodon idella OX=7959 GN=actb PE=3 SV=1	Regular	3731.1360	0.00	42095.0165	207	22	37	50.93	840721	0	248014			Green	1287 1289 1782	0	7	Pass1	PepFrag1	None	2215.0700	DLYANTVLSGGTTMYPGIADR	DLYANTVLSGGTTMYPGIADR	291	21	3.88	6	12	12	6	2	3826.2850	7.1546	Identified	15285	5.8	b7b7*b7°b15y3y6y7y8y9y11y12y13y14y21	15.6577	2029	193.767528053907	153.767528053907	0.0328	Green	78	2215.0668	2215.0668
1783	ACTB_CTEID	P83751	Actin_ cytoplasmic 1 OS=Ctenopharyngodon idella OX=7959 GN=actb PE=3 SV=1	Regular	3731.1360	0.00	42095.0165	207	22	37	50.93	840721	0	248014			Green	1287 1289 1782	0	7	Pass1	PepFrag1	None	2215.0700	DLYANTVLSGGTTMYPGIADR	DLYANTVLSGGTTMYPGIADR	291	21	3.88	6	12	12	6	2	3826.2850	7.1546	Identified	15285	5.8	b7b7*b7°b15y3y6y7y8y9y11y12y13y14y21	15.6577	2029	193.767528053907	153.767528053907	0.0328	Green	78	2215.0668	2215.0668
1783	ACTB_CTEID	P83751	Actin_ cytoplasmic 1 OS=Ctenopharyngodon idella OX=7959 GN=actb PE=3 SV=1	Regular	3731.1360	0.00	42095.0165	207	22	37	50.93	840721	0	248014			Green	1287 1289 1782	0	7	Pass1	PepFrag1	None	2215.0700	DLYANTVLSGGTTMYPGIADR	DLYANTVLSGGTTMYPGIADR	291	21	3.88	6	12	12	6	2	3826.2850	7.1546	Identified	15285	5.8	b7b7*b7°b15y3y6y7y8y9y11y12y13y14y21	15.6577	2029	193.767528053907	153.767528053907	0.0328	Green	78	2215.0668	2215.0668
1783	ACTB_CTEID	P83751	Actin_ cytoplasmic 1 OS=Ctenopharyngodon idella OX=7959 GN=actb PE=3 SV=1	Regular	3731.1360	0.00	42095.0165	207	22	37	50.93	840721	0	248014			Green	1287 1289 1782	0	7	Pass1	PepFrag1	None	2215.0700	DLYANTVLSGGTTMYPGIADR	DLYANTVLSGGTTMYPGIADR	291	21	3.88	6	12	12	6	2	3826.2850	7.1546	Identified	15285	5.8	b7b7*b7°b15y3y6y7y8y9y11y12y13y14y21	15.6577	2029	193.767528053907	153.767528053907	0.0328	Green	78	2215.0668	2215.0668
1783	ACTB_CTEID	P83751	Actin_ cytoplasmic 1 OS=Ctenopharyngodon idella OX=7959 GN=actb PE=3 SV=1	Regular	3731.1360	0.00	42095.0165	207	22	37	50.93	840721	0	248014			Green	1287 1289 1782	0	7	Pass1	PepFrag1	None	2215.0700	DLYANTVLSGGTTMYPGIADR	DLYANTVLSGGTTMYPGIADR	291	21	3.88	6	12	12	6	2	3826.2850	7.1546	Identified	15285	5.8	b7b7*b7°b15y3y6y7y8y9y11y12y13y14y21	15.6577	2029	193.767528053907	153.767528053907	0.0328	Green	78	2215.0668	2215.0668
1783	ACTB_CTEID	P83751	Actin_ cytoplasmic 1 OS=Ctenopharyngodon idella OX=7959 GN=actb PE=3 SV=1	Regular	3731.1360	0.00	42095.0165	207	22	37	50.93	840721	0	248014			Green	1287 1289 1782	0	7	Pass1	PepFrag1	None	2215.0700	DLYANTVLSGGTTMYPGIADR	DLYANTVLSGGTTMYPGIADR	291	21	3.88	6	12	12	6	2	3826.2850	7.1546	Identified	15285	5.8	b7b7*b7°b15y3y6y7y8y9y11y12y13y14y21	15.6577	2029	193.767528053907	153.767528053907	0.0328	Green	78	2215.0668	2215.0668
1783	ACTB_CTEID	P83751	Actin_ cytoplasmic 1 OS=Ctenopharyngodon idella OX=7959 GN=actb PE=3 SV=1	Regular	3731.1360	0.00	42095.0165	207	22	37	50.93	840721	0	248014			Green	1287 1289 1782	0	7	Pass1	PepFrag1	None	2215.0700	DLYANTVLSGGTTMYPGIADR	DLYANTVLSGGTTMYPGIADR	291	21	3.88	6	12	12	6	2	3826.2850	7.1546	Identified	15285	5.8	b7b7*b7°b15y3y6y7y8y9y11y12y13y14y21	15.6577	2029	193.767528053907	153.767528053907	0.0328	Green	78	2215.0668	2215.0668
1783	ACTB_CTEID	P83751	Actin_ cytoplasmic 1 OS=Ctenopharyngodon idella OX=7959 GN=actb PE=3 SV=1	Regular	3731.1360	0.00	42095.0165	207	22	37	50.93	840721	0	248014			Green	1287 1289 1782	0	7	Pass1	PepFrag1	None	2215.0700	DLYANTVLSGGTTMYPGIADR	DLYANTVLSGGTTMYPGIADR	291	21	3.88	6	12	12	6	2	3826.2850	7.1546	Identified	15285	5.8	b7b7*b7°b15y3y6y7y8y9y11y12y13y14y21	15.6577	2029	193.767528053907	153.767528053907	0.0328	Green	78	2215.0668	2215.0668
1783	ACTB_CTEID	P83751	Actin_ cytoplasmic 1 OS=Ctenopharyngodon idella OX=7959 GN=actb PE=3 SV=1	Regular	3731.1360	0.00	42095.0165	207	22	37	50.93	840721	0	248014			Green	1287 1289 1782	0	7	Pass1	PepFrag1	None	2215.0700	DLYANTVLSGGTTMYPGIADR	DLYANTVLSGGTTMYPGIADR	291	21	3.88	6	12	12	6	2	3826.2850	7.1546	Identified	15285	5.8	b7b7*b7°b15y3y6y7y8y9y11y12y13y14y21	15.6577	2029	193.767528053907	153.767528053907	0.0328	Green	78	2215.0668	2215.0668
1783	ACTB_CTEID	P83751	Actin_ cytoplasmic 1 OS=Ctenopharyngodon idella OX=7959 GN=actb PE=3 SV=1	Regular	3731.1360	0.00	42095.0165	207	22	37	50.93	840721	0	248014			Green	1287 1289 1782	0	7	Pass1	PepFrag1	None	2215.0700	DLYANTVLSGGTTMYPGIADR	DLYANTVLSGGTTMYPGIADR	291	21	3.88	6	12	12	6	2	3826.2850	7.1546	Identified	15285	5.8	b7b7*b7°b15y3y6y7y8y9y11y12y13y14y21	15.6577	2029	193.767528053907	153.767528053907	0.0328	Green	78	2215.0668	2215.0668
1783	ACTB_CTEID	P83751	Actin_ cytoplasmic 1 OS=Ctenopharyngodon idella OX=7959 GN=actb PE=3 SV=1	Regular	3731.1360	0.00	42095.0165	207	22	37	50.93	840721	0	248014			Green	923 928 1287 1289 1782	0	8	Pass1	PepFrag1	None	1198.7055	AVFPSIVGRPR	AVFPSIVGRPR	28	11	12.48	15	10	10	7	1	2341.7620	6.9414	Identified	17752	4.2	b2y1y2y4y5y6y7y8y9y9°y10	13.3384	1133	131.395222330407	91.3952223304068	0.0258	Green	33	1198.7049	1198.7049
1783	ACTB_CTEID	P83751	Actin_ cytoplasmic 1 OS=Ctenopharyngodon idella OX=7959 GN=actb PE=3 SV=1	Regular	3731.1360	0.00	42095.0165	207	22	37	50.93	840721	0	248014			Green	923 928 1287 1289 1782	0	8	Pass1	PepFrag1	None	1198.7055	AVFPSIVGRPR	AVFPSIVGRPR	28	11	12.48	15	10	10	7	1	2341.7620	6.9414	Identified	17752	4.2	b2y1y2y4y5y6y7y8y9y9°y10	13.3384	1133	131.395222330407	91.3952223304068	0.0258	Green	33	1198.7049	1198.7049
1783	ACTB_CTEID	P83751	Actin_ cytoplasmic 1 OS=Ctenopharyngodon idella OX=7959 GN=actb PE=3 SV=1	Regular	3731.1360	0.00	42095.0165	207	22	37	50.93	840721	0	248014			Green	923 928 1287 1289 1782	0	8	Pass1	PepFrag1	None	1198.7055	AVFPSIVGRPR	AVFPSIVGRPR	28	11	12.48	15	10	10	7	1	2341.7620	6.9414	Identified	17752	4.2	b2y1y2y4y5y6y7y8y9y9°y10	13.3384	1133	131.395222330407	91.3952223304068	0.0258	Green	33	1198.7049	1198.7049
1783	ACTB_CTEID	P83751	Actin_ cytoplasmic 1 OS=Ctenopharyngodon idella OX=7959 GN=actb PE=3 SV=1	Regular	3731.1360	0.00	42095.0165	207	22	37	50.93	840721	0	248014			Green	923 928 1287 1289 1782	0	8	Pass1	PepFrag1	None	1198.7055	AVFPSIVGRPR	AVFPSIVGRPR	28	11	12.48	15	10	10	7	1	2341.7620	6.9414	Identified	17752	4.2	b2y1y2y4y5y6y7y8y9y9°y10	13.3384	1133	131.395222330407	91.3952223304068	0.0258	Green	33	1198.7049	1198.7049
1783	ACTB_CTEID	P83751	Actin_ cytoplasmic 1 OS=Ctenopharyngodon idella OX=7959 GN=actb PE=3 SV=1	Regular	3731.1360	0.00	42095.0165	207	22	37	50.93	840721	0	248014			Green	923 928 1287 1289 1782	0	8	Pass1	PepFrag1	None	1198.7055	AVFPSIVGRPR	AVFPSIVGRPR	28	11	12.48	15	10	10	7	1	2341.7620	6.9414	Identified	17752	4.2	b2y1y2y4y5y6y7y8y9y9°y10	13.3384	1133	131.395222330407	91.3952223304068	0.0258	Green	33	1198.7049	1198.7049
1783	ACTB_CTEID	P83751	Actin_ cytoplasmic 1 OS=Ctenopharyngodon idella OX=7959 GN=actb PE=3 SV=1	Regular	3731.1360	0.00	42095.0165	207	22	37	50.93	840721	0	248014			Green	923 928 1287 1289 1782	0	8	Pass1	PepFrag1	None	1198.7055	AVFPSIVGRPR	AVFPSIVGRPR	28	11	12.48	15	10	10	7	1	2341.7620	6.9414	Identified	17752	4.2	b2y1y2y4y5y6y7y8y9y9°y10	13.3384	1133	131.395222330407	91.3952223304068	0.0258	Green	33	1198.7049	1198.7049
1783	ACTB_CTEID	P83751	Actin_ cytoplasmic 1 OS=Ctenopharyngodon idella OX=7959 GN=actb PE=3 SV=1	Regular	3731.1360	0.00	42095.0165	207	22	37	50.93	840721	0	248014			Green	923 928 1287 1289 1782	0	8	Pass1	PepFrag1	None	1198.7055	AVFPSIVGRPR	AVFPSIVGRPR	28	11	12.48	15	10	10	7	1	2341.7620	6.9414	Identified	17752	4.2	b2y1y2y4y5y6y7y8y9y9°y10	13.3384	1133	131.395222330407	91.3952223304068	0.0258	Green	33	1198.7049	1198.7049
1783	ACTB_CTEID	P83751	Actin_ cytoplasmic 1 OS=Ctenopharyngodon idella OX=7959 GN=actb PE=3 SV=1	Regular	3731.1360	0.00	42095.0165	207	22	37	50.93	840721	0	248014			Green	923 928 1287 1289 1782	0	8	Pass1	PepFrag1	None	1198.7055	AVFPSIVGRPR	AVFPSIVGRPR	28	11	12.48	15	10	10	7	1	2341.7620	6.9414	Identified	17752	4.2	b2y1y2y4y5y6y7y8y9y9°y10	13.3384	1133	131.395222330407	91.3952223304068	0.0258	Green	33	1198.7049	1198.7049
1783	ACTB_CTEID	P83751	Actin_ cytoplasmic 1 OS=Ctenopharyngodon idella OX=7959 GN=actb PE=3 SV=1	Regular	3731.1360	0.00	42095.0165	207	22	37	50.93	840721	0	248014			Green	923 928 1287 1289 1782	0	8	Pass1	PepFrag1	None	1198.7055	AVFPSIVGRPR	AVFPSIVGRPR	28	11	12.48	15	10	10	7	1	2341.7620	6.9414	Identified	17752	4.2	b2y1y2y4y5y6y7y8y9y9°y10	13.3384	1133	131.395222330407	91.3952223304068	0.0258	Green	33	1198.7049	1198.7049
1783	ACTB_CTEID	P83751	Actin_ cytoplasmic 1 OS=Ctenopharyngodon idella OX=7959 GN=actb PE=3 SV=1	Regular	3731.1360	0.00	42095.0165	207	22	37	50.93	840721	0	248014			Green	923 928 1287 1289 1782	0	8	Pass1	PepFrag1	None	1198.7055	AVFPSIVGRPR	AVFPSIVGRPR	28	11	12.48	15	10	10	7	1	2341.7620	6.9414	Identified	17752	4.2	b2y1y2y4y5y6y7y8y9y9°y10	13.3384	1133	131.395222330407	91.3952223304068	0.0258	Green	33	1198.7049	1198.7049
1783	ACTB_CTEID	P83751	Actin_ cytoplasmic 1 OS=Ctenopharyngodon idella OX=7959 GN=actb PE=3 SV=1	Regular	3731.1360	0.00	42095.0165	207	22	37	50.93	840721	0	248014			Green	923 928 1287 1289 1782	0	8	Pass1	PepFrag1	None	1198.7055	AVFPSIVGRPR	AVFPSIVGRPR	28	11	12.48	15	10	10	7	1	2341.7620	6.9414	Identified	17752	4.2	b2y1y2y4y5y6y7y8y9y9°y10	13.3384	1133	131.395222330407	91.3952223304068	0.0258	Green	33	1198.7049	1198.7049
1783	ACTB_CTEID	P83751	Actin_ cytoplasmic 1 OS=Ctenopharyngodon idella OX=7959 GN=actb PE=3 SV=1	Regular	3731.1360	0.00	42095.0165	207	22	37	50.93	840721	0	248014			Green	1287 1289 1782	0	9	Pass1	PepFrag1	None	1516.7027	QEYDESGPSIVHR	QEYDESGPSIVHR	359	13	4.42	0	11	11	7	0	4495.5110	7.2246	Identified	3580	4.1	b2°b4°b13y1y2y3y4y5y6y7y8y10y13y13*	11.5329	1343	147.166956772518	58.1113045150117	0.0207	Green	8	1516.7035	1516.7035
1783	ACTB_CTEID	P83751	Actin_ cytoplasmic 1 OS=Ctenopharyngodon idella OX=7959 GN=actb PE=3 SV=1	Regular	3731.1360	0.00	42095.0165	207	22	37	50.93	840721	0	248014			Green	1287 1289 1782	0	9	Pass1	PepFrag1	None	1516.7027	QEYDESGPSIVHR	QEYDESGPSIVHR	359	13	4.42	0	11	11	7	0	4495.5110	7.2246	Identified	3580	4.1	b2°b4°b13y1y2y3y4y5y6y7y8y10y13y13*	11.5329	1343	147.166956772518	58.1113045150117	0.0207	Green	8	1516.7035	1516.7035
1783	ACTB_CTEID	P83751	Actin_ cytoplasmic 1 OS=Ctenopharyngodon idella OX=7959 GN=actb PE=3 SV=1	Regular	3731.1360	0.00	42095.0165	207	22	37	50.93	840721	0	248014			Green	1287 1289 1782	0	9	Pass1	PepFrag1	None	1516.7027	QEYDESGPSIVHR	QEYDESGPSIVHR	359	13	4.42	0	11	11	7	0	4495.5110	7.2246	Identified	3580	4.1	b2°b4°b13y1y2y3y4y5y6y7y8y10y13y13*	11.5329	1343	147.166956772518	58.1113045150117	0.0207	Green	8	1516.7035	1516.7035
1783	ACTB_CTEID	P83751	Actin_ cytoplasmic 1 OS=Ctenopharyngodon idella OX=7959 GN=actb PE=3 SV=1	Regular	3731.1360	0.00	42095.0165	207	22	37	50.93	840721	0	248014			Green	1287 1289 1782	0	9	Pass1	PepFrag1	None	1516.7027	QEYDESGPSIVHR	QEYDESGPSIVHR	359	13	4.42	0	11	11	7	0	4495.5110	7.2246	Identified	3580	4.1	b2°b4°b13y1y2y3y4y5y6y7y8y10y13y13*	11.5329	1343	147.166956772518	58.1113045150117	0.0207	Green	8	1516.7035	1516.7035
1783	ACTB_CTEID	P83751	Actin_ cytoplasmic 1 OS=Ctenopharyngodon idella OX=7959 GN=actb PE=3 SV=1	Regular	3731.1360	0.00	42095.0165	207	22	37	50.93	840721	0	248014			Green	1287 1289 1782	0	9	Pass1	PepFrag1	None	1516.7027	QEYDESGPSIVHR	QEYDESGPSIVHR	359	13	4.42	0	11	11	7	0	4495.5110	7.2246	Identified	3580	4.1	b2°b4°b13y1y2y3y4y5y6y7y8y10y13y13*	11.5329	1343	147.166956772518	58.1113045150117	0.0207	Green	8	1516.7035	1516.7035
1783	ACTB_CTEID	P83751	Actin_ cytoplasmic 1 OS=Ctenopharyngodon idella OX=7959 GN=actb PE=3 SV=1	Regular	3731.1360	0.00	42095.0165	207	22	37	50.93	840721	0	248014			Green	1287 1289 1782	0	9	Pass1	PepFrag1	None	1516.7027	QEYDESGPSIVHR	QEYDESGPSIVHR	359	13	4.42	0	11	11	7	0	4495.5110	7.2246	Identified	3580	4.1	b2°b4°b13y1y2y3y4y5y6y7y8y10y13y13*	11.5329	1343	147.166956772518	58.1113045150117	0.0207	Green	8	1516.7035	1516.7035
1783	ACTB_CTEID	P83751	Actin_ cytoplasmic 1 OS=Ctenopharyngodon idella OX=7959 GN=actb PE=3 SV=1	Regular	3731.1360	0.00	42095.0165	207	22	37	50.93	840721	0	248014			Green	1287 1289 1782	0	9	Pass1	PepFrag1	None	1516.7027	QEYDESGPSIVHR	QEYDESGPSIVHR	359	13	4.42	0	11	11	7	0	4495.5110	7.2246	Identified	3580	4.1	b2°b4°b13y1y2y3y4y5y6y7y8y10y13y13*	11.5329	1343	147.166956772518	58.1113045150117	0.0207	Green	8	1516.7035	1516.7035
1783	ACTB_CTEID	P83751	Actin_ cytoplasmic 1 OS=Ctenopharyngodon idella OX=7959 GN=actb PE=3 SV=1	Regular	3731.1360	0.00	42095.0165	207	22	37	50.93	840721	0	248014			Green	1287 1289 1782	0	9	Pass1	PepFrag1	None	1516.7027	QEYDESGPSIVHR	QEYDESGPSIVHR	359	13	4.42	0	11	11	7	0	4495.5110	7.2246	Identified	3580	4.1	b2°b4°b13y1y2y3y4y5y6y7y8y10y13y13*	11.5329	1343	147.166956772518	58.1113045150117	0.0207	Green	8	1516.7035	1516.7035
1783	ACTB_CTEID	P83751	Actin_ cytoplasmic 1 OS=Ctenopharyngodon idella OX=7959 GN=actb PE=3 SV=1	Regular	3731.1360	0.00	42095.0165	207	22	37	50.93	840721	0	248014			Green	1287 1289 1782	0	9	Pass1	PepFrag1	None	1516.7027	QEYDESGPSIVHR	QEYDESGPSIVHR	359	13	4.42	0	11	11	7	0	4495.5110	7.2246	Identified	3580	4.1	b2°b4°b13y1y2y3y4y5y6y7y8y10y13y13*	11.5329	1343	147.166956772518	58.1113045150117	0.0207	Green	8	1516.7035	1516.7035
1783	ACTB_CTEID	P83751	Actin_ cytoplasmic 1 OS=Ctenopharyngodon idella OX=7959 GN=actb PE=3 SV=1	Regular	3731.1360	0.00	42095.0165	207	22	37	50.93	840721	0	248014			Green	1287 1289 1782	0	9	Pass1	PepFrag1	None	1516.7027	QEYDESGPSIVHR	QEYDESGPSIVHR	359	13	4.42	0	11	11	7	0	4495.5110	7.2246	Identified	3580	4.1	b2°b4°b13y1y2y3y4y5y6y7y8y10y13y13*	11.5329	1343	147.166956772518	58.1113045150117	0.0207	Green	8	1516.7035	1516.7035
1783	ACTB_CTEID	P83751	Actin_ cytoplasmic 1 OS=Ctenopharyngodon idella OX=7959 GN=actb PE=3 SV=1	Regular	3731.1360	0.00	42095.0165	207	22	37	50.93	840721	0	248014			Green	1287 1289 1782	0	9	Pass1	PepFrag1	None	1516.7027	QEYDESGPSIVHR	QEYDESGPSIVHR	359	13	4.42	0	11	11	7	0	4495.5110	7.2246	Identified	3580	4.1	b2°b4°b13y1y2y3y4y5y6y7y8y10y13y13*	11.5329	1343	147.166956772518	58.1113045150117	0.0207	Green	8	1516.7035	1516.7035
1783	ACTB_CTEID	P83751	Actin_ cytoplasmic 1 OS=Ctenopharyngodon idella OX=7959 GN=actb PE=3 SV=1	Regular	3731.1360	0.00	42095.0165	207	22	37	50.93	840721	0	248014			Green	1287 1289 1782	0	9	Pass1	PepFrag1	None	1516.7027	QEYDESGPSIVHR	QEYDESGPSIVHR	359	13	4.42	0	11	11	7	0	4495.5110	7.2246	Identified	3580	4.1	b2°b4°b13y1y2y3y4y5y6y7y8y10y13y13*	11.5329	1343	147.166956772518	58.1113045150117	0.0207	Green	8	1516.7035	1516.7035
1783	ACTB_CTEID	P83751	Actin_ cytoplasmic 1 OS=Ctenopharyngodon idella OX=7959 GN=actb PE=3 SV=1	Regular	3731.1360	0.00	42095.0165	207	22	37	50.93	840721	0	248014			Green	1287 1289 1782	0	9	Pass1	PepFrag1	None	1516.7027	QEYDESGPSIVHR	QEYDESGPSIVHR	359	13	4.42	0	11	11	7	0	4495.5110	7.2246	Identified	3580	4.1	b2°b4°b13y1y2y3y4y5y6y7y8y10y13y13*	11.5329	1343	147.166956772518	58.1113045150117	0.0207	Green	8	1516.7035	1516.7035
1783	ACTB_CTEID	P83751	Actin_ cytoplasmic 1 OS=Ctenopharyngodon idella OX=7959 GN=actb PE=3 SV=1	Regular	3731.1360	0.00	42095.0165	207	22	37	50.93	840721	0	248014			Green	1287 1289 1782	0	9	Pass1	PepFrag1	None	1516.7027	QEYDESGPSIVHR	QEYDESGPSIVHR	359	13	4.42	0	11	11	7	0	4495.5110	7.2246	Identified	3580	4.1	b2°b4°b13y1y2y3y4y5y6y7y8y10y13y13*	11.5329	1343	147.166956772518	58.1113045150117	0.0207	Green	8	1516.7035	1516.7035
1783	ACTB_CTEID	P83751	Actin_ cytoplasmic 1 OS=Ctenopharyngodon idella OX=7959 GN=actb PE=3 SV=1	Regular	3731.1360	0.00	42095.0165	207	22	37	50.93	840721	0	248014			Green	923 928 1287 1289 1782	0	10	Pass1	PepFrag1	None	1198.5222	DSYVGDEAQSK	DSYVGDEAQSK	50	11	3.69	11	8	8	3	2	3968.4640	7.1705		3816	3.6	b3b3°b4y2y4y5y7y8y11	11.0423	1047	124.659129148931	84.6591291489308	0.0165	Green	4	1198.5231	1198.5231
1783	ACTB_CTEID	P83751	Actin_ cytoplasmic 1 OS=Ctenopharyngodon idella OX=7959 GN=actb PE=3 SV=1	Regular	3731.1360	0.00	42095.0165	207	22	37	50.93	840721	0	248014			Green	923 928 1287 1289 1782	0	10	Pass1	PepFrag1	None	1198.5222	DSYVGDEAQSK	DSYVGDEAQSK	50	11	3.69	11	8	8	3	2	3968.4640	7.1705		3816	3.6	b3b3°b4y2y4y5y7y8y11	11.0423	1047	124.659129148931	84.6591291489308	0.0165	Green	4	1198.5231	1198.5231
1783	ACTB_CTEID	P83751	Actin_ cytoplasmic 1 OS=Ctenopharyngodon idella OX=7959 GN=actb PE=3 SV=1	Regular	3731.1360	0.00	42095.0165	207	22	37	50.93	840721	0	248014			Green	923 928 1287 1289 1782	0	10	Pass1	PepFrag1	None	1198.5222	DSYVGDEAQSK	DSYVGDEAQSK	50	11	3.69	11	8	8	3	2	3968.4640	7.1705		3816	3.6	b3b3°b4y2y4y5y7y8y11	11.0423	1047	124.659129148931	84.6591291489308	0.0165	Green	4	1198.5231	1198.5231
1783	ACTB_CTEID	P83751	Actin_ cytoplasmic 1 OS=Ctenopharyngodon idella OX=7959 GN=actb PE=3 SV=1	Regular	3731.1360	0.00	42095.0165	207	22	37	50.93	840721	0	248014			Green	923 928 1287 1289 1782	0	10	Pass1	PepFrag1	None	1198.5222	DSYVGDEAQSK	DSYVGDEAQSK	50	11	3.69	11	8	8	3	2	3968.4640	7.1705		3816	3.6	b3b3°b4y2y4y5y7y8y11	11.0423	1047	124.659129148931	84.6591291489308	0.0165	Green	4	1198.5231	1198.5231
1783	ACTB_CTEID	P83751	Actin_ cytoplasmic 1 OS=Ctenopharyngodon idella OX=7959 GN=actb PE=3 SV=1	Regular	3731.1360	0.00	42095.0165	207	22	37	50.93	840721	0	248014			Green	923 928 1287 1289 1782	0	10	Pass1	PepFrag1	None	1198.5222	DSYVGDEAQSK	DSYVGDEAQSK	50	11	3.69	11	8	8	3	2	3968.4640	7.1705		3816	3.6	b3b3°b4y2y4y5y7y8y11	11.0423	1047	124.659129148931	84.6591291489308	0.0165	Green	4	1198.5231	1198.5231
1783	ACTB_CTEID	P83751	Actin_ cytoplasmic 1 OS=Ctenopharyngodon idella OX=7959 GN=actb PE=3 SV=1	Regular	3731.1360	0.00	42095.0165	207	22	37	50.93	840721	0	248014			Green	923 928 1287 1289 1782	0	10	Pass1	PepFrag1	None	1198.5222	DSYVGDEAQSK	DSYVGDEAQSK	50	11	3.69	11	8	8	3	2	3968.4640	7.1705		3816	3.6	b3b3°b4y2y4y5y7y8y11	11.0423	1047	124.659129148931	84.6591291489308	0.0165	Green	4	1198.5231	1198.5231
1783	ACTB_CTEID	P83751	Actin_ cytoplasmic 1 OS=Ctenopharyngodon idella OX=7959 GN=actb PE=3 SV=1	Regular	3731.1360	0.00	42095.0165	207	22	37	50.93	840721	0	248014			Green	923 928 1287 1289 1782	0	10	Pass1	PepFrag1	None	1198.5222	DSYVGDEAQSK	DSYVGDEAQSK	50	11	3.69	11	8	8	3	2	3968.4640	7.1705		3816	3.6	b3b3°b4y2y4y5y7y8y11	11.0423	1047	124.659129148931	84.6591291489308	0.0165	Green	4	1198.5231	1198.5231
1783	ACTB_CTEID	P83751	Actin_ cytoplasmic 1 OS=Ctenopharyngodon idella OX=7959 GN=actb PE=3 SV=1	Regular	3731.1360	0.00	42095.0165	207	22	37	50.93	840721	0	248014			Green	923 928 1287 1289 1782	0	10	Pass1	PepFrag1	None	1198.5222	DSYVGDEAQSK	DSYVGDEAQSK	50	11	3.69	11	8	8	3	2	3968.4640	7.1705		3816	3.6	b3b3°b4y2y4y5y7y8y11	11.0423	1047	124.659129148931	84.6591291489308	0.0165	Green	4	1198.5231	1198.5231
1783	ACTB_CTEID	P83751	Actin_ cytoplasmic 1 OS=Ctenopharyngodon idella OX=7959 GN=actb PE=3 SV=1	Regular	3731.1360	0.00	42095.0165	207	22	37	50.93	840721	0	248014			Green	923 928 1287 1289 1782	0	10	Pass1	PepFrag1	None	1198.5222	DSYVGDEAQSK	DSYVGDEAQSK	50	11	3.69	11	8	8	3	2	3968.4640	7.1705		3816	3.6	b3b3°b4y2y4y5y7y8y11	11.0423	1047	124.659129148931	84.6591291489308	0.0165	Green	4	1198.5231	1198.5231
1783	ACTB_CTEID	P83751	Actin_ cytoplasmic 1 OS=Ctenopharyngodon idella OX=7959 GN=actb PE=3 SV=1	Regular	3731.1360	0.00	42095.0165	207	22	37	50.93	840721	0	248014			Green	923 928 1287 1289 1782	0	11	Pass1	PepFrag1	None	644.4341	GILTLK	GILTLK	62	6	10.20	19	7	7	4	2	2329.3700	6.9391		14310	2.5	b3b4b4°y1y2y3y4y4°y6	13.4089	648	90.5335683145111	141.067136629022	0.0118	Green	36	644.4321	644.4321
1783	ACTB_CTEID	P83751	Actin_ cytoplasmic 1 OS=Ctenopharyngodon idella OX=7959 GN=actb PE=3 SV=1	Regular	3731.1360	0.00	42095.0165	207	22	37	50.93	840721	0	248014			Green	923 928 1287 1289 1782	0	11	Pass1	PepFrag1	None	644.4341	GILTLK	GILTLK	62	6	10.20	19	7	7	4	2	2329.3700	6.9391		14310	2.5	b3b4b4°y1y2y3y4y4°y6	13.4089	648	90.5335683145111	141.067136629022	0.0118	Green	36	644.4321	644.4321
1783	ACTB_CTEID	P83751	Actin_ cytoplasmic 1 OS=Ctenopharyngodon idella OX=7959 GN=actb PE=3 SV=1	Regular	3731.1360	0.00	42095.0165	207	22	37	50.93	840721	0	248014			Green	923 928 1287 1289 1782	0	11	Pass1	PepFrag1	None	644.4341	GILTLK	GILTLK	62	6	10.20	19	7	7	4	2	2329.3700	6.9391		14310	2.5	b3b4b4°y1y2y3y4y4°y6	13.4089	648	90.5335683145111	141.067136629022	0.0118	Green	36	644.4321	644.4321
1783	ACTB_CTEID	P83751	Actin_ cytoplasmic 1 OS=Ctenopharyngodon idella OX=7959 GN=actb PE=3 SV=1	Regular	3731.1360	0.00	42095.0165	207	22	37	50.93	840721	0	248014			Green	923 928 1287 1289 1782	0	11	Pass1	PepFrag1	None	644.4341	GILTLK	GILTLK	62	6	10.20	19	7	7	4	2	2329.3700	6.9391		14310	2.5	b3b4b4°y1y2y3y4y4°y6	13.4089	648	90.5335683145111	141.067136629022	0.0118	Green	36	644.4321	644.4321
1783	ACTB_CTEID	P83751	Actin_ cytoplasmic 1 OS=Ctenopharyngodon idella OX=7959 GN=actb PE=3 SV=1	Regular	3731.1360	0.00	42095.0165	207	22	37	50.93	840721	0	248014			Green	923 928 1287 1289 1782	0	11	Pass1	PepFrag1	None	644.4341	GILTLK	GILTLK	62	6	10.20	19	7	7	4	2	2329.3700	6.9391		14310	2.5	b3b4b4°y1y2y3y4y4°y6	13.4089	648	90.5335683145111	141.067136629022	0.0118	Green	36	644.4321	644.4321
1783	ACTB_CTEID	P83751	Actin_ cytoplasmic 1 OS=Ctenopharyngodon idella OX=7959 GN=actb PE=3 SV=1	Regular	3731.1360	0.00	42095.0165	207	22	37	50.93	840721	0	248014			Green	923 928 1287 1289 1782	0	11	Pass1	PepFrag1	None	644.4341	GILTLK	GILTLK	62	6	10.20	19	7	7	4	2	2329.3700	6.9391		14310	2.5	b3b4b4°y1y2y3y4y4°y6	13.4089	648	90.5335683145111	141.067136629022	0.0118	Green	36	644.4321	644.4321
1783	ACTB_CTEID	P83751	Actin_ cytoplasmic 1 OS=Ctenopharyngodon idella OX=7959 GN=actb PE=3 SV=1	Regular	3731.1360	0.00	42095.0165	207	22	37	50.93	840721	0	248014			Green	923 928 1287 1289 1782	0	11	Pass1	PepFrag1	None	644.4341	GILTLK	GILTLK	62	6	10.20	19	7	7	4	2	2329.3700	6.9391		14310	2.5	b3b4b4°y1y2y3y4y4°y6	13.4089	648	90.5335683145111	141.067136629022	0.0118	Green	36	644.4321	644.4321
1783	ACTB_CTEID	P83751	Actin_ cytoplasmic 1 OS=Ctenopharyngodon idella OX=7959 GN=actb PE=3 SV=1	Regular	3731.1360	0.00	42095.0165	207	22	37	50.93	840721	0	248014			Green	923 928 1287 1289 1782	0	11	Pass1	PepFrag1	None	644.4341	GILTLK	GILTLK	62	6	10.20	19	7	7	4	2	2329.3700	6.9391		14310	2.5	b3b4b4°y1y2y3y4y4°y6	13.4089	648	90.5335683145111	141.067136629022	0.0118	Green	36	644.4321	644.4321
1783	ACTB_CTEID	P83751	Actin_ cytoplasmic 1 OS=Ctenopharyngodon idella OX=7959 GN=actb PE=3 SV=1	Regular	3731.1360	0.00	42095.0165	207	22	37	50.93	840721	0	248014			Green	923 928 1287 1289 1782	0	11	Pass1	PepFrag1	None	644.4341	GILTLK	GILTLK	62	6	10.20	19	7	7	4	2	2329.3700	6.9391		14310	2.5	b3b4b4°y1y2y3y4y4°y6	13.4089	648	90.5335683145111	141.067136629022	0.0118	Green	36	644.4321	644.4321
1783	ACTB_CTEID	P83751	Actin_ cytoplasmic 1 OS=Ctenopharyngodon idella OX=7959 GN=actb PE=3 SV=1	Regular	3731.1360	0.00	42095.0165	207	22	37	50.93	840721	0	248014			Green	1287 1289 1782	0	12	Pass1	PepFrag1	None	3183.6143	TTGIVMDSGDGVTHTVPIYEGYALPHAILR	TTGIVMDSGDGVTHTVPIYEGYALPHAILR	147	30	5.13	5	7	7	2	0	4551.4220	7.2300	Identified	7392	4.4	y6y14y24y25y26y28y30	15.6426	2967	249.63453421551	84.8172671077549	0.0105	Green	76	3183.6122	3183.6122
1783	ACTB_CTEID	P83751	Actin_ cytoplasmic 1 OS=Ctenopharyngodon idella OX=7959 GN=actb PE=3 SV=1	Regular	3731.1360	0.00	42095.0165	207	22	37	50.93	840721	0	248014			Green	1287 1289 1782	0	12	Pass1	PepFrag1	None	3183.6143	TTGIVMDSGDGVTHTVPIYEGYALPHAILR	TTGIVMDSGDGVTHTVPIYEGYALPHAILR	147	30	5.13	5	7	7	2	0	4551.4220	7.2300	Identified	7392	4.4	y6y14y24y25y26y28y30	15.6426	2967	249.63453421551	84.8172671077549	0.0105	Green	76	3183.6122	3183.6122
1783	ACTB_CTEID	P83751	Actin_ cytoplasmic 1 OS=Ctenopharyngodon idella OX=7959 GN=actb PE=3 SV=1	Regular	3731.1360	0.00	42095.0165	207	22	37	50.93	840721	0	248014			Green	1287 1289 1782	0	12	Pass1	PepFrag1	None	3183.6143	TTGIVMDSGDGVTHTVPIYEGYALPHAILR	TTGIVMDSGDGVTHTVPIYEGYALPHAILR	147	30	5.13	5	7	7	2	0	4551.4220	7.2300	Identified	7392	4.4	y6y14y24y25y26y28y30	15.6426	2967	249.63453421551	84.8172671077549	0.0105	Green	76	3183.6122	3183.6122
1783	ACTB_CTEID	P83751	Actin_ cytoplasmic 1 OS=Ctenopharyngodon idella OX=7959 GN=actb PE=3 SV=1	Regular	3731.1360	0.00	42095.0165	207	22	37	50.93	840721	0	248014			Green	1287 1289 1782	0	12	Pass1	PepFrag1	None	3183.6143	TTGIVMDSGDGVTHTVPIYEGYALPHAILR	TTGIVMDSGDGVTHTVPIYEGYALPHAILR	147	30	5.13	5	7	7	2	0	4551.4220	7.2300	Identified	7392	4.4	y6y14y24y25y26y28y30	15.6426	2967	249.63453421551	84.8172671077549	0.0105	Green	76	3183.6122	3183.6122
1783	ACTB_CTEID	P83751	Actin_ cytoplasmic 1 OS=Ctenopharyngodon idella OX=7959 GN=actb PE=3 SV=1	Regular	3731.1360	0.00	42095.0165	207	22	37	50.93	840721	0	248014			Green	1287 1289 1782	0	12	Pass1	PepFrag1	None	3183.6143	TTGIVMDSGDGVTHTVPIYEGYALPHAILR	TTGIVMDSGDGVTHTVPIYEGYALPHAILR	147	30	5.13	5	7	7	2	0	4551.4220	7.2300	Identified	7392	4.4	y6y14y24y25y26y28y30	15.6426	2967	249.63453421551	84.8172671077549	0.0105	Green	76	3183.6122	3183.6122
1783	ACTB_CTEID	P83751	Actin_ cytoplasmic 1 OS=Ctenopharyngodon idella OX=7959 GN=actb PE=3 SV=1	Regular	3731.1360	0.00	42095.0165	207	22	37	50.93	840721	0	248014			Green	1287 1289 1782	0	12	Pass1	PepFrag1	None	3183.6143	TTGIVMDSGDGVTHTVPIYEGYALPHAILR	TTGIVMDSGDGVTHTVPIYEGYALPHAILR	147	30	5.13	5	7	7	2	0	4551.4220	7.2300	Identified	7392	4.4	y6y14y24y25y26y28y30	15.6426	2967	249.63453421551	84.8172671077549	0.0105	Green	76	3183.6122	3183.6122
1783	ACTB_CTEID	P83751	Actin_ cytoplasmic 1 OS=Ctenopharyngodon idella OX=7959 GN=actb PE=3 SV=1	Regular	3731.1360	0.00	42095.0165	207	22	37	50.93	840721	0	248014			Green	1287 1289 1782	0	12	Pass1	PepFrag1	None	3183.6143	TTGIVMDSGDGVTHTVPIYEGYALPHAILR	TTGIVMDSGDGVTHTVPIYEGYALPHAILR	147	30	5.13	5	7	7	2	0	4551.4220	7.2300	Identified	7392	4.4	y6y14y24y25y26y28y30	15.6426	2967	249.63453421551	84.8172671077549	0.0105	Green	76	3183.6122	3183.6122
1783	ACTB_CTEID	P83751	Actin_ cytoplasmic 1 OS=Ctenopharyngodon idella OX=7959 GN=actb PE=3 SV=1	Regular	3731.1360	0.00	42095.0165	207	22	37	50.93	840721	0	248014			Green	923 928 1287 1289 1782	0	13	Pass1	PepFrag1	None	1354.6233	DSYVGDEAQSKR	DSYVGDEAQSKR	50	12	4.31	10	9	9	6	1	4500.1160	7.2251		3629	3.1	b3b3°y1y4y5y6y6°y7y8y9y10	10.8783	1195	136.146005702141	96.1460057021406	0.0100	Green	2	1354.6215	1354.6215
1783	ACTB_CTEID	P83751	Actin_ cytoplasmic 1 OS=Ctenopharyngodon idella OX=7959 GN=actb PE=3 SV=1	Regular	3731.1360	0.00	42095.0165	207	22	37	50.93	840721	0	248014			Green	923 928 1287 1289 1782	0	13	Pass1	PepFrag1	None	1354.6233	DSYVGDEAQSKR	DSYVGDEAQSKR	50	12	4.31	10	9	9	6	1	4500.1160	7.2251		3629	3.1	b3b3°y1y4y5y6y6°y7y8y9y10	10.8783	1195	136.146005702141	96.1460057021406	0.0100	Green	2	1354.6215	1354.6215
1783	ACTB_CTEID	P83751	Actin_ cytoplasmic 1 OS=Ctenopharyngodon idella OX=7959 GN=actb PE=3 SV=1	Regular	3731.1360	0.00	42095.0165	207	22	37	50.93	840721	0	248014			Green	923 928 1287 1289 1782	0	13	Pass1	PepFrag1	None	1354.6233	DSYVGDEAQSKR	DSYVGDEAQSKR	50	12	4.31	10	9	9	6	1	4500.1160	7.2251		3629	3.1	b3b3°y1y4y5y6y6°y7y8y9y10	10.8783	1195	136.146005702141	96.1460057021406	0.0100	Green	2	1354.6215	1354.6215
1783	ACTB_CTEID	P83751	Actin_ cytoplasmic 1 OS=Ctenopharyngodon idella OX=7959 GN=actb PE=3 SV=1	Regular	3731.1360	0.00	42095.0165	207	22	37	50.93	840721	0	248014			Green	923 928 1287 1289 1782	0	13	Pass1	PepFrag1	None	1354.6233	DSYVGDEAQSKR	DSYVGDEAQSKR	50	12	4.31	10	9	9	6	1	4500.1160	7.2251		3629	3.1	b3b3°y1y4y5y6y6°y7y8y9y10	10.8783	1195	136.146005702141	96.1460057021406	0.0100	Green	2	1354.6215	1354.6215
1783	ACTB_CTEID	P83751	Actin_ cytoplasmic 1 OS=Ctenopharyngodon idella OX=7959 GN=actb PE=3 SV=1	Regular	3731.1360	0.00	42095.0165	207	22	37	50.93	840721	0	248014			Green	923 928 1287 1289 1782	0	13	Pass1	PepFrag1	None	1354.6233	DSYVGDEAQSKR	DSYVGDEAQSKR	50	12	4.31	10	9	9	6	1	4500.1160	7.2251		3629	3.1	b3b3°y1y4y5y6y6°y7y8y9y10	10.8783	1195	136.146005702141	96.1460057021406	0.0100	Green	2	1354.6215	1354.6215
1783	ACTB_CTEID	P83751	Actin_ cytoplasmic 1 OS=Ctenopharyngodon idella OX=7959 GN=actb PE=3 SV=1	Regular	3731.1360	0.00	42095.0165	207	22	37	50.93	840721	0	248014			Green	923 928 1287 1289 1782	0	13	Pass1	PepFrag1	None	1354.6233	DSYVGDEAQSKR	DSYVGDEAQSKR	50	12	4.31	10	9	9	6	1	4500.1160	7.2251		3629	3.1	b3b3°y1y4y5y6y6°y7y8y9y10	10.8783	1195	136.146005702141	96.1460057021406	0.0100	Green	2	1354.6215	1354.6215
1783	ACTB_CTEID	P83751	Actin_ cytoplasmic 1 OS=Ctenopharyngodon idella OX=7959 GN=actb PE=3 SV=1	Regular	3731.1360	0.00	42095.0165	207	22	37	50.93	840721	0	248014			Green	923 928 1287 1289 1782	0	13	Pass1	PepFrag1	None	1354.6233	DSYVGDEAQSKR	DSYVGDEAQSKR	50	12	4.31	10	9	9	6	1	4500.1160	7.2251		3629	3.1	b3b3°y1y4y5y6y6°y7y8y9y10	10.8783	1195	136.146005702141	96.1460057021406	0.0100	Green	2	1354.6215	1354.6215
1783	ACTB_CTEID	P83751	Actin_ cytoplasmic 1 OS=Ctenopharyngodon idella OX=7959 GN=actb PE=3 SV=1	Regular	3731.1360	0.00	42095.0165	207	22	37	50.93	840721	0	248014			Green	923 928 1287 1289 1782	0	13	Pass1	PepFrag1	None	1354.6233	DSYVGDEAQSKR	DSYVGDEAQSKR	50	12	4.31	10	9	9	6	1	4500.1160	7.2251		3629	3.1	b3b3°y1y4y5y6y6°y7y8y9y10	10.8783	1195	136.146005702141	96.1460057021406	0.0100	Green	2	1354.6215	1354.6215
1783	ACTB_CTEID	P83751	Actin_ cytoplasmic 1 OS=Ctenopharyngodon idella OX=7959 GN=actb PE=3 SV=1	Regular	3731.1360	0.00	42095.0165	207	22	37	50.93	840721	0	248014			Green	923 928 1287 1289 1782	0	13	Pass1	PepFrag1	None	1354.6233	DSYVGDEAQSKR	DSYVGDEAQSKR	50	12	4.31	10	9	9	6	1	4500.1160	7.2251		3629	3.1	b3b3°y1y4y5y6y6°y7y8y9y10	10.8783	1195	136.146005702141	96.1460057021406	0.0100	Green	2	1354.6215	1354.6215
1783	ACTB_CTEID	P83751	Actin_ cytoplasmic 1 OS=Ctenopharyngodon idella OX=7959 GN=actb PE=3 SV=1	Regular	3731.1360	0.00	42095.0165	207	22	37	50.93	840721	0	248014			Green	923 928 1287 1289 1782	0	13	Pass1	PepFrag1	None	1354.6233	DSYVGDEAQSKR	DSYVGDEAQSKR	50	12	4.31	10	9	9	6	1	4500.1160	7.2251		3629	3.1	b3b3°y1y4y5y6y6°y7y8y9y10	10.8783	1195	136.146005702141	96.1460057021406	0.0100	Green	2	1354.6215	1354.6215
1783	ACTB_CTEID	P83751	Actin_ cytoplasmic 1 OS=Ctenopharyngodon idella OX=7959 GN=actb PE=3 SV=1	Regular	3731.1360	0.00	42095.0165	207	22	37	50.93	840721	0	248014			Green	923 928 1287 1289 1782	0	13	Pass1	PepFrag1	None	1354.6233	DSYVGDEAQSKR	DSYVGDEAQSKR	50	12	4.31	10	9	9	6	1	4500.1160	7.2251		3629	3.1	b3b3°y1y4y5y6y6°y7y8y9y10	10.8783	1195	136.146005702141	96.1460057021406	0.0100	Green	2	1354.6215	1354.6215
1783	ACTB_CTEID	P83751	Actin_ cytoplasmic 1 OS=Ctenopharyngodon idella OX=7959 GN=actb PE=3 SV=1	Regular	3731.1360	0.00	42095.0165	207	22	37	50.93	840721	0	248014			Green	923 928 1287 1289 1782	0	14	Pass1	PepFrag1	None	1171.5711	HQGVMVGMGQK	HQGVMVGMGQK	39	11	9.98	13	10	10	4	3	5288.3150	7.2952		4148	2.6	b2b2*b4b5b6b7y2*y3y5y6y9y11	11.4144	1083	127.500514892981	87.5005148929811	0.0071	Green	7	1171.5711	1171.5711
1783	ACTB_CTEID	P83751	Actin_ cytoplasmic 1 OS=Ctenopharyngodon idella OX=7959 GN=actb PE=3 SV=1	Regular	3731.1360	0.00	42095.0165	207	22	37	50.93	840721	0	248014			Green	923 928 1287 1289 1782	0	14	Pass1	PepFrag1	None	1171.5711	HQGVMVGMGQK	HQGVMVGMGQK	39	11	9.98	13	10	10	4	3	5288.3150	7.2952		4148	2.6	b2b2*b4b5b6b7y2*y3y5y6y9y11	11.4144	1083	127.500514892981	87.5005148929811	0.0071	Green	7	1171.5711	1171.5711
1783	ACTB_CTEID	P83751	Actin_ cytoplasmic 1 OS=Ctenopharyngodon idella OX=7959 GN=actb PE=3 SV=1	Regular	3731.1360	0.00	42095.0165	207	22	37	50.93	840721	0	248014			Green	923 928 1287 1289 1782	0	14	Pass1	PepFrag1	None	1171.5711	HQGVMVGMGQK	HQGVMVGMGQK	39	11	9.98	13	10	10	4	3	5288.3150	7.2952		4148	2.6	b2b2*b4b5b6b7y2*y3y5y6y9y11	11.4144	1083	127.500514892981	87.5005148929811	0.0071	Green	7	1171.5711	1171.5711
1783	ACTB_CTEID	P83751	Actin_ cytoplasmic 1 OS=Ctenopharyngodon idella OX=7959 GN=actb PE=3 SV=1	Regular	3731.1360	0.00	42095.0165	207	22	37	50.93	840721	0	248014			Green	923 928 1287 1289 1782	0	14	Pass1	PepFrag1	None	1171.5711	HQGVMVGMGQK	HQGVMVGMGQK	39	11	9.98	13	10	10	4	3	5288.3150	7.2952		4148	2.6	b2b2*b4b5b6b7y2*y3y5y6y9y11	11.4144	1083	127.500514892981	87.5005148929811	0.0071	Green	7	1171.5711	1171.5711
1783	ACTB_CTEID	P83751	Actin_ cytoplasmic 1 OS=Ctenopharyngodon idella OX=7959 GN=actb PE=3 SV=1	Regular	3731.1360	0.00	42095.0165	207	22	37	50.93	840721	0	248014			Green	923 928 1287 1289 1782	0	14	Pass1	PepFrag1	None	1171.5711	HQGVMVGMGQK	HQGVMVGMGQK	39	11	9.98	13	10	10	4	3	5288.3150	7.2952		4148	2.6	b2b2*b4b5b6b7y2*y3y5y6y9y11	11.4144	1083	127.500514892981	87.5005148929811	0.0071	Green	7	1171.5711	1171.5711
1783	ACTB_CTEID	P83751	Actin_ cytoplasmic 1 OS=Ctenopharyngodon idella OX=7959 GN=actb PE=3 SV=1	Regular	3731.1360	0.00	42095.0165	207	22	37	50.93	840721	0	248014			Green	923 928 1287 1289 1782	0	14	Pass1	PepFrag1	None	1171.5711	HQGVMVGMGQK	HQGVMVGMGQK	39	11	9.98	13	10	10	4	3	5288.3150	7.2952		4148	2.6	b2b2*b4b5b6b7y2*y3y5y6y9y11	11.4144	1083	127.500514892981	87.5005148929811	0.0071	Green	7	1171.5711	1171.5711
1783	ACTB_CTEID	P83751	Actin_ cytoplasmic 1 OS=Ctenopharyngodon idella OX=7959 GN=actb PE=3 SV=1	Regular	3731.1360	0.00	42095.0165	207	22	37	50.93	840721	0	248014			Green	923 928 1287 1289 1782	0	14	Pass1	PepFrag1	None	1171.5711	HQGVMVGMGQK	HQGVMVGMGQK	39	11	9.98	13	10	10	4	3	5288.3150	7.2952		4148	2.6	b2b2*b4b5b6b7y2*y3y5y6y9y11	11.4144	1083	127.500514892981	87.5005148929811	0.0071	Green	7	1171.5711	1171.5711
1783	ACTB_CTEID	P83751	Actin_ cytoplasmic 1 OS=Ctenopharyngodon idella OX=7959 GN=actb PE=3 SV=1	Regular	3731.1360	0.00	42095.0165	207	22	37	50.93	840721	0	248014			Green	923 928 1287 1289 1782	0	14	Pass1	PepFrag1	None	1171.5711	HQGVMVGMGQK	HQGVMVGMGQK	39	11	9.98	13	10	10	4	3	5288.3150	7.2952		4148	2.6	b2b2*b4b5b6b7y2*y3y5y6y9y11	11.4144	1083	127.500514892981	87.5005148929811	0.0071	Green	7	1171.5711	1171.5711
1783	ACTB_CTEID	P83751	Actin_ cytoplasmic 1 OS=Ctenopharyngodon idella OX=7959 GN=actb PE=3 SV=1	Regular	3731.1360	0.00	42095.0165	207	22	37	50.93	840721	0	248014			Green	923 928 1287 1289 1782	0	14	Pass1	PepFrag1	None	1171.5711	HQGVMVGMGQK	HQGVMVGMGQK	39	11	9.98	13	10	10	4	3	5288.3150	7.2952		4148	2.6	b2b2*b4b5b6b7y2*y3y5y6y9y11	11.4144	1083	127.500514892981	87.5005148929811	0.0071	Green	7	1171.5711	1171.5711
1783	ACTB_CTEID	P83751	Actin_ cytoplasmic 1 OS=Ctenopharyngodon idella OX=7959 GN=actb PE=3 SV=1	Regular	3731.1360	0.00	42095.0165	207	22	37	50.93	840721	0	248014			Green	923 928 1287 1289 1782	0	14	Pass1	PepFrag1	None	1171.5711	HQGVMVGMGQK	HQGVMVGMGQK	39	11	9.98	13	10	10	4	3	5288.3150	7.2952		4148	2.6	b2b2*b4b5b6b7y2*y3y5y6y9y11	11.4144	1083	127.500514892981	87.5005148929811	0.0071	Green	7	1171.5711	1171.5711
1783	ACTB_CTEID	P83751	Actin_ cytoplasmic 1 OS=Ctenopharyngodon idella OX=7959 GN=actb PE=3 SV=1	Regular	3731.1360	0.00	42095.0165	207	22	37	50.93	840721	0	248014			Green	923 928 1287 1289 1782	0	14	Pass1	PepFrag1	None	1171.5711	HQGVMVGMGQK	HQGVMVGMGQK	39	11	9.98	13	10	10	4	3	5288.3150	7.2952		4148	2.6	b2b2*b4b5b6b7y2*y3y5y6y9y11	11.4144	1083	127.500514892981	87.5005148929811	0.0071	Green	7	1171.5711	1171.5711
1783	ACTB_CTEID	P83751	Actin_ cytoplasmic 1 OS=Ctenopharyngodon idella OX=7959 GN=actb PE=3 SV=1	Regular	3731.1360	0.00	42095.0165	207	22	37	50.93	840721	0	248014			Green	923 928 1287 1289 1782	0	14	Pass1	PepFrag1	None	1171.5711	HQGVMVGMGQK	HQGVMVGMGQK	39	11	9.98	13	10	10	4	3	5288.3150	7.2952		4148	2.6	b2b2*b4b5b6b7y2*y3y5y6y9y11	11.4144	1083	127.500514892981	87.5005148929811	0.0071	Green	7	1171.5711	1171.5711
1783	ACTB_CTEID	P83751	Actin_ cytoplasmic 1 OS=Ctenopharyngodon idella OX=7959 GN=actb PE=3 SV=1	Regular	3731.1360	0.00	42095.0165	207	22	37	50.93	840721	0	248014			Green	923 928 1287 1289 1782	0	15	Pass1	PepFrag1	None	795.4723	IIAPPER	IIAPPER	328	7	6.95	14	5	5	1	0	1794.0390	6.8257	Identified	2795	1.9	b2y1y3y4y5°y6	11.6208	752	99.9780958937454	59.9780958937454	0.0049	Green	11	795.4721	795.4721
1783	ACTB_CTEID	P83751	Actin_ cytoplasmic 1 OS=Ctenopharyngodon idella OX=7959 GN=actb PE=3 SV=1	Regular	3731.1360	0.00	42095.0165	207	22	37	50.93	840721	0	248014			Green	923 928 1287 1289 1782	0	15	Pass1	PepFrag1	None	795.4723	IIAPPER	IIAPPER	328	7	6.95	14	5	5	1	0	1794.0390	6.8257	Identified	2795	1.9	b2y1y3y4y5°y6	11.6208	752	99.9780958937454	59.9780958937454	0.0049	Green	11	795.4721	795.4721
1783	ACTB_CTEID	P83751	Actin_ cytoplasmic 1 OS=Ctenopharyngodon idella OX=7959 GN=actb PE=3 SV=1	Regular	3731.1360	0.00	42095.0165	207	22	37	50.93	840721	0	248014			Green	923 928 1287 1289 1782	0	15	Pass1	PepFrag1	None	795.4723	IIAPPER	IIAPPER	328	7	6.95	14	5	5	1	0	1794.0390	6.8257	Identified	2795	1.9	b2y1y3y4y5°y6	11.6208	752	99.9780958937454	59.9780958937454	0.0049	Green	11	795.4721	795.4721
1783	ACTB_CTEID	P83751	Actin_ cytoplasmic 1 OS=Ctenopharyngodon idella OX=7959 GN=actb PE=3 SV=1	Regular	3731.1360	0.00	42095.0165	207	22	37	50.93	840721	0	248014			Green	923 928 1287 1289 1782	0	15	Pass1	PepFrag1	None	795.4723	IIAPPER	IIAPPER	328	7	6.95	14	5	5	1	0	1794.0390	6.8257	Identified	2795	1.9	b2y1y3y4y5°y6	11.6208	752	99.9780958937454	59.9780958937454	0.0049	Green	11	795.4721	795.4721
1783	ACTB_CTEID	P83751	Actin_ cytoplasmic 1 OS=Ctenopharyngodon idella OX=7959 GN=actb PE=3 SV=1	Regular	3731.1360	0.00	42095.0165	207	22	37	50.93	840721	0	248014			Green	923 928 1287 1289 1782	0	15	Pass1	PepFrag1	None	795.4723	IIAPPER	IIAPPER	328	7	6.95	14	5	5	1	0	1794.0390	6.8257	Identified	2795	1.9	b2y1y3y4y5°y6	11.6208	752	99.9780958937454	59.9780958937454	0.0049	Green	11	795.4721	795.4721
1783	ACTB_CTEID	P83751	Actin_ cytoplasmic 1 OS=Ctenopharyngodon idella OX=7959 GN=actb PE=3 SV=1	Regular	3731.1360	0.00	42095.0165	207	22	37	50.93	840721	0	248014			Green	923 928 1287 1289 1782	0	15	Pass1	PepFrag1	None	795.4723	IIAPPER	IIAPPER	328	7	6.95	14	5	5	1	0	1794.0390	6.8257	Identified	2795	1.9	b2y1y3y4y5°y6	11.6208	752	99.9780958937454	59.9780958937454	0.0049	Green	11	795.4721	795.4721
1783	ACTB_CTEID	P83751	Actin_ cytoplasmic 1 OS=Ctenopharyngodon idella OX=7959 GN=actb PE=3 SV=1	Regular	3731.1360	0.00	42095.0165	207	22	37	50.93	840721	0	248014			Green	1287 1289 1782	0	16	Pass1	PepFrag1	None	2343.1649	KDLYANTVLSGGTTMYPGIADR	KDLYANTVLSGGTTMYPGIADR	290	22	6.54	4	3	3	1	0	444.8316	6.2200	Missing	2044	2.8	b14°y7y8y22	14.4376	2164	202.269843519653	94.8465623464354	0.0044	Green	54	2343.1618	2343.1618
1783	ACTB_CTEID	P83751	Actin_ cytoplasmic 1 OS=Ctenopharyngodon idella OX=7959 GN=actb PE=3 SV=1	Regular	3731.1360	0.00	42095.0165	207	22	37	50.93	840721	0	248014			Green	1287 1289 1782	0	16	Pass1	PepFrag1	None	2343.1649	KDLYANTVLSGGTTMYPGIADR	KDLYANTVLSGGTTMYPGIADR	290	22	6.54	4	3	3	1	0	444.8316	6.2200	Missing	2044	2.8	b14°y7y8y22	14.4376	2164	202.269843519653	94.8465623464354	0.0044	Green	54	2343.1618	2343.1618
1783	ACTB_CTEID	P83751	Actin_ cytoplasmic 1 OS=Ctenopharyngodon idella OX=7959 GN=actb PE=3 SV=1	Regular	3731.1360	0.00	42095.0165	207	22	37	50.93	840721	0	248014			Green	1287 1289 1782	0	16	Pass1	PepFrag1	None	2343.1649	KDLYANTVLSGGTTMYPGIADR	KDLYANTVLSGGTTMYPGIADR	290	22	6.54	4	3	3	1	0	444.8316	6.2200	Missing	2044	2.8	b14°y7y8y22	14.4376	2164	202.269843519653	94.8465623464354	0.0044	Green	54	2343.1618	2343.1618
1783	ACTB_CTEID	P83751	Actin_ cytoplasmic 1 OS=Ctenopharyngodon idella OX=7959 GN=actb PE=3 SV=1	Regular	3731.1360	0.00	42095.0165	207	22	37	50.93	840721	0	248014			Green	1287 1289 1782	0	16	Pass1	PepFrag1	None	2343.1649	KDLYANTVLSGGTTMYPGIADR	KDLYANTVLSGGTTMYPGIADR	290	22	6.54	4	3	3	1	0	444.8316	6.2200	Missing	2044	2.8	b14°y7y8y22	14.4376	2164	202.269843519653	94.8465623464354	0.0044	Green	54	2343.1618	2343.1618
1783	ACTB_CTEID	P83751	Actin_ cytoplasmic 1 OS=Ctenopharyngodon idella OX=7959 GN=actb PE=3 SV=1	Regular	3731.1360	0.00	42095.0165	207	22	37	50.93	840721	0	248014			Green	923 928 1287 1289 1782	0	17	Pass1	PepFrag1	None	644.3726	LDLAGR	LDLAGR	177	6	6.78	20	5	5	2	1	1728.6940	6.8096		9587	1.7	b2y1y4y5y5°y6	11.8056	602	86.1966978132773	132.393395626555	0.0043	Green	14	644.3707	644.3707
1783	ACTB_CTEID	P83751	Actin_ cytoplasmic 1 OS=Ctenopharyngodon idella OX=7959 GN=actb PE=3 SV=1	Regular	3731.1360	0.00	42095.0165	207	22	37	50.93	840721	0	248014			Green	923 928 1287 1289 1782	0	17	Pass1	PepFrag1	None	644.3726	LDLAGR	LDLAGR	177	6	6.78	20	5	5	2	1	1728.6940	6.8096		9587	1.7	b2y1y4y5y5°y6	11.8056	602	86.1966978132773	132.393395626555	0.0043	Green	14	644.3707	644.3707
1783	ACTB_CTEID	P83751	Actin_ cytoplasmic 1 OS=Ctenopharyngodon idella OX=7959 GN=actb PE=3 SV=1	Regular	3731.1360	0.00	42095.0165	207	22	37	50.93	840721	0	248014			Green	923 928 1287 1289 1782	0	17	Pass1	PepFrag1	None	644.3726	LDLAGR	LDLAGR	177	6	6.78	20	5	5	2	1	1728.6940	6.8096		9587	1.7	b2y1y4y5y5°y6	11.8056	602	86.1966978132773	132.393395626555	0.0043	Green	14	644.3707	644.3707
1783	ACTB_CTEID	P83751	Actin_ cytoplasmic 1 OS=Ctenopharyngodon idella OX=7959 GN=actb PE=3 SV=1	Regular	3731.1360	0.00	42095.0165	207	22	37	50.93	840721	0	248014			Green	923 928 1287 1289 1782	0	17	Pass1	PepFrag1	None	644.3726	LDLAGR	LDLAGR	177	6	6.78	20	5	5	2	1	1728.6940	6.8096		9587	1.7	b2y1y4y5y5°y6	11.8056	602	86.1966978132773	132.393395626555	0.0043	Green	14	644.3707	644.3707
1783	ACTB_CTEID	P83751	Actin_ cytoplasmic 1 OS=Ctenopharyngodon idella OX=7959 GN=actb PE=3 SV=1	Regular	3731.1360	0.00	42095.0165	207	22	37	50.93	840721	0	248014			Green	923 928 1287 1289 1782	0	17	Pass1	PepFrag1	None	644.3726	LDLAGR	LDLAGR	177	6	6.78	20	5	5	2	1	1728.6940	6.8096		9587	1.7	b2y1y4y5y5°y6	11.8056	602	86.1966978132773	132.393395626555	0.0043	Green	14	644.3707	644.3707
1783	ACTB_CTEID	P83751	Actin_ cytoplasmic 1 OS=Ctenopharyngodon idella OX=7959 GN=actb PE=3 SV=1	Regular	3731.1360	0.00	42095.0165	207	22	37	50.93	840721	0	248014			Green	923 928 1287 1289 1782	0	17	Pass1	PepFrag1	None	644.3726	LDLAGR	LDLAGR	177	6	6.78	20	5	5	2	1	1728.6940	6.8096		9587	1.7	b2y1y4y5y5°y6	11.8056	602	86.1966978132773	132.393395626555	0.0043	Green	14	644.3707	644.3707
1783	ACTB_CTEID	P83751	Actin_ cytoplasmic 1 OS=Ctenopharyngodon idella OX=7959 GN=actb PE=3 SV=1	Regular	3731.1360	0.00	42095.0165	207	22	37	50.93	840721	0	248014			Green	923 928 1287 1289 1782	0	18	Pass2	MissedCleavage	None	800.5352	RGILTLK	RGILTLK	61	7	11.64	21	5	5	2	1	680.2743	6.4045		2339	1.9	b4b5b5°b6y1y6°y7	12.3960	796	103.840876680495	63.8408766804946	0.0045	Green	21	800.5346	800.5346
1783	ACTB_CTEID	P83751	Actin_ cytoplasmic 1 OS=Ctenopharyngodon idella OX=7959 GN=actb PE=3 SV=1	Regular	3731.1360	0.00	42095.0165	207	22	37	50.93	840721	0	248014			Green	923 928 1287 1289 1782	0	18	Pass2	MissedCleavage	None	800.5352	RGILTLK	RGILTLK	61	7	11.64	21	5	5	2	1	680.2743	6.4045		2339	1.9	b4b5b5°b6y1y6°y7	12.3960	796	103.840876680495	63.8408766804946	0.0045	Green	21	800.5346	800.5346
1783	ACTB_CTEID	P83751	Actin_ cytoplasmic 1 OS=Ctenopharyngodon idella OX=7959 GN=actb PE=3 SV=1	Regular	3731.1360	0.00	42095.0165	207	22	37	50.93	840721	0	248014			Green	923 928 1287 1289 1782	0	18	Pass2	MissedCleavage	None	800.5352	RGILTLK	RGILTLK	61	7	11.64	21	5	5	2	1	680.2743	6.4045		2339	1.9	b4b5b5°b6y1y6°y7	12.3960	796	103.840876680495	63.8408766804946	0.0045	Green	21	800.5346	800.5346
1783	ACTB_CTEID	P83751	Actin_ cytoplasmic 1 OS=Ctenopharyngodon idella OX=7959 GN=actb PE=3 SV=1	Regular	3731.1360	0.00	42095.0165	207	22	37	50.93	840721	0	248014			Green	923 928 1287 1289 1782	0	18	Pass2	MissedCleavage	None	800.5352	RGILTLK	RGILTLK	61	7	11.64	21	5	5	2	1	680.2743	6.4045		2339	1.9	b4b5b5°b6y1y6°y7	12.3960	796	103.840876680495	63.8408766804946	0.0045	Green	21	800.5346	800.5346
1783	ACTB_CTEID	P83751	Actin_ cytoplasmic 1 OS=Ctenopharyngodon idella OX=7959 GN=actb PE=3 SV=1	Regular	3731.1360	0.00	42095.0165	207	22	37	50.93	840721	0	248014			Green	923 928 1287 1289 1782	0	18	Pass2	MissedCleavage	None	800.5352	RGILTLK	RGILTLK	61	7	11.64	21	5	5	2	1	680.2743	6.4045		2339	1.9	b4b5b5°b6y1y6°y7	12.3960	796	103.840876680495	63.8408766804946	0.0045	Green	21	800.5346	800.5346
1783	ACTB_CTEID	P83751	Actin_ cytoplasmic 1 OS=Ctenopharyngodon idella OX=7959 GN=actb PE=3 SV=1	Regular	3731.1360	0.00	42095.0165	207	22	37	50.93	840721	0	248014			Green	923 928 1287 1289 1782	0	18	Pass2	MissedCleavage	None	800.5352	RGILTLK	RGILTLK	61	7	11.64	21	5	5	2	1	680.2743	6.4045		2339	1.9	b4b5b5°b6y1y6°y7	12.3960	796	103.840876680495	63.8408766804946	0.0045	Green	21	800.5346	800.5346
1783	ACTB_CTEID	P83751	Actin_ cytoplasmic 1 OS=Ctenopharyngodon idella OX=7959 GN=actb PE=3 SV=1	Regular	3731.1360	0.00	42095.0165	207	22	37	50.93	840721	0	248014			Green	923 928 1287 1289 1782	0	18	Pass2	MissedCleavage	None	800.5352	RGILTLK	RGILTLK	61	7	11.64	21	5	5	2	1	680.2743	6.4045		2339	1.9	b4b5b5°b6y1y6°y7	12.3960	796	103.840876680495	63.8408766804946	0.0045	Green	21	800.5346	800.5346
1783	ACTB_CTEID	P83751	Actin_ cytoplasmic 1 OS=Ctenopharyngodon idella OX=7959 GN=actb PE=3 SV=1	Regular	3731.1360	0.00	42095.0165	207	22	37	50.93	840721	0	248014			Green	1287 1289 1782	0	19	Pass2	VarMod	Oxidation+M(10)	1193.6082	EITSLAPSTMK	EITSLAPSTMK	315	11	7.00	9	11	11	7	2	12945.1000	7.6839	Identified	7918	5.1	b2b2°b3°b4°b5°b6y2y3y3°y4y5y5°y6y7y8y9y11	12.0340	1105	129.221413175377	89.2214131753769	0.0436	Green	16	1193.6080	1193.6080
1783	ACTB_CTEID	P83751	Actin_ cytoplasmic 1 OS=Ctenopharyngodon idella OX=7959 GN=actb PE=3 SV=1	Regular	3731.1360	0.00	42095.0165	207	22	37	50.93	840721	0	248014			Green	1287 1289 1782	0	19	Pass2	VarMod	Oxidation+M(10)	1193.6082	EITSLAPSTMK	EITSLAPSTMK	315	11	7.00	9	11	11	7	2	12945.1000	7.6839	Identified	7918	5.1	b2b2°b3°b4°b5°b6y2y3y3°y4y5y5°y6y7y8y9y11	12.0340	1105	129.221413175377	89.2214131753769	0.0436	Green	16	1193.6080	1193.6080
1783	ACTB_CTEID	P83751	Actin_ cytoplasmic 1 OS=Ctenopharyngodon idella OX=7959 GN=actb PE=3 SV=1	Regular	3731.1360	0.00	42095.0165	207	22	37	50.93	840721	0	248014			Green	1287 1289 1782	0	19	Pass2	VarMod	Oxidation+M(10)	1193.6082	EITSLAPSTMK	EITSLAPSTMK	315	11	7.00	9	11	11	7	2	12945.1000	7.6839	Identified	7918	5.1	b2b2°b3°b4°b5°b6y2y3y3°y4y5y5°y6y7y8y9y11	12.0340	1105	129.221413175377	89.2214131753769	0.0436	Green	16	1193.6080	1193.6080
1783	ACTB_CTEID	P83751	Actin_ cytoplasmic 1 OS=Ctenopharyngodon idella OX=7959 GN=actb PE=3 SV=1	Regular	3731.1360	0.00	42095.0165	207	22	37	50.93	840721	0	248014			Green	1287 1289 1782	0	19	Pass2	VarMod	Oxidation+M(10)	1193.6082	EITSLAPSTMK	EITSLAPSTMK	315	11	7.00	9	11	11	7	2	12945.1000	7.6839	Identified	7918	5.1	b2b2°b3°b4°b5°b6y2y3y3°y4y5y5°y6y7y8y9y11	12.0340	1105	129.221413175377	89.2214131753769	0.0436	Green	16	1193.6080	1193.6080
1783	ACTB_CTEID	P83751	Actin_ cytoplasmic 1 OS=Ctenopharyngodon idella OX=7959 GN=actb PE=3 SV=1	Regular	3731.1360	0.00	42095.0165	207	22	37	50.93	840721	0	248014			Green	1287 1289 1782	0	19	Pass2	VarMod	Oxidation+M(10)	1193.6082	EITSLAPSTMK	EITSLAPSTMK	315	11	7.00	9	11	11	7	2	12945.1000	7.6839	Identified	7918	5.1	b2b2°b3°b4°b5°b6y2y3y3°y4y5y5°y6y7y8y9y11	12.0340	1105	129.221413175377	89.2214131753769	0.0436	Green	16	1193.6080	1193.6080
1783	ACTB_CTEID	P83751	Actin_ cytoplasmic 1 OS=Ctenopharyngodon idella OX=7959 GN=actb PE=3 SV=1	Regular	3731.1360	0.00	42095.0165	207	22	37	50.93	840721	0	248014			Green	1287 1289 1782	0	19	Pass2	VarMod	Oxidation+M(10)	1193.6082	EITSLAPSTMK	EITSLAPSTMK	315	11	7.00	9	11	11	7	2	12945.1000	7.6839	Identified	7918	5.1	b2b2°b3°b4°b5°b6y2y3y3°y4y5y5°y6y7y8y9y11	12.0340	1105	129.221413175377	89.2214131753769	0.0436	Green	16	1193.6080	1193.6080
1783	ACTB_CTEID	P83751	Actin_ cytoplasmic 1 OS=Ctenopharyngodon idella OX=7959 GN=actb PE=3 SV=1	Regular	3731.1360	0.00	42095.0165	207	22	37	50.93	840721	0	248014			Green	1287 1289 1782	0	19	Pass2	VarMod	Oxidation+M(10)	1193.6082	EITSLAPSTMK	EITSLAPSTMK	315	11	7.00	9	11	11	7	2	12945.1000	7.6839	Identified	7918	5.1	b2b2°b3°b4°b5°b6y2y3y3°y4y5y5°y6y7y8y9y11	12.0340	1105	129.221413175377	89.2214131753769	0.0436	Green	16	1193.6080	1193.6080
1783	ACTB_CTEID	P83751	Actin_ cytoplasmic 1 OS=Ctenopharyngodon idella OX=7959 GN=actb PE=3 SV=1	Regular	3731.1360	0.00	42095.0165	207	22	37	50.93	840721	0	248014			Green	1287 1289 1782	0	19	Pass2	VarMod	Oxidation+M(10)	1193.6082	EITSLAPSTMK	EITSLAPSTMK	315	11	7.00	9	11	11	7	2	12945.1000	7.6839	Identified	7918	5.1	b2b2°b3°b4°b5°b6y2y3y3°y4y5y5°y6y7y8y9y11	12.0340	1105	129.221413175377	89.2214131753769	0.0436	Green	16	1193.6080	1193.6080
1783	ACTB_CTEID	P83751	Actin_ cytoplasmic 1 OS=Ctenopharyngodon idella OX=7959 GN=actb PE=3 SV=1	Regular	3731.1360	0.00	42095.0165	207	22	37	50.93	840721	0	248014			Green	1287 1289 1782	0	19	Pass2	VarMod	Oxidation+M(10)	1193.6082	EITSLAPSTMK	EITSLAPSTMK	315	11	7.00	9	11	11	7	2	12945.1000	7.6839	Identified	7918	5.1	b2b2°b3°b4°b5°b6y2y3y3°y4y5y5°y6y7y8y9y11	12.0340	1105	129.221413175377	89.2214131753769	0.0436	Green	16	1193.6080	1193.6080
1783	ACTB_CTEID	P83751	Actin_ cytoplasmic 1 OS=Ctenopharyngodon idella OX=7959 GN=actb PE=3 SV=1	Regular	3731.1360	0.00	42095.0165	207	22	37	50.93	840721	0	248014			Green	1287 1289 1782	0	19	Pass2	VarMod	Oxidation+M(10)	1193.6082	EITSLAPSTMK	EITSLAPSTMK	315	11	7.00	9	11	11	7	2	12945.1000	7.6839	Identified	7918	5.1	b2b2°b3°b4°b5°b6y2y3y3°y4y5y5°y6y7y8y9y11	12.0340	1105	129.221413175377	89.2214131753769	0.0436	Green	16	1193.6080	1193.6080
1783	ACTB_CTEID	P83751	Actin_ cytoplasmic 1 OS=Ctenopharyngodon idella OX=7959 GN=actb PE=3 SV=1	Regular	3731.1360	0.00	42095.0165	207	22	37	50.93	840721	0	248014			Green	1287 1289 1782	0	19	Pass2	VarMod	Oxidation+M(10)	1193.6082	EITSLAPSTMK	EITSLAPSTMK	315	11	7.00	9	11	11	7	2	12945.1000	7.6839	Identified	7918	5.1	b2b2°b3°b4°b5°b6y2y3y3°y4y5y5°y6y7y8y9y11	12.0340	1105	129.221413175377	89.2214131753769	0.0436	Green	16	1193.6080	1193.6080
1783	ACTB_CTEID	P83751	Actin_ cytoplasmic 1 OS=Ctenopharyngodon idella OX=7959 GN=actb PE=3 SV=1	Regular	3731.1360	0.00	42095.0165	207	22	37	50.93	840721	0	248014			Green	1287 1289 1782	0	19	Pass2	VarMod	Oxidation+M(10)	1193.6082	EITSLAPSTMK	EITSLAPSTMK	315	11	7.00	9	11	11	7	2	12945.1000	7.6839	Identified	7918	5.1	b2b2°b3°b4°b5°b6y2y3y3°y4y5y5°y6y7y8y9y11	12.0340	1105	129.221413175377	89.2214131753769	0.0436	Green	16	1193.6080	1193.6080
1783	ACTB_CTEID	P83751	Actin_ cytoplasmic 1 OS=Ctenopharyngodon idella OX=7959 GN=actb PE=3 SV=1	Regular	3731.1360	0.00	42095.0165	207	22	37	50.93	840721	0	248014			Green	1287 1289 1782	0	19	Pass2	VarMod	Oxidation+M(10)	1193.6082	EITSLAPSTMK	EITSLAPSTMK	315	11	7.00	9	11	11	7	2	12945.1000	7.6839	Identified	7918	5.1	b2b2°b3°b4°b5°b6y2y3y3°y4y5y5°y6y7y8y9y11	12.0340	1105	129.221413175377	89.2214131753769	0.0436	Green	16	1193.6080	1193.6080
1783	ACTB_CTEID	P83751	Actin_ cytoplasmic 1 OS=Ctenopharyngodon idella OX=7959 GN=actb PE=3 SV=1	Regular	3731.1360	0.00	42095.0165	207	22	37	50.93	840721	0	248014			Green	1287 1289 1782	0	19	Pass2	VarMod	Oxidation+M(10)	1193.6082	EITSLAPSTMK	EITSLAPSTMK	315	11	7.00	9	11	11	7	2	12945.1000	7.6839	Identified	7918	5.1	b2b2°b3°b4°b5°b6y2y3y3°y4y5y5°y6y7y8y9y11	12.0340	1105	129.221413175377	89.2214131753769	0.0436	Green	16	1193.6080	1193.6080
1783	ACTB_CTEID	P83751	Actin_ cytoplasmic 1 OS=Ctenopharyngodon idella OX=7959 GN=actb PE=3 SV=1	Regular	3731.1360	0.00	42095.0165	207	22	37	50.93	840721	0	248014			Green	1287 1289 1782	0	19	Pass2	VarMod	Oxidation+M(10)	1193.6082	EITSLAPSTMK	EITSLAPSTMK	315	11	7.00	9	11	11	7	2	12945.1000	7.6839	Identified	7918	5.1	b2b2°b3°b4°b5°b6y2y3y3°y4y5y5°y6y7y8y9y11	12.0340	1105	129.221413175377	89.2214131753769	0.0436	Green	16	1193.6080	1193.6080
1783	ACTB_CTEID	P83751	Actin_ cytoplasmic 1 OS=Ctenopharyngodon idella OX=7959 GN=actb PE=3 SV=1	Regular	3731.1360	0.00	42095.0165	207	22	37	50.93	840721	0	248014			Green	1287 1289 1782	0	19	Pass2	VarMod	Oxidation+M(10)	1193.6082	EITSLAPSTMK	EITSLAPSTMK	315	11	7.00	9	11	11	7	2	12945.1000	7.6839	Identified	7918	5.1	b2b2°b3°b4°b5°b6y2y3y3°y4y5y5°y6y7y8y9y11	12.0340	1105	129.221413175377	89.2214131753769	0.0436	Green	16	1193.6080	1193.6080
1783	ACTB_CTEID	P83751	Actin_ cytoplasmic 1 OS=Ctenopharyngodon idella OX=7959 GN=actb PE=3 SV=1	Regular	3731.1360	0.00	42095.0165	207	22	37	50.93	840721	0	248014			Green	1287 1289 1782	0	19	Pass2	VarMod	Oxidation+M(10)	1193.6082	EITSLAPSTMK	EITSLAPSTMK	315	11	7.00	9	11	11	7	2	12945.1000	7.6839	Identified	7918	5.1	b2b2°b3°b4°b5°b6y2y3y3°y4y5y5°y6y7y8y9y11	12.0340	1105	129.221413175377	89.2214131753769	0.0436	Green	16	1193.6080	1193.6080
1783	ACTB_CTEID	P83751	Actin_ cytoplasmic 1 OS=Ctenopharyngodon idella OX=7959 GN=actb PE=3 SV=1	Regular	3731.1360	0.00	42095.0165	207	22	37	50.93	840721	0	248014			Green	1287 1289 1782	0	20	Pass2	VarMod	Oxidation+M(14)	2231.0649	DLYANTVLSGGTTMYPGIADR	DLYANTVLSGGTTMYPGIADR	291	21	3.88	8	7	7	1	1	1900.1880	6.8506	Identified	7085	4.6	b7b7°y3y6y7y12y14y21	14.8635	2029	193.767528053907	153.767528053907	0.0169	Green	61	2231.0619	2231.0619
1783	ACTB_CTEID	P83751	Actin_ cytoplasmic 1 OS=Ctenopharyngodon idella OX=7959 GN=actb PE=3 SV=1	Regular	3731.1360	0.00	42095.0165	207	22	37	50.93	840721	0	248014			Green	1287 1289 1782	0	20	Pass2	VarMod	Oxidation+M(14)	2231.0649	DLYANTVLSGGTTMYPGIADR	DLYANTVLSGGTTMYPGIADR	291	21	3.88	8	7	7	1	1	1900.1880	6.8506	Identified	7085	4.6	b7b7°y3y6y7y12y14y21	14.8635	2029	193.767528053907	153.767528053907	0.0169	Green	61	2231.0619	2231.0619
1783	ACTB_CTEID	P83751	Actin_ cytoplasmic 1 OS=Ctenopharyngodon idella OX=7959 GN=actb PE=3 SV=1	Regular	3731.1360	0.00	42095.0165	207	22	37	50.93	840721	0	248014			Green	1287 1289 1782	0	20	Pass2	VarMod	Oxidation+M(14)	2231.0649	DLYANTVLSGGTTMYPGIADR	DLYANTVLSGGTTMYPGIADR	291	21	3.88	8	7	7	1	1	1900.1880	6.8506	Identified	7085	4.6	b7b7°y3y6y7y12y14y21	14.8635	2029	193.767528053907	153.767528053907	0.0169	Green	61	2231.0619	2231.0619
1783	ACTB_CTEID	P83751	Actin_ cytoplasmic 1 OS=Ctenopharyngodon idella OX=7959 GN=actb PE=3 SV=1	Regular	3731.1360	0.00	42095.0165	207	22	37	50.93	840721	0	248014			Green	1287 1289 1782	0	20	Pass2	VarMod	Oxidation+M(14)	2231.0649	DLYANTVLSGGTTMYPGIADR	DLYANTVLSGGTTMYPGIADR	291	21	3.88	8	7	7	1	1	1900.1880	6.8506	Identified	7085	4.6	b7b7°y3y6y7y12y14y21	14.8635	2029	193.767528053907	153.767528053907	0.0169	Green	61	2231.0619	2231.0619
1783	ACTB_CTEID	P83751	Actin_ cytoplasmic 1 OS=Ctenopharyngodon idella OX=7959 GN=actb PE=3 SV=1	Regular	3731.1360	0.00	42095.0165	207	22	37	50.93	840721	0	248014			Green	1287 1289 1782	0	20	Pass2	VarMod	Oxidation+M(14)	2231.0649	DLYANTVLSGGTTMYPGIADR	DLYANTVLSGGTTMYPGIADR	291	21	3.88	8	7	7	1	1	1900.1880	6.8506	Identified	7085	4.6	b7b7°y3y6y7y12y14y21	14.8635	2029	193.767528053907	153.767528053907	0.0169	Green	61	2231.0619	2231.0619
1783	ACTB_CTEID	P83751	Actin_ cytoplasmic 1 OS=Ctenopharyngodon idella OX=7959 GN=actb PE=3 SV=1	Regular	3731.1360	0.00	42095.0165	207	22	37	50.93	840721	0	248014			Green	1287 1289 1782	0	20	Pass2	VarMod	Oxidation+M(14)	2231.0649	DLYANTVLSGGTTMYPGIADR	DLYANTVLSGGTTMYPGIADR	291	21	3.88	8	7	7	1	1	1900.1880	6.8506	Identified	7085	4.6	b7b7°y3y6y7y12y14y21	14.8635	2029	193.767528053907	153.767528053907	0.0169	Green	61	2231.0619	2231.0619
1783	ACTB_CTEID	P83751	Actin_ cytoplasmic 1 OS=Ctenopharyngodon idella OX=7959 GN=actb PE=3 SV=1	Regular	3731.1360	0.00	42095.0165	207	22	37	50.93	840721	0	248014			Green	1287 1289 1782	0	20	Pass2	VarMod	Oxidation+M(14)	2231.0649	DLYANTVLSGGTTMYPGIADR	DLYANTVLSGGTTMYPGIADR	291	21	3.88	8	7	7	1	1	1900.1880	6.8506	Identified	7085	4.6	b7b7°y3y6y7y12y14y21	14.8635	2029	193.767528053907	153.767528053907	0.0169	Green	61	2231.0619	2231.0619
1783	ACTB_CTEID	P83751	Actin_ cytoplasmic 1 OS=Ctenopharyngodon idella OX=7959 GN=actb PE=3 SV=1	Regular	3731.1360	0.00	42095.0165	207	22	37	50.93	840721	0	248014			Green	1287 1289 1782	0	20	Pass2	VarMod	Oxidation+M(14)	2231.0649	DLYANTVLSGGTTMYPGIADR	DLYANTVLSGGTTMYPGIADR	291	21	3.88	8	7	7	1	1	1900.1880	6.8506	Identified	7085	4.6	b7b7°y3y6y7y12y14y21	14.8635	2029	193.767528053907	153.767528053907	0.0169	Green	61	2231.0619	2231.0619
1783	ACTB_CTEID	P83751	Actin_ cytoplasmic 1 OS=Ctenopharyngodon idella OX=7959 GN=actb PE=3 SV=1	Regular	3731.1360	0.00	42095.0165	207	22	37	50.93	840721	0	248014			Green	1287 1289 1782	0	21	Pass2	VarMod	Oxidation+M(6)	3199.6092	TTGIVMDSGDGVTHTVPIYEGYALPHAILR	TTGIVMDSGDGVTHTVPIYEGYALPHAILR	147	30	5.13	7	6	6	1	0	2080.4270	6.8900	Identified	6247	3.5	y6y14y25y26y28y30	15.2681	2967	249.63453421551	84.8172671077549	0.0059	Green	73	3199.6034	3199.6034
1783	ACTB_CTEID	P83751	Actin_ cytoplasmic 1 OS=Ctenopharyngodon idella OX=7959 GN=actb PE=3 SV=1	Regular	3731.1360	0.00	42095.0165	207	22	37	50.93	840721	0	248014			Green	1287 1289 1782	0	21	Pass2	VarMod	Oxidation+M(6)	3199.6092	TTGIVMDSGDGVTHTVPIYEGYALPHAILR	TTGIVMDSGDGVTHTVPIYEGYALPHAILR	147	30	5.13	7	6	6	1	0	2080.4270	6.8900	Identified	6247	3.5	y6y14y25y26y28y30	15.2681	2967	249.63453421551	84.8172671077549	0.0059	Green	73	3199.6034	3199.6034
1783	ACTB_CTEID	P83751	Actin_ cytoplasmic 1 OS=Ctenopharyngodon idella OX=7959 GN=actb PE=3 SV=1	Regular	3731.1360	0.00	42095.0165	207	22	37	50.93	840721	0	248014			Green	1287 1289 1782	0	21	Pass2	VarMod	Oxidation+M(6)	3199.6092	TTGIVMDSGDGVTHTVPIYEGYALPHAILR	TTGIVMDSGDGVTHTVPIYEGYALPHAILR	147	30	5.13	7	6	6	1	0	2080.4270	6.8900	Identified	6247	3.5	y6y14y25y26y28y30	15.2681	2967	249.63453421551	84.8172671077549	0.0059	Green	73	3199.6034	3199.6034
1783	ACTB_CTEID	P83751	Actin_ cytoplasmic 1 OS=Ctenopharyngodon idella OX=7959 GN=actb PE=3 SV=1	Regular	3731.1360	0.00	42095.0165	207	22	37	50.93	840721	0	248014			Green	1287 1289 1782	0	21	Pass2	VarMod	Oxidation+M(6)	3199.6092	TTGIVMDSGDGVTHTVPIYEGYALPHAILR	TTGIVMDSGDGVTHTVPIYEGYALPHAILR	147	30	5.13	7	6	6	1	0	2080.4270	6.8900	Identified	6247	3.5	y6y14y25y26y28y30	15.2681	2967	249.63453421551	84.8172671077549	0.0059	Green	73	3199.6034	3199.6034
1783	ACTB_CTEID	P83751	Actin_ cytoplasmic 1 OS=Ctenopharyngodon idella OX=7959 GN=actb PE=3 SV=1	Regular	3731.1360	0.00	42095.0165	207	22	37	50.93	840721	0	248014			Green	1287 1289 1782	0	21	Pass2	VarMod	Oxidation+M(6)	3199.6092	TTGIVMDSGDGVTHTVPIYEGYALPHAILR	TTGIVMDSGDGVTHTVPIYEGYALPHAILR	147	30	5.13	7	6	6	1	0	2080.4270	6.8900	Identified	6247	3.5	y6y14y25y26y28y30	15.2681	2967	249.63453421551	84.8172671077549	0.0059	Green	73	3199.6034	3199.6034
1783	ACTB_CTEID	P83751	Actin_ cytoplasmic 1 OS=Ctenopharyngodon idella OX=7959 GN=actb PE=3 SV=1	Regular	3731.1360	0.00	42095.0165	207	22	37	50.93	840721	0	248014			Green	1287 1289 1782	0	21	Pass2	VarMod	Oxidation+M(6)	3199.6092	TTGIVMDSGDGVTHTVPIYEGYALPHAILR	TTGIVMDSGDGVTHTVPIYEGYALPHAILR	147	30	5.13	7	6	6	1	0	2080.4270	6.8900	Identified	6247	3.5	y6y14y25y26y28y30	15.2681	2967	249.63453421551	84.8172671077549	0.0059	Green	73	3199.6034	3199.6034
1783	ACTB_CTEID	P83751	Actin_ cytoplasmic 1 OS=Ctenopharyngodon idella OX=7959 GN=actb PE=3 SV=1	Regular	3731.1360	0.00	42095.0165	207	22	37	50.93	840721	0	248014			Green	923 928 1287 1289 1782	0	22	Pass2	VarMod	Oxidation+M(8)	1187.5660	HQGVMVGMGQK	HQGVMVGMGQK	39	11	9.98	18	5	5	2	1	1506.6720	6.7499		781	1.4	b4b5y5y6y11	10.8774	1083	127.500514892981	87.5005148929811	0.0013	Green	1	1187.5640	1187.5640
1783	ACTB_CTEID	P83751	Actin_ cytoplasmic 1 OS=Ctenopharyngodon idella OX=7959 GN=actb PE=3 SV=1	Regular	3731.1360	0.00	42095.0165	207	22	37	50.93	840721	0	248014			Green	923 928 1287 1289 1782	0	22	Pass2	VarMod	Oxidation+M(8)	1187.5660	HQGVMVGMGQK	HQGVMVGMGQK	39	11	9.98	18	5	5	2	1	1506.6720	6.7499		781	1.4	b4b5y5y6y11	10.8774	1083	127.500514892981	87.5005148929811	0.0013	Green	1	1187.5640	1187.5640
1783	ACTB_CTEID	P83751	Actin_ cytoplasmic 1 OS=Ctenopharyngodon idella OX=7959 GN=actb PE=3 SV=1	Regular	3731.1360	0.00	42095.0165	207	22	37	50.93	840721	0	248014			Green	923 928 1287 1289 1782	0	22	Pass2	VarMod	Oxidation+M(8)	1187.5660	HQGVMVGMGQK	HQGVMVGMGQK	39	11	9.98	18	5	5	2	1	1506.6720	6.7499		781	1.4	b4b5y5y6y11	10.8774	1083	127.500514892981	87.5005148929811	0.0013	Green	1	1187.5640	1187.5640
1783	ACTB_CTEID	P83751	Actin_ cytoplasmic 1 OS=Ctenopharyngodon idella OX=7959 GN=actb PE=3 SV=1	Regular	3731.1360	0.00	42095.0165	207	22	37	50.93	840721	0	248014			Green	923 928 1287 1289 1782	0	22	Pass2	VarMod	Oxidation+M(8)	1187.5660	HQGVMVGMGQK	HQGVMVGMGQK	39	11	9.98	18	5	5	2	1	1506.6720	6.7499		781	1.4	b4b5y5y6y11	10.8774	1083	127.500514892981	87.5005148929811	0.0013	Green	1	1187.5640	1187.5640
1783	ACTB_CTEID	P83751	Actin_ cytoplasmic 1 OS=Ctenopharyngodon idella OX=7959 GN=actb PE=3 SV=1	Regular	3731.1360	0.00	42095.0165	207	22	37	50.93	840721	0	248014			Green	923 928 1287 1289 1782	0	22	Pass2	VarMod	Oxidation+M(8)	1187.5660	HQGVMVGMGQK	HQGVMVGMGQK	39	11	9.98	18	5	5	2	1	1506.6720	6.7499		781	1.4	b4b5y5y6y11	10.8774	1083	127.500514892981	87.5005148929811	0.0013	Green	1	1187.5640	1187.5640
1782	ACTB_CYPCA	P83750	Actin_ cytoplasmic 1 OS=Cyprinus carpio OX=7962 GN=actb PE=3 SV=1	Regular	3731.1360	0.00	42095.0165	207	22	37	50.93	840721	0	248014			Green	1287 1289 1783	1	1	Pass1	PepFrag1	None	1954.0644	VAPEEHPVLLTEAPLNPK	VAPEEHPVLLTEAPLNPK	95	18	4.53	25	22	22	16	6	22864.5600	7.9310	Identified	48305	11.9	b2b6b9b10b11b11°b12b13y1y2y3y3*y4y5y5*y6y7y8y9y10y12y13y13°y14y15y18	13.8792	1845	181.868386785726	81.2455911904842	0.2751	Green	41	1954.0638	1954.0638
1782	ACTB_CYPCA	P83750	Actin_ cytoplasmic 1 OS=Cyprinus carpio OX=7962 GN=actb PE=3 SV=1	Regular	3731.1360	0.00	42095.0165	207	22	37	50.93	840721	0	248014			Green	1287 1289 1783	1	1	Pass1	PepFrag1	None	1954.0644	VAPEEHPVLLTEAPLNPK	VAPEEHPVLLTEAPLNPK	95	18	4.53	25	22	22	16	6	22864.5600	7.9310	Identified	48305	11.9	b2b6b9b10b11b11°b12b13y1y2y3y3*y4y5y5*y6y7y8y9y10y12y13y13°y14y15y18	13.8792	1845	181.868386785726	81.2455911904842	0.2751	Green	41	1954.0638	1954.0638
1782	ACTB_CYPCA	P83750	Actin_ cytoplasmic 1 OS=Cyprinus carpio OX=7962 GN=actb PE=3 SV=1	Regular	3731.1360	0.00	42095.0165	207	22	37	50.93	840721	0	248014			Green	1287 1289 1783	1	1	Pass1	PepFrag1	None	1954.0644	VAPEEHPVLLTEAPLNPK	VAPEEHPVLLTEAPLNPK	95	18	4.53	25	22	22	16	6	22864.5600	7.9310	Identified	48305	11.9	b2b6b9b10b11b11°b12b13y1y2y3y3*y4y5y5*y6y7y8y9y10y12y13y13°y14y15y18	13.8792	1845	181.868386785726	81.2455911904842	0.2751	Green	41	1954.0638	1954.0638
1782	ACTB_CYPCA	P83750	Actin_ cytoplasmic 1 OS=Cyprinus carpio OX=7962 GN=actb PE=3 SV=1	Regular	3731.1360	0.00	42095.0165	207	22	37	50.93	840721	0	248014			Green	1287 1289 1783	1	1	Pass1	PepFrag1	None	1954.0644	VAPEEHPVLLTEAPLNPK	VAPEEHPVLLTEAPLNPK	95	18	4.53	25	22	22	16	6	22864.5600	7.9310	Identified	48305	11.9	b2b6b9b10b11b11°b12b13y1y2y3y3*y4y5y5*y6y7y8y9y10y12y13y13°y14y15y18	13.8792	1845	181.868386785726	81.2455911904842	0.2751	Green	41	1954.0638	1954.0638
1782	ACTB_CYPCA	P83750	Actin_ cytoplasmic 1 OS=Cyprinus carpio OX=7962 GN=actb PE=3 SV=1	Regular	3731.1360	0.00	42095.0165	207	22	37	50.93	840721	0	248014			Green	1287 1289 1783	1	1	Pass1	PepFrag1	None	1954.0644	VAPEEHPVLLTEAPLNPK	VAPEEHPVLLTEAPLNPK	95	18	4.53	25	22	22	16	6	22864.5600	7.9310	Identified	48305	11.9	b2b6b9b10b11b11°b12b13y1y2y3y3*y4y5y5*y6y7y8y9y10y12y13y13°y14y15y18	13.8792	1845	181.868386785726	81.2455911904842	0.2751	Green	41	1954.0638	1954.0638
1782	ACTB_CYPCA	P83750	Actin_ cytoplasmic 1 OS=Cyprinus carpio OX=7962 GN=actb PE=3 SV=1	Regular	3731.1360	0.00	42095.0165	207	22	37	50.93	840721	0	248014			Green	1287 1289 1783	1	1	Pass1	PepFrag1	None	1954.0644	VAPEEHPVLLTEAPLNPK	VAPEEHPVLLTEAPLNPK	95	18	4.53	25	22	22	16	6	22864.5600	7.9310	Identified	48305	11.9	b2b6b9b10b11b11°b12b13y1y2y3y3*y4y5y5*y6y7y8y9y10y12y13y13°y14y15y18	13.8792	1845	181.868386785726	81.2455911904842	0.2751	Green	41	1954.0638	1954.0638
1782	ACTB_CYPCA	P83750	Actin_ cytoplasmic 1 OS=Cyprinus carpio OX=7962 GN=actb PE=3 SV=1	Regular	3731.1360	0.00	42095.0165	207	22	37	50.93	840721	0	248014			Green	1287 1289 1783	1	1	Pass1	PepFrag1	None	1954.0644	VAPEEHPVLLTEAPLNPK	VAPEEHPVLLTEAPLNPK	95	18	4.53	25	22	22	16	6	22864.5600	7.9310	Identified	48305	11.9	b2b6b9b10b11b11°b12b13y1y2y3y3*y4y5y5*y6y7y8y9y10y12y13y13°y14y15y18	13.8792	1845	181.868386785726	81.2455911904842	0.2751	Green	41	1954.0638	1954.0638
1782	ACTB_CYPCA	P83750	Actin_ cytoplasmic 1 OS=Cyprinus carpio OX=7962 GN=actb PE=3 SV=1	Regular	3731.1360	0.00	42095.0165	207	22	37	50.93	840721	0	248014			Green	1287 1289 1783	1	1	Pass1	PepFrag1	None	1954.0644	VAPEEHPVLLTEAPLNPK	VAPEEHPVLLTEAPLNPK	95	18	4.53	25	22	22	16	6	22864.5600	7.9310	Identified	48305	11.9	b2b6b9b10b11b11°b12b13y1y2y3y3*y4y5y5*y6y7y8y9y10y12y13y13°y14y15y18	13.8792	1845	181.868386785726	81.2455911904842	0.2751	Green	41	1954.0638	1954.0638
1782	ACTB_CYPCA	P83750	Actin_ cytoplasmic 1 OS=Cyprinus carpio OX=7962 GN=actb PE=3 SV=1	Regular	3731.1360	0.00	42095.0165	207	22	37	50.93	840721	0	248014			Green	1287 1289 1783	1	1	Pass1	PepFrag1	None	1954.0644	VAPEEHPVLLTEAPLNPK	VAPEEHPVLLTEAPLNPK	95	18	4.53	25	22	22	16	6	22864.5600	7.9310	Identified	48305	11.9	b2b6b9b10b11b11°b12b13y1y2y3y3*y4y5y5*y6y7y8y9y10y12y13y13°y14y15y18	13.8792	1845	181.868386785726	81.2455911904842	0.2751	Green	41	1954.0638	1954.0638
1782	ACTB_CYPCA	P83750	Actin_ cytoplasmic 1 OS=Cyprinus carpio OX=7962 GN=actb PE=3 SV=1	Regular	3731.1360	0.00	42095.0165	207	22	37	50.93	840721	0	248014			Green	1287 1289 1783	1	1	Pass1	PepFrag1	None	1954.0644	VAPEEHPVLLTEAPLNPK	VAPEEHPVLLTEAPLNPK	95	18	4.53	25	22	22	16	6	22864.5600	7.9310	Identified	48305	11.9	b2b6b9b10b11b11°b12b13y1y2y3y3*y4y5y5*y6y7y8y9y10y12y13y13°y14y15y18	13.8792	1845	181.868386785726	81.2455911904842	0.2751	Green	41	1954.0638	1954.0638
1782	ACTB_CYPCA	P83750	Actin_ cytoplasmic 1 OS=Cyprinus carpio OX=7962 GN=actb PE=3 SV=1	Regular	3731.1360	0.00	42095.0165	207	22	37	50.93	840721	0	248014			Green	1287 1289 1783	1	1	Pass1	PepFrag1	None	1954.0644	VAPEEHPVLLTEAPLNPK	VAPEEHPVLLTEAPLNPK	95	18	4.53	25	22	22	16	6	22864.5600	7.9310	Identified	48305	11.9	b2b6b9b10b11b11°b12b13y1y2y3y3*y4y5y5*y6y7y8y9y10y12y13y13°y14y15y18	13.8792	1845	181.868386785726	81.2455911904842	0.2751	Green	41	1954.0638	1954.0638
1782	ACTB_CYPCA	P83750	Actin_ cytoplasmic 1 OS=Cyprinus carpio OX=7962 GN=actb PE=3 SV=1	Regular	3731.1360	0.00	42095.0165	207	22	37	50.93	840721	0	248014			Green	1287 1289 1783	1	1	Pass1	PepFrag1	None	1954.0644	VAPEEHPVLLTEAPLNPK	VAPEEHPVLLTEAPLNPK	95	18	4.53	25	22	22	16	6	22864.5600	7.9310	Identified	48305	11.9	b2b6b9b10b11b11°b12b13y1y2y3y3*y4y5y5*y6y7y8y9y10y12y13y13°y14y15y18	13.8792	1845	181.868386785726	81.2455911904842	0.2751	Green	41	1954.0638	1954.0638
1782	ACTB_CYPCA	P83750	Actin_ cytoplasmic 1 OS=Cyprinus carpio OX=7962 GN=actb PE=3 SV=1	Regular	3731.1360	0.00	42095.0165	207	22	37	50.93	840721	0	248014			Green	1287 1289 1783	1	1	Pass1	PepFrag1	None	1954.0644	VAPEEHPVLLTEAPLNPK	VAPEEHPVLLTEAPLNPK	95	18	4.53	25	22	22	16	6	22864.5600	7.9310	Identified	48305	11.9	b2b6b9b10b11b11°b12b13y1y2y3y3*y4y5y5*y6y7y8y9y10y12y13y13°y14y15y18	13.8792	1845	181.868386785726	81.2455911904842	0.2751	Green	41	1954.0638	1954.0638
1782	ACTB_CYPCA	P83750	Actin_ cytoplasmic 1 OS=Cyprinus carpio OX=7962 GN=actb PE=3 SV=1	Regular	3731.1360	0.00	42095.0165	207	22	37	50.93	840721	0	248014			Green	1287 1289 1783	1	1	Pass1	PepFrag1	None	1954.0644	VAPEEHPVLLTEAPLNPK	VAPEEHPVLLTEAPLNPK	95	18	4.53	25	22	22	16	6	22864.5600	7.9310	Identified	48305	11.9	b2b6b9b10b11b11°b12b13y1y2y3y3*y4y5y5*y6y7y8y9y10y12y13y13°y14y15y18	13.8792	1845	181.868386785726	81.2455911904842	0.2751	Green	41	1954.0638	1954.0638
1782	ACTB_CYPCA	P83750	Actin_ cytoplasmic 1 OS=Cyprinus carpio OX=7962 GN=actb PE=3 SV=1	Regular	3731.1360	0.00	42095.0165	207	22	37	50.93	840721	0	248014			Green	1287 1289 1783	1	1	Pass1	PepFrag1	None	1954.0644	VAPEEHPVLLTEAPLNPK	VAPEEHPVLLTEAPLNPK	95	18	4.53	25	22	22	16	6	22864.5600	7.9310	Identified	48305	11.9	b2b6b9b10b11b11°b12b13y1y2y3y3*y4y5y5*y6y7y8y9y10y12y13y13°y14y15y18	13.8792	1845	181.868386785726	81.2455911904842	0.2751	Green	41	1954.0638	1954.0638
1782	ACTB_CYPCA	P83750	Actin_ cytoplasmic 1 OS=Cyprinus carpio OX=7962 GN=actb PE=3 SV=1	Regular	3731.1360	0.00	42095.0165	207	22	37	50.93	840721	0	248014			Green	1287 1289 1783	1	1	Pass1	PepFrag1	None	1954.0644	VAPEEHPVLLTEAPLNPK	VAPEEHPVLLTEAPLNPK	95	18	4.53	25	22	22	16	6	22864.5600	7.9310	Identified	48305	11.9	b2b6b9b10b11b11°b12b13y1y2y3y3*y4y5y5*y6y7y8y9y10y12y13y13°y14y15y18	13.8792	1845	181.868386785726	81.2455911904842	0.2751	Green	41	1954.0638	1954.0638
1782	ACTB_CYPCA	P83750	Actin_ cytoplasmic 1 OS=Cyprinus carpio OX=7962 GN=actb PE=3 SV=1	Regular	3731.1360	0.00	42095.0165	207	22	37	50.93	840721	0	248014			Green	1287 1289 1783	1	1	Pass1	PepFrag1	None	1954.0644	VAPEEHPVLLTEAPLNPK	VAPEEHPVLLTEAPLNPK	95	18	4.53	25	22	22	16	6	22864.5600	7.9310	Identified	48305	11.9	b2b6b9b10b11b11°b12b13y1y2y3y3*y4y5y5*y6y7y8y9y10y12y13y13°y14y15y18	13.8792	1845	181.868386785726	81.2455911904842	0.2751	Green	41	1954.0638	1954.0638
1782	ACTB_CYPCA	P83750	Actin_ cytoplasmic 1 OS=Cyprinus carpio OX=7962 GN=actb PE=3 SV=1	Regular	3731.1360	0.00	42095.0165	207	22	37	50.93	840721	0	248014			Green	1287 1289 1783	1	1	Pass1	PepFrag1	None	1954.0644	VAPEEHPVLLTEAPLNPK	VAPEEHPVLLTEAPLNPK	95	18	4.53	25	22	22	16	6	22864.5600	7.9310	Identified	48305	11.9	b2b6b9b10b11b11°b12b13y1y2y3y3*y4y5y5*y6y7y8y9y10y12y13y13°y14y15y18	13.8792	1845	181.868386785726	81.2455911904842	0.2751	Green	41	1954.0638	1954.0638
1782	ACTB_CYPCA	P83750	Actin_ cytoplasmic 1 OS=Cyprinus carpio OX=7962 GN=actb PE=3 SV=1	Regular	3731.1360	0.00	42095.0165	207	22	37	50.93	840721	0	248014			Green	1287 1289 1783	1	1	Pass1	PepFrag1	None	1954.0644	VAPEEHPVLLTEAPLNPK	VAPEEHPVLLTEAPLNPK	95	18	4.53	25	22	22	16	6	22864.5600	7.9310	Identified	48305	11.9	b2b6b9b10b11b11°b12b13y1y2y3y3*y4y5y5*y6y7y8y9y10y12y13y13°y14y15y18	13.8792	1845	181.868386785726	81.2455911904842	0.2751	Green	41	1954.0638	1954.0638
1782	ACTB_CYPCA	P83750	Actin_ cytoplasmic 1 OS=Cyprinus carpio OX=7962 GN=actb PE=3 SV=1	Regular	3731.1360	0.00	42095.0165	207	22	37	50.93	840721	0	248014			Green	1287 1289 1783	1	1	Pass1	PepFrag1	None	1954.0644	VAPEEHPVLLTEAPLNPK	VAPEEHPVLLTEAPLNPK	95	18	4.53	25	22	22	16	6	22864.5600	7.9310	Identified	48305	11.9	b2b6b9b10b11b11°b12b13y1y2y3y3*y4y5y5*y6y7y8y9y10y12y13y13°y14y15y18	13.8792	1845	181.868386785726	81.2455911904842	0.2751	Green	41	1954.0638	1954.0638
1782	ACTB_CYPCA	P83750	Actin_ cytoplasmic 1 OS=Cyprinus carpio OX=7962 GN=actb PE=3 SV=1	Regular	3731.1360	0.00	42095.0165	207	22	37	50.93	840721	0	248014			Green	1287 1289 1783	1	1	Pass1	PepFrag1	None	1954.0644	VAPEEHPVLLTEAPLNPK	VAPEEHPVLLTEAPLNPK	95	18	4.53	25	22	22	16	6	22864.5600	7.9310	Identified	48305	11.9	b2b6b9b10b11b11°b12b13y1y2y3y3*y4y5y5*y6y7y8y9y10y12y13y13°y14y15y18	13.8792	1845	181.868386785726	81.2455911904842	0.2751	Green	41	1954.0638	1954.0638
1782	ACTB_CYPCA	P83750	Actin_ cytoplasmic 1 OS=Cyprinus carpio OX=7962 GN=actb PE=3 SV=1	Regular	3731.1360	0.00	42095.0165	207	22	37	50.93	840721	0	248014			Green	1287 1289 1783	1	1	Pass1	PepFrag1	None	1954.0644	VAPEEHPVLLTEAPLNPK	VAPEEHPVLLTEAPLNPK	95	18	4.53	25	22	22	16	6	22864.5600	7.9310	Identified	48305	11.9	b2b6b9b10b11b11°b12b13y1y2y3y3*y4y5y5*y6y7y8y9y10y12y13y13°y14y15y18	13.8792	1845	181.868386785726	81.2455911904842	0.2751	Green	41	1954.0638	1954.0638
1782	ACTB_CYPCA	P83750	Actin_ cytoplasmic 1 OS=Cyprinus carpio OX=7962 GN=actb PE=3 SV=1	Regular	3731.1360	0.00	42095.0165	207	22	37	50.93	840721	0	248014			Green	1287 1289 1783	1	1	Pass1	PepFrag1	None	1954.0644	VAPEEHPVLLTEAPLNPK	VAPEEHPVLLTEAPLNPK	95	18	4.53	25	22	22	16	6	22864.5600	7.9310	Identified	48305	11.9	b2b6b9b10b11b11°b12b13y1y2y3y3*y4y5y5*y6y7y8y9y10y12y13y13°y14y15y18	13.8792	1845	181.868386785726	81.2455911904842	0.2751	Green	41	1954.0638	1954.0638
1782	ACTB_CYPCA	P83750	Actin_ cytoplasmic 1 OS=Cyprinus carpio OX=7962 GN=actb PE=3 SV=1	Regular	3731.1360	0.00	42095.0165	207	22	37	50.93	840721	0	248014			Green	1287 1289 1783	1	1	Pass1	PepFrag1	None	1954.0644	VAPEEHPVLLTEAPLNPK	VAPEEHPVLLTEAPLNPK	95	18	4.53	25	22	22	16	6	22864.5600	7.9310	Identified	48305	11.9	b2b6b9b10b11b11°b12b13y1y2y3y3*y4y5y5*y6y7y8y9y10y12y13y13°y14y15y18	13.8792	1845	181.868386785726	81.2455911904842	0.2751	Green	41	1954.0638	1954.0638
1782	ACTB_CYPCA	P83750	Actin_ cytoplasmic 1 OS=Cyprinus carpio OX=7962 GN=actb PE=3 SV=1	Regular	3731.1360	0.00	42095.0165	207	22	37	50.93	840721	0	248014			Green	1287 1289 1783	1	1	Pass1	PepFrag1	None	1954.0644	VAPEEHPVLLTEAPLNPK	VAPEEHPVLLTEAPLNPK	95	18	4.53	25	22	22	16	6	22864.5600	7.9310	Identified	48305	11.9	b2b6b9b10b11b11°b12b13y1y2y3y3*y4y5y5*y6y7y8y9y10y12y13y13°y14y15y18	13.8792	1845	181.868386785726	81.2455911904842	0.2751	Green	41	1954.0638	1954.0638
1782	ACTB_CYPCA	P83750	Actin_ cytoplasmic 1 OS=Cyprinus carpio OX=7962 GN=actb PE=3 SV=1	Regular	3731.1360	0.00	42095.0165	207	22	37	50.93	840721	0	248014			Green	1287 1289 1783	1	1	Pass1	PepFrag1	None	1954.0644	VAPEEHPVLLTEAPLNPK	VAPEEHPVLLTEAPLNPK	95	18	4.53	25	22	22	16	6	22864.5600	7.9310	Identified	48305	11.9	b2b6b9b10b11b11°b12b13y1y2y3y3*y4y5y5*y6y7y8y9y10y12y13y13°y14y15y18	13.8792	1845	181.868386785726	81.2455911904842	0.2751	Green	41	1954.0638	1954.0638
1782	ACTB_CYPCA	P83750	Actin_ cytoplasmic 1 OS=Cyprinus carpio OX=7962 GN=actb PE=3 SV=1	Regular	3731.1360	0.00	42095.0165	207	22	37	50.93	840721	0	248014			Green	923 928 1287 1289 1783	0	2	Pass1	PepFrag1	None	1790.8919	SYELPDGQVITIGNER	SYELPDGQVITIGNER	238	16	3.82	38	19	19	14	7	9481.8180	7.5487	Identified	21306	8.9	b2b3b4b8b9b10b11b12b12°b16y4y5y6y7y8y9y10y11y13y14	14.8900	1637	167.92889121334	127.92889121334	0.1405	Green	62	1790.8900	1790.8900
1782	ACTB_CYPCA	P83750	Actin_ cytoplasmic 1 OS=Cyprinus carpio OX=7962 GN=actb PE=3 SV=1	Regular	3731.1360	0.00	42095.0165	207	22	37	50.93	840721	0	248014			Green	923 928 1287 1289 1783	0	2	Pass1	PepFrag1	None	1790.8919	SYELPDGQVITIGNER	SYELPDGQVITIGNER	238	16	3.82	38	19	19	14	7	9481.8180	7.5487	Identified	21306	8.9	b2b3b4b8b9b10b11b12b12°b16y4y5y6y7y8y9y10y11y13y14	14.8900	1637	167.92889121334	127.92889121334	0.1405	Green	62	1790.8900	1790.8900
1782	ACTB_CYPCA	P83750	Actin_ cytoplasmic 1 OS=Cyprinus carpio OX=7962 GN=actb PE=3 SV=1	Regular	3731.1360	0.00	42095.0165	207	22	37	50.93	840721	0	248014			Green	923 928 1287 1289 1783	0	2	Pass1	PepFrag1	None	1790.8919	SYELPDGQVITIGNER	SYELPDGQVITIGNER	238	16	3.82	38	19	19	14	7	9481.8180	7.5487	Identified	21306	8.9	b2b3b4b8b9b10b11b12b12°b16y4y5y6y7y8y9y10y11y13y14	14.8900	1637	167.92889121334	127.92889121334	0.1405	Green	62	1790.8900	1790.8900
1782	ACTB_CYPCA	P83750	Actin_ cytoplasmic 1 OS=Cyprinus carpio OX=7962 GN=actb PE=3 SV=1	Regular	3731.1360	0.00	42095.0165	207	22	37	50.93	840721	0	248014			Green	923 928 1287 1289 1783	0	2	Pass1	PepFrag1	None	1790.8919	SYELPDGQVITIGNER	SYELPDGQVITIGNER	238	16	3.82	38	19	19	14	7	9481.8180	7.5487	Identified	21306	8.9	b2b3b4b8b9b10b11b12b12°b16y4y5y6y7y8y9y10y11y13y14	14.8900	1637	167.92889121334	127.92889121334	0.1405	Green	62	1790.8900	1790.8900
1782	ACTB_CYPCA	P83750	Actin_ cytoplasmic 1 OS=Cyprinus carpio OX=7962 GN=actb PE=3 SV=1	Regular	3731.1360	0.00	42095.0165	207	22	37	50.93	840721	0	248014			Green	923 928 1287 1289 1783	0	2	Pass1	PepFrag1	None	1790.8919	SYELPDGQVITIGNER	SYELPDGQVITIGNER	238	16	3.82	38	19	19	14	7	9481.8180	7.5487	Identified	21306	8.9	b2b3b4b8b9b10b11b12b12°b16y4y5y6y7y8y9y10y11y13y14	14.8900	1637	167.92889121334	127.92889121334	0.1405	Green	62	1790.8900	1790.8900
1782	ACTB_CYPCA	P83750	Actin_ cytoplasmic 1 OS=Cyprinus carpio OX=7962 GN=actb PE=3 SV=1	Regular	3731.1360	0.00	42095.0165	207	22	37	50.93	840721	0	248014			Green	923 928 1287 1289 1783	0	2	Pass1	PepFrag1	None	1790.8919	SYELPDGQVITIGNER	SYELPDGQVITIGNER	238	16	3.82	38	19	19	14	7	9481.8180	7.5487	Identified	21306	8.9	b2b3b4b8b9b10b11b12b12°b16y4y5y6y7y8y9y10y11y13y14	14.8900	1637	167.92889121334	127.92889121334	0.1405	Green	62	1790.8900	1790.8900
1782	ACTB_CYPCA	P83750	Actin_ cytoplasmic 1 OS=Cyprinus carpio OX=7962 GN=actb PE=3 SV=1	Regular	3731.1360	0.00	42095.0165	207	22	37	50.93	840721	0	248014			Green	923 928 1287 1289 1783	0	2	Pass1	PepFrag1	None	1790.8919	SYELPDGQVITIGNER	SYELPDGQVITIGNER	238	16	3.82	38	19	19	14	7	9481.8180	7.5487	Identified	21306	8.9	b2b3b4b8b9b10b11b12b12°b16y4y5y6y7y8y9y10y11y13y14	14.8900	1637	167.92889121334	127.92889121334	0.1405	Green	62	1790.8900	1790.8900
1782	ACTB_CYPCA	P83750	Actin_ cytoplasmic 1 OS=Cyprinus carpio OX=7962 GN=actb PE=3 SV=1	Regular	3731.1360	0.00	42095.0165	207	22	37	50.93	840721	0	248014			Green	923 928 1287 1289 1783	0	2	Pass1	PepFrag1	None	1790.8919	SYELPDGQVITIGNER	SYELPDGQVITIGNER	238	16	3.82	38	19	19	14	7	9481.8180	7.5487	Identified	21306	8.9	b2b3b4b8b9b10b11b12b12°b16y4y5y6y7y8y9y10y11y13y14	14.8900	1637	167.92889121334	127.92889121334	0.1405	Green	62	1790.8900	1790.8900
1782	ACTB_CYPCA	P83750	Actin_ cytoplasmic 1 OS=Cyprinus carpio OX=7962 GN=actb PE=3 SV=1	Regular	3731.1360	0.00	42095.0165	207	22	37	50.93	840721	0	248014			Green	923 928 1287 1289 1783	0	2	Pass1	PepFrag1	None	1790.8919	SYELPDGQVITIGNER	SYELPDGQVITIGNER	238	16	3.82	38	19	19	14	7	9481.8180	7.5487	Identified	21306	8.9	b2b3b4b8b9b10b11b12b12°b16y4y5y6y7y8y9y10y11y13y14	14.8900	1637	167.92889121334	127.92889121334	0.1405	Green	62	1790.8900	1790.8900
1782	ACTB_CYPCA	P83750	Actin_ cytoplasmic 1 OS=Cyprinus carpio OX=7962 GN=actb PE=3 SV=1	Regular	3731.1360	0.00	42095.0165	207	22	37	50.93	840721	0	248014			Green	923 928 1287 1289 1783	0	2	Pass1	PepFrag1	None	1790.8919	SYELPDGQVITIGNER	SYELPDGQVITIGNER	238	16	3.82	38	19	19	14	7	9481.8180	7.5487	Identified	21306	8.9	b2b3b4b8b9b10b11b12b12°b16y4y5y6y7y8y9y10y11y13y14	14.8900	1637	167.92889121334	127.92889121334	0.1405	Green	62	1790.8900	1790.8900
1782	ACTB_CYPCA	P83750	Actin_ cytoplasmic 1 OS=Cyprinus carpio OX=7962 GN=actb PE=3 SV=1	Regular	3731.1360	0.00	42095.0165	207	22	37	50.93	840721	0	248014			Green	923 928 1287 1289 1783	0	2	Pass1	PepFrag1	None	1790.8919	SYELPDGQVITIGNER	SYELPDGQVITIGNER	238	16	3.82	38	19	19	14	7	9481.8180	7.5487	Identified	21306	8.9	b2b3b4b8b9b10b11b12b12°b16y4y5y6y7y8y9y10y11y13y14	14.8900	1637	167.92889121334	127.92889121334	0.1405	Green	62	1790.8900	1790.8900
1782	ACTB_CYPCA	P83750	Actin_ cytoplasmic 1 OS=Cyprinus carpio OX=7962 GN=actb PE=3 SV=1	Regular	3731.1360	0.00	42095.0165	207	22	37	50.93	840721	0	248014			Green	923 928 1287 1289 1783	0	2	Pass1	PepFrag1	None	1790.8919	SYELPDGQVITIGNER	SYELPDGQVITIGNER	238	16	3.82	38	19	19	14	7	9481.8180	7.5487	Identified	21306	8.9	b2b3b4b8b9b10b11b12b12°b16y4y5y6y7y8y9y10y11y13y14	14.8900	1637	167.92889121334	127.92889121334	0.1405	Green	62	1790.8900	1790.8900
1782	ACTB_CYPCA	P83750	Actin_ cytoplasmic 1 OS=Cyprinus carpio OX=7962 GN=actb PE=3 SV=1	Regular	3731.1360	0.00	42095.0165	207	22	37	50.93	840721	0	248014			Green	923 928 1287 1289 1783	0	2	Pass1	PepFrag1	None	1790.8919	SYELPDGQVITIGNER	SYELPDGQVITIGNER	238	16	3.82	38	19	19	14	7	9481.8180	7.5487	Identified	21306	8.9	b2b3b4b8b9b10b11b12b12°b16y4y5y6y7y8y9y10y11y13y14	14.8900	1637	167.92889121334	127.92889121334	0.1405	Green	62	1790.8900	1790.8900
1782	ACTB_CYPCA	P83750	Actin_ cytoplasmic 1 OS=Cyprinus carpio OX=7962 GN=actb PE=3 SV=1	Regular	3731.1360	0.00	42095.0165	207	22	37	50.93	840721	0	248014			Green	923 928 1287 1289 1783	0	2	Pass1	PepFrag1	None	1790.8919	SYELPDGQVITIGNER	SYELPDGQVITIGNER	238	16	3.82	38	19	19	14	7	9481.8180	7.5487	Identified	21306	8.9	b2b3b4b8b9b10b11b12b12°b16y4y5y6y7y8y9y10y11y13y14	14.8900	1637	167.92889121334	127.92889121334	0.1405	Green	62	1790.8900	1790.8900
1782	ACTB_CYPCA	P83750	Actin_ cytoplasmic 1 OS=Cyprinus carpio OX=7962 GN=actb PE=3 SV=1	Regular	3731.1360	0.00	42095.0165	207	22	37	50.93	840721	0	248014			Green	923 928 1287 1289 1783	0	2	Pass1	PepFrag1	None	1790.8919	SYELPDGQVITIGNER	SYELPDGQVITIGNER	238	16	3.82	38	19	19	14	7	9481.8180	7.5487	Identified	21306	8.9	b2b3b4b8b9b10b11b12b12°b16y4y5y6y7y8y9y10y11y13y14	14.8900	1637	167.92889121334	127.92889121334	0.1405	Green	62	1790.8900	1790.8900
1782	ACTB_CYPCA	P83750	Actin_ cytoplasmic 1 OS=Cyprinus carpio OX=7962 GN=actb PE=3 SV=1	Regular	3731.1360	0.00	42095.0165	207	22	37	50.93	840721	0	248014			Green	923 928 1287 1289 1783	0	2	Pass1	PepFrag1	None	1790.8919	SYELPDGQVITIGNER	SYELPDGQVITIGNER	238	16	3.82	38	19	19	14	7	9481.8180	7.5487	Identified	21306	8.9	b2b3b4b8b9b10b11b12b12°b16y4y5y6y7y8y9y10y11y13y14	14.8900	1637	167.92889121334	127.92889121334	0.1405	Green	62	1790.8900	1790.8900
1782	ACTB_CYPCA	P83750	Actin_ cytoplasmic 1 OS=Cyprinus carpio OX=7962 GN=actb PE=3 SV=1	Regular	3731.1360	0.00	42095.0165	207	22	37	50.93	840721	0	248014			Green	923 928 1287 1289 1783	0	2	Pass1	PepFrag1	None	1790.8919	SYELPDGQVITIGNER	SYELPDGQVITIGNER	238	16	3.82	38	19	19	14	7	9481.8180	7.5487	Identified	21306	8.9	b2b3b4b8b9b10b11b12b12°b16y4y5y6y7y8y9y10y11y13y14	14.8900	1637	167.92889121334	127.92889121334	0.1405	Green	62	1790.8900	1790.8900
1782	ACTB_CYPCA	P83750	Actin_ cytoplasmic 1 OS=Cyprinus carpio OX=7962 GN=actb PE=3 SV=1	Regular	3731.1360	0.00	42095.0165	207	22	37	50.93	840721	0	248014			Green	923 928 1287 1289 1783	0	2	Pass1	PepFrag1	None	1790.8919	SYELPDGQVITIGNER	SYELPDGQVITIGNER	238	16	3.82	38	19	19	14	7	9481.8180	7.5487	Identified	21306	8.9	b2b3b4b8b9b10b11b12b12°b16y4y5y6y7y8y9y10y11y13y14	14.8900	1637	167.92889121334	127.92889121334	0.1405	Green	62	1790.8900	1790.8900
1782	ACTB_CYPCA	P83750	Actin_ cytoplasmic 1 OS=Cyprinus carpio OX=7962 GN=actb PE=3 SV=1	Regular	3731.1360	0.00	42095.0165	207	22	37	50.93	840721	0	248014			Green	923 928 1287 1289 1783	0	2	Pass1	PepFrag1	None	1790.8919	SYELPDGQVITIGNER	SYELPDGQVITIGNER	238	16	3.82	38	19	19	14	7	9481.8180	7.5487	Identified	21306	8.9	b2b3b4b8b9b10b11b12b12°b16y4y5y6y7y8y9y10y11y13y14	14.8900	1637	167.92889121334	127.92889121334	0.1405	Green	62	1790.8900	1790.8900
1782	ACTB_CYPCA	P83750	Actin_ cytoplasmic 1 OS=Cyprinus carpio OX=7962 GN=actb PE=3 SV=1	Regular	3731.1360	0.00	42095.0165	207	22	37	50.93	840721	0	248014			Green	923 928 1287 1289 1783	0	2	Pass1	PepFrag1	None	1790.8919	SYELPDGQVITIGNER	SYELPDGQVITIGNER	238	16	3.82	38	19	19	14	7	9481.8180	7.5487	Identified	21306	8.9	b2b3b4b8b9b10b11b12b12°b16y4y5y6y7y8y9y10y11y13y14	14.8900	1637	167.92889121334	127.92889121334	0.1405	Green	62	1790.8900	1790.8900
1782	ACTB_CYPCA	P83750	Actin_ cytoplasmic 1 OS=Cyprinus carpio OX=7962 GN=actb PE=3 SV=1	Regular	3731.1360	0.00	42095.0165	207	22	37	50.93	840721	0	248014			Green	1287 1289 1783	0	3	Pass1	PepFrag1	None	1177.6133	EITSLAPSTMK	EITSLAPSTMK	315	11	7.00	24	13	13	10	3	10710.6800	7.6017	Identified	20863	7.4	b2b2°b3b3°b4b4°b5b5°y1y2y3y4y5y5°y6y7y8y11	12.8204	1105	129.221413175377	89.2214131753769	0.1229	Green	29	1177.6118	1177.6118
1782	ACTB_CYPCA	P83750	Actin_ cytoplasmic 1 OS=Cyprinus carpio OX=7962 GN=actb PE=3 SV=1	Regular	3731.1360	0.00	42095.0165	207	22	37	50.93	840721	0	248014			Green	1287 1289 1783	0	3	Pass1	PepFrag1	None	1177.6133	EITSLAPSTMK	EITSLAPSTMK	315	11	7.00	24	13	13	10	3	10710.6800	7.6017	Identified	20863	7.4	b2b2°b3b3°b4b4°b5b5°y1y2y3y4y5y5°y6y7y8y11	12.8204	1105	129.221413175377	89.2214131753769	0.1229	Green	29	1177.6118	1177.6118
1782	ACTB_CYPCA	P83750	Actin_ cytoplasmic 1 OS=Cyprinus carpio OX=7962 GN=actb PE=3 SV=1	Regular	3731.1360	0.00	42095.0165	207	22	37	50.93	840721	0	248014			Green	1287 1289 1783	0	3	Pass1	PepFrag1	None	1177.6133	EITSLAPSTMK	EITSLAPSTMK	315	11	7.00	24	13	13	10	3	10710.6800	7.6017	Identified	20863	7.4	b2b2°b3b3°b4b4°b5b5°y1y2y3y4y5y5°y6y7y8y11	12.8204	1105	129.221413175377	89.2214131753769	0.1229	Green	29	1177.6118	1177.6118
1782	ACTB_CYPCA	P83750	Actin_ cytoplasmic 1 OS=Cyprinus carpio OX=7962 GN=actb PE=3 SV=1	Regular	3731.1360	0.00	42095.0165	207	22	37	50.93	840721	0	248014			Green	1287 1289 1783	0	3	Pass1	PepFrag1	None	1177.6133	EITSLAPSTMK	EITSLAPSTMK	315	11	7.00	24	13	13	10	3	10710.6800	7.6017	Identified	20863	7.4	b2b2°b3b3°b4b4°b5b5°y1y2y3y4y5y5°y6y7y8y11	12.8204	1105	129.221413175377	89.2214131753769	0.1229	Green	29	1177.6118	1177.6118
1782	ACTB_CYPCA	P83750	Actin_ cytoplasmic 1 OS=Cyprinus carpio OX=7962 GN=actb PE=3 SV=1	Regular	3731.1360	0.00	42095.0165	207	22	37	50.93	840721	0	248014			Green	1287 1289 1783	0	3	Pass1	PepFrag1	None	1177.6133	EITSLAPSTMK	EITSLAPSTMK	315	11	7.00	24	13	13	10	3	10710.6800	7.6017	Identified	20863	7.4	b2b2°b3b3°b4b4°b5b5°y1y2y3y4y5y5°y6y7y8y11	12.8204	1105	129.221413175377	89.2214131753769	0.1229	Green	29	1177.6118	1177.6118
1782	ACTB_CYPCA	P83750	Actin_ cytoplasmic 1 OS=Cyprinus carpio OX=7962 GN=actb PE=3 SV=1	Regular	3731.1360	0.00	42095.0165	207	22	37	50.93	840721	0	248014			Green	1287 1289 1783	0	3	Pass1	PepFrag1	None	1177.6133	EITSLAPSTMK	EITSLAPSTMK	315	11	7.00	24	13	13	10	3	10710.6800	7.6017	Identified	20863	7.4	b2b2°b3b3°b4b4°b5b5°y1y2y3y4y5y5°y6y7y8y11	12.8204	1105	129.221413175377	89.2214131753769	0.1229	Green	29	1177.6118	1177.6118
1782	ACTB_CYPCA	P83750	Actin_ cytoplasmic 1 OS=Cyprinus carpio OX=7962 GN=actb PE=3 SV=1	Regular	3731.1360	0.00	42095.0165	207	22	37	50.93	840721	0	248014			Green	1287 1289 1783	0	3	Pass1	PepFrag1	None	1177.6133	EITSLAPSTMK	EITSLAPSTMK	315	11	7.00	24	13	13	10	3	10710.6800	7.6017	Identified	20863	7.4	b2b2°b3b3°b4b4°b5b5°y1y2y3y4y5y5°y6y7y8y11	12.8204	1105	129.221413175377	89.2214131753769	0.1229	Green	29	1177.6118	1177.6118
1782	ACTB_CYPCA	P83750	Actin_ cytoplasmic 1 OS=Cyprinus carpio OX=7962 GN=actb PE=3 SV=1	Regular	3731.1360	0.00	42095.0165	207	22	37	50.93	840721	0	248014			Green	1287 1289 1783	0	3	Pass1	PepFrag1	None	1177.6133	EITSLAPSTMK	EITSLAPSTMK	315	11	7.00	24	13	13	10	3	10710.6800	7.6017	Identified	20863	7.4	b2b2°b3b3°b4b4°b5b5°y1y2y3y4y5y5°y6y7y8y11	12.8204	1105	129.221413175377	89.2214131753769	0.1229	Green	29	1177.6118	1177.6118
1782	ACTB_CYPCA	P83750	Actin_ cytoplasmic 1 OS=Cyprinus carpio OX=7962 GN=actb PE=3 SV=1	Regular	3731.1360	0.00	42095.0165	207	22	37	50.93	840721	0	248014			Green	1287 1289 1783	0	3	Pass1	PepFrag1	None	1177.6133	EITSLAPSTMK	EITSLAPSTMK	315	11	7.00	24	13	13	10	3	10710.6800	7.6017	Identified	20863	7.4	b2b2°b3b3°b4b4°b5b5°y1y2y3y4y5y5°y6y7y8y11	12.8204	1105	129.221413175377	89.2214131753769	0.1229	Green	29	1177.6118	1177.6118
1782	ACTB_CYPCA	P83750	Actin_ cytoplasmic 1 OS=Cyprinus carpio OX=7962 GN=actb PE=3 SV=1	Regular	3731.1360	0.00	42095.0165	207	22	37	50.93	840721	0	248014			Green	1287 1289 1783	0	3	Pass1	PepFrag1	None	1177.6133	EITSLAPSTMK	EITSLAPSTMK	315	11	7.00	24	13	13	10	3	10710.6800	7.6017	Identified	20863	7.4	b2b2°b3b3°b4b4°b5b5°y1y2y3y4y5y5°y6y7y8y11	12.8204	1105	129.221413175377	89.2214131753769	0.1229	Green	29	1177.6118	1177.6118
1782	ACTB_CYPCA	P83750	Actin_ cytoplasmic 1 OS=Cyprinus carpio OX=7962 GN=actb PE=3 SV=1	Regular	3731.1360	0.00	42095.0165	207	22	37	50.93	840721	0	248014			Green	1287 1289 1783	0	3	Pass1	PepFrag1	None	1177.6133	EITSLAPSTMK	EITSLAPSTMK	315	11	7.00	24	13	13	10	3	10710.6800	7.6017	Identified	20863	7.4	b2b2°b3b3°b4b4°b5b5°y1y2y3y4y5y5°y6y7y8y11	12.8204	1105	129.221413175377	89.2214131753769	0.1229	Green	29	1177.6118	1177.6118
1782	ACTB_CYPCA	P83750	Actin_ cytoplasmic 1 OS=Cyprinus carpio OX=7962 GN=actb PE=3 SV=1	Regular	3731.1360	0.00	42095.0165	207	22	37	50.93	840721	0	248014			Green	1287 1289 1783	0	3	Pass1	PepFrag1	None	1177.6133	EITSLAPSTMK	EITSLAPSTMK	315	11	7.00	24	13	13	10	3	10710.6800	7.6017	Identified	20863	7.4	b2b2°b3b3°b4b4°b5b5°y1y2y3y4y5y5°y6y7y8y11	12.8204	1105	129.221413175377	89.2214131753769	0.1229	Green	29	1177.6118	1177.6118
1782	ACTB_CYPCA	P83750	Actin_ cytoplasmic 1 OS=Cyprinus carpio OX=7962 GN=actb PE=3 SV=1	Regular	3731.1360	0.00	42095.0165	207	22	37	50.93	840721	0	248014			Green	1287 1289 1783	0	3	Pass1	PepFrag1	None	1177.6133	EITSLAPSTMK	EITSLAPSTMK	315	11	7.00	24	13	13	10	3	10710.6800	7.6017	Identified	20863	7.4	b2b2°b3b3°b4b4°b5b5°y1y2y3y4y5y5°y6y7y8y11	12.8204	1105	129.221413175377	89.2214131753769	0.1229	Green	29	1177.6118	1177.6118
1782	ACTB_CYPCA	P83750	Actin_ cytoplasmic 1 OS=Cyprinus carpio OX=7962 GN=actb PE=3 SV=1	Regular	3731.1360	0.00	42095.0165	207	22	37	50.93	840721	0	248014			Green	1287 1289 1783	0	3	Pass1	PepFrag1	None	1177.6133	EITSLAPSTMK	EITSLAPSTMK	315	11	7.00	24	13	13	10	3	10710.6800	7.6017	Identified	20863	7.4	b2b2°b3b3°b4b4°b5b5°y1y2y3y4y5y5°y6y7y8y11	12.8204	1105	129.221413175377	89.2214131753769	0.1229	Green	29	1177.6118	1177.6118
1782	ACTB_CYPCA	P83750	Actin_ cytoplasmic 1 OS=Cyprinus carpio OX=7962 GN=actb PE=3 SV=1	Regular	3731.1360	0.00	42095.0165	207	22	37	50.93	840721	0	248014			Green	1287 1289 1783	0	3	Pass1	PepFrag1	None	1177.6133	EITSLAPSTMK	EITSLAPSTMK	315	11	7.00	24	13	13	10	3	10710.6800	7.6017	Identified	20863	7.4	b2b2°b3b3°b4b4°b5b5°y1y2y3y4y5y5°y6y7y8y11	12.8204	1105	129.221413175377	89.2214131753769	0.1229	Green	29	1177.6118	1177.6118
1782	ACTB_CYPCA	P83750	Actin_ cytoplasmic 1 OS=Cyprinus carpio OX=7962 GN=actb PE=3 SV=1	Regular	3731.1360	0.00	42095.0165	207	22	37	50.93	840721	0	248014			Green	1287 1289 1783	0	3	Pass1	PepFrag1	None	1177.6133	EITSLAPSTMK	EITSLAPSTMK	315	11	7.00	24	13	13	10	3	10710.6800	7.6017	Identified	20863	7.4	b2b2°b3b3°b4b4°b5b5°y1y2y3y4y5y5°y6y7y8y11	12.8204	1105	129.221413175377	89.2214131753769	0.1229	Green	29	1177.6118	1177.6118
1782	ACTB_CYPCA	P83750	Actin_ cytoplasmic 1 OS=Cyprinus carpio OX=7962 GN=actb PE=3 SV=1	Regular	3731.1360	0.00	42095.0165	207	22	37	50.93	840721	0	248014			Green	1287 1289 1783	0	3	Pass1	PepFrag1	None	1177.6133	EITSLAPSTMK	EITSLAPSTMK	315	11	7.00	24	13	13	10	3	10710.6800	7.6017	Identified	20863	7.4	b2b2°b3b3°b4b4°b5b5°y1y2y3y4y5y5°y6y7y8y11	12.8204	1105	129.221413175377	89.2214131753769	0.1229	Green	29	1177.6118	1177.6118
1782	ACTB_CYPCA	P83750	Actin_ cytoplasmic 1 OS=Cyprinus carpio OX=7962 GN=actb PE=3 SV=1	Regular	3731.1360	0.00	42095.0165	207	22	37	50.93	840721	0	248014			Green	1287 1289 1783	0	3	Pass1	PepFrag1	None	1177.6133	EITSLAPSTMK	EITSLAPSTMK	315	11	7.00	24	13	13	10	3	10710.6800	7.6017	Identified	20863	7.4	b2b2°b3b3°b4b4°b5b5°y1y2y3y4y5y5°y6y7y8y11	12.8204	1105	129.221413175377	89.2214131753769	0.1229	Green	29	1177.6118	1177.6118
1782	ACTB_CYPCA	P83750	Actin_ cytoplasmic 1 OS=Cyprinus carpio OX=7962 GN=actb PE=3 SV=1	Regular	3731.1360	0.00	42095.0165	207	22	37	50.93	840721	0	248014			Green	1287 1289 1783	0	4	Pass1	PepFrag1	None	1132.5269	GYSFTTTAER	GYSFTTTAER	196	10	6.89	23	11	11	7	2	8470.1600	7.4997		16397	7.0	b2b3b3°b4°b5y1y2y3y4y5y5°y6y6°y7y7°y8°y10	12.0940	1000	120.9	80.9	0.1141	Green	17	1132.5280	1132.5280
1782	ACTB_CYPCA	P83750	Actin_ cytoplasmic 1 OS=Cyprinus carpio OX=7962 GN=actb PE=3 SV=1	Regular	3731.1360	0.00	42095.0165	207	22	37	50.93	840721	0	248014			Green	1287 1289 1783	0	4	Pass1	PepFrag1	None	1132.5269	GYSFTTTAER	GYSFTTTAER	196	10	6.89	23	11	11	7	2	8470.1600	7.4997		16397	7.0	b2b3b3°b4°b5y1y2y3y4y5y5°y6y6°y7y7°y8°y10	12.0940	1000	120.9	80.9	0.1141	Green	17	1132.5280	1132.5280
1782	ACTB_CYPCA	P83750	Actin_ cytoplasmic 1 OS=Cyprinus carpio OX=7962 GN=actb PE=3 SV=1	Regular	3731.1360	0.00	42095.0165	207	22	37	50.93	840721	0	248014			Green	1287 1289 1783	0	4	Pass1	PepFrag1	None	1132.5269	GYSFTTTAER	GYSFTTTAER	196	10	6.89	23	11	11	7	2	8470.1600	7.4997		16397	7.0	b2b3b3°b4°b5y1y2y3y4y5y5°y6y6°y7y7°y8°y10	12.0940	1000	120.9	80.9	0.1141	Green	17	1132.5280	1132.5280
1782	ACTB_CYPCA	P83750	Actin_ cytoplasmic 1 OS=Cyprinus carpio OX=7962 GN=actb PE=3 SV=1	Regular	3731.1360	0.00	42095.0165	207	22	37	50.93	840721	0	248014			Green	1287 1289 1783	0	4	Pass1	PepFrag1	None	1132.5269	GYSFTTTAER	GYSFTTTAER	196	10	6.89	23	11	11	7	2	8470.1600	7.4997		16397	7.0	b2b3b3°b4°b5y1y2y3y4y5y5°y6y6°y7y7°y8°y10	12.0940	1000	120.9	80.9	0.1141	Green	17	1132.5280	1132.5280
1782	ACTB_CYPCA	P83750	Actin_ cytoplasmic 1 OS=Cyprinus carpio OX=7962 GN=actb PE=3 SV=1	Regular	3731.1360	0.00	42095.0165	207	22	37	50.93	840721	0	248014			Green	1287 1289 1783	0	4	Pass1	PepFrag1	None	1132.5269	GYSFTTTAER	GYSFTTTAER	196	10	6.89	23	11	11	7	2	8470.1600	7.4997		16397	7.0	b2b3b3°b4°b5y1y2y3y4y5y5°y6y6°y7y7°y8°y10	12.0940	1000	120.9	80.9	0.1141	Green	17	1132.5280	1132.5280
1782	ACTB_CYPCA	P83750	Actin_ cytoplasmic 1 OS=Cyprinus carpio OX=7962 GN=actb PE=3 SV=1	Regular	3731.1360	0.00	42095.0165	207	22	37	50.93	840721	0	248014			Green	1287 1289 1783	0	4	Pass1	PepFrag1	None	1132.5269	GYSFTTTAER	GYSFTTTAER	196	10	6.89	23	11	11	7	2	8470.1600	7.4997		16397	7.0	b2b3b3°b4°b5y1y2y3y4y5y5°y6y6°y7y7°y8°y10	12.0940	1000	120.9	80.9	0.1141	Green	17	1132.5280	1132.5280
1782	ACTB_CYPCA	P83750	Actin_ cytoplasmic 1 OS=Cyprinus carpio OX=7962 GN=actb PE=3 SV=1	Regular	3731.1360	0.00	42095.0165	207	22	37	50.93	840721	0	248014			Green	1287 1289 1783	0	4	Pass1	PepFrag1	None	1132.5269	GYSFTTTAER	GYSFTTTAER	196	10	6.89	23	11	11	7	2	8470.1600	7.4997		16397	7.0	b2b3b3°b4°b5y1y2y3y4y5y5°y6y6°y7y7°y8°y10	12.0940	1000	120.9	80.9	0.1141	Green	17	1132.5280	1132.5280
1782	ACTB_CYPCA	P83750	Actin_ cytoplasmic 1 OS=Cyprinus carpio OX=7962 GN=actb PE=3 SV=1	Regular	3731.1360	0.00	42095.0165	207	22	37	50.93	840721	0	248014			Green	1287 1289 1783	0	4	Pass1	PepFrag1	None	1132.5269	GYSFTTTAER	GYSFTTTAER	196	10	6.89	23	11	11	7	2	8470.1600	7.4997		16397	7.0	b2b3b3°b4°b5y1y2y3y4y5y5°y6y6°y7y7°y8°y10	12.0940	1000	120.9	80.9	0.1141	Green	17	1132.5280	1132.5280
1782	ACTB_CYPCA	P83750	Actin_ cytoplasmic 1 OS=Cyprinus carpio OX=7962 GN=actb PE=3 SV=1	Regular	3731.1360	0.00	42095.0165	207	22	37	50.93	840721	0	248014			Green	1287 1289 1783	0	4	Pass1	PepFrag1	None	1132.5269	GYSFTTTAER	GYSFTTTAER	196	10	6.89	23	11	11	7	2	8470.1600	7.4997		16397	7.0	b2b3b3°b4°b5y1y2y3y4y5y5°y6y6°y7y7°y8°y10	12.0940	1000	120.9	80.9	0.1141	Green	17	1132.5280	1132.5280
1782	ACTB_CYPCA	P83750	Actin_ cytoplasmic 1 OS=Cyprinus carpio OX=7962 GN=actb PE=3 SV=1	Regular	3731.1360	0.00	42095.0165	207	22	37	50.93	840721	0	248014			Green	1287 1289 1783	0	4	Pass1	PepFrag1	None	1132.5269	GYSFTTTAER	GYSFTTTAER	196	10	6.89	23	11	11	7	2	8470.1600	7.4997		16397	7.0	b2b3b3°b4°b5y1y2y3y4y5y5°y6y6°y7y7°y8°y10	12.0940	1000	120.9	80.9	0.1141	Green	17	1132.5280	1132.5280
1782	ACTB_CYPCA	P83750	Actin_ cytoplasmic 1 OS=Cyprinus carpio OX=7962 GN=actb PE=3 SV=1	Regular	3731.1360	0.00	42095.0165	207	22	37	50.93	840721	0	248014			Green	1287 1289 1783	0	4	Pass1	PepFrag1	None	1132.5269	GYSFTTTAER	GYSFTTTAER	196	10	6.89	23	11	11	7	2	8470.1600	7.4997		16397	7.0	b2b3b3°b4°b5y1y2y3y4y5y5°y6y6°y7y7°y8°y10	12.0940	1000	120.9	80.9	0.1141	Green	17	1132.5280	1132.5280
1782	ACTB_CYPCA	P83750	Actin_ cytoplasmic 1 OS=Cyprinus carpio OX=7962 GN=actb PE=3 SV=1	Regular	3731.1360	0.00	42095.0165	207	22	37	50.93	840721	0	248014			Green	1287 1289 1783	0	4	Pass1	PepFrag1	None	1132.5269	GYSFTTTAER	GYSFTTTAER	196	10	6.89	23	11	11	7	2	8470.1600	7.4997		16397	7.0	b2b3b3°b4°b5y1y2y3y4y5y5°y6y6°y7y7°y8°y10	12.0940	1000	120.9	80.9	0.1141	Green	17	1132.5280	1132.5280
1782	ACTB_CYPCA	P83750	Actin_ cytoplasmic 1 OS=Cyprinus carpio OX=7962 GN=actb PE=3 SV=1	Regular	3731.1360	0.00	42095.0165	207	22	37	50.93	840721	0	248014			Green	1287 1289 1783	0	4	Pass1	PepFrag1	None	1132.5269	GYSFTTTAER	GYSFTTTAER	196	10	6.89	23	11	11	7	2	8470.1600	7.4997		16397	7.0	b2b3b3°b4°b5y1y2y3y4y5y5°y6y6°y7y7°y8°y10	12.0940	1000	120.9	80.9	0.1141	Green	17	1132.5280	1132.5280
1782	ACTB_CYPCA	P83750	Actin_ cytoplasmic 1 OS=Cyprinus carpio OX=7962 GN=actb PE=3 SV=1	Regular	3731.1360	0.00	42095.0165	207	22	37	50.93	840721	0	248014			Green	1287 1289 1783	0	4	Pass1	PepFrag1	None	1132.5269	GYSFTTTAER	GYSFTTTAER	196	10	6.89	23	11	11	7	2	8470.1600	7.4997		16397	7.0	b2b3b3°b4°b5y1y2y3y4y5y5°y6y6°y7y7°y8°y10	12.0940	1000	120.9	80.9	0.1141	Green	17	1132.5280	1132.5280
1782	ACTB_CYPCA	P83750	Actin_ cytoplasmic 1 OS=Cyprinus carpio OX=7962 GN=actb PE=3 SV=1	Regular	3731.1360	0.00	42095.0165	207	22	37	50.93	840721	0	248014			Green	1287 1289 1783	0	4	Pass1	PepFrag1	None	1132.5269	GYSFTTTAER	GYSFTTTAER	196	10	6.89	23	11	11	7	2	8470.1600	7.4997		16397	7.0	b2b3b3°b4°b5y1y2y3y4y5y5°y6y6°y7y7°y8°y10	12.0940	1000	120.9	80.9	0.1141	Green	17	1132.5280	1132.5280
1782	ACTB_CYPCA	P83750	Actin_ cytoplasmic 1 OS=Cyprinus carpio OX=7962 GN=actb PE=3 SV=1	Regular	3731.1360	0.00	42095.0165	207	22	37	50.93	840721	0	248014			Green	1287 1289 1783	0	4	Pass1	PepFrag1	None	1132.5269	GYSFTTTAER	GYSFTTTAER	196	10	6.89	23	11	11	7	2	8470.1600	7.4997		16397	7.0	b2b3b3°b4°b5y1y2y3y4y5y5°y6y6°y7y7°y8°y10	12.0940	1000	120.9	80.9	0.1141	Green	17	1132.5280	1132.5280
1782	ACTB_CYPCA	P83750	Actin_ cytoplasmic 1 OS=Cyprinus carpio OX=7962 GN=actb PE=3 SV=1	Regular	3731.1360	0.00	42095.0165	207	22	37	50.93	840721	0	248014			Green	1287 1289 1783	0	4	Pass1	PepFrag1	None	1132.5269	GYSFTTTAER	GYSFTTTAER	196	10	6.89	23	11	11	7	2	8470.1600	7.4997		16397	7.0	b2b3b3°b4°b5y1y2y3y4y5y5°y6y6°y7y7°y8°y10	12.0940	1000	120.9	80.9	0.1141	Green	17	1132.5280	1132.5280
1782	ACTB_CYPCA	P83750	Actin_ cytoplasmic 1 OS=Cyprinus carpio OX=7962 GN=actb PE=3 SV=1	Regular	3731.1360	0.00	42095.0165	207	22	37	50.93	840721	0	248014			Green	923 928 1287 1289 1783	0	5	Pass1	PepFrag1	None	998.4863	DLTDYLMK	DLTDYLMK	183	8	3.88	39	8	8	5	1	4631.3690	7.2376		18028	5.2	b2b5°b6°y1y2y3y4y5y6y8	15.1694	923	114.611299011537	74.6112990115366	0.0656	Green	68	998.4850	998.4850
1782	ACTB_CYPCA	P83750	Actin_ cytoplasmic 1 OS=Cyprinus carpio OX=7962 GN=actb PE=3 SV=1	Regular	3731.1360	0.00	42095.0165	207	22	37	50.93	840721	0	248014			Green	923 928 1287 1289 1783	0	5	Pass1	PepFrag1	None	998.4863	DLTDYLMK	DLTDYLMK	183	8	3.88	39	8	8	5	1	4631.3690	7.2376		18028	5.2	b2b5°b6°y1y2y3y4y5y6y8	15.1694	923	114.611299011537	74.6112990115366	0.0656	Green	68	998.4850	998.4850
1782	ACTB_CYPCA	P83750	Actin_ cytoplasmic 1 OS=Cyprinus carpio OX=7962 GN=actb PE=3 SV=1	Regular	3731.1360	0.00	42095.0165	207	22	37	50.93	840721	0	248014			Green	923 928 1287 1289 1783	0	5	Pass1	PepFrag1	None	998.4863	DLTDYLMK	DLTDYLMK	183	8	3.88	39	8	8	5	1	4631.3690	7.2376		18028	5.2	b2b5°b6°y1y2y3y4y5y6y8	15.1694	923	114.611299011537	74.6112990115366	0.0656	Green	68	998.4850	998.4850
1782	ACTB_CYPCA	P83750	Actin_ cytoplasmic 1 OS=Cyprinus carpio OX=7962 GN=actb PE=3 SV=1	Regular	3731.1360	0.00	42095.0165	207	22	37	50.93	840721	0	248014			Green	923 928 1287 1289 1783	0	5	Pass1	PepFrag1	None	998.4863	DLTDYLMK	DLTDYLMK	183	8	3.88	39	8	8	5	1	4631.3690	7.2376		18028	5.2	b2b5°b6°y1y2y3y4y5y6y8	15.1694	923	114.611299011537	74.6112990115366	0.0656	Green	68	998.4850	998.4850
1782	ACTB_CYPCA	P83750	Actin_ cytoplasmic 1 OS=Cyprinus carpio OX=7962 GN=actb PE=3 SV=1	Regular	3731.1360	0.00	42095.0165	207	22	37	50.93	840721	0	248014			Green	923 928 1287 1289 1783	0	5	Pass1	PepFrag1	None	998.4863	DLTDYLMK	DLTDYLMK	183	8	3.88	39	8	8	5	1	4631.3690	7.2376		18028	5.2	b2b5°b6°y1y2y3y4y5y6y8	15.1694	923	114.611299011537	74.6112990115366	0.0656	Green	68	998.4850	998.4850
1782	ACTB_CYPCA	P83750	Actin_ cytoplasmic 1 OS=Cyprinus carpio OX=7962 GN=actb PE=3 SV=1	Regular	3731.1360	0.00	42095.0165	207	22	37	50.93	840721	0	248014			Green	923 928 1287 1289 1783	0	5	Pass1	PepFrag1	None	998.4863	DLTDYLMK	DLTDYLMK	183	8	3.88	39	8	8	5	1	4631.3690	7.2376		18028	5.2	b2b5°b6°y1y2y3y4y5y6y8	15.1694	923	114.611299011537	74.6112990115366	0.0656	Green	68	998.4850	998.4850
1782	ACTB_CYPCA	P83750	Actin_ cytoplasmic 1 OS=Cyprinus carpio OX=7962 GN=actb PE=3 SV=1	Regular	3731.1360	0.00	42095.0165	207	22	37	50.93	840721	0	248014			Green	923 928 1287 1289 1783	0	5	Pass1	PepFrag1	None	998.4863	DLTDYLMK	DLTDYLMK	183	8	3.88	39	8	8	5	1	4631.3690	7.2376		18028	5.2	b2b5°b6°y1y2y3y4y5y6y8	15.1694	923	114.611299011537	74.6112990115366	0.0656	Green	68	998.4850	998.4850
1782	ACTB_CYPCA	P83750	Actin_ cytoplasmic 1 OS=Cyprinus carpio OX=7962 GN=actb PE=3 SV=1	Regular	3731.1360	0.00	42095.0165	207	22	37	50.93	840721	0	248014			Green	923 928 1287 1289 1783	0	5	Pass1	PepFrag1	None	998.4863	DLTDYLMK	DLTDYLMK	183	8	3.88	39	8	8	5	1	4631.3690	7.2376		18028	5.2	b2b5°b6°y1y2y3y4y5y6y8	15.1694	923	114.611299011537	74.6112990115366	0.0656	Green	68	998.4850	998.4850
1782	ACTB_CYPCA	P83750	Actin_ cytoplasmic 1 OS=Cyprinus carpio OX=7962 GN=actb PE=3 SV=1	Regular	3731.1360	0.00	42095.0165	207	22	37	50.93	840721	0	248014			Green	923 928 1287 1289 1783	0	5	Pass1	PepFrag1	None	998.4863	DLTDYLMK	DLTDYLMK	183	8	3.88	39	8	8	5	1	4631.3690	7.2376		18028	5.2	b2b5°b6°y1y2y3y4y5y6y8	15.1694	923	114.611299011537	74.6112990115366	0.0656	Green	68	998.4850	998.4850
1782	ACTB_CYPCA	P83750	Actin_ cytoplasmic 1 OS=Cyprinus carpio OX=7962 GN=actb PE=3 SV=1	Regular	3731.1360	0.00	42095.0165	207	22	37	50.93	840721	0	248014			Green	923 928 1287 1289 1783	0	5	Pass1	PepFrag1	None	998.4863	DLTDYLMK	DLTDYLMK	183	8	3.88	39	8	8	5	1	4631.3690	7.2376		18028	5.2	b2b5°b6°y1y2y3y4y5y6y8	15.1694	923	114.611299011537	74.6112990115366	0.0656	Green	68	998.4850	998.4850
1782	ACTB_CYPCA	P83750	Actin_ cytoplasmic 1 OS=Cyprinus carpio OX=7962 GN=actb PE=3 SV=1	Regular	3731.1360	0.00	42095.0165	207	22	37	50.93	840721	0	248014			Green	923 928 1287 1289 1783	0	6	Pass1	PepFrag1	None	976.4483	AGFAGDDAPR	AGFAGDDAPR	18	10	3.88	34	13	13	11	3	9272.0200	7.5390	Identified	14407	5.5	b2b3b4y1y2y3y4y5y6y7y8y9y10	11.3835	852	108.655745869932	68.6557458699324	0.0607	Green	6	976.4483	976.4483
1782	ACTB_CYPCA	P83750	Actin_ cytoplasmic 1 OS=Cyprinus carpio OX=7962 GN=actb PE=3 SV=1	Regular	3731.1360	0.00	42095.0165	207	22	37	50.93	840721	0	248014			Green	923 928 1287 1289 1783	0	6	Pass1	PepFrag1	None	976.4483	AGFAGDDAPR	AGFAGDDAPR	18	10	3.88	34	13	13	11	3	9272.0200	7.5390	Identified	14407	5.5	b2b3b4y1y2y3y4y5y6y7y8y9y10	11.3835	852	108.655745869932	68.6557458699324	0.0607	Green	6	976.4483	976.4483
1782	ACTB_CYPCA	P83750	Actin_ cytoplasmic 1 OS=Cyprinus carpio OX=7962 GN=actb PE=3 SV=1	Regular	3731.1360	0.00	42095.0165	207	22	37	50.93	840721	0	248014			Green	923 928 1287 1289 1783	0	6	Pass1	PepFrag1	None	976.4483	AGFAGDDAPR	AGFAGDDAPR	18	10	3.88	34	13	13	11	3	9272.0200	7.5390	Identified	14407	5.5	b2b3b4y1y2y3y4y5y6y7y8y9y10	11.3835	852	108.655745869932	68.6557458699324	0.0607	Green	6	976.4483	976.4483
1782	ACTB_CYPCA	P83750	Actin_ cytoplasmic 1 OS=Cyprinus carpio OX=7962 GN=actb PE=3 SV=1	Regular	3731.1360	0.00	42095.0165	207	22	37	50.93	840721	0	248014			Green	923 928 1287 1289 1783	0	6	Pass1	PepFrag1	None	976.4483	AGFAGDDAPR	AGFAGDDAPR	18	10	3.88	34	13	13	11	3	9272.0200	7.5390	Identified	14407	5.5	b2b3b4y1y2y3y4y5y6y7y8y9y10	11.3835	852	108.655745869932	68.6557458699324	0.0607	Green	6	976.4483	976.4483
1782	ACTB_CYPCA	P83750	Actin_ cytoplasmic 1 OS=Cyprinus carpio OX=7962 GN=actb PE=3 SV=1	Regular	3731.1360	0.00	42095.0165	207	22	37	50.93	840721	0	248014			Green	923 928 1287 1289 1783	0	6	Pass1	PepFrag1	None	976.4483	AGFAGDDAPR	AGFAGDDAPR	18	10	3.88	34	13	13	11	3	9272.0200	7.5390	Identified	14407	5.5	b2b3b4y1y2y3y4y5y6y7y8y9y10	11.3835	852	108.655745869932	68.6557458699324	0.0607	Green	6	976.4483	976.4483
1782	ACTB_CYPCA	P83750	Actin_ cytoplasmic 1 OS=Cyprinus carpio OX=7962 GN=actb PE=3 SV=1	Regular	3731.1360	0.00	42095.0165	207	22	37	50.93	840721	0	248014			Green	923 928 1287 1289 1783	0	6	Pass1	PepFrag1	None	976.4483	AGFAGDDAPR	AGFAGDDAPR	18	10	3.88	34	13	13	11	3	9272.0200	7.5390	Identified	14407	5.5	b2b3b4y1y2y3y4y5y6y7y8y9y10	11.3835	852	108.655745869932	68.6557458699324	0.0607	Green	6	976.4483	976.4483
1782	ACTB_CYPCA	P83750	Actin_ cytoplasmic 1 OS=Cyprinus carpio OX=7962 GN=actb PE=3 SV=1	Regular	3731.1360	0.00	42095.0165	207	22	37	50.93	840721	0	248014			Green	923 928 1287 1289 1783	0	6	Pass1	PepFrag1	None	976.4483	AGFAGDDAPR	AGFAGDDAPR	18	10	3.88	34	13	13	11	3	9272.0200	7.5390	Identified	14407	5.5	b2b3b4y1y2y3y4y5y6y7y8y9y10	11.3835	852	108.655745869932	68.6557458699324	0.0607	Green	6	976.4483	976.4483
1782	ACTB_CYPCA	P83750	Actin_ cytoplasmic 1 OS=Cyprinus carpio OX=7962 GN=actb PE=3 SV=1	Regular	3731.1360	0.00	42095.0165	207	22	37	50.93	840721	0	248014			Green	923 928 1287 1289 1783	0	6	Pass1	PepFrag1	None	976.4483	AGFAGDDAPR	AGFAGDDAPR	18	10	3.88	34	13	13	11	3	9272.0200	7.5390	Identified	14407	5.5	b2b3b4y1y2y3y4y5y6y7y8y9y10	11.3835	852	108.655745869932	68.6557458699324	0.0607	Green	6	976.4483	976.4483
1782	ACTB_CYPCA	P83750	Actin_ cytoplasmic 1 OS=Cyprinus carpio OX=7962 GN=actb PE=3 SV=1	Regular	3731.1360	0.00	42095.0165	207	22	37	50.93	840721	0	248014			Green	923 928 1287 1289 1783	0	6	Pass1	PepFrag1	None	976.4483	AGFAGDDAPR	AGFAGDDAPR	18	10	3.88	34	13	13	11	3	9272.0200	7.5390	Identified	14407	5.5	b2b3b4y1y2y3y4y5y6y7y8y9y10	11.3835	852	108.655745869932	68.6557458699324	0.0607	Green	6	976.4483	976.4483
1782	ACTB_CYPCA	P83750	Actin_ cytoplasmic 1 OS=Cyprinus carpio OX=7962 GN=actb PE=3 SV=1	Regular	3731.1360	0.00	42095.0165	207	22	37	50.93	840721	0	248014			Green	923 928 1287 1289 1783	0	6	Pass1	PepFrag1	None	976.4483	AGFAGDDAPR	AGFAGDDAPR	18	10	3.88	34	13	13	11	3	9272.0200	7.5390	Identified	14407	5.5	b2b3b4y1y2y3y4y5y6y7y8y9y10	11.3835	852	108.655745869932	68.6557458699324	0.0607	Green	6	976.4483	976.4483
1782	ACTB_CYPCA	P83750	Actin_ cytoplasmic 1 OS=Cyprinus carpio OX=7962 GN=actb PE=3 SV=1	Regular	3731.1360	0.00	42095.0165	207	22	37	50.93	840721	0	248014			Green	923 928 1287 1289 1783	0	6	Pass1	PepFrag1	None	976.4483	AGFAGDDAPR	AGFAGDDAPR	18	10	3.88	34	13	13	11	3	9272.0200	7.5390	Identified	14407	5.5	b2b3b4y1y2y3y4y5y6y7y8y9y10	11.3835	852	108.655745869932	68.6557458699324	0.0607	Green	6	976.4483	976.4483
1782	ACTB_CYPCA	P83750	Actin_ cytoplasmic 1 OS=Cyprinus carpio OX=7962 GN=actb PE=3 SV=1	Regular	3731.1360	0.00	42095.0165	207	22	37	50.93	840721	0	248014			Green	923 928 1287 1289 1783	0	6	Pass1	PepFrag1	None	976.4483	AGFAGDDAPR	AGFAGDDAPR	18	10	3.88	34	13	13	11	3	9272.0200	7.5390	Identified	14407	5.5	b2b3b4y1y2y3y4y5y6y7y8y9y10	11.3835	852	108.655745869932	68.6557458699324	0.0607	Green	6	976.4483	976.4483
1782	ACTB_CYPCA	P83750	Actin_ cytoplasmic 1 OS=Cyprinus carpio OX=7962 GN=actb PE=3 SV=1	Regular	3731.1360	0.00	42095.0165	207	22	37	50.93	840721	0	248014			Green	923 928 1287 1289 1783	0	6	Pass1	PepFrag1	None	976.4483	AGFAGDDAPR	AGFAGDDAPR	18	10	3.88	34	13	13	11	3	9272.0200	7.5390	Identified	14407	5.5	b2b3b4y1y2y3y4y5y6y7y8y9y10	11.3835	852	108.655745869932	68.6557458699324	0.0607	Green	6	976.4483	976.4483
1782	ACTB_CYPCA	P83750	Actin_ cytoplasmic 1 OS=Cyprinus carpio OX=7962 GN=actb PE=3 SV=1	Regular	3731.1360	0.00	42095.0165	207	22	37	50.93	840721	0	248014			Green	1287 1289 1783	0	7	Pass1	PepFrag1	None	2215.0700	DLYANTVLSGGTTMYPGIADR	DLYANTVLSGGTTMYPGIADR	291	21	3.88	28	12	12	6	2	3826.2850	7.1546	Identified	15285	5.8	b7b7*b7°b15y3y6y7y8y9y11y12y13y14y21	15.6577	2029	193.767528053907	153.767528053907	0.0328	Green	78	2215.0668	2215.0668
1782	ACTB_CYPCA	P83750	Actin_ cytoplasmic 1 OS=Cyprinus carpio OX=7962 GN=actb PE=3 SV=1	Regular	3731.1360	0.00	42095.0165	207	22	37	50.93	840721	0	248014			Green	1287 1289 1783	0	7	Pass1	PepFrag1	None	2215.0700	DLYANTVLSGGTTMYPGIADR	DLYANTVLSGGTTMYPGIADR	291	21	3.88	28	12	12	6	2	3826.2850	7.1546	Identified	15285	5.8	b7b7*b7°b15y3y6y7y8y9y11y12y13y14y21	15.6577	2029	193.767528053907	153.767528053907	0.0328	Green	78	2215.0668	2215.0668
1782	ACTB_CYPCA	P83750	Actin_ cytoplasmic 1 OS=Cyprinus carpio OX=7962 GN=actb PE=3 SV=1	Regular	3731.1360	0.00	42095.0165	207	22	37	50.93	840721	0	248014			Green	1287 1289 1783	0	7	Pass1	PepFrag1	None	2215.0700	DLYANTVLSGGTTMYPGIADR	DLYANTVLSGGTTMYPGIADR	291	21	3.88	28	12	12	6	2	3826.2850	7.1546	Identified	15285	5.8	b7b7*b7°b15y3y6y7y8y9y11y12y13y14y21	15.6577	2029	193.767528053907	153.767528053907	0.0328	Green	78	2215.0668	2215.0668
1782	ACTB_CYPCA	P83750	Actin_ cytoplasmic 1 OS=Cyprinus carpio OX=7962 GN=actb PE=3 SV=1	Regular	3731.1360	0.00	42095.0165	207	22	37	50.93	840721	0	248014			Green	1287 1289 1783	0	7	Pass1	PepFrag1	None	2215.0700	DLYANTVLSGGTTMYPGIADR	DLYANTVLSGGTTMYPGIADR	291	21	3.88	28	12	12	6	2	3826.2850	7.1546	Identified	15285	5.8	b7b7*b7°b15y3y6y7y8y9y11y12y13y14y21	15.6577	2029	193.767528053907	153.767528053907	0.0328	Green	78	2215.0668	2215.0668
1782	ACTB_CYPCA	P83750	Actin_ cytoplasmic 1 OS=Cyprinus carpio OX=7962 GN=actb PE=3 SV=1	Regular	3731.1360	0.00	42095.0165	207	22	37	50.93	840721	0	248014			Green	1287 1289 1783	0	7	Pass1	PepFrag1	None	2215.0700	DLYANTVLSGGTTMYPGIADR	DLYANTVLSGGTTMYPGIADR	291	21	3.88	28	12	12	6	2	3826.2850	7.1546	Identified	15285	5.8	b7b7*b7°b15y3y6y7y8y9y11y12y13y14y21	15.6577	2029	193.767528053907	153.767528053907	0.0328	Green	78	2215.0668	2215.0668
1782	ACTB_CYPCA	P83750	Actin_ cytoplasmic 1 OS=Cyprinus carpio OX=7962 GN=actb PE=3 SV=1	Regular	3731.1360	0.00	42095.0165	207	22	37	50.93	840721	0	248014			Green	1287 1289 1783	0	7	Pass1	PepFrag1	None	2215.0700	DLYANTVLSGGTTMYPGIADR	DLYANTVLSGGTTMYPGIADR	291	21	3.88	28	12	12	6	2	3826.2850	7.1546	Identified	15285	5.8	b7b7*b7°b15y3y6y7y8y9y11y12y13y14y21	15.6577	2029	193.767528053907	153.767528053907	0.0328	Green	78	2215.0668	2215.0668
1782	ACTB_CYPCA	P83750	Actin_ cytoplasmic 1 OS=Cyprinus carpio OX=7962 GN=actb PE=3 SV=1	Regular	3731.1360	0.00	42095.0165	207	22	37	50.93	840721	0	248014			Green	1287 1289 1783	0	7	Pass1	PepFrag1	None	2215.0700	DLYANTVLSGGTTMYPGIADR	DLYANTVLSGGTTMYPGIADR	291	21	3.88	28	12	12	6	2	3826.2850	7.1546	Identified	15285	5.8	b7b7*b7°b15y3y6y7y8y9y11y12y13y14y21	15.6577	2029	193.767528053907	153.767528053907	0.0328	Green	78	2215.0668	2215.0668
1782	ACTB_CYPCA	P83750	Actin_ cytoplasmic 1 OS=Cyprinus carpio OX=7962 GN=actb PE=3 SV=1	Regular	3731.1360	0.00	42095.0165	207	22	37	50.93	840721	0	248014			Green	1287 1289 1783	0	7	Pass1	PepFrag1	None	2215.0700	DLYANTVLSGGTTMYPGIADR	DLYANTVLSGGTTMYPGIADR	291	21	3.88	28	12	12	6	2	3826.2850	7.1546	Identified	15285	5.8	b7b7*b7°b15y3y6y7y8y9y11y12y13y14y21	15.6577	2029	193.767528053907	153.767528053907	0.0328	Green	78	2215.0668	2215.0668
1782	ACTB_CYPCA	P83750	Actin_ cytoplasmic 1 OS=Cyprinus carpio OX=7962 GN=actb PE=3 SV=1	Regular	3731.1360	0.00	42095.0165	207	22	37	50.93	840721	0	248014			Green	1287 1289 1783	0	7	Pass1	PepFrag1	None	2215.0700	DLYANTVLSGGTTMYPGIADR	DLYANTVLSGGTTMYPGIADR	291	21	3.88	28	12	12	6	2	3826.2850	7.1546	Identified	15285	5.8	b7b7*b7°b15y3y6y7y8y9y11y12y13y14y21	15.6577	2029	193.767528053907	153.767528053907	0.0328	Green	78	2215.0668	2215.0668
1782	ACTB_CYPCA	P83750	Actin_ cytoplasmic 1 OS=Cyprinus carpio OX=7962 GN=actb PE=3 SV=1	Regular	3731.1360	0.00	42095.0165	207	22	37	50.93	840721	0	248014			Green	1287 1289 1783	0	7	Pass1	PepFrag1	None	2215.0700	DLYANTVLSGGTTMYPGIADR	DLYANTVLSGGTTMYPGIADR	291	21	3.88	28	12	12	6	2	3826.2850	7.1546	Identified	15285	5.8	b7b7*b7°b15y3y6y7y8y9y11y12y13y14y21	15.6577	2029	193.767528053907	153.767528053907	0.0328	Green	78	2215.0668	2215.0668
1782	ACTB_CYPCA	P83750	Actin_ cytoplasmic 1 OS=Cyprinus carpio OX=7962 GN=actb PE=3 SV=1	Regular	3731.1360	0.00	42095.0165	207	22	37	50.93	840721	0	248014			Green	1287 1289 1783	0	7	Pass1	PepFrag1	None	2215.0700	DLYANTVLSGGTTMYPGIADR	DLYANTVLSGGTTMYPGIADR	291	21	3.88	28	12	12	6	2	3826.2850	7.1546	Identified	15285	5.8	b7b7*b7°b15y3y6y7y8y9y11y12y13y14y21	15.6577	2029	193.767528053907	153.767528053907	0.0328	Green	78	2215.0668	2215.0668
1782	ACTB_CYPCA	P83750	Actin_ cytoplasmic 1 OS=Cyprinus carpio OX=7962 GN=actb PE=3 SV=1	Regular	3731.1360	0.00	42095.0165	207	22	37	50.93	840721	0	248014			Green	1287 1289 1783	0	7	Pass1	PepFrag1	None	2215.0700	DLYANTVLSGGTTMYPGIADR	DLYANTVLSGGTTMYPGIADR	291	21	3.88	28	12	12	6	2	3826.2850	7.1546	Identified	15285	5.8	b7b7*b7°b15y3y6y7y8y9y11y12y13y14y21	15.6577	2029	193.767528053907	153.767528053907	0.0328	Green	78	2215.0668	2215.0668
1782	ACTB_CYPCA	P83750	Actin_ cytoplasmic 1 OS=Cyprinus carpio OX=7962 GN=actb PE=3 SV=1	Regular	3731.1360	0.00	42095.0165	207	22	37	50.93	840721	0	248014			Green	1287 1289 1783	0	7	Pass1	PepFrag1	None	2215.0700	DLYANTVLSGGTTMYPGIADR	DLYANTVLSGGTTMYPGIADR	291	21	3.88	28	12	12	6	2	3826.2850	7.1546	Identified	15285	5.8	b7b7*b7°b15y3y6y7y8y9y11y12y13y14y21	15.6577	2029	193.767528053907	153.767528053907	0.0328	Green	78	2215.0668	2215.0668
1782	ACTB_CYPCA	P83750	Actin_ cytoplasmic 1 OS=Cyprinus carpio OX=7962 GN=actb PE=3 SV=1	Regular	3731.1360	0.00	42095.0165	207	22	37	50.93	840721	0	248014			Green	1287 1289 1783	0	7	Pass1	PepFrag1	None	2215.0700	DLYANTVLSGGTTMYPGIADR	DLYANTVLSGGTTMYPGIADR	291	21	3.88	28	12	12	6	2	3826.2850	7.1546	Identified	15285	5.8	b7b7*b7°b15y3y6y7y8y9y11y12y13y14y21	15.6577	2029	193.767528053907	153.767528053907	0.0328	Green	78	2215.0668	2215.0668
1782	ACTB_CYPCA	P83750	Actin_ cytoplasmic 1 OS=Cyprinus carpio OX=7962 GN=actb PE=3 SV=1	Regular	3731.1360	0.00	42095.0165	207	22	37	50.93	840721	0	248014			Green	923 928 1287 1289 1783	0	8	Pass1	PepFrag1	None	1198.7055	AVFPSIVGRPR	AVFPSIVGRPR	28	11	12.48	37	10	10	7	1	2341.7620	6.9414	Identified	17752	4.2	b2y1y2y4y5y6y7y8y9y9°y10	13.3384	1133	131.395222330407	91.3952223304068	0.0258	Green	33	1198.7049	1198.7049
1782	ACTB_CYPCA	P83750	Actin_ cytoplasmic 1 OS=Cyprinus carpio OX=7962 GN=actb PE=3 SV=1	Regular	3731.1360	0.00	42095.0165	207	22	37	50.93	840721	0	248014			Green	923 928 1287 1289 1783	0	8	Pass1	PepFrag1	None	1198.7055	AVFPSIVGRPR	AVFPSIVGRPR	28	11	12.48	37	10	10	7	1	2341.7620	6.9414	Identified	17752	4.2	b2y1y2y4y5y6y7y8y9y9°y10	13.3384	1133	131.395222330407	91.3952223304068	0.0258	Green	33	1198.7049	1198.7049
1782	ACTB_CYPCA	P83750	Actin_ cytoplasmic 1 OS=Cyprinus carpio OX=7962 GN=actb PE=3 SV=1	Regular	3731.1360	0.00	42095.0165	207	22	37	50.93	840721	0	248014			Green	923 928 1287 1289 1783	0	8	Pass1	PepFrag1	None	1198.7055	AVFPSIVGRPR	AVFPSIVGRPR	28	11	12.48	37	10	10	7	1	2341.7620	6.9414	Identified	17752	4.2	b2y1y2y4y5y6y7y8y9y9°y10	13.3384	1133	131.395222330407	91.3952223304068	0.0258	Green	33	1198.7049	1198.7049
1782	ACTB_CYPCA	P83750	Actin_ cytoplasmic 1 OS=Cyprinus carpio OX=7962 GN=actb PE=3 SV=1	Regular	3731.1360	0.00	42095.0165	207	22	37	50.93	840721	0	248014			Green	923 928 1287 1289 1783	0	8	Pass1	PepFrag1	None	1198.7055	AVFPSIVGRPR	AVFPSIVGRPR	28	11	12.48	37	10	10	7	1	2341.7620	6.9414	Identified	17752	4.2	b2y1y2y4y5y6y7y8y9y9°y10	13.3384	1133	131.395222330407	91.3952223304068	0.0258	Green	33	1198.7049	1198.7049
1782	ACTB_CYPCA	P83750	Actin_ cytoplasmic 1 OS=Cyprinus carpio OX=7962 GN=actb PE=3 SV=1	Regular	3731.1360	0.00	42095.0165	207	22	37	50.93	840721	0	248014			Green	923 928 1287 1289 1783	0	8	Pass1	PepFrag1	None	1198.7055	AVFPSIVGRPR	AVFPSIVGRPR	28	11	12.48	37	10	10	7	1	2341.7620	6.9414	Identified	17752	4.2	b2y1y2y4y5y6y7y8y9y9°y10	13.3384	1133	131.395222330407	91.3952223304068	0.0258	Green	33	1198.7049	1198.7049
1782	ACTB_CYPCA	P83750	Actin_ cytoplasmic 1 OS=Cyprinus carpio OX=7962 GN=actb PE=3 SV=1	Regular	3731.1360	0.00	42095.0165	207	22	37	50.93	840721	0	248014			Green	923 928 1287 1289 1783	0	8	Pass1	PepFrag1	None	1198.7055	AVFPSIVGRPR	AVFPSIVGRPR	28	11	12.48	37	10	10	7	1	2341.7620	6.9414	Identified	17752	4.2	b2y1y2y4y5y6y7y8y9y9°y10	13.3384	1133	131.395222330407	91.3952223304068	0.0258	Green	33	1198.7049	1198.7049
1782	ACTB_CYPCA	P83750	Actin_ cytoplasmic 1 OS=Cyprinus carpio OX=7962 GN=actb PE=3 SV=1	Regular	3731.1360	0.00	42095.0165	207	22	37	50.93	840721	0	248014			Green	923 928 1287 1289 1783	0	8	Pass1	PepFrag1	None	1198.7055	AVFPSIVGRPR	AVFPSIVGRPR	28	11	12.48	37	10	10	7	1	2341.7620	6.9414	Identified	17752	4.2	b2y1y2y4y5y6y7y8y9y9°y10	13.3384	1133	131.395222330407	91.3952223304068	0.0258	Green	33	1198.7049	1198.7049
1782	ACTB_CYPCA	P83750	Actin_ cytoplasmic 1 OS=Cyprinus carpio OX=7962 GN=actb PE=3 SV=1	Regular	3731.1360	0.00	42095.0165	207	22	37	50.93	840721	0	248014			Green	923 928 1287 1289 1783	0	8	Pass1	PepFrag1	None	1198.7055	AVFPSIVGRPR	AVFPSIVGRPR	28	11	12.48	37	10	10	7	1	2341.7620	6.9414	Identified	17752	4.2	b2y1y2y4y5y6y7y8y9y9°y10	13.3384	1133	131.395222330407	91.3952223304068	0.0258	Green	33	1198.7049	1198.7049
1782	ACTB_CYPCA	P83750	Actin_ cytoplasmic 1 OS=Cyprinus carpio OX=7962 GN=actb PE=3 SV=1	Regular	3731.1360	0.00	42095.0165	207	22	37	50.93	840721	0	248014			Green	923 928 1287 1289 1783	0	8	Pass1	PepFrag1	None	1198.7055	AVFPSIVGRPR	AVFPSIVGRPR	28	11	12.48	37	10	10	7	1	2341.7620	6.9414	Identified	17752	4.2	b2y1y2y4y5y6y7y8y9y9°y10	13.3384	1133	131.395222330407	91.3952223304068	0.0258	Green	33	1198.7049	1198.7049
1782	ACTB_CYPCA	P83750	Actin_ cytoplasmic 1 OS=Cyprinus carpio OX=7962 GN=actb PE=3 SV=1	Regular	3731.1360	0.00	42095.0165	207	22	37	50.93	840721	0	248014			Green	923 928 1287 1289 1783	0	8	Pass1	PepFrag1	None	1198.7055	AVFPSIVGRPR	AVFPSIVGRPR	28	11	12.48	37	10	10	7	1	2341.7620	6.9414	Identified	17752	4.2	b2y1y2y4y5y6y7y8y9y9°y10	13.3384	1133	131.395222330407	91.3952223304068	0.0258	Green	33	1198.7049	1198.7049
1782	ACTB_CYPCA	P83750	Actin_ cytoplasmic 1 OS=Cyprinus carpio OX=7962 GN=actb PE=3 SV=1	Regular	3731.1360	0.00	42095.0165	207	22	37	50.93	840721	0	248014			Green	923 928 1287 1289 1783	0	8	Pass1	PepFrag1	None	1198.7055	AVFPSIVGRPR	AVFPSIVGRPR	28	11	12.48	37	10	10	7	1	2341.7620	6.9414	Identified	17752	4.2	b2y1y2y4y5y6y7y8y9y9°y10	13.3384	1133	131.395222330407	91.3952223304068	0.0258	Green	33	1198.7049	1198.7049
1782	ACTB_CYPCA	P83750	Actin_ cytoplasmic 1 OS=Cyprinus carpio OX=7962 GN=actb PE=3 SV=1	Regular	3731.1360	0.00	42095.0165	207	22	37	50.93	840721	0	248014			Green	1287 1289 1783	0	9	Pass1	PepFrag1	None	1516.7027	QEYDESGPSIVHR	QEYDESGPSIVHR	359	13	4.42	22	11	11	7	0	4495.5110	7.2246	Identified	3580	4.1	b2°b4°b13y1y2y3y4y5y6y7y8y10y13y13*	11.5329	1343	147.166956772518	58.1113045150117	0.0207	Green	8	1516.7035	1516.7035
1782	ACTB_CYPCA	P83750	Actin_ cytoplasmic 1 OS=Cyprinus carpio OX=7962 GN=actb PE=3 SV=1	Regular	3731.1360	0.00	42095.0165	207	22	37	50.93	840721	0	248014			Green	1287 1289 1783	0	9	Pass1	PepFrag1	None	1516.7027	QEYDESGPSIVHR	QEYDESGPSIVHR	359	13	4.42	22	11	11	7	0	4495.5110	7.2246	Identified	3580	4.1	b2°b4°b13y1y2y3y4y5y6y7y8y10y13y13*	11.5329	1343	147.166956772518	58.1113045150117	0.0207	Green	8	1516.7035	1516.7035
1782	ACTB_CYPCA	P83750	Actin_ cytoplasmic 1 OS=Cyprinus carpio OX=7962 GN=actb PE=3 SV=1	Regular	3731.1360	0.00	42095.0165	207	22	37	50.93	840721	0	248014			Green	1287 1289 1783	0	9	Pass1	PepFrag1	None	1516.7027	QEYDESGPSIVHR	QEYDESGPSIVHR	359	13	4.42	22	11	11	7	0	4495.5110	7.2246	Identified	3580	4.1	b2°b4°b13y1y2y3y4y5y6y7y8y10y13y13*	11.5329	1343	147.166956772518	58.1113045150117	0.0207	Green	8	1516.7035	1516.7035
1782	ACTB_CYPCA	P83750	Actin_ cytoplasmic 1 OS=Cyprinus carpio OX=7962 GN=actb PE=3 SV=1	Regular	3731.1360	0.00	42095.0165	207	22	37	50.93	840721	0	248014			Green	1287 1289 1783	0	9	Pass1	PepFrag1	None	1516.7027	QEYDESGPSIVHR	QEYDESGPSIVHR	359	13	4.42	22	11	11	7	0	4495.5110	7.2246	Identified	3580	4.1	b2°b4°b13y1y2y3y4y5y6y7y8y10y13y13*	11.5329	1343	147.166956772518	58.1113045150117	0.0207	Green	8	1516.7035	1516.7035
1782	ACTB_CYPCA	P83750	Actin_ cytoplasmic 1 OS=Cyprinus carpio OX=7962 GN=actb PE=3 SV=1	Regular	3731.1360	0.00	42095.0165	207	22	37	50.93	840721	0	248014			Green	1287 1289 1783	0	9	Pass1	PepFrag1	None	1516.7027	QEYDESGPSIVHR	QEYDESGPSIVHR	359	13	4.42	22	11	11	7	0	4495.5110	7.2246	Identified	3580	4.1	b2°b4°b13y1y2y3y4y5y6y7y8y10y13y13*	11.5329	1343	147.166956772518	58.1113045150117	0.0207	Green	8	1516.7035	1516.7035
1782	ACTB_CYPCA	P83750	Actin_ cytoplasmic 1 OS=Cyprinus carpio OX=7962 GN=actb PE=3 SV=1	Regular	3731.1360	0.00	42095.0165	207	22	37	50.93	840721	0	248014			Green	1287 1289 1783	0	9	Pass1	PepFrag1	None	1516.7027	QEYDESGPSIVHR	QEYDESGPSIVHR	359	13	4.42	22	11	11	7	0	4495.5110	7.2246	Identified	3580	4.1	b2°b4°b13y1y2y3y4y5y6y7y8y10y13y13*	11.5329	1343	147.166956772518	58.1113045150117	0.0207	Green	8	1516.7035	1516.7035
1782	ACTB_CYPCA	P83750	Actin_ cytoplasmic 1 OS=Cyprinus carpio OX=7962 GN=actb PE=3 SV=1	Regular	3731.1360	0.00	42095.0165	207	22	37	50.93	840721	0	248014			Green	1287 1289 1783	0	9	Pass1	PepFrag1	None	1516.7027	QEYDESGPSIVHR	QEYDESGPSIVHR	359	13	4.42	22	11	11	7	0	4495.5110	7.2246	Identified	3580	4.1	b2°b4°b13y1y2y3y4y5y6y7y8y10y13y13*	11.5329	1343	147.166956772518	58.1113045150117	0.0207	Green	8	1516.7035	1516.7035
1782	ACTB_CYPCA	P83750	Actin_ cytoplasmic 1 OS=Cyprinus carpio OX=7962 GN=actb PE=3 SV=1	Regular	3731.1360	0.00	42095.0165	207	22	37	50.93	840721	0	248014			Green	1287 1289 1783	0	9	Pass1	PepFrag1	None	1516.7027	QEYDESGPSIVHR	QEYDESGPSIVHR	359	13	4.42	22	11	11	7	0	4495.5110	7.2246	Identified	3580	4.1	b2°b4°b13y1y2y3y4y5y6y7y8y10y13y13*	11.5329	1343	147.166956772518	58.1113045150117	0.0207	Green	8	1516.7035	1516.7035
1782	ACTB_CYPCA	P83750	Actin_ cytoplasmic 1 OS=Cyprinus carpio OX=7962 GN=actb PE=3 SV=1	Regular	3731.1360	0.00	42095.0165	207	22	37	50.93	840721	0	248014			Green	1287 1289 1783	0	9	Pass1	PepFrag1	None	1516.7027	QEYDESGPSIVHR	QEYDESGPSIVHR	359	13	4.42	22	11	11	7	0	4495.5110	7.2246	Identified	3580	4.1	b2°b4°b13y1y2y3y4y5y6y7y8y10y13y13*	11.5329	1343	147.166956772518	58.1113045150117	0.0207	Green	8	1516.7035	1516.7035
1782	ACTB_CYPCA	P83750	Actin_ cytoplasmic 1 OS=Cyprinus carpio OX=7962 GN=actb PE=3 SV=1	Regular	3731.1360	0.00	42095.0165	207	22	37	50.93	840721	0	248014			Green	1287 1289 1783	0	9	Pass1	PepFrag1	None	1516.7027	QEYDESGPSIVHR	QEYDESGPSIVHR	359	13	4.42	22	11	11	7	0	4495.5110	7.2246	Identified	3580	4.1	b2°b4°b13y1y2y3y4y5y6y7y8y10y13y13*	11.5329	1343	147.166956772518	58.1113045150117	0.0207	Green	8	1516.7035	1516.7035
1782	ACTB_CYPCA	P83750	Actin_ cytoplasmic 1 OS=Cyprinus carpio OX=7962 GN=actb PE=3 SV=1	Regular	3731.1360	0.00	42095.0165	207	22	37	50.93	840721	0	248014			Green	1287 1289 1783	0	9	Pass1	PepFrag1	None	1516.7027	QEYDESGPSIVHR	QEYDESGPSIVHR	359	13	4.42	22	11	11	7	0	4495.5110	7.2246	Identified	3580	4.1	b2°b4°b13y1y2y3y4y5y6y7y8y10y13y13*	11.5329	1343	147.166956772518	58.1113045150117	0.0207	Green	8	1516.7035	1516.7035
1782	ACTB_CYPCA	P83750	Actin_ cytoplasmic 1 OS=Cyprinus carpio OX=7962 GN=actb PE=3 SV=1	Regular	3731.1360	0.00	42095.0165	207	22	37	50.93	840721	0	248014			Green	1287 1289 1783	0	9	Pass1	PepFrag1	None	1516.7027	QEYDESGPSIVHR	QEYDESGPSIVHR	359	13	4.42	22	11	11	7	0	4495.5110	7.2246	Identified	3580	4.1	b2°b4°b13y1y2y3y4y5y6y7y8y10y13y13*	11.5329	1343	147.166956772518	58.1113045150117	0.0207	Green	8	1516.7035	1516.7035
1782	ACTB_CYPCA	P83750	Actin_ cytoplasmic 1 OS=Cyprinus carpio OX=7962 GN=actb PE=3 SV=1	Regular	3731.1360	0.00	42095.0165	207	22	37	50.93	840721	0	248014			Green	1287 1289 1783	0	9	Pass1	PepFrag1	None	1516.7027	QEYDESGPSIVHR	QEYDESGPSIVHR	359	13	4.42	22	11	11	7	0	4495.5110	7.2246	Identified	3580	4.1	b2°b4°b13y1y2y3y4y5y6y7y8y10y13y13*	11.5329	1343	147.166956772518	58.1113045150117	0.0207	Green	8	1516.7035	1516.7035
1782	ACTB_CYPCA	P83750	Actin_ cytoplasmic 1 OS=Cyprinus carpio OX=7962 GN=actb PE=3 SV=1	Regular	3731.1360	0.00	42095.0165	207	22	37	50.93	840721	0	248014			Green	1287 1289 1783	0	9	Pass1	PepFrag1	None	1516.7027	QEYDESGPSIVHR	QEYDESGPSIVHR	359	13	4.42	22	11	11	7	0	4495.5110	7.2246	Identified	3580	4.1	b2°b4°b13y1y2y3y4y5y6y7y8y10y13y13*	11.5329	1343	147.166956772518	58.1113045150117	0.0207	Green	8	1516.7035	1516.7035
1782	ACTB_CYPCA	P83750	Actin_ cytoplasmic 1 OS=Cyprinus carpio OX=7962 GN=actb PE=3 SV=1	Regular	3731.1360	0.00	42095.0165	207	22	37	50.93	840721	0	248014			Green	923 928 1287 1289 1783	0	10	Pass1	PepFrag1	None	1198.5222	DSYVGDEAQSK	DSYVGDEAQSK	50	11	3.69	33	8	8	3	2	3968.4640	7.1705		3816	3.6	b3b3°b4y2y4y5y7y8y11	11.0423	1047	124.659129148931	84.6591291489308	0.0165	Green	4	1198.5231	1198.5231
1782	ACTB_CYPCA	P83750	Actin_ cytoplasmic 1 OS=Cyprinus carpio OX=7962 GN=actb PE=3 SV=1	Regular	3731.1360	0.00	42095.0165	207	22	37	50.93	840721	0	248014			Green	923 928 1287 1289 1783	0	10	Pass1	PepFrag1	None	1198.5222	DSYVGDEAQSK	DSYVGDEAQSK	50	11	3.69	33	8	8	3	2	3968.4640	7.1705		3816	3.6	b3b3°b4y2y4y5y7y8y11	11.0423	1047	124.659129148931	84.6591291489308	0.0165	Green	4	1198.5231	1198.5231
1782	ACTB_CYPCA	P83750	Actin_ cytoplasmic 1 OS=Cyprinus carpio OX=7962 GN=actb PE=3 SV=1	Regular	3731.1360	0.00	42095.0165	207	22	37	50.93	840721	0	248014			Green	923 928 1287 1289 1783	0	10	Pass1	PepFrag1	None	1198.5222	DSYVGDEAQSK	DSYVGDEAQSK	50	11	3.69	33	8	8	3	2	3968.4640	7.1705		3816	3.6	b3b3°b4y2y4y5y7y8y11	11.0423	1047	124.659129148931	84.6591291489308	0.0165	Green	4	1198.5231	1198.5231
1782	ACTB_CYPCA	P83750	Actin_ cytoplasmic 1 OS=Cyprinus carpio OX=7962 GN=actb PE=3 SV=1	Regular	3731.1360	0.00	42095.0165	207	22	37	50.93	840721	0	248014			Green	923 928 1287 1289 1783	0	10	Pass1	PepFrag1	None	1198.5222	DSYVGDEAQSK	DSYVGDEAQSK	50	11	3.69	33	8	8	3	2	3968.4640	7.1705		3816	3.6	b3b3°b4y2y4y5y7y8y11	11.0423	1047	124.659129148931	84.6591291489308	0.0165	Green	4	1198.5231	1198.5231
1782	ACTB_CYPCA	P83750	Actin_ cytoplasmic 1 OS=Cyprinus carpio OX=7962 GN=actb PE=3 SV=1	Regular	3731.1360	0.00	42095.0165	207	22	37	50.93	840721	0	248014			Green	923 928 1287 1289 1783	0	10	Pass1	PepFrag1	None	1198.5222	DSYVGDEAQSK	DSYVGDEAQSK	50	11	3.69	33	8	8	3	2	3968.4640	7.1705		3816	3.6	b3b3°b4y2y4y5y7y8y11	11.0423	1047	124.659129148931	84.6591291489308	0.0165	Green	4	1198.5231	1198.5231
1782	ACTB_CYPCA	P83750	Actin_ cytoplasmic 1 OS=Cyprinus carpio OX=7962 GN=actb PE=3 SV=1	Regular	3731.1360	0.00	42095.0165	207	22	37	50.93	840721	0	248014			Green	923 928 1287 1289 1783	0	10	Pass1	PepFrag1	None	1198.5222	DSYVGDEAQSK	DSYVGDEAQSK	50	11	3.69	33	8	8	3	2	3968.4640	7.1705		3816	3.6	b3b3°b4y2y4y5y7y8y11	11.0423	1047	124.659129148931	84.6591291489308	0.0165	Green	4	1198.5231	1198.5231
1782	ACTB_CYPCA	P83750	Actin_ cytoplasmic 1 OS=Cyprinus carpio OX=7962 GN=actb PE=3 SV=1	Regular	3731.1360	0.00	42095.0165	207	22	37	50.93	840721	0	248014			Green	923 928 1287 1289 1783	0	10	Pass1	PepFrag1	None	1198.5222	DSYVGDEAQSK	DSYVGDEAQSK	50	11	3.69	33	8	8	3	2	3968.4640	7.1705		3816	3.6	b3b3°b4y2y4y5y7y8y11	11.0423	1047	124.659129148931	84.6591291489308	0.0165	Green	4	1198.5231	1198.5231
1782	ACTB_CYPCA	P83750	Actin_ cytoplasmic 1 OS=Cyprinus carpio OX=7962 GN=actb PE=3 SV=1	Regular	3731.1360	0.00	42095.0165	207	22	37	50.93	840721	0	248014			Green	923 928 1287 1289 1783	0	10	Pass1	PepFrag1	None	1198.5222	DSYVGDEAQSK	DSYVGDEAQSK	50	11	3.69	33	8	8	3	2	3968.4640	7.1705		3816	3.6	b3b3°b4y2y4y5y7y8y11	11.0423	1047	124.659129148931	84.6591291489308	0.0165	Green	4	1198.5231	1198.5231
1782	ACTB_CYPCA	P83750	Actin_ cytoplasmic 1 OS=Cyprinus carpio OX=7962 GN=actb PE=3 SV=1	Regular	3731.1360	0.00	42095.0165	207	22	37	50.93	840721	0	248014			Green	923 928 1287 1289 1783	0	10	Pass1	PepFrag1	None	1198.5222	DSYVGDEAQSK	DSYVGDEAQSK	50	11	3.69	33	8	8	3	2	3968.4640	7.1705		3816	3.6	b3b3°b4y2y4y5y7y8y11	11.0423	1047	124.659129148931	84.6591291489308	0.0165	Green	4	1198.5231	1198.5231
1782	ACTB_CYPCA	P83750	Actin_ cytoplasmic 1 OS=Cyprinus carpio OX=7962 GN=actb PE=3 SV=1	Regular	3731.1360	0.00	42095.0165	207	22	37	50.93	840721	0	248014			Green	923 928 1287 1289 1783	0	11	Pass1	PepFrag1	None	644.4341	GILTLK	GILTLK	62	6	10.20	41	7	7	4	2	2329.3700	6.9391		14310	2.5	b3b4b4°y1y2y3y4y4°y6	13.4089	648	90.5335683145111	141.067136629022	0.0118	Green	36	644.4321	644.4321
1782	ACTB_CYPCA	P83750	Actin_ cytoplasmic 1 OS=Cyprinus carpio OX=7962 GN=actb PE=3 SV=1	Regular	3731.1360	0.00	42095.0165	207	22	37	50.93	840721	0	248014			Green	923 928 1287 1289 1783	0	11	Pass1	PepFrag1	None	644.4341	GILTLK	GILTLK	62	6	10.20	41	7	7	4	2	2329.3700	6.9391		14310	2.5	b3b4b4°y1y2y3y4y4°y6	13.4089	648	90.5335683145111	141.067136629022	0.0118	Green	36	644.4321	644.4321
1782	ACTB_CYPCA	P83750	Actin_ cytoplasmic 1 OS=Cyprinus carpio OX=7962 GN=actb PE=3 SV=1	Regular	3731.1360	0.00	42095.0165	207	22	37	50.93	840721	0	248014			Green	923 928 1287 1289 1783	0	11	Pass1	PepFrag1	None	644.4341	GILTLK	GILTLK	62	6	10.20	41	7	7	4	2	2329.3700	6.9391		14310	2.5	b3b4b4°y1y2y3y4y4°y6	13.4089	648	90.5335683145111	141.067136629022	0.0118	Green	36	644.4321	644.4321
1782	ACTB_CYPCA	P83750	Actin_ cytoplasmic 1 OS=Cyprinus carpio OX=7962 GN=actb PE=3 SV=1	Regular	3731.1360	0.00	42095.0165	207	22	37	50.93	840721	0	248014			Green	923 928 1287 1289 1783	0	11	Pass1	PepFrag1	None	644.4341	GILTLK	GILTLK	62	6	10.20	41	7	7	4	2	2329.3700	6.9391		14310	2.5	b3b4b4°y1y2y3y4y4°y6	13.4089	648	90.5335683145111	141.067136629022	0.0118	Green	36	644.4321	644.4321
1782	ACTB_CYPCA	P83750	Actin_ cytoplasmic 1 OS=Cyprinus carpio OX=7962 GN=actb PE=3 SV=1	Regular	3731.1360	0.00	42095.0165	207	22	37	50.93	840721	0	248014			Green	923 928 1287 1289 1783	0	11	Pass1	PepFrag1	None	644.4341	GILTLK	GILTLK	62	6	10.20	41	7	7	4	2	2329.3700	6.9391		14310	2.5	b3b4b4°y1y2y3y4y4°y6	13.4089	648	90.5335683145111	141.067136629022	0.0118	Green	36	644.4321	644.4321
1782	ACTB_CYPCA	P83750	Actin_ cytoplasmic 1 OS=Cyprinus carpio OX=7962 GN=actb PE=3 SV=1	Regular	3731.1360	0.00	42095.0165	207	22	37	50.93	840721	0	248014			Green	923 928 1287 1289 1783	0	11	Pass1	PepFrag1	None	644.4341	GILTLK	GILTLK	62	6	10.20	41	7	7	4	2	2329.3700	6.9391		14310	2.5	b3b4b4°y1y2y3y4y4°y6	13.4089	648	90.5335683145111	141.067136629022	0.0118	Green	36	644.4321	644.4321
1782	ACTB_CYPCA	P83750	Actin_ cytoplasmic 1 OS=Cyprinus carpio OX=7962 GN=actb PE=3 SV=1	Regular	3731.1360	0.00	42095.0165	207	22	37	50.93	840721	0	248014			Green	923 928 1287 1289 1783	0	11	Pass1	PepFrag1	None	644.4341	GILTLK	GILTLK	62	6	10.20	41	7	7	4	2	2329.3700	6.9391		14310	2.5	b3b4b4°y1y2y3y4y4°y6	13.4089	648	90.5335683145111	141.067136629022	0.0118	Green	36	644.4321	644.4321
1782	ACTB_CYPCA	P83750	Actin_ cytoplasmic 1 OS=Cyprinus carpio OX=7962 GN=actb PE=3 SV=1	Regular	3731.1360	0.00	42095.0165	207	22	37	50.93	840721	0	248014			Green	923 928 1287 1289 1783	0	11	Pass1	PepFrag1	None	644.4341	GILTLK	GILTLK	62	6	10.20	41	7	7	4	2	2329.3700	6.9391		14310	2.5	b3b4b4°y1y2y3y4y4°y6	13.4089	648	90.5335683145111	141.067136629022	0.0118	Green	36	644.4321	644.4321
1782	ACTB_CYPCA	P83750	Actin_ cytoplasmic 1 OS=Cyprinus carpio OX=7962 GN=actb PE=3 SV=1	Regular	3731.1360	0.00	42095.0165	207	22	37	50.93	840721	0	248014			Green	923 928 1287 1289 1783	0	11	Pass1	PepFrag1	None	644.4341	GILTLK	GILTLK	62	6	10.20	41	7	7	4	2	2329.3700	6.9391		14310	2.5	b3b4b4°y1y2y3y4y4°y6	13.4089	648	90.5335683145111	141.067136629022	0.0118	Green	36	644.4321	644.4321
1782	ACTB_CYPCA	P83750	Actin_ cytoplasmic 1 OS=Cyprinus carpio OX=7962 GN=actb PE=3 SV=1	Regular	3731.1360	0.00	42095.0165	207	22	37	50.93	840721	0	248014			Green	1287 1289 1783	0	12	Pass1	PepFrag1	None	3183.6143	TTGIVMDSGDGVTHTVPIYEGYALPHAILR	TTGIVMDSGDGVTHTVPIYEGYALPHAILR	147	30	5.13	27	7	7	2	0	4551.4220	7.2300	Identified	7392	4.4	y6y14y24y25y26y28y30	15.6426	2967	249.63453421551	84.8172671077549	0.0105	Green	76	3183.6122	3183.6122
1782	ACTB_CYPCA	P83750	Actin_ cytoplasmic 1 OS=Cyprinus carpio OX=7962 GN=actb PE=3 SV=1	Regular	3731.1360	0.00	42095.0165	207	22	37	50.93	840721	0	248014			Green	1287 1289 1783	0	12	Pass1	PepFrag1	None	3183.6143	TTGIVMDSGDGVTHTVPIYEGYALPHAILR	TTGIVMDSGDGVTHTVPIYEGYALPHAILR	147	30	5.13	27	7	7	2	0	4551.4220	7.2300	Identified	7392	4.4	y6y14y24y25y26y28y30	15.6426	2967	249.63453421551	84.8172671077549	0.0105	Green	76	3183.6122	3183.6122
1782	ACTB_CYPCA	P83750	Actin_ cytoplasmic 1 OS=Cyprinus carpio OX=7962 GN=actb PE=3 SV=1	Regular	3731.1360	0.00	42095.0165	207	22	37	50.93	840721	0	248014			Green	1287 1289 1783	0	12	Pass1	PepFrag1	None	3183.6143	TTGIVMDSGDGVTHTVPIYEGYALPHAILR	TTGIVMDSGDGVTHTVPIYEGYALPHAILR	147	30	5.13	27	7	7	2	0	4551.4220	7.2300	Identified	7392	4.4	y6y14y24y25y26y28y30	15.6426	2967	249.63453421551	84.8172671077549	0.0105	Green	76	3183.6122	3183.6122
1782	ACTB_CYPCA	P83750	Actin_ cytoplasmic 1 OS=Cyprinus carpio OX=7962 GN=actb PE=3 SV=1	Regular	3731.1360	0.00	42095.0165	207	22	37	50.93	840721	0	248014			Green	1287 1289 1783	0	12	Pass1	PepFrag1	None	3183.6143	TTGIVMDSGDGVTHTVPIYEGYALPHAILR	TTGIVMDSGDGVTHTVPIYEGYALPHAILR	147	30	5.13	27	7	7	2	0	4551.4220	7.2300	Identified	7392	4.4	y6y14y24y25y26y28y30	15.6426	2967	249.63453421551	84.8172671077549	0.0105	Green	76	3183.6122	3183.6122
1782	ACTB_CYPCA	P83750	Actin_ cytoplasmic 1 OS=Cyprinus carpio OX=7962 GN=actb PE=3 SV=1	Regular	3731.1360	0.00	42095.0165	207	22	37	50.93	840721	0	248014			Green	1287 1289 1783	0	12	Pass1	PepFrag1	None	3183.6143	TTGIVMDSGDGVTHTVPIYEGYALPHAILR	TTGIVMDSGDGVTHTVPIYEGYALPHAILR	147	30	5.13	27	7	7	2	0	4551.4220	7.2300	Identified	7392	4.4	y6y14y24y25y26y28y30	15.6426	2967	249.63453421551	84.8172671077549	0.0105	Green	76	3183.6122	3183.6122
1782	ACTB_CYPCA	P83750	Actin_ cytoplasmic 1 OS=Cyprinus carpio OX=7962 GN=actb PE=3 SV=1	Regular	3731.1360	0.00	42095.0165	207	22	37	50.93	840721	0	248014			Green	1287 1289 1783	0	12	Pass1	PepFrag1	None	3183.6143	TTGIVMDSGDGVTHTVPIYEGYALPHAILR	TTGIVMDSGDGVTHTVPIYEGYALPHAILR	147	30	5.13	27	7	7	2	0	4551.4220	7.2300	Identified	7392	4.4	y6y14y24y25y26y28y30	15.6426	2967	249.63453421551	84.8172671077549	0.0105	Green	76	3183.6122	3183.6122
1782	ACTB_CYPCA	P83750	Actin_ cytoplasmic 1 OS=Cyprinus carpio OX=7962 GN=actb PE=3 SV=1	Regular	3731.1360	0.00	42095.0165	207	22	37	50.93	840721	0	248014			Green	1287 1289 1783	0	12	Pass1	PepFrag1	None	3183.6143	TTGIVMDSGDGVTHTVPIYEGYALPHAILR	TTGIVMDSGDGVTHTVPIYEGYALPHAILR	147	30	5.13	27	7	7	2	0	4551.4220	7.2300	Identified	7392	4.4	y6y14y24y25y26y28y30	15.6426	2967	249.63453421551	84.8172671077549	0.0105	Green	76	3183.6122	3183.6122
1782	ACTB_CYPCA	P83750	Actin_ cytoplasmic 1 OS=Cyprinus carpio OX=7962 GN=actb PE=3 SV=1	Regular	3731.1360	0.00	42095.0165	207	22	37	50.93	840721	0	248014			Green	923 928 1287 1289 1783	0	13	Pass1	PepFrag1	None	1354.6233	DSYVGDEAQSKR	DSYVGDEAQSKR	50	12	4.31	32	9	9	6	1	4500.1160	7.2251		3629	3.1	b3b3°y1y4y5y6y6°y7y8y9y10	10.8783	1195	136.146005702141	96.1460057021406	0.0100	Green	2	1354.6215	1354.6215
1782	ACTB_CYPCA	P83750	Actin_ cytoplasmic 1 OS=Cyprinus carpio OX=7962 GN=actb PE=3 SV=1	Regular	3731.1360	0.00	42095.0165	207	22	37	50.93	840721	0	248014			Green	923 928 1287 1289 1783	0	13	Pass1	PepFrag1	None	1354.6233	DSYVGDEAQSKR	DSYVGDEAQSKR	50	12	4.31	32	9	9	6	1	4500.1160	7.2251		3629	3.1	b3b3°y1y4y5y6y6°y7y8y9y10	10.8783	1195	136.146005702141	96.1460057021406	0.0100	Green	2	1354.6215	1354.6215
1782	ACTB_CYPCA	P83750	Actin_ cytoplasmic 1 OS=Cyprinus carpio OX=7962 GN=actb PE=3 SV=1	Regular	3731.1360	0.00	42095.0165	207	22	37	50.93	840721	0	248014			Green	923 928 1287 1289 1783	0	13	Pass1	PepFrag1	None	1354.6233	DSYVGDEAQSKR	DSYVGDEAQSKR	50	12	4.31	32	9	9	6	1	4500.1160	7.2251		3629	3.1	b3b3°y1y4y5y6y6°y7y8y9y10	10.8783	1195	136.146005702141	96.1460057021406	0.0100	Green	2	1354.6215	1354.6215
1782	ACTB_CYPCA	P83750	Actin_ cytoplasmic 1 OS=Cyprinus carpio OX=7962 GN=actb PE=3 SV=1	Regular	3731.1360	0.00	42095.0165	207	22	37	50.93	840721	0	248014			Green	923 928 1287 1289 1783	0	13	Pass1	PepFrag1	None	1354.6233	DSYVGDEAQSKR	DSYVGDEAQSKR	50	12	4.31	32	9	9	6	1	4500.1160	7.2251		3629	3.1	b3b3°y1y4y5y6y6°y7y8y9y10	10.8783	1195	136.146005702141	96.1460057021406	0.0100	Green	2	1354.6215	1354.6215
1782	ACTB_CYPCA	P83750	Actin_ cytoplasmic 1 OS=Cyprinus carpio OX=7962 GN=actb PE=3 SV=1	Regular	3731.1360	0.00	42095.0165	207	22	37	50.93	840721	0	248014			Green	923 928 1287 1289 1783	0	13	Pass1	PepFrag1	None	1354.6233	DSYVGDEAQSKR	DSYVGDEAQSKR	50	12	4.31	32	9	9	6	1	4500.1160	7.2251		3629	3.1	b3b3°y1y4y5y6y6°y7y8y9y10	10.8783	1195	136.146005702141	96.1460057021406	0.0100	Green	2	1354.6215	1354.6215
1782	ACTB_CYPCA	P83750	Actin_ cytoplasmic 1 OS=Cyprinus carpio OX=7962 GN=actb PE=3 SV=1	Regular	3731.1360	0.00	42095.0165	207	22	37	50.93	840721	0	248014			Green	923 928 1287 1289 1783	0	13	Pass1	PepFrag1	None	1354.6233	DSYVGDEAQSKR	DSYVGDEAQSKR	50	12	4.31	32	9	9	6	1	4500.1160	7.2251		3629	3.1	b3b3°y1y4y5y6y6°y7y8y9y10	10.8783	1195	136.146005702141	96.1460057021406	0.0100	Green	2	1354.6215	1354.6215
1782	ACTB_CYPCA	P83750	Actin_ cytoplasmic 1 OS=Cyprinus carpio OX=7962 GN=actb PE=3 SV=1	Regular	3731.1360	0.00	42095.0165	207	22	37	50.93	840721	0	248014			Green	923 928 1287 1289 1783	0	13	Pass1	PepFrag1	None	1354.6233	DSYVGDEAQSKR	DSYVGDEAQSKR	50	12	4.31	32	9	9	6	1	4500.1160	7.2251		3629	3.1	b3b3°y1y4y5y6y6°y7y8y9y10	10.8783	1195	136.146005702141	96.1460057021406	0.0100	Green	2	1354.6215	1354.6215
1782	ACTB_CYPCA	P83750	Actin_ cytoplasmic 1 OS=Cyprinus carpio OX=7962 GN=actb PE=3 SV=1	Regular	3731.1360	0.00	42095.0165	207	22	37	50.93	840721	0	248014			Green	923 928 1287 1289 1783	0	13	Pass1	PepFrag1	None	1354.6233	DSYVGDEAQSKR	DSYVGDEAQSKR	50	12	4.31	32	9	9	6	1	4500.1160	7.2251		3629	3.1	b3b3°y1y4y5y6y6°y7y8y9y10	10.8783	1195	136.146005702141	96.1460057021406	0.0100	Green	2	1354.6215	1354.6215
1782	ACTB_CYPCA	P83750	Actin_ cytoplasmic 1 OS=Cyprinus carpio OX=7962 GN=actb PE=3 SV=1	Regular	3731.1360	0.00	42095.0165	207	22	37	50.93	840721	0	248014			Green	923 928 1287 1289 1783	0	13	Pass1	PepFrag1	None	1354.6233	DSYVGDEAQSKR	DSYVGDEAQSKR	50	12	4.31	32	9	9	6	1	4500.1160	7.2251		3629	3.1	b3b3°y1y4y5y6y6°y7y8y9y10	10.8783	1195	136.146005702141	96.1460057021406	0.0100	Green	2	1354.6215	1354.6215
1782	ACTB_CYPCA	P83750	Actin_ cytoplasmic 1 OS=Cyprinus carpio OX=7962 GN=actb PE=3 SV=1	Regular	3731.1360	0.00	42095.0165	207	22	37	50.93	840721	0	248014			Green	923 928 1287 1289 1783	0	13	Pass1	PepFrag1	None	1354.6233	DSYVGDEAQSKR	DSYVGDEAQSKR	50	12	4.31	32	9	9	6	1	4500.1160	7.2251		3629	3.1	b3b3°y1y4y5y6y6°y7y8y9y10	10.8783	1195	136.146005702141	96.1460057021406	0.0100	Green	2	1354.6215	1354.6215
1782	ACTB_CYPCA	P83750	Actin_ cytoplasmic 1 OS=Cyprinus carpio OX=7962 GN=actb PE=3 SV=1	Regular	3731.1360	0.00	42095.0165	207	22	37	50.93	840721	0	248014			Green	923 928 1287 1289 1783	0	13	Pass1	PepFrag1	None	1354.6233	DSYVGDEAQSKR	DSYVGDEAQSKR	50	12	4.31	32	9	9	6	1	4500.1160	7.2251		3629	3.1	b3b3°y1y4y5y6y6°y7y8y9y10	10.8783	1195	136.146005702141	96.1460057021406	0.0100	Green	2	1354.6215	1354.6215
1782	ACTB_CYPCA	P83750	Actin_ cytoplasmic 1 OS=Cyprinus carpio OX=7962 GN=actb PE=3 SV=1	Regular	3731.1360	0.00	42095.0165	207	22	37	50.93	840721	0	248014			Green	923 928 1287 1289 1783	0	14	Pass1	PepFrag1	None	1171.5711	HQGVMVGMGQK	HQGVMVGMGQK	39	11	9.98	35	10	10	4	3	5288.3150	7.2952		4148	2.6	b2b2*b4b5b6b7y2*y3y5y6y9y11	11.4144	1083	127.500514892981	87.5005148929811	0.0071	Green	7	1171.5711	1171.5711
1782	ACTB_CYPCA	P83750	Actin_ cytoplasmic 1 OS=Cyprinus carpio OX=7962 GN=actb PE=3 SV=1	Regular	3731.1360	0.00	42095.0165	207	22	37	50.93	840721	0	248014			Green	923 928 1287 1289 1783	0	14	Pass1	PepFrag1	None	1171.5711	HQGVMVGMGQK	HQGVMVGMGQK	39	11	9.98	35	10	10	4	3	5288.3150	7.2952		4148	2.6	b2b2*b4b5b6b7y2*y3y5y6y9y11	11.4144	1083	127.500514892981	87.5005148929811	0.0071	Green	7	1171.5711	1171.5711
1782	ACTB_CYPCA	P83750	Actin_ cytoplasmic 1 OS=Cyprinus carpio OX=7962 GN=actb PE=3 SV=1	Regular	3731.1360	0.00	42095.0165	207	22	37	50.93	840721	0	248014			Green	923 928 1287 1289 1783	0	14	Pass1	PepFrag1	None	1171.5711	HQGVMVGMGQK	HQGVMVGMGQK	39	11	9.98	35	10	10	4	3	5288.3150	7.2952		4148	2.6	b2b2*b4b5b6b7y2*y3y5y6y9y11	11.4144	1083	127.500514892981	87.5005148929811	0.0071	Green	7	1171.5711	1171.5711
1782	ACTB_CYPCA	P83750	Actin_ cytoplasmic 1 OS=Cyprinus carpio OX=7962 GN=actb PE=3 SV=1	Regular	3731.1360	0.00	42095.0165	207	22	37	50.93	840721	0	248014			Green	923 928 1287 1289 1783	0	14	Pass1	PepFrag1	None	1171.5711	HQGVMVGMGQK	HQGVMVGMGQK	39	11	9.98	35	10	10	4	3	5288.3150	7.2952		4148	2.6	b2b2*b4b5b6b7y2*y3y5y6y9y11	11.4144	1083	127.500514892981	87.5005148929811	0.0071	Green	7	1171.5711	1171.5711
1782	ACTB_CYPCA	P83750	Actin_ cytoplasmic 1 OS=Cyprinus carpio OX=7962 GN=actb PE=3 SV=1	Regular	3731.1360	0.00	42095.0165	207	22	37	50.93	840721	0	248014			Green	923 928 1287 1289 1783	0	14	Pass1	PepFrag1	None	1171.5711	HQGVMVGMGQK	HQGVMVGMGQK	39	11	9.98	35	10	10	4	3	5288.3150	7.2952		4148	2.6	b2b2*b4b5b6b7y2*y3y5y6y9y11	11.4144	1083	127.500514892981	87.5005148929811	0.0071	Green	7	1171.5711	1171.5711
1782	ACTB_CYPCA	P83750	Actin_ cytoplasmic 1 OS=Cyprinus carpio OX=7962 GN=actb PE=3 SV=1	Regular	3731.1360	0.00	42095.0165	207	22	37	50.93	840721	0	248014			Green	923 928 1287 1289 1783	0	14	Pass1	PepFrag1	None	1171.5711	HQGVMVGMGQK	HQGVMVGMGQK	39	11	9.98	35	10	10	4	3	5288.3150	7.2952		4148	2.6	b2b2*b4b5b6b7y2*y3y5y6y9y11	11.4144	1083	127.500514892981	87.5005148929811	0.0071	Green	7	1171.5711	1171.5711
1782	ACTB_CYPCA	P83750	Actin_ cytoplasmic 1 OS=Cyprinus carpio OX=7962 GN=actb PE=3 SV=1	Regular	3731.1360	0.00	42095.0165	207	22	37	50.93	840721	0	248014			Green	923 928 1287 1289 1783	0	14	Pass1	PepFrag1	None	1171.5711	HQGVMVGMGQK	HQGVMVGMGQK	39	11	9.98	35	10	10	4	3	5288.3150	7.2952		4148	2.6	b2b2*b4b5b6b7y2*y3y5y6y9y11	11.4144	1083	127.500514892981	87.5005148929811	0.0071	Green	7	1171.5711	1171.5711
1782	ACTB_CYPCA	P83750	Actin_ cytoplasmic 1 OS=Cyprinus carpio OX=7962 GN=actb PE=3 SV=1	Regular	3731.1360	0.00	42095.0165	207	22	37	50.93	840721	0	248014			Green	923 928 1287 1289 1783	0	14	Pass1	PepFrag1	None	1171.5711	HQGVMVGMGQK	HQGVMVGMGQK	39	11	9.98	35	10	10	4	3	5288.3150	7.2952		4148	2.6	b2b2*b4b5b6b7y2*y3y5y6y9y11	11.4144	1083	127.500514892981	87.5005148929811	0.0071	Green	7	1171.5711	1171.5711
1782	ACTB_CYPCA	P83750	Actin_ cytoplasmic 1 OS=Cyprinus carpio OX=7962 GN=actb PE=3 SV=1	Regular	3731.1360	0.00	42095.0165	207	22	37	50.93	840721	0	248014			Green	923 928 1287 1289 1783	0	14	Pass1	PepFrag1	None	1171.5711	HQGVMVGMGQK	HQGVMVGMGQK	39	11	9.98	35	10	10	4	3	5288.3150	7.2952		4148	2.6	b2b2*b4b5b6b7y2*y3y5y6y9y11	11.4144	1083	127.500514892981	87.5005148929811	0.0071	Green	7	1171.5711	1171.5711
1782	ACTB_CYPCA	P83750	Actin_ cytoplasmic 1 OS=Cyprinus carpio OX=7962 GN=actb PE=3 SV=1	Regular	3731.1360	0.00	42095.0165	207	22	37	50.93	840721	0	248014			Green	923 928 1287 1289 1783	0	14	Pass1	PepFrag1	None	1171.5711	HQGVMVGMGQK	HQGVMVGMGQK	39	11	9.98	35	10	10	4	3	5288.3150	7.2952		4148	2.6	b2b2*b4b5b6b7y2*y3y5y6y9y11	11.4144	1083	127.500514892981	87.5005148929811	0.0071	Green	7	1171.5711	1171.5711
1782	ACTB_CYPCA	P83750	Actin_ cytoplasmic 1 OS=Cyprinus carpio OX=7962 GN=actb PE=3 SV=1	Regular	3731.1360	0.00	42095.0165	207	22	37	50.93	840721	0	248014			Green	923 928 1287 1289 1783	0	14	Pass1	PepFrag1	None	1171.5711	HQGVMVGMGQK	HQGVMVGMGQK	39	11	9.98	35	10	10	4	3	5288.3150	7.2952		4148	2.6	b2b2*b4b5b6b7y2*y3y5y6y9y11	11.4144	1083	127.500514892981	87.5005148929811	0.0071	Green	7	1171.5711	1171.5711
1782	ACTB_CYPCA	P83750	Actin_ cytoplasmic 1 OS=Cyprinus carpio OX=7962 GN=actb PE=3 SV=1	Regular	3731.1360	0.00	42095.0165	207	22	37	50.93	840721	0	248014			Green	923 928 1287 1289 1783	0	14	Pass1	PepFrag1	None	1171.5711	HQGVMVGMGQK	HQGVMVGMGQK	39	11	9.98	35	10	10	4	3	5288.3150	7.2952		4148	2.6	b2b2*b4b5b6b7y2*y3y5y6y9y11	11.4144	1083	127.500514892981	87.5005148929811	0.0071	Green	7	1171.5711	1171.5711
1782	ACTB_CYPCA	P83750	Actin_ cytoplasmic 1 OS=Cyprinus carpio OX=7962 GN=actb PE=3 SV=1	Regular	3731.1360	0.00	42095.0165	207	22	37	50.93	840721	0	248014			Green	923 928 1287 1289 1783	0	15	Pass1	PepFrag1	None	795.4723	IIAPPER	IIAPPER	328	7	6.95	36	5	5	1	0	1794.0390	6.8257	Identified	2795	1.9	b2y1y3y4y5°y6	11.6208	752	99.9780958937454	59.9780958937454	0.0049	Green	11	795.4721	795.4721
1782	ACTB_CYPCA	P83750	Actin_ cytoplasmic 1 OS=Cyprinus carpio OX=7962 GN=actb PE=3 SV=1	Regular	3731.1360	0.00	42095.0165	207	22	37	50.93	840721	0	248014			Green	923 928 1287 1289 1783	0	15	Pass1	PepFrag1	None	795.4723	IIAPPER	IIAPPER	328	7	6.95	36	5	5	1	0	1794.0390	6.8257	Identified	2795	1.9	b2y1y3y4y5°y6	11.6208	752	99.9780958937454	59.9780958937454	0.0049	Green	11	795.4721	795.4721
1782	ACTB_CYPCA	P83750	Actin_ cytoplasmic 1 OS=Cyprinus carpio OX=7962 GN=actb PE=3 SV=1	Regular	3731.1360	0.00	42095.0165	207	22	37	50.93	840721	0	248014			Green	923 928 1287 1289 1783	0	15	Pass1	PepFrag1	None	795.4723	IIAPPER	IIAPPER	328	7	6.95	36	5	5	1	0	1794.0390	6.8257	Identified	2795	1.9	b2y1y3y4y5°y6	11.6208	752	99.9780958937454	59.9780958937454	0.0049	Green	11	795.4721	795.4721
1782	ACTB_CYPCA	P83750	Actin_ cytoplasmic 1 OS=Cyprinus carpio OX=7962 GN=actb PE=3 SV=1	Regular	3731.1360	0.00	42095.0165	207	22	37	50.93	840721	0	248014			Green	923 928 1287 1289 1783	0	15	Pass1	PepFrag1	None	795.4723	IIAPPER	IIAPPER	328	7	6.95	36	5	5	1	0	1794.0390	6.8257	Identified	2795	1.9	b2y1y3y4y5°y6	11.6208	752	99.9780958937454	59.9780958937454	0.0049	Green	11	795.4721	795.4721
1782	ACTB_CYPCA	P83750	Actin_ cytoplasmic 1 OS=Cyprinus carpio OX=7962 GN=actb PE=3 SV=1	Regular	3731.1360	0.00	42095.0165	207	22	37	50.93	840721	0	248014			Green	923 928 1287 1289 1783	0	15	Pass1	PepFrag1	None	795.4723	IIAPPER	IIAPPER	328	7	6.95	36	5	5	1	0	1794.0390	6.8257	Identified	2795	1.9	b2y1y3y4y5°y6	11.6208	752	99.9780958937454	59.9780958937454	0.0049	Green	11	795.4721	795.4721
1782	ACTB_CYPCA	P83750	Actin_ cytoplasmic 1 OS=Cyprinus carpio OX=7962 GN=actb PE=3 SV=1	Regular	3731.1360	0.00	42095.0165	207	22	37	50.93	840721	0	248014			Green	923 928 1287 1289 1783	0	15	Pass1	PepFrag1	None	795.4723	IIAPPER	IIAPPER	328	7	6.95	36	5	5	1	0	1794.0390	6.8257	Identified	2795	1.9	b2y1y3y4y5°y6	11.6208	752	99.9780958937454	59.9780958937454	0.0049	Green	11	795.4721	795.4721
1782	ACTB_CYPCA	P83750	Actin_ cytoplasmic 1 OS=Cyprinus carpio OX=7962 GN=actb PE=3 SV=1	Regular	3731.1360	0.00	42095.0165	207	22	37	50.93	840721	0	248014			Green	1287 1289 1783	0	16	Pass1	PepFrag1	None	2343.1649	KDLYANTVLSGGTTMYPGIADR	KDLYANTVLSGGTTMYPGIADR	290	22	6.54	26	3	3	1	0	444.8316	6.2200	Missing	2044	2.8	b14°y7y8y22	14.4376	2164	202.269843519653	94.8465623464354	0.0044	Green	54	2343.1618	2343.1618
1782	ACTB_CYPCA	P83750	Actin_ cytoplasmic 1 OS=Cyprinus carpio OX=7962 GN=actb PE=3 SV=1	Regular	3731.1360	0.00	42095.0165	207	22	37	50.93	840721	0	248014			Green	1287 1289 1783	0	16	Pass1	PepFrag1	None	2343.1649	KDLYANTVLSGGTTMYPGIADR	KDLYANTVLSGGTTMYPGIADR	290	22	6.54	26	3	3	1	0	444.8316	6.2200	Missing	2044	2.8	b14°y7y8y22	14.4376	2164	202.269843519653	94.8465623464354	0.0044	Green	54	2343.1618	2343.1618
1782	ACTB_CYPCA	P83750	Actin_ cytoplasmic 1 OS=Cyprinus carpio OX=7962 GN=actb PE=3 SV=1	Regular	3731.1360	0.00	42095.0165	207	22	37	50.93	840721	0	248014			Green	1287 1289 1783	0	16	Pass1	PepFrag1	None	2343.1649	KDLYANTVLSGGTTMYPGIADR	KDLYANTVLSGGTTMYPGIADR	290	22	6.54	26	3	3	1	0	444.8316	6.2200	Missing	2044	2.8	b14°y7y8y22	14.4376	2164	202.269843519653	94.8465623464354	0.0044	Green	54	2343.1618	2343.1618
1782	ACTB_CYPCA	P83750	Actin_ cytoplasmic 1 OS=Cyprinus carpio OX=7962 GN=actb PE=3 SV=1	Regular	3731.1360	0.00	42095.0165	207	22	37	50.93	840721	0	248014			Green	1287 1289 1783	0	16	Pass1	PepFrag1	None	2343.1649	KDLYANTVLSGGTTMYPGIADR	KDLYANTVLSGGTTMYPGIADR	290	22	6.54	26	3	3	1	0	444.8316	6.2200	Missing	2044	2.8	b14°y7y8y22	14.4376	2164	202.269843519653	94.8465623464354	0.0044	Green	54	2343.1618	2343.1618
1782	ACTB_CYPCA	P83750	Actin_ cytoplasmic 1 OS=Cyprinus carpio OX=7962 GN=actb PE=3 SV=1	Regular	3731.1360	0.00	42095.0165	207	22	37	50.93	840721	0	248014			Green	923 928 1287 1289 1783	0	17	Pass1	PepFrag1	None	644.3726	LDLAGR	LDLAGR	177	6	6.78	42	5	5	2	1	1728.6940	6.8096		9587	1.7	b2y1y4y5y5°y6	11.8056	602	86.1966978132773	132.393395626555	0.0043	Green	14	644.3707	644.3707
1782	ACTB_CYPCA	P83750	Actin_ cytoplasmic 1 OS=Cyprinus carpio OX=7962 GN=actb PE=3 SV=1	Regular	3731.1360	0.00	42095.0165	207	22	37	50.93	840721	0	248014			Green	923 928 1287 1289 1783	0	17	Pass1	PepFrag1	None	644.3726	LDLAGR	LDLAGR	177	6	6.78	42	5	5	2	1	1728.6940	6.8096		9587	1.7	b2y1y4y5y5°y6	11.8056	602	86.1966978132773	132.393395626555	0.0043	Green	14	644.3707	644.3707
1782	ACTB_CYPCA	P83750	Actin_ cytoplasmic 1 OS=Cyprinus carpio OX=7962 GN=actb PE=3 SV=1	Regular	3731.1360	0.00	42095.0165	207	22	37	50.93	840721	0	248014			Green	923 928 1287 1289 1783	0	17	Pass1	PepFrag1	None	644.3726	LDLAGR	LDLAGR	177	6	6.78	42	5	5	2	1	1728.6940	6.8096		9587	1.7	b2y1y4y5y5°y6	11.8056	602	86.1966978132773	132.393395626555	0.0043	Green	14	644.3707	644.3707
1782	ACTB_CYPCA	P83750	Actin_ cytoplasmic 1 OS=Cyprinus carpio OX=7962 GN=actb PE=3 SV=1	Regular	3731.1360	0.00	42095.0165	207	22	37	50.93	840721	0	248014			Green	923 928 1287 1289 1783	0	17	Pass1	PepFrag1	None	644.3726	LDLAGR	LDLAGR	177	6	6.78	42	5	5	2	1	1728.6940	6.8096		9587	1.7	b2y1y4y5y5°y6	11.8056	602	86.1966978132773	132.393395626555	0.0043	Green	14	644.3707	644.3707
1782	ACTB_CYPCA	P83750	Actin_ cytoplasmic 1 OS=Cyprinus carpio OX=7962 GN=actb PE=3 SV=1	Regular	3731.1360	0.00	42095.0165	207	22	37	50.93	840721	0	248014			Green	923 928 1287 1289 1783	0	17	Pass1	PepFrag1	None	644.3726	LDLAGR	LDLAGR	177	6	6.78	42	5	5	2	1	1728.6940	6.8096		9587	1.7	b2y1y4y5y5°y6	11.8056	602	86.1966978132773	132.393395626555	0.0043	Green	14	644.3707	644.3707
1782	ACTB_CYPCA	P83750	Actin_ cytoplasmic 1 OS=Cyprinus carpio OX=7962 GN=actb PE=3 SV=1	Regular	3731.1360	0.00	42095.0165	207	22	37	50.93	840721	0	248014			Green	923 928 1287 1289 1783	0	17	Pass1	PepFrag1	None	644.3726	LDLAGR	LDLAGR	177	6	6.78	42	5	5	2	1	1728.6940	6.8096		9587	1.7	b2y1y4y5y5°y6	11.8056	602	86.1966978132773	132.393395626555	0.0043	Green	14	644.3707	644.3707
1782	ACTB_CYPCA	P83750	Actin_ cytoplasmic 1 OS=Cyprinus carpio OX=7962 GN=actb PE=3 SV=1	Regular	3731.1360	0.00	42095.0165	207	22	37	50.93	840721	0	248014			Green	923 928 1287 1289 1783	0	18	Pass2	MissedCleavage	None	800.5352	RGILTLK	RGILTLK	61	7	11.64	43	5	5	2	1	680.2743	6.4045		2339	1.9	b4b5b5°b6y1y6°y7	12.3960	796	103.840876680495	63.8408766804946	0.0045	Green	21	800.5346	800.5346
1782	ACTB_CYPCA	P83750	Actin_ cytoplasmic 1 OS=Cyprinus carpio OX=7962 GN=actb PE=3 SV=1	Regular	3731.1360	0.00	42095.0165	207	22	37	50.93	840721	0	248014			Green	923 928 1287 1289 1783	0	18	Pass2	MissedCleavage	None	800.5352	RGILTLK	RGILTLK	61	7	11.64	43	5	5	2	1	680.2743	6.4045		2339	1.9	b4b5b5°b6y1y6°y7	12.3960	796	103.840876680495	63.8408766804946	0.0045	Green	21	800.5346	800.5346
1782	ACTB_CYPCA	P83750	Actin_ cytoplasmic 1 OS=Cyprinus carpio OX=7962 GN=actb PE=3 SV=1	Regular	3731.1360	0.00	42095.0165	207	22	37	50.93	840721	0	248014			Green	923 928 1287 1289 1783	0	18	Pass2	MissedCleavage	None	800.5352	RGILTLK	RGILTLK	61	7	11.64	43	5	5	2	1	680.2743	6.4045		2339	1.9	b4b5b5°b6y1y6°y7	12.3960	796	103.840876680495	63.8408766804946	0.0045	Green	21	800.5346	800.5346
1782	ACTB_CYPCA	P83750	Actin_ cytoplasmic 1 OS=Cyprinus carpio OX=7962 GN=actb PE=3 SV=1	Regular	3731.1360	0.00	42095.0165	207	22	37	50.93	840721	0	248014			Green	923 928 1287 1289 1783	0	18	Pass2	MissedCleavage	None	800.5352	RGILTLK	RGILTLK	61	7	11.64	43	5	5	2	1	680.2743	6.4045		2339	1.9	b4b5b5°b6y1y6°y7	12.3960	796	103.840876680495	63.8408766804946	0.0045	Green	21	800.5346	800.5346
1782	ACTB_CYPCA	P83750	Actin_ cytoplasmic 1 OS=Cyprinus carpio OX=7962 GN=actb PE=3 SV=1	Regular	3731.1360	0.00	42095.0165	207	22	37	50.93	840721	0	248014			Green	923 928 1287 1289 1783	0	18	Pass2	MissedCleavage	None	800.5352	RGILTLK	RGILTLK	61	7	11.64	43	5	5	2	1	680.2743	6.4045		2339	1.9	b4b5b5°b6y1y6°y7	12.3960	796	103.840876680495	63.8408766804946	0.0045	Green	21	800.5346	800.5346
1782	ACTB_CYPCA	P83750	Actin_ cytoplasmic 1 OS=Cyprinus carpio OX=7962 GN=actb PE=3 SV=1	Regular	3731.1360	0.00	42095.0165	207	22	37	50.93	840721	0	248014			Green	923 928 1287 1289 1783	0	18	Pass2	MissedCleavage	None	800.5352	RGILTLK	RGILTLK	61	7	11.64	43	5	5	2	1	680.2743	6.4045		2339	1.9	b4b5b5°b6y1y6°y7	12.3960	796	103.840876680495	63.8408766804946	0.0045	Green	21	800.5346	800.5346
1782	ACTB_CYPCA	P83750	Actin_ cytoplasmic 1 OS=Cyprinus carpio OX=7962 GN=actb PE=3 SV=1	Regular	3731.1360	0.00	42095.0165	207	22	37	50.93	840721	0	248014			Green	923 928 1287 1289 1783	0	18	Pass2	MissedCleavage	None	800.5352	RGILTLK	RGILTLK	61	7	11.64	43	5	5	2	1	680.2743	6.4045		2339	1.9	b4b5b5°b6y1y6°y7	12.3960	796	103.840876680495	63.8408766804946	0.0045	Green	21	800.5346	800.5346
1782	ACTB_CYPCA	P83750	Actin_ cytoplasmic 1 OS=Cyprinus carpio OX=7962 GN=actb PE=3 SV=1	Regular	3731.1360	0.00	42095.0165	207	22	37	50.93	840721	0	248014			Green	1287 1289 1783	0	19	Pass2	VarMod	Oxidation+M(10)	1193.6082	EITSLAPSTMK	EITSLAPSTMK	315	11	7.00	31	11	11	7	2	12945.1000	7.6839	Identified	7918	5.1	b2b2°b3°b4°b5°b6y2y3y3°y4y5y5°y6y7y8y9y11	12.0340	1105	129.221413175377	89.2214131753769	0.0436	Green	16	1193.6080	1193.6080
1782	ACTB_CYPCA	P83750	Actin_ cytoplasmic 1 OS=Cyprinus carpio OX=7962 GN=actb PE=3 SV=1	Regular	3731.1360	0.00	42095.0165	207	22	37	50.93	840721	0	248014			Green	1287 1289 1783	0	19	Pass2	VarMod	Oxidation+M(10)	1193.6082	EITSLAPSTMK	EITSLAPSTMK	315	11	7.00	31	11	11	7	2	12945.1000	7.6839	Identified	7918	5.1	b2b2°b3°b4°b5°b6y2y3y3°y4y5y5°y6y7y8y9y11	12.0340	1105	129.221413175377	89.2214131753769	0.0436	Green	16	1193.6080	1193.6080
1782	ACTB_CYPCA	P83750	Actin_ cytoplasmic 1 OS=Cyprinus carpio OX=7962 GN=actb PE=3 SV=1	Regular	3731.1360	0.00	42095.0165	207	22	37	50.93	840721	0	248014			Green	1287 1289 1783	0	19	Pass2	VarMod	Oxidation+M(10)	1193.6082	EITSLAPSTMK	EITSLAPSTMK	315	11	7.00	31	11	11	7	2	12945.1000	7.6839	Identified	7918	5.1	b2b2°b3°b4°b5°b6y2y3y3°y4y5y5°y6y7y8y9y11	12.0340	1105	129.221413175377	89.2214131753769	0.0436	Green	16	1193.6080	1193.6080
1782	ACTB_CYPCA	P83750	Actin_ cytoplasmic 1 OS=Cyprinus carpio OX=7962 GN=actb PE=3 SV=1	Regular	3731.1360	0.00	42095.0165	207	22	37	50.93	840721	0	248014			Green	1287 1289 1783	0	19	Pass2	VarMod	Oxidation+M(10)	1193.6082	EITSLAPSTMK	EITSLAPSTMK	315	11	7.00	31	11	11	7	2	12945.1000	7.6839	Identified	7918	5.1	b2b2°b3°b4°b5°b6y2y3y3°y4y5y5°y6y7y8y9y11	12.0340	1105	129.221413175377	89.2214131753769	0.0436	Green	16	1193.6080	1193.6080
1782	ACTB_CYPCA	P83750	Actin_ cytoplasmic 1 OS=Cyprinus carpio OX=7962 GN=actb PE=3 SV=1	Regular	3731.1360	0.00	42095.0165	207	22	37	50.93	840721	0	248014			Green	1287 1289 1783	0	19	Pass2	VarMod	Oxidation+M(10)	1193.6082	EITSLAPSTMK	EITSLAPSTMK	315	11	7.00	31	11	11	7	2	12945.1000	7.6839	Identified	7918	5.1	b2b2°b3°b4°b5°b6y2y3y3°y4y5y5°y6y7y8y9y11	12.0340	1105	129.221413175377	89.2214131753769	0.0436	Green	16	1193.6080	1193.6080
1782	ACTB_CYPCA	P83750	Actin_ cytoplasmic 1 OS=Cyprinus carpio OX=7962 GN=actb PE=3 SV=1	Regular	3731.1360	0.00	42095.0165	207	22	37	50.93	840721	0	248014			Green	1287 1289 1783	0	19	Pass2	VarMod	Oxidation+M(10)	1193.6082	EITSLAPSTMK	EITSLAPSTMK	315	11	7.00	31	11	11	7	2	12945.1000	7.6839	Identified	7918	5.1	b2b2°b3°b4°b5°b6y2y3y3°y4y5y5°y6y7y8y9y11	12.0340	1105	129.221413175377	89.2214131753769	0.0436	Green	16	1193.6080	1193.6080
1782	ACTB_CYPCA	P83750	Actin_ cytoplasmic 1 OS=Cyprinus carpio OX=7962 GN=actb PE=3 SV=1	Regular	3731.1360	0.00	42095.0165	207	22	37	50.93	840721	0	248014			Green	1287 1289 1783	0	19	Pass2	VarMod	Oxidation+M(10)	1193.6082	EITSLAPSTMK	EITSLAPSTMK	315	11	7.00	31	11	11	7	2	12945.1000	7.6839	Identified	7918	5.1	b2b2°b3°b4°b5°b6y2y3y3°y4y5y5°y6y7y8y9y11	12.0340	1105	129.221413175377	89.2214131753769	0.0436	Green	16	1193.6080	1193.6080
1782	ACTB_CYPCA	P83750	Actin_ cytoplasmic 1 OS=Cyprinus carpio OX=7962 GN=actb PE=3 SV=1	Regular	3731.1360	0.00	42095.0165	207	22	37	50.93	840721	0	248014			Green	1287 1289 1783	0	19	Pass2	VarMod	Oxidation+M(10)	1193.6082	EITSLAPSTMK	EITSLAPSTMK	315	11	7.00	31	11	11	7	2	12945.1000	7.6839	Identified	7918	5.1	b2b2°b3°b4°b5°b6y2y3y3°y4y5y5°y6y7y8y9y11	12.0340	1105	129.221413175377	89.2214131753769	0.0436	Green	16	1193.6080	1193.6080
1782	ACTB_CYPCA	P83750	Actin_ cytoplasmic 1 OS=Cyprinus carpio OX=7962 GN=actb PE=3 SV=1	Regular	3731.1360	0.00	42095.0165	207	22	37	50.93	840721	0	248014			Green	1287 1289 1783	0	19	Pass2	VarMod	Oxidation+M(10)	1193.6082	EITSLAPSTMK	EITSLAPSTMK	315	11	7.00	31	11	11	7	2	12945.1000	7.6839	Identified	7918	5.1	b2b2°b3°b4°b5°b6y2y3y3°y4y5y5°y6y7y8y9y11	12.0340	1105	129.221413175377	89.2214131753769	0.0436	Green	16	1193.6080	1193.6080
1782	ACTB_CYPCA	P83750	Actin_ cytoplasmic 1 OS=Cyprinus carpio OX=7962 GN=actb PE=3 SV=1	Regular	3731.1360	0.00	42095.0165	207	22	37	50.93	840721	0	248014			Green	1287 1289 1783	0	19	Pass2	VarMod	Oxidation+M(10)	1193.6082	EITSLAPSTMK	EITSLAPSTMK	315	11	7.00	31	11	11	7	2	12945.1000	7.6839	Identified	7918	5.1	b2b2°b3°b4°b5°b6y2y3y3°y4y5y5°y6y7y8y9y11	12.0340	1105	129.221413175377	89.2214131753769	0.0436	Green	16	1193.6080	1193.6080
1782	ACTB_CYPCA	P83750	Actin_ cytoplasmic 1 OS=Cyprinus carpio OX=7962 GN=actb PE=3 SV=1	Regular	3731.1360	0.00	42095.0165	207	22	37	50.93	840721	0	248014			Green	1287 1289 1783	0	19	Pass2	VarMod	Oxidation+M(10)	1193.6082	EITSLAPSTMK	EITSLAPSTMK	315	11	7.00	31	11	11	7	2	12945.1000	7.6839	Identified	7918	5.1	b2b2°b3°b4°b5°b6y2y3y3°y4y5y5°y6y7y8y9y11	12.0340	1105	129.221413175377	89.2214131753769	0.0436	Green	16	1193.6080	1193.6080
1782	ACTB_CYPCA	P83750	Actin_ cytoplasmic 1 OS=Cyprinus carpio OX=7962 GN=actb PE=3 SV=1	Regular	3731.1360	0.00	42095.0165	207	22	37	50.93	840721	0	248014			Green	1287 1289 1783	0	19	Pass2	VarMod	Oxidation+M(10)	1193.6082	EITSLAPSTMK	EITSLAPSTMK	315	11	7.00	31	11	11	7	2	12945.1000	7.6839	Identified	7918	5.1	b2b2°b3°b4°b5°b6y2y3y3°y4y5y5°y6y7y8y9y11	12.0340	1105	129.221413175377	89.2214131753769	0.0436	Green	16	1193.6080	1193.6080
1782	ACTB_CYPCA	P83750	Actin_ cytoplasmic 1 OS=Cyprinus carpio OX=7962 GN=actb PE=3 SV=1	Regular	3731.1360	0.00	42095.0165	207	22	37	50.93	840721	0	248014			Green	1287 1289 1783	0	19	Pass2	VarMod	Oxidation+M(10)	1193.6082	EITSLAPSTMK	EITSLAPSTMK	315	11	7.00	31	11	11	7	2	12945.1000	7.6839	Identified	7918	5.1	b2b2°b3°b4°b5°b6y2y3y3°y4y5y5°y6y7y8y9y11	12.0340	1105	129.221413175377	89.2214131753769	0.0436	Green	16	1193.6080	1193.6080
1782	ACTB_CYPCA	P83750	Actin_ cytoplasmic 1 OS=Cyprinus carpio OX=7962 GN=actb PE=3 SV=1	Regular	3731.1360	0.00	42095.0165	207	22	37	50.93	840721	0	248014			Green	1287 1289 1783	0	19	Pass2	VarMod	Oxidation+M(10)	1193.6082	EITSLAPSTMK	EITSLAPSTMK	315	11	7.00	31	11	11	7	2	12945.1000	7.6839	Identified	7918	5.1	b2b2°b3°b4°b5°b6y2y3y3°y4y5y5°y6y7y8y9y11	12.0340	1105	129.221413175377	89.2214131753769	0.0436	Green	16	1193.6080	1193.6080
1782	ACTB_CYPCA	P83750	Actin_ cytoplasmic 1 OS=Cyprinus carpio OX=7962 GN=actb PE=3 SV=1	Regular	3731.1360	0.00	42095.0165	207	22	37	50.93	840721	0	248014			Green	1287 1289 1783	0	19	Pass2	VarMod	Oxidation+M(10)	1193.6082	EITSLAPSTMK	EITSLAPSTMK	315	11	7.00	31	11	11	7	2	12945.1000	7.6839	Identified	7918	5.1	b2b2°b3°b4°b5°b6y2y3y3°y4y5y5°y6y7y8y9y11	12.0340	1105	129.221413175377	89.2214131753769	0.0436	Green	16	1193.6080	1193.6080
1782	ACTB_CYPCA	P83750	Actin_ cytoplasmic 1 OS=Cyprinus carpio OX=7962 GN=actb PE=3 SV=1	Regular	3731.1360	0.00	42095.0165	207	22	37	50.93	840721	0	248014			Green	1287 1289 1783	0	19	Pass2	VarMod	Oxidation+M(10)	1193.6082	EITSLAPSTMK	EITSLAPSTMK	315	11	7.00	31	11	11	7	2	12945.1000	7.6839	Identified	7918	5.1	b2b2°b3°b4°b5°b6y2y3y3°y4y5y5°y6y7y8y9y11	12.0340	1105	129.221413175377	89.2214131753769	0.0436	Green	16	1193.6080	1193.6080
1782	ACTB_CYPCA	P83750	Actin_ cytoplasmic 1 OS=Cyprinus carpio OX=7962 GN=actb PE=3 SV=1	Regular	3731.1360	0.00	42095.0165	207	22	37	50.93	840721	0	248014			Green	1287 1289 1783	0	19	Pass2	VarMod	Oxidation+M(10)	1193.6082	EITSLAPSTMK	EITSLAPSTMK	315	11	7.00	31	11	11	7	2	12945.1000	7.6839	Identified	7918	5.1	b2b2°b3°b4°b5°b6y2y3y3°y4y5y5°y6y7y8y9y11	12.0340	1105	129.221413175377	89.2214131753769	0.0436	Green	16	1193.6080	1193.6080
1782	ACTB_CYPCA	P83750	Actin_ cytoplasmic 1 OS=Cyprinus carpio OX=7962 GN=actb PE=3 SV=1	Regular	3731.1360	0.00	42095.0165	207	22	37	50.93	840721	0	248014			Green	1287 1289 1783	0	20	Pass2	VarMod	Oxidation+M(14)	2231.0649	DLYANTVLSGGTTMYPGIADR	DLYANTVLSGGTTMYPGIADR	291	21	3.88	30	7	7	1	1	1900.1880	6.8506	Identified	7085	4.6	b7b7°y3y6y7y12y14y21	14.8635	2029	193.767528053907	153.767528053907	0.0169	Green	61	2231.0619	2231.0619
1782	ACTB_CYPCA	P83750	Actin_ cytoplasmic 1 OS=Cyprinus carpio OX=7962 GN=actb PE=3 SV=1	Regular	3731.1360	0.00	42095.0165	207	22	37	50.93	840721	0	248014			Green	1287 1289 1783	0	20	Pass2	VarMod	Oxidation+M(14)	2231.0649	DLYANTVLSGGTTMYPGIADR	DLYANTVLSGGTTMYPGIADR	291	21	3.88	30	7	7	1	1	1900.1880	6.8506	Identified	7085	4.6	b7b7°y3y6y7y12y14y21	14.8635	2029	193.767528053907	153.767528053907	0.0169	Green	61	2231.0619	2231.0619
1782	ACTB_CYPCA	P83750	Actin_ cytoplasmic 1 OS=Cyprinus carpio OX=7962 GN=actb PE=3 SV=1	Regular	3731.1360	0.00	42095.0165	207	22	37	50.93	840721	0	248014			Green	1287 1289 1783	0	20	Pass2	VarMod	Oxidation+M(14)	2231.0649	DLYANTVLSGGTTMYPGIADR	DLYANTVLSGGTTMYPGIADR	291	21	3.88	30	7	7	1	1	1900.1880	6.8506	Identified	7085	4.6	b7b7°y3y6y7y12y14y21	14.8635	2029	193.767528053907	153.767528053907	0.0169	Green	61	2231.0619	2231.0619
1782	ACTB_CYPCA	P83750	Actin_ cytoplasmic 1 OS=Cyprinus carpio OX=7962 GN=actb PE=3 SV=1	Regular	3731.1360	0.00	42095.0165	207	22	37	50.93	840721	0	248014			Green	1287 1289 1783	0	20	Pass2	VarMod	Oxidation+M(14)	2231.0649	DLYANTVLSGGTTMYPGIADR	DLYANTVLSGGTTMYPGIADR	291	21	3.88	30	7	7	1	1	1900.1880	6.8506	Identified	7085	4.6	b7b7°y3y6y7y12y14y21	14.8635	2029	193.767528053907	153.767528053907	0.0169	Green	61	2231.0619	2231.0619
1782	ACTB_CYPCA	P83750	Actin_ cytoplasmic 1 OS=Cyprinus carpio OX=7962 GN=actb PE=3 SV=1	Regular	3731.1360	0.00	42095.0165	207	22	37	50.93	840721	0	248014			Green	1287 1289 1783	0	20	Pass2	VarMod	Oxidation+M(14)	2231.0649	DLYANTVLSGGTTMYPGIADR	DLYANTVLSGGTTMYPGIADR	291	21	3.88	30	7	7	1	1	1900.1880	6.8506	Identified	7085	4.6	b7b7°y3y6y7y12y14y21	14.8635	2029	193.767528053907	153.767528053907	0.0169	Green	61	2231.0619	2231.0619
1782	ACTB_CYPCA	P83750	Actin_ cytoplasmic 1 OS=Cyprinus carpio OX=7962 GN=actb PE=3 SV=1	Regular	3731.1360	0.00	42095.0165	207	22	37	50.93	840721	0	248014			Green	1287 1289 1783	0	20	Pass2	VarMod	Oxidation+M(14)	2231.0649	DLYANTVLSGGTTMYPGIADR	DLYANTVLSGGTTMYPGIADR	291	21	3.88	30	7	7	1	1	1900.1880	6.8506	Identified	7085	4.6	b7b7°y3y6y7y12y14y21	14.8635	2029	193.767528053907	153.767528053907	0.0169	Green	61	2231.0619	2231.0619
1782	ACTB_CYPCA	P83750	Actin_ cytoplasmic 1 OS=Cyprinus carpio OX=7962 GN=actb PE=3 SV=1	Regular	3731.1360	0.00	42095.0165	207	22	37	50.93	840721	0	248014			Green	1287 1289 1783	0	20	Pass2	VarMod	Oxidation+M(14)	2231.0649	DLYANTVLSGGTTMYPGIADR	DLYANTVLSGGTTMYPGIADR	291	21	3.88	30	7	7	1	1	1900.1880	6.8506	Identified	7085	4.6	b7b7°y3y6y7y12y14y21	14.8635	2029	193.767528053907	153.767528053907	0.0169	Green	61	2231.0619	2231.0619
1782	ACTB_CYPCA	P83750	Actin_ cytoplasmic 1 OS=Cyprinus carpio OX=7962 GN=actb PE=3 SV=1	Regular	3731.1360	0.00	42095.0165	207	22	37	50.93	840721	0	248014			Green	1287 1289 1783	0	20	Pass2	VarMod	Oxidation+M(14)	2231.0649	DLYANTVLSGGTTMYPGIADR	DLYANTVLSGGTTMYPGIADR	291	21	3.88	30	7	7	1	1	1900.1880	6.8506	Identified	7085	4.6	b7b7°y3y6y7y12y14y21	14.8635	2029	193.767528053907	153.767528053907	0.0169	Green	61	2231.0619	2231.0619
1782	ACTB_CYPCA	P83750	Actin_ cytoplasmic 1 OS=Cyprinus carpio OX=7962 GN=actb PE=3 SV=1	Regular	3731.1360	0.00	42095.0165	207	22	37	50.93	840721	0	248014			Green	1287 1289 1783	0	21	Pass2	VarMod	Oxidation+M(6)	3199.6092	TTGIVMDSGDGVTHTVPIYEGYALPHAILR	TTGIVMDSGDGVTHTVPIYEGYALPHAILR	147	30	5.13	29	6	6	1	0	2080.4270	6.8900	Identified	6247	3.5	y6y14y25y26y28y30	15.2681	2967	249.63453421551	84.8172671077549	0.0059	Green	73	3199.6034	3199.6034
1782	ACTB_CYPCA	P83750	Actin_ cytoplasmic 1 OS=Cyprinus carpio OX=7962 GN=actb PE=3 SV=1	Regular	3731.1360	0.00	42095.0165	207	22	37	50.93	840721	0	248014			Green	1287 1289 1783	0	21	Pass2	VarMod	Oxidation+M(6)	3199.6092	TTGIVMDSGDGVTHTVPIYEGYALPHAILR	TTGIVMDSGDGVTHTVPIYEGYALPHAILR	147	30	5.13	29	6	6	1	0	2080.4270	6.8900	Identified	6247	3.5	y6y14y25y26y28y30	15.2681	2967	249.63453421551	84.8172671077549	0.0059	Green	73	3199.6034	3199.6034
1782	ACTB_CYPCA	P83750	Actin_ cytoplasmic 1 OS=Cyprinus carpio OX=7962 GN=actb PE=3 SV=1	Regular	3731.1360	0.00	42095.0165	207	22	37	50.93	840721	0	248014			Green	1287 1289 1783	0	21	Pass2	VarMod	Oxidation+M(6)	3199.6092	TTGIVMDSGDGVTHTVPIYEGYALPHAILR	TTGIVMDSGDGVTHTVPIYEGYALPHAILR	147	30	5.13	29	6	6	1	0	2080.4270	6.8900	Identified	6247	3.5	y6y14y25y26y28y30	15.2681	2967	249.63453421551	84.8172671077549	0.0059	Green	73	3199.6034	3199.6034
1782	ACTB_CYPCA	P83750	Actin_ cytoplasmic 1 OS=Cyprinus carpio OX=7962 GN=actb PE=3 SV=1	Regular	3731.1360	0.00	42095.0165	207	22	37	50.93	840721	0	248014			Green	1287 1289 1783	0	21	Pass2	VarMod	Oxidation+M(6)	3199.6092	TTGIVMDSGDGVTHTVPIYEGYALPHAILR	TTGIVMDSGDGVTHTVPIYEGYALPHAILR	147	30	5.13	29	6	6	1	0	2080.4270	6.8900	Identified	6247	3.5	y6y14y25y26y28y30	15.2681	2967	249.63453421551	84.8172671077549	0.0059	Green	73	3199.6034	3199.6034
1782	ACTB_CYPCA	P83750	Actin_ cytoplasmic 1 OS=Cyprinus carpio OX=7962 GN=actb PE=3 SV=1	Regular	3731.1360	0.00	42095.0165	207	22	37	50.93	840721	0	248014			Green	1287 1289 1783	0	21	Pass2	VarMod	Oxidation+M(6)	3199.6092	TTGIVMDSGDGVTHTVPIYEGYALPHAILR	TTGIVMDSGDGVTHTVPIYEGYALPHAILR	147	30	5.13	29	6	6	1	0	2080.4270	6.8900	Identified	6247	3.5	y6y14y25y26y28y30	15.2681	2967	249.63453421551	84.8172671077549	0.0059	Green	73	3199.6034	3199.6034
1782	ACTB_CYPCA	P83750	Actin_ cytoplasmic 1 OS=Cyprinus carpio OX=7962 GN=actb PE=3 SV=1	Regular	3731.1360	0.00	42095.0165	207	22	37	50.93	840721	0	248014			Green	1287 1289 1783	0	21	Pass2	VarMod	Oxidation+M(6)	3199.6092	TTGIVMDSGDGVTHTVPIYEGYALPHAILR	TTGIVMDSGDGVTHTVPIYEGYALPHAILR	147	30	5.13	29	6	6	1	0	2080.4270	6.8900	Identified	6247	3.5	y6y14y25y26y28y30	15.2681	2967	249.63453421551	84.8172671077549	0.0059	Green	73	3199.6034	3199.6034
1782	ACTB_CYPCA	P83750	Actin_ cytoplasmic 1 OS=Cyprinus carpio OX=7962 GN=actb PE=3 SV=1	Regular	3731.1360	0.00	42095.0165	207	22	37	50.93	840721	0	248014			Green	923 928 1287 1289 1783	0	22	Pass2	VarMod	Oxidation+M(8)	1187.5660	HQGVMVGMGQK	HQGVMVGMGQK	39	11	9.98	40	5	5	2	1	1506.6720	6.7499		781	1.4	b4b5y5y6y11	10.8774	1083	127.500514892981	87.5005148929811	0.0013	Green	1	1187.5640	1187.5640
1782	ACTB_CYPCA	P83750	Actin_ cytoplasmic 1 OS=Cyprinus carpio OX=7962 GN=actb PE=3 SV=1	Regular	3731.1360	0.00	42095.0165	207	22	37	50.93	840721	0	248014			Green	923 928 1287 1289 1783	0	22	Pass2	VarMod	Oxidation+M(8)	1187.5660	HQGVMVGMGQK	HQGVMVGMGQK	39	11	9.98	40	5	5	2	1	1506.6720	6.7499		781	1.4	b4b5y5y6y11	10.8774	1083	127.500514892981	87.5005148929811	0.0013	Green	1	1187.5640	1187.5640
1782	ACTB_CYPCA	P83750	Actin_ cytoplasmic 1 OS=Cyprinus carpio OX=7962 GN=actb PE=3 SV=1	Regular	3731.1360	0.00	42095.0165	207	22	37	50.93	840721	0	248014			Green	923 928 1287 1289 1783	0	22	Pass2	VarMod	Oxidation+M(8)	1187.5660	HQGVMVGMGQK	HQGVMVGMGQK	39	11	9.98	40	5	5	2	1	1506.6720	6.7499		781	1.4	b4b5y5y6y11	10.8774	1083	127.500514892981	87.5005148929811	0.0013	Green	1	1187.5640	1187.5640
1782	ACTB_CYPCA	P83750	Actin_ cytoplasmic 1 OS=Cyprinus carpio OX=7962 GN=actb PE=3 SV=1	Regular	3731.1360	0.00	42095.0165	207	22	37	50.93	840721	0	248014			Green	923 928 1287 1289 1783	0	22	Pass2	VarMod	Oxidation+M(8)	1187.5660	HQGVMVGMGQK	HQGVMVGMGQK	39	11	9.98	40	5	5	2	1	1506.6720	6.7499		781	1.4	b4b5y5y6y11	10.8774	1083	127.500514892981	87.5005148929811	0.0013	Green	1	1187.5640	1187.5640
1782	ACTB_CYPCA	P83750	Actin_ cytoplasmic 1 OS=Cyprinus carpio OX=7962 GN=actb PE=3 SV=1	Regular	3731.1360	0.00	42095.0165	207	22	37	50.93	840721	0	248014			Green	923 928 1287 1289 1783	0	22	Pass2	VarMod	Oxidation+M(8)	1187.5660	HQGVMVGMGQK	HQGVMVGMGQK	39	11	9.98	40	5	5	2	1	1506.6720	6.7499		781	1.4	b4b5y5y6y11	10.8774	1083	127.500514892981	87.5005148929811	0.0013	Green	1	1187.5640	1187.5640
1289	ACTB1_DANRE	Q7ZVI7	Actin_ cytoplasmic 1 OS=Danio rerio OX=7955 GN=actba PE=1 SV=2	Regular	3731.1360	0.00	42109.0434	207	22	37	50.93	840721	0	248014			Green	1287 1782 1783	1	1	Pass1	PepFrag1	None	1954.0644	VAPEEHPVLLTEAPLNPK	VAPEEHPVLLTEAPLNPK	95	18	4.53	47	22	22	16	6	22864.5600	7.9310	Identified	48305	11.9	b2b6b9b10b11b11°b12b13y1y2y3y3*y4y5y5*y6y7y8y9y10y12y13y13°y14y15y18	13.8792	1845	181.868386785726	81.2455911904842	0.2751	Green	41	1954.0638	1954.0638
1289	ACTB1_DANRE	Q7ZVI7	Actin_ cytoplasmic 1 OS=Danio rerio OX=7955 GN=actba PE=1 SV=2	Regular	3731.1360	0.00	42109.0434	207	22	37	50.93	840721	0	248014			Green	1287 1782 1783	1	1	Pass1	PepFrag1	None	1954.0644	VAPEEHPVLLTEAPLNPK	VAPEEHPVLLTEAPLNPK	95	18	4.53	47	22	22	16	6	22864.5600	7.9310	Identified	48305	11.9	b2b6b9b10b11b11°b12b13y1y2y3y3*y4y5y5*y6y7y8y9y10y12y13y13°y14y15y18	13.8792	1845	181.868386785726	81.2455911904842	0.2751	Green	41	1954.0638	1954.0638
1289	ACTB1_DANRE	Q7ZVI7	Actin_ cytoplasmic 1 OS=Danio rerio OX=7955 GN=actba PE=1 SV=2	Regular	3731.1360	0.00	42109.0434	207	22	37	50.93	840721	0	248014			Green	1287 1782 1783	1	1	Pass1	PepFrag1	None	1954.0644	VAPEEHPVLLTEAPLNPK	VAPEEHPVLLTEAPLNPK	95	18	4.53	47	22	22	16	6	22864.5600	7.9310	Identified	48305	11.9	b2b6b9b10b11b11°b12b13y1y2y3y3*y4y5y5*y6y7y8y9y10y12y13y13°y14y15y18	13.8792	1845	181.868386785726	81.2455911904842	0.2751	Green	41	1954.0638	1954.0638
1289	ACTB1_DANRE	Q7ZVI7	Actin_ cytoplasmic 1 OS=Danio rerio OX=7955 GN=actba PE=1 SV=2	Regular	3731.1360	0.00	42109.0434	207	22	37	50.93	840721	0	248014			Green	1287 1782 1783	1	1	Pass1	PepFrag1	None	1954.0644	VAPEEHPVLLTEAPLNPK	VAPEEHPVLLTEAPLNPK	95	18	4.53	47	22	22	16	6	22864.5600	7.9310	Identified	48305	11.9	b2b6b9b10b11b11°b12b13y1y2y3y3*y4y5y5*y6y7y8y9y10y12y13y13°y14y15y18	13.8792	1845	181.868386785726	81.2455911904842	0.2751	Green	41	1954.0638	1954.0638
1289	ACTB1_DANRE	Q7ZVI7	Actin_ cytoplasmic 1 OS=Danio rerio OX=7955 GN=actba PE=1 SV=2	Regular	3731.1360	0.00	42109.0434	207	22	37	50.93	840721	0	248014			Green	1287 1782 1783	1	1	Pass1	PepFrag1	None	1954.0644	VAPEEHPVLLTEAPLNPK	VAPEEHPVLLTEAPLNPK	95	18	4.53	47	22	22	16	6	22864.5600	7.9310	Identified	48305	11.9	b2b6b9b10b11b11°b12b13y1y2y3y3*y4y5y5*y6y7y8y9y10y12y13y13°y14y15y18	13.8792	1845	181.868386785726	81.2455911904842	0.2751	Green	41	1954.0638	1954.0638
1289	ACTB1_DANRE	Q7ZVI7	Actin_ cytoplasmic 1 OS=Danio rerio OX=7955 GN=actba PE=1 SV=2	Regular	3731.1360	0.00	42109.0434	207	22	37	50.93	840721	0	248014			Green	1287 1782 1783	1	1	Pass1	PepFrag1	None	1954.0644	VAPEEHPVLLTEAPLNPK	VAPEEHPVLLTEAPLNPK	95	18	4.53	47	22	22	16	6	22864.5600	7.9310	Identified	48305	11.9	b2b6b9b10b11b11°b12b13y1y2y3y3*y4y5y5*y6y7y8y9y10y12y13y13°y14y15y18	13.8792	1845	181.868386785726	81.2455911904842	0.2751	Green	41	1954.0638	1954.0638
1289	ACTB1_DANRE	Q7ZVI7	Actin_ cytoplasmic 1 OS=Danio rerio OX=7955 GN=actba PE=1 SV=2	Regular	3731.1360	0.00	42109.0434	207	22	37	50.93	840721	0	248014			Green	1287 1782 1783	1	1	Pass1	PepFrag1	None	1954.0644	VAPEEHPVLLTEAPLNPK	VAPEEHPVLLTEAPLNPK	95	18	4.53	47	22	22	16	6	22864.5600	7.9310	Identified	48305	11.9	b2b6b9b10b11b11°b12b13y1y2y3y3*y4y5y5*y6y7y8y9y10y12y13y13°y14y15y18	13.8792	1845	181.868386785726	81.2455911904842	0.2751	Green	41	1954.0638	1954.0638
1289	ACTB1_DANRE	Q7ZVI7	Actin_ cytoplasmic 1 OS=Danio rerio OX=7955 GN=actba PE=1 SV=2	Regular	3731.1360	0.00	42109.0434	207	22	37	50.93	840721	0	248014			Green	1287 1782 1783	1	1	Pass1	PepFrag1	None	1954.0644	VAPEEHPVLLTEAPLNPK	VAPEEHPVLLTEAPLNPK	95	18	4.53	47	22	22	16	6	22864.5600	7.9310	Identified	48305	11.9	b2b6b9b10b11b11°b12b13y1y2y3y3*y4y5y5*y6y7y8y9y10y12y13y13°y14y15y18	13.8792	1845	181.868386785726	81.2455911904842	0.2751	Green	41	1954.0638	1954.0638
1289	ACTB1_DANRE	Q7ZVI7	Actin_ cytoplasmic 1 OS=Danio rerio OX=7955 GN=actba PE=1 SV=2	Regular	3731.1360	0.00	42109.0434	207	22	37	50.93	840721	0	248014			Green	1287 1782 1783	1	1	Pass1	PepFrag1	None	1954.0644	VAPEEHPVLLTEAPLNPK	VAPEEHPVLLTEAPLNPK	95	18	4.53	47	22	22	16	6	22864.5600	7.9310	Identified	48305	11.9	b2b6b9b10b11b11°b12b13y1y2y3y3*y4y5y5*y6y7y8y9y10y12y13y13°y14y15y18	13.8792	1845	181.868386785726	81.2455911904842	0.2751	Green	41	1954.0638	1954.0638
1289	ACTB1_DANRE	Q7ZVI7	Actin_ cytoplasmic 1 OS=Danio rerio OX=7955 GN=actba PE=1 SV=2	Regular	3731.1360	0.00	42109.0434	207	22	37	50.93	840721	0	248014			Green	1287 1782 1783	1	1	Pass1	PepFrag1	None	1954.0644	VAPEEHPVLLTEAPLNPK	VAPEEHPVLLTEAPLNPK	95	18	4.53	47	22	22	16	6	22864.5600	7.9310	Identified	48305	11.9	b2b6b9b10b11b11°b12b13y1y2y3y3*y4y5y5*y6y7y8y9y10y12y13y13°y14y15y18	13.8792	1845	181.868386785726	81.2455911904842	0.2751	Green	41	1954.0638	1954.0638
1289	ACTB1_DANRE	Q7ZVI7	Actin_ cytoplasmic 1 OS=Danio rerio OX=7955 GN=actba PE=1 SV=2	Regular	3731.1360	0.00	42109.0434	207	22	37	50.93	840721	0	248014			Green	1287 1782 1783	1	1	Pass1	PepFrag1	None	1954.0644	VAPEEHPVLLTEAPLNPK	VAPEEHPVLLTEAPLNPK	95	18	4.53	47	22	22	16	6	22864.5600	7.9310	Identified	48305	11.9	b2b6b9b10b11b11°b12b13y1y2y3y3*y4y5y5*y6y7y8y9y10y12y13y13°y14y15y18	13.8792	1845	181.868386785726	81.2455911904842	0.2751	Green	41	1954.0638	1954.0638
1289	ACTB1_DANRE	Q7ZVI7	Actin_ cytoplasmic 1 OS=Danio rerio OX=7955 GN=actba PE=1 SV=2	Regular	3731.1360	0.00	42109.0434	207	22	37	50.93	840721	0	248014			Green	1287 1782 1783	1	1	Pass1	PepFrag1	None	1954.0644	VAPEEHPVLLTEAPLNPK	VAPEEHPVLLTEAPLNPK	95	18	4.53	47	22	22	16	6	22864.5600	7.9310	Identified	48305	11.9	b2b6b9b10b11b11°b12b13y1y2y3y3*y4y5y5*y6y7y8y9y10y12y13y13°y14y15y18	13.8792	1845	181.868386785726	81.2455911904842	0.2751	Green	41	1954.0638	1954.0638
1289	ACTB1_DANRE	Q7ZVI7	Actin_ cytoplasmic 1 OS=Danio rerio OX=7955 GN=actba PE=1 SV=2	Regular	3731.1360	0.00	42109.0434	207	22	37	50.93	840721	0	248014			Green	1287 1782 1783	1	1	Pass1	PepFrag1	None	1954.0644	VAPEEHPVLLTEAPLNPK	VAPEEHPVLLTEAPLNPK	95	18	4.53	47	22	22	16	6	22864.5600	7.9310	Identified	48305	11.9	b2b6b9b10b11b11°b12b13y1y2y3y3*y4y5y5*y6y7y8y9y10y12y13y13°y14y15y18	13.8792	1845	181.868386785726	81.2455911904842	0.2751	Green	41	1954.0638	1954.0638
1289	ACTB1_DANRE	Q7ZVI7	Actin_ cytoplasmic 1 OS=Danio rerio OX=7955 GN=actba PE=1 SV=2	Regular	3731.1360	0.00	42109.0434	207	22	37	50.93	840721	0	248014			Green	1287 1782 1783	1	1	Pass1	PepFrag1	None	1954.0644	VAPEEHPVLLTEAPLNPK	VAPEEHPVLLTEAPLNPK	95	18	4.53	47	22	22	16	6	22864.5600	7.9310	Identified	48305	11.9	b2b6b9b10b11b11°b12b13y1y2y3y3*y4y5y5*y6y7y8y9y10y12y13y13°y14y15y18	13.8792	1845	181.868386785726	81.2455911904842	0.2751	Green	41	1954.0638	1954.0638
1289	ACTB1_DANRE	Q7ZVI7	Actin_ cytoplasmic 1 OS=Danio rerio OX=7955 GN=actba PE=1 SV=2	Regular	3731.1360	0.00	42109.0434	207	22	37	50.93	840721	0	248014			Green	1287 1782 1783	1	1	Pass1	PepFrag1	None	1954.0644	VAPEEHPVLLTEAPLNPK	VAPEEHPVLLTEAPLNPK	95	18	4.53	47	22	22	16	6	22864.5600	7.9310	Identified	48305	11.9	b2b6b9b10b11b11°b12b13y1y2y3y3*y4y5y5*y6y7y8y9y10y12y13y13°y14y15y18	13.8792	1845	181.868386785726	81.2455911904842	0.2751	Green	41	1954.0638	1954.0638
1289	ACTB1_DANRE	Q7ZVI7	Actin_ cytoplasmic 1 OS=Danio rerio OX=7955 GN=actba PE=1 SV=2	Regular	3731.1360	0.00	42109.0434	207	22	37	50.93	840721	0	248014			Green	1287 1782 1783	1	1	Pass1	PepFrag1	None	1954.0644	VAPEEHPVLLTEAPLNPK	VAPEEHPVLLTEAPLNPK	95	18	4.53	47	22	22	16	6	22864.5600	7.9310	Identified	48305	11.9	b2b6b9b10b11b11°b12b13y1y2y3y3*y4y5y5*y6y7y8y9y10y12y13y13°y14y15y18	13.8792	1845	181.868386785726	81.2455911904842	0.2751	Green	41	1954.0638	1954.0638
1289	ACTB1_DANRE	Q7ZVI7	Actin_ cytoplasmic 1 OS=Danio rerio OX=7955 GN=actba PE=1 SV=2	Regular	3731.1360	0.00	42109.0434	207	22	37	50.93	840721	0	248014			Green	1287 1782 1783	1	1	Pass1	PepFrag1	None	1954.0644	VAPEEHPVLLTEAPLNPK	VAPEEHPVLLTEAPLNPK	95	18	4.53	47	22	22	16	6	22864.5600	7.9310	Identified	48305	11.9	b2b6b9b10b11b11°b12b13y1y2y3y3*y4y5y5*y6y7y8y9y10y12y13y13°y14y15y18	13.8792	1845	181.868386785726	81.2455911904842	0.2751	Green	41	1954.0638	1954.0638
1289	ACTB1_DANRE	Q7ZVI7	Actin_ cytoplasmic 1 OS=Danio rerio OX=7955 GN=actba PE=1 SV=2	Regular	3731.1360	0.00	42109.0434	207	22	37	50.93	840721	0	248014			Green	1287 1782 1783	1	1	Pass1	PepFrag1	None	1954.0644	VAPEEHPVLLTEAPLNPK	VAPEEHPVLLTEAPLNPK	95	18	4.53	47	22	22	16	6	22864.5600	7.9310	Identified	48305	11.9	b2b6b9b10b11b11°b12b13y1y2y3y3*y4y5y5*y6y7y8y9y10y12y13y13°y14y15y18	13.8792	1845	181.868386785726	81.2455911904842	0.2751	Green	41	1954.0638	1954.0638
1289	ACTB1_DANRE	Q7ZVI7	Actin_ cytoplasmic 1 OS=Danio rerio OX=7955 GN=actba PE=1 SV=2	Regular	3731.1360	0.00	42109.0434	207	22	37	50.93	840721	0	248014			Green	1287 1782 1783	1	1	Pass1	PepFrag1	None	1954.0644	VAPEEHPVLLTEAPLNPK	VAPEEHPVLLTEAPLNPK	95	18	4.53	47	22	22	16	6	22864.5600	7.9310	Identified	48305	11.9	b2b6b9b10b11b11°b12b13y1y2y3y3*y4y5y5*y6y7y8y9y10y12y13y13°y14y15y18	13.8792	1845	181.868386785726	81.2455911904842	0.2751	Green	41	1954.0638	1954.0638
1289	ACTB1_DANRE	Q7ZVI7	Actin_ cytoplasmic 1 OS=Danio rerio OX=7955 GN=actba PE=1 SV=2	Regular	3731.1360	0.00	42109.0434	207	22	37	50.93	840721	0	248014			Green	1287 1782 1783	1	1	Pass1	PepFrag1	None	1954.0644	VAPEEHPVLLTEAPLNPK	VAPEEHPVLLTEAPLNPK	95	18	4.53	47	22	22	16	6	22864.5600	7.9310	Identified	48305	11.9	b2b6b9b10b11b11°b12b13y1y2y3y3*y4y5y5*y6y7y8y9y10y12y13y13°y14y15y18	13.8792	1845	181.868386785726	81.2455911904842	0.2751	Green	41	1954.0638	1954.0638
1289	ACTB1_DANRE	Q7ZVI7	Actin_ cytoplasmic 1 OS=Danio rerio OX=7955 GN=actba PE=1 SV=2	Regular	3731.1360	0.00	42109.0434	207	22	37	50.93	840721	0	248014			Green	1287 1782 1783	1	1	Pass1	PepFrag1	None	1954.0644	VAPEEHPVLLTEAPLNPK	VAPEEHPVLLTEAPLNPK	95	18	4.53	47	22	22	16	6	22864.5600	7.9310	Identified	48305	11.9	b2b6b9b10b11b11°b12b13y1y2y3y3*y4y5y5*y6y7y8y9y10y12y13y13°y14y15y18	13.8792	1845	181.868386785726	81.2455911904842	0.2751	Green	41	1954.0638	1954.0638
1289	ACTB1_DANRE	Q7ZVI7	Actin_ cytoplasmic 1 OS=Danio rerio OX=7955 GN=actba PE=1 SV=2	Regular	3731.1360	0.00	42109.0434	207	22	37	50.93	840721	0	248014			Green	1287 1782 1783	1	1	Pass1	PepFrag1	None	1954.0644	VAPEEHPVLLTEAPLNPK	VAPEEHPVLLTEAPLNPK	95	18	4.53	47	22	22	16	6	22864.5600	7.9310	Identified	48305	11.9	b2b6b9b10b11b11°b12b13y1y2y3y3*y4y5y5*y6y7y8y9y10y12y13y13°y14y15y18	13.8792	1845	181.868386785726	81.2455911904842	0.2751	Green	41	1954.0638	1954.0638
1289	ACTB1_DANRE	Q7ZVI7	Actin_ cytoplasmic 1 OS=Danio rerio OX=7955 GN=actba PE=1 SV=2	Regular	3731.1360	0.00	42109.0434	207	22	37	50.93	840721	0	248014			Green	1287 1782 1783	1	1	Pass1	PepFrag1	None	1954.0644	VAPEEHPVLLTEAPLNPK	VAPEEHPVLLTEAPLNPK	95	18	4.53	47	22	22	16	6	22864.5600	7.9310	Identified	48305	11.9	b2b6b9b10b11b11°b12b13y1y2y3y3*y4y5y5*y6y7y8y9y10y12y13y13°y14y15y18	13.8792	1845	181.868386785726	81.2455911904842	0.2751	Green	41	1954.0638	1954.0638
1289	ACTB1_DANRE	Q7ZVI7	Actin_ cytoplasmic 1 OS=Danio rerio OX=7955 GN=actba PE=1 SV=2	Regular	3731.1360	0.00	42109.0434	207	22	37	50.93	840721	0	248014			Green	1287 1782 1783	1	1	Pass1	PepFrag1	None	1954.0644	VAPEEHPVLLTEAPLNPK	VAPEEHPVLLTEAPLNPK	95	18	4.53	47	22	22	16	6	22864.5600	7.9310	Identified	48305	11.9	b2b6b9b10b11b11°b12b13y1y2y3y3*y4y5y5*y6y7y8y9y10y12y13y13°y14y15y18	13.8792	1845	181.868386785726	81.2455911904842	0.2751	Green	41	1954.0638	1954.0638
1289	ACTB1_DANRE	Q7ZVI7	Actin_ cytoplasmic 1 OS=Danio rerio OX=7955 GN=actba PE=1 SV=2	Regular	3731.1360	0.00	42109.0434	207	22	37	50.93	840721	0	248014			Green	1287 1782 1783	1	1	Pass1	PepFrag1	None	1954.0644	VAPEEHPVLLTEAPLNPK	VAPEEHPVLLTEAPLNPK	95	18	4.53	47	22	22	16	6	22864.5600	7.9310	Identified	48305	11.9	b2b6b9b10b11b11°b12b13y1y2y3y3*y4y5y5*y6y7y8y9y10y12y13y13°y14y15y18	13.8792	1845	181.868386785726	81.2455911904842	0.2751	Green	41	1954.0638	1954.0638
1289	ACTB1_DANRE	Q7ZVI7	Actin_ cytoplasmic 1 OS=Danio rerio OX=7955 GN=actba PE=1 SV=2	Regular	3731.1360	0.00	42109.0434	207	22	37	50.93	840721	0	248014			Green	1287 1782 1783	1	1	Pass1	PepFrag1	None	1954.0644	VAPEEHPVLLTEAPLNPK	VAPEEHPVLLTEAPLNPK	95	18	4.53	47	22	22	16	6	22864.5600	7.9310	Identified	48305	11.9	b2b6b9b10b11b11°b12b13y1y2y3y3*y4y5y5*y6y7y8y9y10y12y13y13°y14y15y18	13.8792	1845	181.868386785726	81.2455911904842	0.2751	Green	41	1954.0638	1954.0638
1289	ACTB1_DANRE	Q7ZVI7	Actin_ cytoplasmic 1 OS=Danio rerio OX=7955 GN=actba PE=1 SV=2	Regular	3731.1360	0.00	42109.0434	207	22	37	50.93	840721	0	248014			Green	923 928 1287 1782 1783	0	2	Pass1	PepFrag1	None	1790.8919	SYELPDGQVITIGNER	SYELPDGQVITIGNER	238	16	3.82	60	19	19	14	7	9481.8180	7.5487	Identified	21306	8.9	b2b3b4b8b9b10b11b12b12°b16y4y5y6y7y8y9y10y11y13y14	14.8900	1637	167.92889121334	127.92889121334	0.1405	Green	62	1790.8900	1790.8900
1289	ACTB1_DANRE	Q7ZVI7	Actin_ cytoplasmic 1 OS=Danio rerio OX=7955 GN=actba PE=1 SV=2	Regular	3731.1360	0.00	42109.0434	207	22	37	50.93	840721	0	248014			Green	923 928 1287 1782 1783	0	2	Pass1	PepFrag1	None	1790.8919	SYELPDGQVITIGNER	SYELPDGQVITIGNER	238	16	3.82	60	19	19	14	7	9481.8180	7.5487	Identified	21306	8.9	b2b3b4b8b9b10b11b12b12°b16y4y5y6y7y8y9y10y11y13y14	14.8900	1637	167.92889121334	127.92889121334	0.1405	Green	62	1790.8900	1790.8900
1289	ACTB1_DANRE	Q7ZVI7	Actin_ cytoplasmic 1 OS=Danio rerio OX=7955 GN=actba PE=1 SV=2	Regular	3731.1360	0.00	42109.0434	207	22	37	50.93	840721	0	248014			Green	923 928 1287 1782 1783	0	2	Pass1	PepFrag1	None	1790.8919	SYELPDGQVITIGNER	SYELPDGQVITIGNER	238	16	3.82	60	19	19	14	7	9481.8180	7.5487	Identified	21306	8.9	b2b3b4b8b9b10b11b12b12°b16y4y5y6y7y8y9y10y11y13y14	14.8900	1637	167.92889121334	127.92889121334	0.1405	Green	62	1790.8900	1790.8900
1289	ACTB1_DANRE	Q7ZVI7	Actin_ cytoplasmic 1 OS=Danio rerio OX=7955 GN=actba PE=1 SV=2	Regular	3731.1360	0.00	42109.0434	207	22	37	50.93	840721	0	248014			Green	923 928 1287 1782 1783	0	2	Pass1	PepFrag1	None	1790.8919	SYELPDGQVITIGNER	SYELPDGQVITIGNER	238	16	3.82	60	19	19	14	7	9481.8180	7.5487	Identified	21306	8.9	b2b3b4b8b9b10b11b12b12°b16y4y5y6y7y8y9y10y11y13y14	14.8900	1637	167.92889121334	127.92889121334	0.1405	Green	62	1790.8900	1790.8900
1289	ACTB1_DANRE	Q7ZVI7	Actin_ cytoplasmic 1 OS=Danio rerio OX=7955 GN=actba PE=1 SV=2	Regular	3731.1360	0.00	42109.0434	207	22	37	50.93	840721	0	248014			Green	923 928 1287 1782 1783	0	2	Pass1	PepFrag1	None	1790.8919	SYELPDGQVITIGNER	SYELPDGQVITIGNER	238	16	3.82	60	19	19	14	7	9481.8180	7.5487	Identified	21306	8.9	b2b3b4b8b9b10b11b12b12°b16y4y5y6y7y8y9y10y11y13y14	14.8900	1637	167.92889121334	127.92889121334	0.1405	Green	62	1790.8900	1790.8900
1289	ACTB1_DANRE	Q7ZVI7	Actin_ cytoplasmic 1 OS=Danio rerio OX=7955 GN=actba PE=1 SV=2	Regular	3731.1360	0.00	42109.0434	207	22	37	50.93	840721	0	248014			Green	923 928 1287 1782 1783	0	2	Pass1	PepFrag1	None	1790.8919	SYELPDGQVITIGNER	SYELPDGQVITIGNER	238	16	3.82	60	19	19	14	7	9481.8180	7.5487	Identified	21306	8.9	b2b3b4b8b9b10b11b12b12°b16y4y5y6y7y8y9y10y11y13y14	14.8900	1637	167.92889121334	127.92889121334	0.1405	Green	62	1790.8900	1790.8900
1289	ACTB1_DANRE	Q7ZVI7	Actin_ cytoplasmic 1 OS=Danio rerio OX=7955 GN=actba PE=1 SV=2	Regular	3731.1360	0.00	42109.0434	207	22	37	50.93	840721	0	248014			Green	923 928 1287 1782 1783	0	2	Pass1	PepFrag1	None	1790.8919	SYELPDGQVITIGNER	SYELPDGQVITIGNER	238	16	3.82	60	19	19	14	7	9481.8180	7.5487	Identified	21306	8.9	b2b3b4b8b9b10b11b12b12°b16y4y5y6y7y8y9y10y11y13y14	14.8900	1637	167.92889121334	127.92889121334	0.1405	Green	62	1790.8900	1790.8900
1289	ACTB1_DANRE	Q7ZVI7	Actin_ cytoplasmic 1 OS=Danio rerio OX=7955 GN=actba PE=1 SV=2	Regular	3731.1360	0.00	42109.0434	207	22	37	50.93	840721	0	248014			Green	923 928 1287 1782 1783	0	2	Pass1	PepFrag1	None	1790.8919	SYELPDGQVITIGNER	SYELPDGQVITIGNER	238	16	3.82	60	19	19	14	7	9481.8180	7.5487	Identified	21306	8.9	b2b3b4b8b9b10b11b12b12°b16y4y5y6y7y8y9y10y11y13y14	14.8900	1637	167.92889121334	127.92889121334	0.1405	Green	62	1790.8900	1790.8900
1289	ACTB1_DANRE	Q7ZVI7	Actin_ cytoplasmic 1 OS=Danio rerio OX=7955 GN=actba PE=1 SV=2	Regular	3731.1360	0.00	42109.0434	207	22	37	50.93	840721	0	248014			Green	923 928 1287 1782 1783	0	2	Pass1	PepFrag1	None	1790.8919	SYELPDGQVITIGNER	SYELPDGQVITIGNER	238	16	3.82	60	19	19	14	7	9481.8180	7.5487	Identified	21306	8.9	b2b3b4b8b9b10b11b12b12°b16y4y5y6y7y8y9y10y11y13y14	14.8900	1637	167.92889121334	127.92889121334	0.1405	Green	62	1790.8900	1790.8900
1289	ACTB1_DANRE	Q7ZVI7	Actin_ cytoplasmic 1 OS=Danio rerio OX=7955 GN=actba PE=1 SV=2	Regular	3731.1360	0.00	42109.0434	207	22	37	50.93	840721	0	248014			Green	923 928 1287 1782 1783	0	2	Pass1	PepFrag1	None	1790.8919	SYELPDGQVITIGNER	SYELPDGQVITIGNER	238	16	3.82	60	19	19	14	7	9481.8180	7.5487	Identified	21306	8.9	b2b3b4b8b9b10b11b12b12°b16y4y5y6y7y8y9y10y11y13y14	14.8900	1637	167.92889121334	127.92889121334	0.1405	Green	62	1790.8900	1790.8900
1289	ACTB1_DANRE	Q7ZVI7	Actin_ cytoplasmic 1 OS=Danio rerio OX=7955 GN=actba PE=1 SV=2	Regular	3731.1360	0.00	42109.0434	207	22	37	50.93	840721	0	248014			Green	923 928 1287 1782 1783	0	2	Pass1	PepFrag1	None	1790.8919	SYELPDGQVITIGNER	SYELPDGQVITIGNER	238	16	3.82	60	19	19	14	7	9481.8180	7.5487	Identified	21306	8.9	b2b3b4b8b9b10b11b12b12°b16y4y5y6y7y8y9y10y11y13y14	14.8900	1637	167.92889121334	127.92889121334	0.1405	Green	62	1790.8900	1790.8900
1289	ACTB1_DANRE	Q7ZVI7	Actin_ cytoplasmic 1 OS=Danio rerio OX=7955 GN=actba PE=1 SV=2	Regular	3731.1360	0.00	42109.0434	207	22	37	50.93	840721	0	248014			Green	923 928 1287 1782 1783	0	2	Pass1	PepFrag1	None	1790.8919	SYELPDGQVITIGNER	SYELPDGQVITIGNER	238	16	3.82	60	19	19	14	7	9481.8180	7.5487	Identified	21306	8.9	b2b3b4b8b9b10b11b12b12°b16y4y5y6y7y8y9y10y11y13y14	14.8900	1637	167.92889121334	127.92889121334	0.1405	Green	62	1790.8900	1790.8900
1289	ACTB1_DANRE	Q7ZVI7	Actin_ cytoplasmic 1 OS=Danio rerio OX=7955 GN=actba PE=1 SV=2	Regular	3731.1360	0.00	42109.0434	207	22	37	50.93	840721	0	248014			Green	923 928 1287 1782 1783	0	2	Pass1	PepFrag1	None	1790.8919	SYELPDGQVITIGNER	SYELPDGQVITIGNER	238	16	3.82	60	19	19	14	7	9481.8180	7.5487	Identified	21306	8.9	b2b3b4b8b9b10b11b12b12°b16y4y5y6y7y8y9y10y11y13y14	14.8900	1637	167.92889121334	127.92889121334	0.1405	Green	62	1790.8900	1790.8900
1289	ACTB1_DANRE	Q7ZVI7	Actin_ cytoplasmic 1 OS=Danio rerio OX=7955 GN=actba PE=1 SV=2	Regular	3731.1360	0.00	42109.0434	207	22	37	50.93	840721	0	248014			Green	923 928 1287 1782 1783	0	2	Pass1	PepFrag1	None	1790.8919	SYELPDGQVITIGNER	SYELPDGQVITIGNER	238	16	3.82	60	19	19	14	7	9481.8180	7.5487	Identified	21306	8.9	b2b3b4b8b9b10b11b12b12°b16y4y5y6y7y8y9y10y11y13y14	14.8900	1637	167.92889121334	127.92889121334	0.1405	Green	62	1790.8900	1790.8900
1289	ACTB1_DANRE	Q7ZVI7	Actin_ cytoplasmic 1 OS=Danio rerio OX=7955 GN=actba PE=1 SV=2	Regular	3731.1360	0.00	42109.0434	207	22	37	50.93	840721	0	248014			Green	923 928 1287 1782 1783	0	2	Pass1	PepFrag1	None	1790.8919	SYELPDGQVITIGNER	SYELPDGQVITIGNER	238	16	3.82	60	19	19	14	7	9481.8180	7.5487	Identified	21306	8.9	b2b3b4b8b9b10b11b12b12°b16y4y5y6y7y8y9y10y11y13y14	14.8900	1637	167.92889121334	127.92889121334	0.1405	Green	62	1790.8900	1790.8900
1289	ACTB1_DANRE	Q7ZVI7	Actin_ cytoplasmic 1 OS=Danio rerio OX=7955 GN=actba PE=1 SV=2	Regular	3731.1360	0.00	42109.0434	207	22	37	50.93	840721	0	248014			Green	923 928 1287 1782 1783	0	2	Pass1	PepFrag1	None	1790.8919	SYELPDGQVITIGNER	SYELPDGQVITIGNER	238	16	3.82	60	19	19	14	7	9481.8180	7.5487	Identified	21306	8.9	b2b3b4b8b9b10b11b12b12°b16y4y5y6y7y8y9y10y11y13y14	14.8900	1637	167.92889121334	127.92889121334	0.1405	Green	62	1790.8900	1790.8900
1289	ACTB1_DANRE	Q7ZVI7	Actin_ cytoplasmic 1 OS=Danio rerio OX=7955 GN=actba PE=1 SV=2	Regular	3731.1360	0.00	42109.0434	207	22	37	50.93	840721	0	248014			Green	923 928 1287 1782 1783	0	2	Pass1	PepFrag1	None	1790.8919	SYELPDGQVITIGNER	SYELPDGQVITIGNER	238	16	3.82	60	19	19	14	7	9481.8180	7.5487	Identified	21306	8.9	b2b3b4b8b9b10b11b12b12°b16y4y5y6y7y8y9y10y11y13y14	14.8900	1637	167.92889121334	127.92889121334	0.1405	Green	62	1790.8900	1790.8900
1289	ACTB1_DANRE	Q7ZVI7	Actin_ cytoplasmic 1 OS=Danio rerio OX=7955 GN=actba PE=1 SV=2	Regular	3731.1360	0.00	42109.0434	207	22	37	50.93	840721	0	248014			Green	923 928 1287 1782 1783	0	2	Pass1	PepFrag1	None	1790.8919	SYELPDGQVITIGNER	SYELPDGQVITIGNER	238	16	3.82	60	19	19	14	7	9481.8180	7.5487	Identified	21306	8.9	b2b3b4b8b9b10b11b12b12°b16y4y5y6y7y8y9y10y11y13y14	14.8900	1637	167.92889121334	127.92889121334	0.1405	Green	62	1790.8900	1790.8900
1289	ACTB1_DANRE	Q7ZVI7	Actin_ cytoplasmic 1 OS=Danio rerio OX=7955 GN=actba PE=1 SV=2	Regular	3731.1360	0.00	42109.0434	207	22	37	50.93	840721	0	248014			Green	923 928 1287 1782 1783	0	2	Pass1	PepFrag1	None	1790.8919	SYELPDGQVITIGNER	SYELPDGQVITIGNER	238	16	3.82	60	19	19	14	7	9481.8180	7.5487	Identified	21306	8.9	b2b3b4b8b9b10b11b12b12°b16y4y5y6y7y8y9y10y11y13y14	14.8900	1637	167.92889121334	127.92889121334	0.1405	Green	62	1790.8900	1790.8900
1289	ACTB1_DANRE	Q7ZVI7	Actin_ cytoplasmic 1 OS=Danio rerio OX=7955 GN=actba PE=1 SV=2	Regular	3731.1360	0.00	42109.0434	207	22	37	50.93	840721	0	248014			Green	923 928 1287 1782 1783	0	2	Pass1	PepFrag1	None	1790.8919	SYELPDGQVITIGNER	SYELPDGQVITIGNER	238	16	3.82	60	19	19	14	7	9481.8180	7.5487	Identified	21306	8.9	b2b3b4b8b9b10b11b12b12°b16y4y5y6y7y8y9y10y11y13y14	14.8900	1637	167.92889121334	127.92889121334	0.1405	Green	62	1790.8900	1790.8900
1289	ACTB1_DANRE	Q7ZVI7	Actin_ cytoplasmic 1 OS=Danio rerio OX=7955 GN=actba PE=1 SV=2	Regular	3731.1360	0.00	42109.0434	207	22	37	50.93	840721	0	248014			Green	1287 1782 1783	0	3	Pass1	PepFrag1	None	1177.6133	EITSLAPSTMK	EITSLAPSTMK	315	11	7.00	46	13	13	10	3	10710.6800	7.6017	Identified	20863	7.4	b2b2°b3b3°b4b4°b5b5°y1y2y3y4y5y5°y6y7y8y11	12.8204	1105	129.221413175377	89.2214131753769	0.1229	Green	29	1177.6118	1177.6118
1289	ACTB1_DANRE	Q7ZVI7	Actin_ cytoplasmic 1 OS=Danio rerio OX=7955 GN=actba PE=1 SV=2	Regular	3731.1360	0.00	42109.0434	207	22	37	50.93	840721	0	248014			Green	1287 1782 1783	0	3	Pass1	PepFrag1	None	1177.6133	EITSLAPSTMK	EITSLAPSTMK	315	11	7.00	46	13	13	10	3	10710.6800	7.6017	Identified	20863	7.4	b2b2°b3b3°b4b4°b5b5°y1y2y3y4y5y5°y6y7y8y11	12.8204	1105	129.221413175377	89.2214131753769	0.1229	Green	29	1177.6118	1177.6118
1289	ACTB1_DANRE	Q7ZVI7	Actin_ cytoplasmic 1 OS=Danio rerio OX=7955 GN=actba PE=1 SV=2	Regular	3731.1360	0.00	42109.0434	207	22	37	50.93	840721	0	248014			Green	1287 1782 1783	0	3	Pass1	PepFrag1	None	1177.6133	EITSLAPSTMK	EITSLAPSTMK	315	11	7.00	46	13	13	10	3	10710.6800	7.6017	Identified	20863	7.4	b2b2°b3b3°b4b4°b5b5°y1y2y3y4y5y5°y6y7y8y11	12.8204	1105	129.221413175377	89.2214131753769	0.1229	Green	29	1177.6118	1177.6118
1289	ACTB1_DANRE	Q7ZVI7	Actin_ cytoplasmic 1 OS=Danio rerio OX=7955 GN=actba PE=1 SV=2	Regular	3731.1360	0.00	42109.0434	207	22	37	50.93	840721	0	248014			Green	1287 1782 1783	0	3	Pass1	PepFrag1	None	1177.6133	EITSLAPSTMK	EITSLAPSTMK	315	11	7.00	46	13	13	10	3	10710.6800	7.6017	Identified	20863	7.4	b2b2°b3b3°b4b4°b5b5°y1y2y3y4y5y5°y6y7y8y11	12.8204	1105	129.221413175377	89.2214131753769	0.1229	Green	29	1177.6118	1177.6118
1289	ACTB1_DANRE	Q7ZVI7	Actin_ cytoplasmic 1 OS=Danio rerio OX=7955 GN=actba PE=1 SV=2	Regular	3731.1360	0.00	42109.0434	207	22	37	50.93	840721	0	248014			Green	1287 1782 1783	0	3	Pass1	PepFrag1	None	1177.6133	EITSLAPSTMK	EITSLAPSTMK	315	11	7.00	46	13	13	10	3	10710.6800	7.6017	Identified	20863	7.4	b2b2°b3b3°b4b4°b5b5°y1y2y3y4y5y5°y6y7y8y11	12.8204	1105	129.221413175377	89.2214131753769	0.1229	Green	29	1177.6118	1177.6118
1289	ACTB1_DANRE	Q7ZVI7	Actin_ cytoplasmic 1 OS=Danio rerio OX=7955 GN=actba PE=1 SV=2	Regular	3731.1360	0.00	42109.0434	207	22	37	50.93	840721	0	248014			Green	1287 1782 1783	0	3	Pass1	PepFrag1	None	1177.6133	EITSLAPSTMK	EITSLAPSTMK	315	11	7.00	46	13	13	10	3	10710.6800	7.6017	Identified	20863	7.4	b2b2°b3b3°b4b4°b5b5°y1y2y3y4y5y5°y6y7y8y11	12.8204	1105	129.221413175377	89.2214131753769	0.1229	Green	29	1177.6118	1177.6118
1289	ACTB1_DANRE	Q7ZVI7	Actin_ cytoplasmic 1 OS=Danio rerio OX=7955 GN=actba PE=1 SV=2	Regular	3731.1360	0.00	42109.0434	207	22	37	50.93	840721	0	248014			Green	1287 1782 1783	0	3	Pass1	PepFrag1	None	1177.6133	EITSLAPSTMK	EITSLAPSTMK	315	11	7.00	46	13	13	10	3	10710.6800	7.6017	Identified	20863	7.4	b2b2°b3b3°b4b4°b5b5°y1y2y3y4y5y5°y6y7y8y11	12.8204	1105	129.221413175377	89.2214131753769	0.1229	Green	29	1177.6118	1177.6118
1289	ACTB1_DANRE	Q7ZVI7	Actin_ cytoplasmic 1 OS=Danio rerio OX=7955 GN=actba PE=1 SV=2	Regular	3731.1360	0.00	42109.0434	207	22	37	50.93	840721	0	248014			Green	1287 1782 1783	0	3	Pass1	PepFrag1	None	1177.6133	EITSLAPSTMK	EITSLAPSTMK	315	11	7.00	46	13	13	10	3	10710.6800	7.6017	Identified	20863	7.4	b2b2°b3b3°b4b4°b5b5°y1y2y3y4y5y5°y6y7y8y11	12.8204	1105	129.221413175377	89.2214131753769	0.1229	Green	29	1177.6118	1177.6118
1289	ACTB1_DANRE	Q7ZVI7	Actin_ cytoplasmic 1 OS=Danio rerio OX=7955 GN=actba PE=1 SV=2	Regular	3731.1360	0.00	42109.0434	207	22	37	50.93	840721	0	248014			Green	1287 1782 1783	0	3	Pass1	PepFrag1	None	1177.6133	EITSLAPSTMK	EITSLAPSTMK	315	11	7.00	46	13	13	10	3	10710.6800	7.6017	Identified	20863	7.4	b2b2°b3b3°b4b4°b5b5°y1y2y3y4y5y5°y6y7y8y11	12.8204	1105	129.221413175377	89.2214131753769	0.1229	Green	29	1177.6118	1177.6118
1289	ACTB1_DANRE	Q7ZVI7	Actin_ cytoplasmic 1 OS=Danio rerio OX=7955 GN=actba PE=1 SV=2	Regular	3731.1360	0.00	42109.0434	207	22	37	50.93	840721	0	248014			Green	1287 1782 1783	0	3	Pass1	PepFrag1	None	1177.6133	EITSLAPSTMK	EITSLAPSTMK	315	11	7.00	46	13	13	10	3	10710.6800	7.6017	Identified	20863	7.4	b2b2°b3b3°b4b4°b5b5°y1y2y3y4y5y5°y6y7y8y11	12.8204	1105	129.221413175377	89.2214131753769	0.1229	Green	29	1177.6118	1177.6118
1289	ACTB1_DANRE	Q7ZVI7	Actin_ cytoplasmic 1 OS=Danio rerio OX=7955 GN=actba PE=1 SV=2	Regular	3731.1360	0.00	42109.0434	207	22	37	50.93	840721	0	248014			Green	1287 1782 1783	0	3	Pass1	PepFrag1	None	1177.6133	EITSLAPSTMK	EITSLAPSTMK	315	11	7.00	46	13	13	10	3	10710.6800	7.6017	Identified	20863	7.4	b2b2°b3b3°b4b4°b5b5°y1y2y3y4y5y5°y6y7y8y11	12.8204	1105	129.221413175377	89.2214131753769	0.1229	Green	29	1177.6118	1177.6118
1289	ACTB1_DANRE	Q7ZVI7	Actin_ cytoplasmic 1 OS=Danio rerio OX=7955 GN=actba PE=1 SV=2	Regular	3731.1360	0.00	42109.0434	207	22	37	50.93	840721	0	248014			Green	1287 1782 1783	0	3	Pass1	PepFrag1	None	1177.6133	EITSLAPSTMK	EITSLAPSTMK	315	11	7.00	46	13	13	10	3	10710.6800	7.6017	Identified	20863	7.4	b2b2°b3b3°b4b4°b5b5°y1y2y3y4y5y5°y6y7y8y11	12.8204	1105	129.221413175377	89.2214131753769	0.1229	Green	29	1177.6118	1177.6118
1289	ACTB1_DANRE	Q7ZVI7	Actin_ cytoplasmic 1 OS=Danio rerio OX=7955 GN=actba PE=1 SV=2	Regular	3731.1360	0.00	42109.0434	207	22	37	50.93	840721	0	248014			Green	1287 1782 1783	0	3	Pass1	PepFrag1	None	1177.6133	EITSLAPSTMK	EITSLAPSTMK	315	11	7.00	46	13	13	10	3	10710.6800	7.6017	Identified	20863	7.4	b2b2°b3b3°b4b4°b5b5°y1y2y3y4y5y5°y6y7y8y11	12.8204	1105	129.221413175377	89.2214131753769	0.1229	Green	29	1177.6118	1177.6118
1289	ACTB1_DANRE	Q7ZVI7	Actin_ cytoplasmic 1 OS=Danio rerio OX=7955 GN=actba PE=1 SV=2	Regular	3731.1360	0.00	42109.0434	207	22	37	50.93	840721	0	248014			Green	1287 1782 1783	0	3	Pass1	PepFrag1	None	1177.6133	EITSLAPSTMK	EITSLAPSTMK	315	11	7.00	46	13	13	10	3	10710.6800	7.6017	Identified	20863	7.4	b2b2°b3b3°b4b4°b5b5°y1y2y3y4y5y5°y6y7y8y11	12.8204	1105	129.221413175377	89.2214131753769	0.1229	Green	29	1177.6118	1177.6118
1289	ACTB1_DANRE	Q7ZVI7	Actin_ cytoplasmic 1 OS=Danio rerio OX=7955 GN=actba PE=1 SV=2	Regular	3731.1360	0.00	42109.0434	207	22	37	50.93	840721	0	248014			Green	1287 1782 1783	0	3	Pass1	PepFrag1	None	1177.6133	EITSLAPSTMK	EITSLAPSTMK	315	11	7.00	46	13	13	10	3	10710.6800	7.6017	Identified	20863	7.4	b2b2°b3b3°b4b4°b5b5°y1y2y3y4y5y5°y6y7y8y11	12.8204	1105	129.221413175377	89.2214131753769	0.1229	Green	29	1177.6118	1177.6118
1289	ACTB1_DANRE	Q7ZVI7	Actin_ cytoplasmic 1 OS=Danio rerio OX=7955 GN=actba PE=1 SV=2	Regular	3731.1360	0.00	42109.0434	207	22	37	50.93	840721	0	248014			Green	1287 1782 1783	0	3	Pass1	PepFrag1	None	1177.6133	EITSLAPSTMK	EITSLAPSTMK	315	11	7.00	46	13	13	10	3	10710.6800	7.6017	Identified	20863	7.4	b2b2°b3b3°b4b4°b5b5°y1y2y3y4y5y5°y6y7y8y11	12.8204	1105	129.221413175377	89.2214131753769	0.1229	Green	29	1177.6118	1177.6118
1289	ACTB1_DANRE	Q7ZVI7	Actin_ cytoplasmic 1 OS=Danio rerio OX=7955 GN=actba PE=1 SV=2	Regular	3731.1360	0.00	42109.0434	207	22	37	50.93	840721	0	248014			Green	1287 1782 1783	0	3	Pass1	PepFrag1	None	1177.6133	EITSLAPSTMK	EITSLAPSTMK	315	11	7.00	46	13	13	10	3	10710.6800	7.6017	Identified	20863	7.4	b2b2°b3b3°b4b4°b5b5°y1y2y3y4y5y5°y6y7y8y11	12.8204	1105	129.221413175377	89.2214131753769	0.1229	Green	29	1177.6118	1177.6118
1289	ACTB1_DANRE	Q7ZVI7	Actin_ cytoplasmic 1 OS=Danio rerio OX=7955 GN=actba PE=1 SV=2	Regular	3731.1360	0.00	42109.0434	207	22	37	50.93	840721	0	248014			Green	1287 1782 1783	0	3	Pass1	PepFrag1	None	1177.6133	EITSLAPSTMK	EITSLAPSTMK	315	11	7.00	46	13	13	10	3	10710.6800	7.6017	Identified	20863	7.4	b2b2°b3b3°b4b4°b5b5°y1y2y3y4y5y5°y6y7y8y11	12.8204	1105	129.221413175377	89.2214131753769	0.1229	Green	29	1177.6118	1177.6118
1289	ACTB1_DANRE	Q7ZVI7	Actin_ cytoplasmic 1 OS=Danio rerio OX=7955 GN=actba PE=1 SV=2	Regular	3731.1360	0.00	42109.0434	207	22	37	50.93	840721	0	248014			Green	1287 1782 1783	0	4	Pass1	PepFrag1	None	1132.5269	GYSFTTTAER	GYSFTTTAER	196	10	6.89	45	11	11	7	2	8470.1600	7.4997		16397	7.0	b2b3b3°b4°b5y1y2y3y4y5y5°y6y6°y7y7°y8°y10	12.0940	1000	120.9	80.9	0.1141	Green	17	1132.5280	1132.5280
1289	ACTB1_DANRE	Q7ZVI7	Actin_ cytoplasmic 1 OS=Danio rerio OX=7955 GN=actba PE=1 SV=2	Regular	3731.1360	0.00	42109.0434	207	22	37	50.93	840721	0	248014			Green	1287 1782 1783	0	4	Pass1	PepFrag1	None	1132.5269	GYSFTTTAER	GYSFTTTAER	196	10	6.89	45	11	11	7	2	8470.1600	7.4997		16397	7.0	b2b3b3°b4°b5y1y2y3y4y5y5°y6y6°y7y7°y8°y10	12.0940	1000	120.9	80.9	0.1141	Green	17	1132.5280	1132.5280
1289	ACTB1_DANRE	Q7ZVI7	Actin_ cytoplasmic 1 OS=Danio rerio OX=7955 GN=actba PE=1 SV=2	Regular	3731.1360	0.00	42109.0434	207	22	37	50.93	840721	0	248014			Green	1287 1782 1783	0	4	Pass1	PepFrag1	None	1132.5269	GYSFTTTAER	GYSFTTTAER	196	10	6.89	45	11	11	7	2	8470.1600	7.4997		16397	7.0	b2b3b3°b4°b5y1y2y3y4y5y5°y6y6°y7y7°y8°y10	12.0940	1000	120.9	80.9	0.1141	Green	17	1132.5280	1132.5280
1289	ACTB1_DANRE	Q7ZVI7	Actin_ cytoplasmic 1 OS=Danio rerio OX=7955 GN=actba PE=1 SV=2	Regular	3731.1360	0.00	42109.0434	207	22	37	50.93	840721	0	248014			Green	1287 1782 1783	0	4	Pass1	PepFrag1	None	1132.5269	GYSFTTTAER	GYSFTTTAER	196	10	6.89	45	11	11	7	2	8470.1600	7.4997		16397	7.0	b2b3b3°b4°b5y1y2y3y4y5y5°y6y6°y7y7°y8°y10	12.0940	1000	120.9	80.9	0.1141	Green	17	1132.5280	1132.5280
1289	ACTB1_DANRE	Q7ZVI7	Actin_ cytoplasmic 1 OS=Danio rerio OX=7955 GN=actba PE=1 SV=2	Regular	3731.1360	0.00	42109.0434	207	22	37	50.93	840721	0	248014			Green	1287 1782 1783	0	4	Pass1	PepFrag1	None	1132.5269	GYSFTTTAER	GYSFTTTAER	196	10	6.89	45	11	11	7	2	8470.1600	7.4997		16397	7.0	b2b3b3°b4°b5y1y2y3y4y5y5°y6y6°y7y7°y8°y10	12.0940	1000	120.9	80.9	0.1141	Green	17	1132.5280	1132.5280
1289	ACTB1_DANRE	Q7ZVI7	Actin_ cytoplasmic 1 OS=Danio rerio OX=7955 GN=actba PE=1 SV=2	Regular	3731.1360	0.00	42109.0434	207	22	37	50.93	840721	0	248014			Green	1287 1782 1783	0	4	Pass1	PepFrag1	None	1132.5269	GYSFTTTAER	GYSFTTTAER	196	10	6.89	45	11	11	7	2	8470.1600	7.4997		16397	7.0	b2b3b3°b4°b5y1y2y3y4y5y5°y6y6°y7y7°y8°y10	12.0940	1000	120.9	80.9	0.1141	Green	17	1132.5280	1132.5280
1289	ACTB1_DANRE	Q7ZVI7	Actin_ cytoplasmic 1 OS=Danio rerio OX=7955 GN=actba PE=1 SV=2	Regular	3731.1360	0.00	42109.0434	207	22	37	50.93	840721	0	248014			Green	1287 1782 1783	0	4	Pass1	PepFrag1	None	1132.5269	GYSFTTTAER	GYSFTTTAER	196	10	6.89	45	11	11	7	2	8470.1600	7.4997		16397	7.0	b2b3b3°b4°b5y1y2y3y4y5y5°y6y6°y7y7°y8°y10	12.0940	1000	120.9	80.9	0.1141	Green	17	1132.5280	1132.5280
1289	ACTB1_DANRE	Q7ZVI7	Actin_ cytoplasmic 1 OS=Danio rerio OX=7955 GN=actba PE=1 SV=2	Regular	3731.1360	0.00	42109.0434	207	22	37	50.93	840721	0	248014			Green	1287 1782 1783	0	4	Pass1	PepFrag1	None	1132.5269	GYSFTTTAER	GYSFTTTAER	196	10	6.89	45	11	11	7	2	8470.1600	7.4997		16397	7.0	b2b3b3°b4°b5y1y2y3y4y5y5°y6y6°y7y7°y8°y10	12.0940	1000	120.9	80.9	0.1141	Green	17	1132.5280	1132.5280
1289	ACTB1_DANRE	Q7ZVI7	Actin_ cytoplasmic 1 OS=Danio rerio OX=7955 GN=actba PE=1 SV=2	Regular	3731.1360	0.00	42109.0434	207	22	37	50.93	840721	0	248014			Green	1287 1782 1783	0	4	Pass1	PepFrag1	None	1132.5269	GYSFTTTAER	GYSFTTTAER	196	10	6.89	45	11	11	7	2	8470.1600	7.4997		16397	7.0	b2b3b3°b4°b5y1y2y3y4y5y5°y6y6°y7y7°y8°y10	12.0940	1000	120.9	80.9	0.1141	Green	17	1132.5280	1132.5280
1289	ACTB1_DANRE	Q7ZVI7	Actin_ cytoplasmic 1 OS=Danio rerio OX=7955 GN=actba PE=1 SV=2	Regular	3731.1360	0.00	42109.0434	207	22	37	50.93	840721	0	248014			Green	1287 1782 1783	0	4	Pass1	PepFrag1	None	1132.5269	GYSFTTTAER	GYSFTTTAER	196	10	6.89	45	11	11	7	2	8470.1600	7.4997		16397	7.0	b2b3b3°b4°b5y1y2y3y4y5y5°y6y6°y7y7°y8°y10	12.0940	1000	120.9	80.9	0.1141	Green	17	1132.5280	1132.5280
1289	ACTB1_DANRE	Q7ZVI7	Actin_ cytoplasmic 1 OS=Danio rerio OX=7955 GN=actba PE=1 SV=2	Regular	3731.1360	0.00	42109.0434	207	22	37	50.93	840721	0	248014			Green	1287 1782 1783	0	4	Pass1	PepFrag1	None	1132.5269	GYSFTTTAER	GYSFTTTAER	196	10	6.89	45	11	11	7	2	8470.1600	7.4997		16397	7.0	b2b3b3°b4°b5y1y2y3y4y5y5°y6y6°y7y7°y8°y10	12.0940	1000	120.9	80.9	0.1141	Green	17	1132.5280	1132.5280
1289	ACTB1_DANRE	Q7ZVI7	Actin_ cytoplasmic 1 OS=Danio rerio OX=7955 GN=actba PE=1 SV=2	Regular	3731.1360	0.00	42109.0434	207	22	37	50.93	840721	0	248014			Green	1287 1782 1783	0	4	Pass1	PepFrag1	None	1132.5269	GYSFTTTAER	GYSFTTTAER	196	10	6.89	45	11	11	7	2	8470.1600	7.4997		16397	7.0	b2b3b3°b4°b5y1y2y3y4y5y5°y6y6°y7y7°y8°y10	12.0940	1000	120.9	80.9	0.1141	Green	17	1132.5280	1132.5280
1289	ACTB1_DANRE	Q7ZVI7	Actin_ cytoplasmic 1 OS=Danio rerio OX=7955 GN=actba PE=1 SV=2	Regular	3731.1360	0.00	42109.0434	207	22	37	50.93	840721	0	248014			Green	1287 1782 1783	0	4	Pass1	PepFrag1	None	1132.5269	GYSFTTTAER	GYSFTTTAER	196	10	6.89	45	11	11	7	2	8470.1600	7.4997		16397	7.0	b2b3b3°b4°b5y1y2y3y4y5y5°y6y6°y7y7°y8°y10	12.0940	1000	120.9	80.9	0.1141	Green	17	1132.5280	1132.5280
1289	ACTB1_DANRE	Q7ZVI7	Actin_ cytoplasmic 1 OS=Danio rerio OX=7955 GN=actba PE=1 SV=2	Regular	3731.1360	0.00	42109.0434	207	22	37	50.93	840721	0	248014			Green	1287 1782 1783	0	4	Pass1	PepFrag1	None	1132.5269	GYSFTTTAER	GYSFTTTAER	196	10	6.89	45	11	11	7	2	8470.1600	7.4997		16397	7.0	b2b3b3°b4°b5y1y2y3y4y5y5°y6y6°y7y7°y8°y10	12.0940	1000	120.9	80.9	0.1141	Green	17	1132.5280	1132.5280
1289	ACTB1_DANRE	Q7ZVI7	Actin_ cytoplasmic 1 OS=Danio rerio OX=7955 GN=actba PE=1 SV=2	Regular	3731.1360	0.00	42109.0434	207	22	37	50.93	840721	0	248014			Green	1287 1782 1783	0	4	Pass1	PepFrag1	None	1132.5269	GYSFTTTAER	GYSFTTTAER	196	10	6.89	45	11	11	7	2	8470.1600	7.4997		16397	7.0	b2b3b3°b4°b5y1y2y3y4y5y5°y6y6°y7y7°y8°y10	12.0940	1000	120.9	80.9	0.1141	Green	17	1132.5280	1132.5280
1289	ACTB1_DANRE	Q7ZVI7	Actin_ cytoplasmic 1 OS=Danio rerio OX=7955 GN=actba PE=1 SV=2	Regular	3731.1360	0.00	42109.0434	207	22	37	50.93	840721	0	248014			Green	1287 1782 1783	0	4	Pass1	PepFrag1	None	1132.5269	GYSFTTTAER	GYSFTTTAER	196	10	6.89	45	11	11	7	2	8470.1600	7.4997		16397	7.0	b2b3b3°b4°b5y1y2y3y4y5y5°y6y6°y7y7°y8°y10	12.0940	1000	120.9	80.9	0.1141	Green	17	1132.5280	1132.5280
1289	ACTB1_DANRE	Q7ZVI7	Actin_ cytoplasmic 1 OS=Danio rerio OX=7955 GN=actba PE=1 SV=2	Regular	3731.1360	0.00	42109.0434	207	22	37	50.93	840721	0	248014			Green	1287 1782 1783	0	4	Pass1	PepFrag1	None	1132.5269	GYSFTTTAER	GYSFTTTAER	196	10	6.89	45	11	11	7	2	8470.1600	7.4997		16397	7.0	b2b3b3°b4°b5y1y2y3y4y5y5°y6y6°y7y7°y8°y10	12.0940	1000	120.9	80.9	0.1141	Green	17	1132.5280	1132.5280
1289	ACTB1_DANRE	Q7ZVI7	Actin_ cytoplasmic 1 OS=Danio rerio OX=7955 GN=actba PE=1 SV=2	Regular	3731.1360	0.00	42109.0434	207	22	37	50.93	840721	0	248014			Green	923 928 1287 1782 1783	0	5	Pass1	PepFrag1	None	998.4863	DLTDYLMK	DLTDYLMK	183	8	3.88	61	8	8	5	1	4631.3690	7.2376		18028	5.2	b2b5°b6°y1y2y3y4y5y6y8	15.1694	923	114.611299011537	74.6112990115366	0.0656	Green	68	998.4850	998.4850
1289	ACTB1_DANRE	Q7ZVI7	Actin_ cytoplasmic 1 OS=Danio rerio OX=7955 GN=actba PE=1 SV=2	Regular	3731.1360	0.00	42109.0434	207	22	37	50.93	840721	0	248014			Green	923 928 1287 1782 1783	0	5	Pass1	PepFrag1	None	998.4863	DLTDYLMK	DLTDYLMK	183	8	3.88	61	8	8	5	1	4631.3690	7.2376		18028	5.2	b2b5°b6°y1y2y3y4y5y6y8	15.1694	923	114.611299011537	74.6112990115366	0.0656	Green	68	998.4850	998.4850
1289	ACTB1_DANRE	Q7ZVI7	Actin_ cytoplasmic 1 OS=Danio rerio OX=7955 GN=actba PE=1 SV=2	Regular	3731.1360	0.00	42109.0434	207	22	37	50.93	840721	0	248014			Green	923 928 1287 1782 1783	0	5	Pass1	PepFrag1	None	998.4863	DLTDYLMK	DLTDYLMK	183	8	3.88	61	8	8	5	1	4631.3690	7.2376		18028	5.2	b2b5°b6°y1y2y3y4y5y6y8	15.1694	923	114.611299011537	74.6112990115366	0.0656	Green	68	998.4850	998.4850
1289	ACTB1_DANRE	Q7ZVI7	Actin_ cytoplasmic 1 OS=Danio rerio OX=7955 GN=actba PE=1 SV=2	Regular	3731.1360	0.00	42109.0434	207	22	37	50.93	840721	0	248014			Green	923 928 1287 1782 1783	0	5	Pass1	PepFrag1	None	998.4863	DLTDYLMK	DLTDYLMK	183	8	3.88	61	8	8	5	1	4631.3690	7.2376		18028	5.2	b2b5°b6°y1y2y3y4y5y6y8	15.1694	923	114.611299011537	74.6112990115366	0.0656	Green	68	998.4850	998.4850
1289	ACTB1_DANRE	Q7ZVI7	Actin_ cytoplasmic 1 OS=Danio rerio OX=7955 GN=actba PE=1 SV=2	Regular	3731.1360	0.00	42109.0434	207	22	37	50.93	840721	0	248014			Green	923 928 1287 1782 1783	0	5	Pass1	PepFrag1	None	998.4863	DLTDYLMK	DLTDYLMK	183	8	3.88	61	8	8	5	1	4631.3690	7.2376		18028	5.2	b2b5°b6°y1y2y3y4y5y6y8	15.1694	923	114.611299011537	74.6112990115366	0.0656	Green	68	998.4850	998.4850
1289	ACTB1_DANRE	Q7ZVI7	Actin_ cytoplasmic 1 OS=Danio rerio OX=7955 GN=actba PE=1 SV=2	Regular	3731.1360	0.00	42109.0434	207	22	37	50.93	840721	0	248014			Green	923 928 1287 1782 1783	0	5	Pass1	PepFrag1	None	998.4863	DLTDYLMK	DLTDYLMK	183	8	3.88	61	8	8	5	1	4631.3690	7.2376		18028	5.2	b2b5°b6°y1y2y3y4y5y6y8	15.1694	923	114.611299011537	74.6112990115366	0.0656	Green	68	998.4850	998.4850
1289	ACTB1_DANRE	Q7ZVI7	Actin_ cytoplasmic 1 OS=Danio rerio OX=7955 GN=actba PE=1 SV=2	Regular	3731.1360	0.00	42109.0434	207	22	37	50.93	840721	0	248014			Green	923 928 1287 1782 1783	0	5	Pass1	PepFrag1	None	998.4863	DLTDYLMK	DLTDYLMK	183	8	3.88	61	8	8	5	1	4631.3690	7.2376		18028	5.2	b2b5°b6°y1y2y3y4y5y6y8	15.1694	923	114.611299011537	74.6112990115366	0.0656	Green	68	998.4850	998.4850
1289	ACTB1_DANRE	Q7ZVI7	Actin_ cytoplasmic 1 OS=Danio rerio OX=7955 GN=actba PE=1 SV=2	Regular	3731.1360	0.00	42109.0434	207	22	37	50.93	840721	0	248014			Green	923 928 1287 1782 1783	0	5	Pass1	PepFrag1	None	998.4863	DLTDYLMK	DLTDYLMK	183	8	3.88	61	8	8	5	1	4631.3690	7.2376		18028	5.2	b2b5°b6°y1y2y3y4y5y6y8	15.1694	923	114.611299011537	74.6112990115366	0.0656	Green	68	998.4850	998.4850
1289	ACTB1_DANRE	Q7ZVI7	Actin_ cytoplasmic 1 OS=Danio rerio OX=7955 GN=actba PE=1 SV=2	Regular	3731.1360	0.00	42109.0434	207	22	37	50.93	840721	0	248014			Green	923 928 1287 1782 1783	0	5	Pass1	PepFrag1	None	998.4863	DLTDYLMK	DLTDYLMK	183	8	3.88	61	8	8	5	1	4631.3690	7.2376		18028	5.2	b2b5°b6°y1y2y3y4y5y6y8	15.1694	923	114.611299011537	74.6112990115366	0.0656	Green	68	998.4850	998.4850
1289	ACTB1_DANRE	Q7ZVI7	Actin_ cytoplasmic 1 OS=Danio rerio OX=7955 GN=actba PE=1 SV=2	Regular	3731.1360	0.00	42109.0434	207	22	37	50.93	840721	0	248014			Green	923 928 1287 1782 1783	0	5	Pass1	PepFrag1	None	998.4863	DLTDYLMK	DLTDYLMK	183	8	3.88	61	8	8	5	1	4631.3690	7.2376		18028	5.2	b2b5°b6°y1y2y3y4y5y6y8	15.1694	923	114.611299011537	74.6112990115366	0.0656	Green	68	998.4850	998.4850
1289	ACTB1_DANRE	Q7ZVI7	Actin_ cytoplasmic 1 OS=Danio rerio OX=7955 GN=actba PE=1 SV=2	Regular	3731.1360	0.00	42109.0434	207	22	37	50.93	840721	0	248014			Green	923 928 1287 1782 1783	0	6	Pass1	PepFrag1	None	976.4483	AGFAGDDAPR	AGFAGDDAPR	18	10	3.88	56	13	13	11	3	9272.0200	7.5390	Identified	14407	5.5	b2b3b4y1y2y3y4y5y6y7y8y9y10	11.3835	852	108.655745869932	68.6557458699324	0.0607	Green	6	976.4483	976.4483
1289	ACTB1_DANRE	Q7ZVI7	Actin_ cytoplasmic 1 OS=Danio rerio OX=7955 GN=actba PE=1 SV=2	Regular	3731.1360	0.00	42109.0434	207	22	37	50.93	840721	0	248014			Green	923 928 1287 1782 1783	0	6	Pass1	PepFrag1	None	976.4483	AGFAGDDAPR	AGFAGDDAPR	18	10	3.88	56	13	13	11	3	9272.0200	7.5390	Identified	14407	5.5	b2b3b4y1y2y3y4y5y6y7y8y9y10	11.3835	852	108.655745869932	68.6557458699324	0.0607	Green	6	976.4483	976.4483
1289	ACTB1_DANRE	Q7ZVI7	Actin_ cytoplasmic 1 OS=Danio rerio OX=7955 GN=actba PE=1 SV=2	Regular	3731.1360	0.00	42109.0434	207	22	37	50.93	840721	0	248014			Green	923 928 1287 1782 1783	0	6	Pass1	PepFrag1	None	976.4483	AGFAGDDAPR	AGFAGDDAPR	18	10	3.88	56	13	13	11	3	9272.0200	7.5390	Identified	14407	5.5	b2b3b4y1y2y3y4y5y6y7y8y9y10	11.3835	852	108.655745869932	68.6557458699324	0.0607	Green	6	976.4483	976.4483
1289	ACTB1_DANRE	Q7ZVI7	Actin_ cytoplasmic 1 OS=Danio rerio OX=7955 GN=actba PE=1 SV=2	Regular	3731.1360	0.00	42109.0434	207	22	37	50.93	840721	0	248014			Green	923 928 1287 1782 1783	0	6	Pass1	PepFrag1	None	976.4483	AGFAGDDAPR	AGFAGDDAPR	18	10	3.88	56	13	13	11	3	9272.0200	7.5390	Identified	14407	5.5	b2b3b4y1y2y3y4y5y6y7y8y9y10	11.3835	852	108.655745869932	68.6557458699324	0.0607	Green	6	976.4483	976.4483
1289	ACTB1_DANRE	Q7ZVI7	Actin_ cytoplasmic 1 OS=Danio rerio OX=7955 GN=actba PE=1 SV=2	Regular	3731.1360	0.00	42109.0434	207	22	37	50.93	840721	0	248014			Green	923 928 1287 1782 1783	0	6	Pass1	PepFrag1	None	976.4483	AGFAGDDAPR	AGFAGDDAPR	18	10	3.88	56	13	13	11	3	9272.0200	7.5390	Identified	14407	5.5	b2b3b4y1y2y3y4y5y6y7y8y9y10	11.3835	852	108.655745869932	68.6557458699324	0.0607	Green	6	976.4483	976.4483
1289	ACTB1_DANRE	Q7ZVI7	Actin_ cytoplasmic 1 OS=Danio rerio OX=7955 GN=actba PE=1 SV=2	Regular	3731.1360	0.00	42109.0434	207	22	37	50.93	840721	0	248014			Green	923 928 1287 1782 1783	0	6	Pass1	PepFrag1	None	976.4483	AGFAGDDAPR	AGFAGDDAPR	18	10	3.88	56	13	13	11	3	9272.0200	7.5390	Identified	14407	5.5	b2b3b4y1y2y3y4y5y6y7y8y9y10	11.3835	852	108.655745869932	68.6557458699324	0.0607	Green	6	976.4483	976.4483
1289	ACTB1_DANRE	Q7ZVI7	Actin_ cytoplasmic 1 OS=Danio rerio OX=7955 GN=actba PE=1 SV=2	Regular	3731.1360	0.00	42109.0434	207	22	37	50.93	840721	0	248014			Green	923 928 1287 1782 1783	0	6	Pass1	PepFrag1	None	976.4483	AGFAGDDAPR	AGFAGDDAPR	18	10	3.88	56	13	13	11	3	9272.0200	7.5390	Identified	14407	5.5	b2b3b4y1y2y3y4y5y6y7y8y9y10	11.3835	852	108.655745869932	68.6557458699324	0.0607	Green	6	976.4483	976.4483
1289	ACTB1_DANRE	Q7ZVI7	Actin_ cytoplasmic 1 OS=Danio rerio OX=7955 GN=actba PE=1 SV=2	Regular	3731.1360	0.00	42109.0434	207	22	37	50.93	840721	0	248014			Green	923 928 1287 1782 1783	0	6	Pass1	PepFrag1	None	976.4483	AGFAGDDAPR	AGFAGDDAPR	18	10	3.88	56	13	13	11	3	9272.0200	7.5390	Identified	14407	5.5	b2b3b4y1y2y3y4y5y6y7y8y9y10	11.3835	852	108.655745869932	68.6557458699324	0.0607	Green	6	976.4483	976.4483
1289	ACTB1_DANRE	Q7ZVI7	Actin_ cytoplasmic 1 OS=Danio rerio OX=7955 GN=actba PE=1 SV=2	Regular	3731.1360	0.00	42109.0434	207	22	37	50.93	840721	0	248014			Green	923 928 1287 1782 1783	0	6	Pass1	PepFrag1	None	976.4483	AGFAGDDAPR	AGFAGDDAPR	18	10	3.88	56	13	13	11	3	9272.0200	7.5390	Identified	14407	5.5	b2b3b4y1y2y3y4y5y6y7y8y9y10	11.3835	852	108.655745869932	68.6557458699324	0.0607	Green	6	976.4483	976.4483
1289	ACTB1_DANRE	Q7ZVI7	Actin_ cytoplasmic 1 OS=Danio rerio OX=7955 GN=actba PE=1 SV=2	Regular	3731.1360	0.00	42109.0434	207	22	37	50.93	840721	0	248014			Green	923 928 1287 1782 1783	0	6	Pass1	PepFrag1	None	976.4483	AGFAGDDAPR	AGFAGDDAPR	18	10	3.88	56	13	13	11	3	9272.0200	7.5390	Identified	14407	5.5	b2b3b4y1y2y3y4y5y6y7y8y9y10	11.3835	852	108.655745869932	68.6557458699324	0.0607	Green	6	976.4483	976.4483
1289	ACTB1_DANRE	Q7ZVI7	Actin_ cytoplasmic 1 OS=Danio rerio OX=7955 GN=actba PE=1 SV=2	Regular	3731.1360	0.00	42109.0434	207	22	37	50.93	840721	0	248014			Green	923 928 1287 1782 1783	0	6	Pass1	PepFrag1	None	976.4483	AGFAGDDAPR	AGFAGDDAPR	18	10	3.88	56	13	13	11	3	9272.0200	7.5390	Identified	14407	5.5	b2b3b4y1y2y3y4y5y6y7y8y9y10	11.3835	852	108.655745869932	68.6557458699324	0.0607	Green	6	976.4483	976.4483
1289	ACTB1_DANRE	Q7ZVI7	Actin_ cytoplasmic 1 OS=Danio rerio OX=7955 GN=actba PE=1 SV=2	Regular	3731.1360	0.00	42109.0434	207	22	37	50.93	840721	0	248014			Green	923 928 1287 1782 1783	0	6	Pass1	PepFrag1	None	976.4483	AGFAGDDAPR	AGFAGDDAPR	18	10	3.88	56	13	13	11	3	9272.0200	7.5390	Identified	14407	5.5	b2b3b4y1y2y3y4y5y6y7y8y9y10	11.3835	852	108.655745869932	68.6557458699324	0.0607	Green	6	976.4483	976.4483
1289	ACTB1_DANRE	Q7ZVI7	Actin_ cytoplasmic 1 OS=Danio rerio OX=7955 GN=actba PE=1 SV=2	Regular	3731.1360	0.00	42109.0434	207	22	37	50.93	840721	0	248014			Green	923 928 1287 1782 1783	0	6	Pass1	PepFrag1	None	976.4483	AGFAGDDAPR	AGFAGDDAPR	18	10	3.88	56	13	13	11	3	9272.0200	7.5390	Identified	14407	5.5	b2b3b4y1y2y3y4y5y6y7y8y9y10	11.3835	852	108.655745869932	68.6557458699324	0.0607	Green	6	976.4483	976.4483
1289	ACTB1_DANRE	Q7ZVI7	Actin_ cytoplasmic 1 OS=Danio rerio OX=7955 GN=actba PE=1 SV=2	Regular	3731.1360	0.00	42109.0434	207	22	37	50.93	840721	0	248014			Green	1287 1782 1783	0	7	Pass1	PepFrag1	None	2215.0700	DLYANTVLSGGTTMYPGIADR	DLYANTVLSGGTTMYPGIADR	291	21	3.88	50	12	12	6	2	3826.2850	7.1546	Identified	15285	5.8	b7b7*b7°b15y3y6y7y8y9y11y12y13y14y21	15.6577	2029	193.767528053907	153.767528053907	0.0328	Green	78	2215.0668	2215.0668
1289	ACTB1_DANRE	Q7ZVI7	Actin_ cytoplasmic 1 OS=Danio rerio OX=7955 GN=actba PE=1 SV=2	Regular	3731.1360	0.00	42109.0434	207	22	37	50.93	840721	0	248014			Green	1287 1782 1783	0	7	Pass1	PepFrag1	None	2215.0700	DLYANTVLSGGTTMYPGIADR	DLYANTVLSGGTTMYPGIADR	291	21	3.88	50	12	12	6	2	3826.2850	7.1546	Identified	15285	5.8	b7b7*b7°b15y3y6y7y8y9y11y12y13y14y21	15.6577	2029	193.767528053907	153.767528053907	0.0328	Green	78	2215.0668	2215.0668
1289	ACTB1_DANRE	Q7ZVI7	Actin_ cytoplasmic 1 OS=Danio rerio OX=7955 GN=actba PE=1 SV=2	Regular	3731.1360	0.00	42109.0434	207	22	37	50.93	840721	0	248014			Green	1287 1782 1783	0	7	Pass1	PepFrag1	None	2215.0700	DLYANTVLSGGTTMYPGIADR	DLYANTVLSGGTTMYPGIADR	291	21	3.88	50	12	12	6	2	3826.2850	7.1546	Identified	15285	5.8	b7b7*b7°b15y3y6y7y8y9y11y12y13y14y21	15.6577	2029	193.767528053907	153.767528053907	0.0328	Green	78	2215.0668	2215.0668
1289	ACTB1_DANRE	Q7ZVI7	Actin_ cytoplasmic 1 OS=Danio rerio OX=7955 GN=actba PE=1 SV=2	Regular	3731.1360	0.00	42109.0434	207	22	37	50.93	840721	0	248014			Green	1287 1782 1783	0	7	Pass1	PepFrag1	None	2215.0700	DLYANTVLSGGTTMYPGIADR	DLYANTVLSGGTTMYPGIADR	291	21	3.88	50	12	12	6	2	3826.2850	7.1546	Identified	15285	5.8	b7b7*b7°b15y3y6y7y8y9y11y12y13y14y21	15.6577	2029	193.767528053907	153.767528053907	0.0328	Green	78	2215.0668	2215.0668
1289	ACTB1_DANRE	Q7ZVI7	Actin_ cytoplasmic 1 OS=Danio rerio OX=7955 GN=actba PE=1 SV=2	Regular	3731.1360	0.00	42109.0434	207	22	37	50.93	840721	0	248014			Green	1287 1782 1783	0	7	Pass1	PepFrag1	None	2215.0700	DLYANTVLSGGTTMYPGIADR	DLYANTVLSGGTTMYPGIADR	291	21	3.88	50	12	12	6	2	3826.2850	7.1546	Identified	15285	5.8	b7b7*b7°b15y3y6y7y8y9y11y12y13y14y21	15.6577	2029	193.767528053907	153.767528053907	0.0328	Green	78	2215.0668	2215.0668
1289	ACTB1_DANRE	Q7ZVI7	Actin_ cytoplasmic 1 OS=Danio rerio OX=7955 GN=actba PE=1 SV=2	Regular	3731.1360	0.00	42109.0434	207	22	37	50.93	840721	0	248014			Green	1287 1782 1783	0	7	Pass1	PepFrag1	None	2215.0700	DLYANTVLSGGTTMYPGIADR	DLYANTVLSGGTTMYPGIADR	291	21	3.88	50	12	12	6	2	3826.2850	7.1546	Identified	15285	5.8	b7b7*b7°b15y3y6y7y8y9y11y12y13y14y21	15.6577	2029	193.767528053907	153.767528053907	0.0328	Green	78	2215.0668	2215.0668
1289	ACTB1_DANRE	Q7ZVI7	Actin_ cytoplasmic 1 OS=Danio rerio OX=7955 GN=actba PE=1 SV=2	Regular	3731.1360	0.00	42109.0434	207	22	37	50.93	840721	0	248014			Green	1287 1782 1783	0	7	Pass1	PepFrag1	None	2215.0700	DLYANTVLSGGTTMYPGIADR	DLYANTVLSGGTTMYPGIADR	291	21	3.88	50	12	12	6	2	3826.2850	7.1546	Identified	15285	5.8	b7b7*b7°b15y3y6y7y8y9y11y12y13y14y21	15.6577	2029	193.767528053907	153.767528053907	0.0328	Green	78	2215.0668	2215.0668
1289	ACTB1_DANRE	Q7ZVI7	Actin_ cytoplasmic 1 OS=Danio rerio OX=7955 GN=actba PE=1 SV=2	Regular	3731.1360	0.00	42109.0434	207	22	37	50.93	840721	0	248014			Green	1287 1782 1783	0	7	Pass1	PepFrag1	None	2215.0700	DLYANTVLSGGTTMYPGIADR	DLYANTVLSGGTTMYPGIADR	291	21	3.88	50	12	12	6	2	3826.2850	7.1546	Identified	15285	5.8	b7b7*b7°b15y3y6y7y8y9y11y12y13y14y21	15.6577	2029	193.767528053907	153.767528053907	0.0328	Green	78	2215.0668	2215.0668
1289	ACTB1_DANRE	Q7ZVI7	Actin_ cytoplasmic 1 OS=Danio rerio OX=7955 GN=actba PE=1 SV=2	Regular	3731.1360	0.00	42109.0434	207	22	37	50.93	840721	0	248014			Green	1287 1782 1783	0	7	Pass1	PepFrag1	None	2215.0700	DLYANTVLSGGTTMYPGIADR	DLYANTVLSGGTTMYPGIADR	291	21	3.88	50	12	12	6	2	3826.2850	7.1546	Identified	15285	5.8	b7b7*b7°b15y3y6y7y8y9y11y12y13y14y21	15.6577	2029	193.767528053907	153.767528053907	0.0328	Green	78	2215.0668	2215.0668
1289	ACTB1_DANRE	Q7ZVI7	Actin_ cytoplasmic 1 OS=Danio rerio OX=7955 GN=actba PE=1 SV=2	Regular	3731.1360	0.00	42109.0434	207	22	37	50.93	840721	0	248014			Green	1287 1782 1783	0	7	Pass1	PepFrag1	None	2215.0700	DLYANTVLSGGTTMYPGIADR	DLYANTVLSGGTTMYPGIADR	291	21	3.88	50	12	12	6	2	3826.2850	7.1546	Identified	15285	5.8	b7b7*b7°b15y3y6y7y8y9y11y12y13y14y21	15.6577	2029	193.767528053907	153.767528053907	0.0328	Green	78	2215.0668	2215.0668
1289	ACTB1_DANRE	Q7ZVI7	Actin_ cytoplasmic 1 OS=Danio rerio OX=7955 GN=actba PE=1 SV=2	Regular	3731.1360	0.00	42109.0434	207	22	37	50.93	840721	0	248014			Green	1287 1782 1783	0	7	Pass1	PepFrag1	None	2215.0700	DLYANTVLSGGTTMYPGIADR	DLYANTVLSGGTTMYPGIADR	291	21	3.88	50	12	12	6	2	3826.2850	7.1546	Identified	15285	5.8	b7b7*b7°b15y3y6y7y8y9y11y12y13y14y21	15.6577	2029	193.767528053907	153.767528053907	0.0328	Green	78	2215.0668	2215.0668
1289	ACTB1_DANRE	Q7ZVI7	Actin_ cytoplasmic 1 OS=Danio rerio OX=7955 GN=actba PE=1 SV=2	Regular	3731.1360	0.00	42109.0434	207	22	37	50.93	840721	0	248014			Green	1287 1782 1783	0	7	Pass1	PepFrag1	None	2215.0700	DLYANTVLSGGTTMYPGIADR	DLYANTVLSGGTTMYPGIADR	291	21	3.88	50	12	12	6	2	3826.2850	7.1546	Identified	15285	5.8	b7b7*b7°b15y3y6y7y8y9y11y12y13y14y21	15.6577	2029	193.767528053907	153.767528053907	0.0328	Green	78	2215.0668	2215.0668
1289	ACTB1_DANRE	Q7ZVI7	Actin_ cytoplasmic 1 OS=Danio rerio OX=7955 GN=actba PE=1 SV=2	Regular	3731.1360	0.00	42109.0434	207	22	37	50.93	840721	0	248014			Green	1287 1782 1783	0	7	Pass1	PepFrag1	None	2215.0700	DLYANTVLSGGTTMYPGIADR	DLYANTVLSGGTTMYPGIADR	291	21	3.88	50	12	12	6	2	3826.2850	7.1546	Identified	15285	5.8	b7b7*b7°b15y3y6y7y8y9y11y12y13y14y21	15.6577	2029	193.767528053907	153.767528053907	0.0328	Green	78	2215.0668	2215.0668
1289	ACTB1_DANRE	Q7ZVI7	Actin_ cytoplasmic 1 OS=Danio rerio OX=7955 GN=actba PE=1 SV=2	Regular	3731.1360	0.00	42109.0434	207	22	37	50.93	840721	0	248014			Green	1287 1782 1783	0	7	Pass1	PepFrag1	None	2215.0700	DLYANTVLSGGTTMYPGIADR	DLYANTVLSGGTTMYPGIADR	291	21	3.88	50	12	12	6	2	3826.2850	7.1546	Identified	15285	5.8	b7b7*b7°b15y3y6y7y8y9y11y12y13y14y21	15.6577	2029	193.767528053907	153.767528053907	0.0328	Green	78	2215.0668	2215.0668
1289	ACTB1_DANRE	Q7ZVI7	Actin_ cytoplasmic 1 OS=Danio rerio OX=7955 GN=actba PE=1 SV=2	Regular	3731.1360	0.00	42109.0434	207	22	37	50.93	840721	0	248014			Green	923 928 1287 1782 1783	0	8	Pass1	PepFrag1	None	1198.7055	AVFPSIVGRPR	AVFPSIVGRPR	28	11	12.48	59	10	10	7	1	2341.7620	6.9414	Identified	17752	4.2	b2y1y2y4y5y6y7y8y9y9°y10	13.3384	1133	131.395222330407	91.3952223304068	0.0258	Green	33	1198.7049	1198.7049
1289	ACTB1_DANRE	Q7ZVI7	Actin_ cytoplasmic 1 OS=Danio rerio OX=7955 GN=actba PE=1 SV=2	Regular	3731.1360	0.00	42109.0434	207	22	37	50.93	840721	0	248014			Green	923 928 1287 1782 1783	0	8	Pass1	PepFrag1	None	1198.7055	AVFPSIVGRPR	AVFPSIVGRPR	28	11	12.48	59	10	10	7	1	2341.7620	6.9414	Identified	17752	4.2	b2y1y2y4y5y6y7y8y9y9°y10	13.3384	1133	131.395222330407	91.3952223304068	0.0258	Green	33	1198.7049	1198.7049
1289	ACTB1_DANRE	Q7ZVI7	Actin_ cytoplasmic 1 OS=Danio rerio OX=7955 GN=actba PE=1 SV=2	Regular	3731.1360	0.00	42109.0434	207	22	37	50.93	840721	0	248014			Green	923 928 1287 1782 1783	0	8	Pass1	PepFrag1	None	1198.7055	AVFPSIVGRPR	AVFPSIVGRPR	28	11	12.48	59	10	10	7	1	2341.7620	6.9414	Identified	17752	4.2	b2y1y2y4y5y6y7y8y9y9°y10	13.3384	1133	131.395222330407	91.3952223304068	0.0258	Green	33	1198.7049	1198.7049
1289	ACTB1_DANRE	Q7ZVI7	Actin_ cytoplasmic 1 OS=Danio rerio OX=7955 GN=actba PE=1 SV=2	Regular	3731.1360	0.00	42109.0434	207	22	37	50.93	840721	0	248014			Green	923 928 1287 1782 1783	0	8	Pass1	PepFrag1	None	1198.7055	AVFPSIVGRPR	AVFPSIVGRPR	28	11	12.48	59	10	10	7	1	2341.7620	6.9414	Identified	17752	4.2	b2y1y2y4y5y6y7y8y9y9°y10	13.3384	1133	131.395222330407	91.3952223304068	0.0258	Green	33	1198.7049	1198.7049
1289	ACTB1_DANRE	Q7ZVI7	Actin_ cytoplasmic 1 OS=Danio rerio OX=7955 GN=actba PE=1 SV=2	Regular	3731.1360	0.00	42109.0434	207	22	37	50.93	840721	0	248014			Green	923 928 1287 1782 1783	0	8	Pass1	PepFrag1	None	1198.7055	AVFPSIVGRPR	AVFPSIVGRPR	28	11	12.48	59	10	10	7	1	2341.7620	6.9414	Identified	17752	4.2	b2y1y2y4y5y6y7y8y9y9°y10	13.3384	1133	131.395222330407	91.3952223304068	0.0258	Green	33	1198.7049	1198.7049
1289	ACTB1_DANRE	Q7ZVI7	Actin_ cytoplasmic 1 OS=Danio rerio OX=7955 GN=actba PE=1 SV=2	Regular	3731.1360	0.00	42109.0434	207	22	37	50.93	840721	0	248014			Green	923 928 1287 1782 1783	0	8	Pass1	PepFrag1	None	1198.7055	AVFPSIVGRPR	AVFPSIVGRPR	28	11	12.48	59	10	10	7	1	2341.7620	6.9414	Identified	17752	4.2	b2y1y2y4y5y6y7y8y9y9°y10	13.3384	1133	131.395222330407	91.3952223304068	0.0258	Green	33	1198.7049	1198.7049
1289	ACTB1_DANRE	Q7ZVI7	Actin_ cytoplasmic 1 OS=Danio rerio OX=7955 GN=actba PE=1 SV=2	Regular	3731.1360	0.00	42109.0434	207	22	37	50.93	840721	0	248014			Green	923 928 1287 1782 1783	0	8	Pass1	PepFrag1	None	1198.7055	AVFPSIVGRPR	AVFPSIVGRPR	28	11	12.48	59	10	10	7	1	2341.7620	6.9414	Identified	17752	4.2	b2y1y2y4y5y6y7y8y9y9°y10	13.3384	1133	131.395222330407	91.3952223304068	0.0258	Green	33	1198.7049	1198.7049
1289	ACTB1_DANRE	Q7ZVI7	Actin_ cytoplasmic 1 OS=Danio rerio OX=7955 GN=actba PE=1 SV=2	Regular	3731.1360	0.00	42109.0434	207	22	37	50.93	840721	0	248014			Green	923 928 1287 1782 1783	0	8	Pass1	PepFrag1	None	1198.7055	AVFPSIVGRPR	AVFPSIVGRPR	28	11	12.48	59	10	10	7	1	2341.7620	6.9414	Identified	17752	4.2	b2y1y2y4y5y6y7y8y9y9°y10	13.3384	1133	131.395222330407	91.3952223304068	0.0258	Green	33	1198.7049	1198.7049
1289	ACTB1_DANRE	Q7ZVI7	Actin_ cytoplasmic 1 OS=Danio rerio OX=7955 GN=actba PE=1 SV=2	Regular	3731.1360	0.00	42109.0434	207	22	37	50.93	840721	0	248014			Green	923 928 1287 1782 1783	0	8	Pass1	PepFrag1	None	1198.7055	AVFPSIVGRPR	AVFPSIVGRPR	28	11	12.48	59	10	10	7	1	2341.7620	6.9414	Identified	17752	4.2	b2y1y2y4y5y6y7y8y9y9°y10	13.3384	1133	131.395222330407	91.3952223304068	0.0258	Green	33	1198.7049	1198.7049
1289	ACTB1_DANRE	Q7ZVI7	Actin_ cytoplasmic 1 OS=Danio rerio OX=7955 GN=actba PE=1 SV=2	Regular	3731.1360	0.00	42109.0434	207	22	37	50.93	840721	0	248014			Green	923 928 1287 1782 1783	0	8	Pass1	PepFrag1	None	1198.7055	AVFPSIVGRPR	AVFPSIVGRPR	28	11	12.48	59	10	10	7	1	2341.7620	6.9414	Identified	17752	4.2	b2y1y2y4y5y6y7y8y9y9°y10	13.3384	1133	131.395222330407	91.3952223304068	0.0258	Green	33	1198.7049	1198.7049
1289	ACTB1_DANRE	Q7ZVI7	Actin_ cytoplasmic 1 OS=Danio rerio OX=7955 GN=actba PE=1 SV=2	Regular	3731.1360	0.00	42109.0434	207	22	37	50.93	840721	0	248014			Green	923 928 1287 1782 1783	0	8	Pass1	PepFrag1	None	1198.7055	AVFPSIVGRPR	AVFPSIVGRPR	28	11	12.48	59	10	10	7	1	2341.7620	6.9414	Identified	17752	4.2	b2y1y2y4y5y6y7y8y9y9°y10	13.3384	1133	131.395222330407	91.3952223304068	0.0258	Green	33	1198.7049	1198.7049
1289	ACTB1_DANRE	Q7ZVI7	Actin_ cytoplasmic 1 OS=Danio rerio OX=7955 GN=actba PE=1 SV=2	Regular	3731.1360	0.00	42109.0434	207	22	37	50.93	840721	0	248014			Green	1287 1782 1783	0	9	Pass1	PepFrag1	None	1516.7027	QEYDESGPSIVHR	QEYDESGPSIVHR	359	13	4.42	44	11	11	7	0	4495.5110	7.2246	Identified	3580	4.1	b2°b4°b13y1y2y3y4y5y6y7y8y10y13y13*	11.5329	1343	147.166956772518	58.1113045150117	0.0207	Green	8	1516.7035	1516.7035
1289	ACTB1_DANRE	Q7ZVI7	Actin_ cytoplasmic 1 OS=Danio rerio OX=7955 GN=actba PE=1 SV=2	Regular	3731.1360	0.00	42109.0434	207	22	37	50.93	840721	0	248014			Green	1287 1782 1783	0	9	Pass1	PepFrag1	None	1516.7027	QEYDESGPSIVHR	QEYDESGPSIVHR	359	13	4.42	44	11	11	7	0	4495.5110	7.2246	Identified	3580	4.1	b2°b4°b13y1y2y3y4y5y6y7y8y10y13y13*	11.5329	1343	147.166956772518	58.1113045150117	0.0207	Green	8	1516.7035	1516.7035
1289	ACTB1_DANRE	Q7ZVI7	Actin_ cytoplasmic 1 OS=Danio rerio OX=7955 GN=actba PE=1 SV=2	Regular	3731.1360	0.00	42109.0434	207	22	37	50.93	840721	0	248014			Green	1287 1782 1783	0	9	Pass1	PepFrag1	None	1516.7027	QEYDESGPSIVHR	QEYDESGPSIVHR	359	13	4.42	44	11	11	7	0	4495.5110	7.2246	Identified	3580	4.1	b2°b4°b13y1y2y3y4y5y6y7y8y10y13y13*	11.5329	1343	147.166956772518	58.1113045150117	0.0207	Green	8	1516.7035	1516.7035
1289	ACTB1_DANRE	Q7ZVI7	Actin_ cytoplasmic 1 OS=Danio rerio OX=7955 GN=actba PE=1 SV=2	Regular	3731.1360	0.00	42109.0434	207	22	37	50.93	840721	0	248014			Green	1287 1782 1783	0	9	Pass1	PepFrag1	None	1516.7027	QEYDESGPSIVHR	QEYDESGPSIVHR	359	13	4.42	44	11	11	7	0	4495.5110	7.2246	Identified	3580	4.1	b2°b4°b13y1y2y3y4y5y6y7y8y10y13y13*	11.5329	1343	147.166956772518	58.1113045150117	0.0207	Green	8	1516.7035	1516.7035
1289	ACTB1_DANRE	Q7ZVI7	Actin_ cytoplasmic 1 OS=Danio rerio OX=7955 GN=actba PE=1 SV=2	Regular	3731.1360	0.00	42109.0434	207	22	37	50.93	840721	0	248014			Green	1287 1782 1783	0	9	Pass1	PepFrag1	None	1516.7027	QEYDESGPSIVHR	QEYDESGPSIVHR	359	13	4.42	44	11	11	7	0	4495.5110	7.2246	Identified	3580	4.1	b2°b4°b13y1y2y3y4y5y6y7y8y10y13y13*	11.5329	1343	147.166956772518	58.1113045150117	0.0207	Green	8	1516.7035	1516.7035
1289	ACTB1_DANRE	Q7ZVI7	Actin_ cytoplasmic 1 OS=Danio rerio OX=7955 GN=actba PE=1 SV=2	Regular	3731.1360	0.00	42109.0434	207	22	37	50.93	840721	0	248014			Green	1287 1782 1783	0	9	Pass1	PepFrag1	None	1516.7027	QEYDESGPSIVHR	QEYDESGPSIVHR	359	13	4.42	44	11	11	7	0	4495.5110	7.2246	Identified	3580	4.1	b2°b4°b13y1y2y3y4y5y6y7y8y10y13y13*	11.5329	1343	147.166956772518	58.1113045150117	0.0207	Green	8	1516.7035	1516.7035
1289	ACTB1_DANRE	Q7ZVI7	Actin_ cytoplasmic 1 OS=Danio rerio OX=7955 GN=actba PE=1 SV=2	Regular	3731.1360	0.00	42109.0434	207	22	37	50.93	840721	0	248014			Green	1287 1782 1783	0	9	Pass1	PepFrag1	None	1516.7027	QEYDESGPSIVHR	QEYDESGPSIVHR	359	13	4.42	44	11	11	7	0	4495.5110	7.2246	Identified	3580	4.1	b2°b4°b13y1y2y3y4y5y6y7y8y10y13y13*	11.5329	1343	147.166956772518	58.1113045150117	0.0207	Green	8	1516.7035	1516.7035
1289	ACTB1_DANRE	Q7ZVI7	Actin_ cytoplasmic 1 OS=Danio rerio OX=7955 GN=actba PE=1 SV=2	Regular	3731.1360	0.00	42109.0434	207	22	37	50.93	840721	0	248014			Green	1287 1782 1783	0	9	Pass1	PepFrag1	None	1516.7027	QEYDESGPSIVHR	QEYDESGPSIVHR	359	13	4.42	44	11	11	7	0	4495.5110	7.2246	Identified	3580	4.1	b2°b4°b13y1y2y3y4y5y6y7y8y10y13y13*	11.5329	1343	147.166956772518	58.1113045150117	0.0207	Green	8	1516.7035	1516.7035
1289	ACTB1_DANRE	Q7ZVI7	Actin_ cytoplasmic 1 OS=Danio rerio OX=7955 GN=actba PE=1 SV=2	Regular	3731.1360	0.00	42109.0434	207	22	37	50.93	840721	0	248014			Green	1287 1782 1783	0	9	Pass1	PepFrag1	None	1516.7027	QEYDESGPSIVHR	QEYDESGPSIVHR	359	13	4.42	44	11	11	7	0	4495.5110	7.2246	Identified	3580	4.1	b2°b4°b13y1y2y3y4y5y6y7y8y10y13y13*	11.5329	1343	147.166956772518	58.1113045150117	0.0207	Green	8	1516.7035	1516.7035
1289	ACTB1_DANRE	Q7ZVI7	Actin_ cytoplasmic 1 OS=Danio rerio OX=7955 GN=actba PE=1 SV=2	Regular	3731.1360	0.00	42109.0434	207	22	37	50.93	840721	0	248014			Green	1287 1782 1783	0	9	Pass1	PepFrag1	None	1516.7027	QEYDESGPSIVHR	QEYDESGPSIVHR	359	13	4.42	44	11	11	7	0	4495.5110	7.2246	Identified	3580	4.1	b2°b4°b13y1y2y3y4y5y6y7y8y10y13y13*	11.5329	1343	147.166956772518	58.1113045150117	0.0207	Green	8	1516.7035	1516.7035
1289	ACTB1_DANRE	Q7ZVI7	Actin_ cytoplasmic 1 OS=Danio rerio OX=7955 GN=actba PE=1 SV=2	Regular	3731.1360	0.00	42109.0434	207	22	37	50.93	840721	0	248014			Green	1287 1782 1783	0	9	Pass1	PepFrag1	None	1516.7027	QEYDESGPSIVHR	QEYDESGPSIVHR	359	13	4.42	44	11	11	7	0	4495.5110	7.2246	Identified	3580	4.1	b2°b4°b13y1y2y3y4y5y6y7y8y10y13y13*	11.5329	1343	147.166956772518	58.1113045150117	0.0207	Green	8	1516.7035	1516.7035
1289	ACTB1_DANRE	Q7ZVI7	Actin_ cytoplasmic 1 OS=Danio rerio OX=7955 GN=actba PE=1 SV=2	Regular	3731.1360	0.00	42109.0434	207	22	37	50.93	840721	0	248014			Green	1287 1782 1783	0	9	Pass1	PepFrag1	None	1516.7027	QEYDESGPSIVHR	QEYDESGPSIVHR	359	13	4.42	44	11	11	7	0	4495.5110	7.2246	Identified	3580	4.1	b2°b4°b13y1y2y3y4y5y6y7y8y10y13y13*	11.5329	1343	147.166956772518	58.1113045150117	0.0207	Green	8	1516.7035	1516.7035
1289	ACTB1_DANRE	Q7ZVI7	Actin_ cytoplasmic 1 OS=Danio rerio OX=7955 GN=actba PE=1 SV=2	Regular	3731.1360	0.00	42109.0434	207	22	37	50.93	840721	0	248014			Green	1287 1782 1783	0	9	Pass1	PepFrag1	None	1516.7027	QEYDESGPSIVHR	QEYDESGPSIVHR	359	13	4.42	44	11	11	7	0	4495.5110	7.2246	Identified	3580	4.1	b2°b4°b13y1y2y3y4y5y6y7y8y10y13y13*	11.5329	1343	147.166956772518	58.1113045150117	0.0207	Green	8	1516.7035	1516.7035
1289	ACTB1_DANRE	Q7ZVI7	Actin_ cytoplasmic 1 OS=Danio rerio OX=7955 GN=actba PE=1 SV=2	Regular	3731.1360	0.00	42109.0434	207	22	37	50.93	840721	0	248014			Green	1287 1782 1783	0	9	Pass1	PepFrag1	None	1516.7027	QEYDESGPSIVHR	QEYDESGPSIVHR	359	13	4.42	44	11	11	7	0	4495.5110	7.2246	Identified	3580	4.1	b2°b4°b13y1y2y3y4y5y6y7y8y10y13y13*	11.5329	1343	147.166956772518	58.1113045150117	0.0207	Green	8	1516.7035	1516.7035
1289	ACTB1_DANRE	Q7ZVI7	Actin_ cytoplasmic 1 OS=Danio rerio OX=7955 GN=actba PE=1 SV=2	Regular	3731.1360	0.00	42109.0434	207	22	37	50.93	840721	0	248014			Green	923 928 1287 1782 1783	0	10	Pass1	PepFrag1	None	1198.5222	DSYVGDEAQSK	DSYVGDEAQSK	50	11	3.69	55	8	8	3	2	3968.4640	7.1705		3816	3.6	b3b3°b4y2y4y5y7y8y11	11.0423	1047	124.659129148931	84.6591291489308	0.0165	Green	4	1198.5231	1198.5231
1289	ACTB1_DANRE	Q7ZVI7	Actin_ cytoplasmic 1 OS=Danio rerio OX=7955 GN=actba PE=1 SV=2	Regular	3731.1360	0.00	42109.0434	207	22	37	50.93	840721	0	248014			Green	923 928 1287 1782 1783	0	10	Pass1	PepFrag1	None	1198.5222	DSYVGDEAQSK	DSYVGDEAQSK	50	11	3.69	55	8	8	3	2	3968.4640	7.1705		3816	3.6	b3b3°b4y2y4y5y7y8y11	11.0423	1047	124.659129148931	84.6591291489308	0.0165	Green	4	1198.5231	1198.5231
1289	ACTB1_DANRE	Q7ZVI7	Actin_ cytoplasmic 1 OS=Danio rerio OX=7955 GN=actba PE=1 SV=2	Regular	3731.1360	0.00	42109.0434	207	22	37	50.93	840721	0	248014			Green	923 928 1287 1782 1783	0	10	Pass1	PepFrag1	None	1198.5222	DSYVGDEAQSK	DSYVGDEAQSK	50	11	3.69	55	8	8	3	2	3968.4640	7.1705		3816	3.6	b3b3°b4y2y4y5y7y8y11	11.0423	1047	124.659129148931	84.6591291489308	0.0165	Green	4	1198.5231	1198.5231
1289	ACTB1_DANRE	Q7ZVI7	Actin_ cytoplasmic 1 OS=Danio rerio OX=7955 GN=actba PE=1 SV=2	Regular	3731.1360	0.00	42109.0434	207	22	37	50.93	840721	0	248014			Green	923 928 1287 1782 1783	0	10	Pass1	PepFrag1	None	1198.5222	DSYVGDEAQSK	DSYVGDEAQSK	50	11	3.69	55	8	8	3	2	3968.4640	7.1705		3816	3.6	b3b3°b4y2y4y5y7y8y11	11.0423	1047	124.659129148931	84.6591291489308	0.0165	Green	4	1198.5231	1198.5231
1289	ACTB1_DANRE	Q7ZVI7	Actin_ cytoplasmic 1 OS=Danio rerio OX=7955 GN=actba PE=1 SV=2	Regular	3731.1360	0.00	42109.0434	207	22	37	50.93	840721	0	248014			Green	923 928 1287 1782 1783	0	10	Pass1	PepFrag1	None	1198.5222	DSYVGDEAQSK	DSYVGDEAQSK	50	11	3.69	55	8	8	3	2	3968.4640	7.1705		3816	3.6	b3b3°b4y2y4y5y7y8y11	11.0423	1047	124.659129148931	84.6591291489308	0.0165	Green	4	1198.5231	1198.5231
1289	ACTB1_DANRE	Q7ZVI7	Actin_ cytoplasmic 1 OS=Danio rerio OX=7955 GN=actba PE=1 SV=2	Regular	3731.1360	0.00	42109.0434	207	22	37	50.93	840721	0	248014			Green	923 928 1287 1782 1783	0	10	Pass1	PepFrag1	None	1198.5222	DSYVGDEAQSK	DSYVGDEAQSK	50	11	3.69	55	8	8	3	2	3968.4640	7.1705		3816	3.6	b3b3°b4y2y4y5y7y8y11	11.0423	1047	124.659129148931	84.6591291489308	0.0165	Green	4	1198.5231	1198.5231
1289	ACTB1_DANRE	Q7ZVI7	Actin_ cytoplasmic 1 OS=Danio rerio OX=7955 GN=actba PE=1 SV=2	Regular	3731.1360	0.00	42109.0434	207	22	37	50.93	840721	0	248014			Green	923 928 1287 1782 1783	0	10	Pass1	PepFrag1	None	1198.5222	DSYVGDEAQSK	DSYVGDEAQSK	50	11	3.69	55	8	8	3	2	3968.4640	7.1705		3816	3.6	b3b3°b4y2y4y5y7y8y11	11.0423	1047	124.659129148931	84.6591291489308	0.0165	Green	4	1198.5231	1198.5231
1289	ACTB1_DANRE	Q7ZVI7	Actin_ cytoplasmic 1 OS=Danio rerio OX=7955 GN=actba PE=1 SV=2	Regular	3731.1360	0.00	42109.0434	207	22	37	50.93	840721	0	248014			Green	923 928 1287 1782 1783	0	10	Pass1	PepFrag1	None	1198.5222	DSYVGDEAQSK	DSYVGDEAQSK	50	11	3.69	55	8	8	3	2	3968.4640	7.1705		3816	3.6	b3b3°b4y2y4y5y7y8y11	11.0423	1047	124.659129148931	84.6591291489308	0.0165	Green	4	1198.5231	1198.5231
1289	ACTB1_DANRE	Q7ZVI7	Actin_ cytoplasmic 1 OS=Danio rerio OX=7955 GN=actba PE=1 SV=2	Regular	3731.1360	0.00	42109.0434	207	22	37	50.93	840721	0	248014			Green	923 928 1287 1782 1783	0	10	Pass1	PepFrag1	None	1198.5222	DSYVGDEAQSK	DSYVGDEAQSK	50	11	3.69	55	8	8	3	2	3968.4640	7.1705		3816	3.6	b3b3°b4y2y4y5y7y8y11	11.0423	1047	124.659129148931	84.6591291489308	0.0165	Green	4	1198.5231	1198.5231
1289	ACTB1_DANRE	Q7ZVI7	Actin_ cytoplasmic 1 OS=Danio rerio OX=7955 GN=actba PE=1 SV=2	Regular	3731.1360	0.00	42109.0434	207	22	37	50.93	840721	0	248014			Green	923 928 1287 1782 1783	0	11	Pass1	PepFrag1	None	644.4341	GILTLK	GILTLK	62	6	10.20	63	7	7	4	2	2329.3700	6.9391		14310	2.5	b3b4b4°y1y2y3y4y4°y6	13.4089	648	90.5335683145111	141.067136629022	0.0118	Green	36	644.4321	644.4321
1289	ACTB1_DANRE	Q7ZVI7	Actin_ cytoplasmic 1 OS=Danio rerio OX=7955 GN=actba PE=1 SV=2	Regular	3731.1360	0.00	42109.0434	207	22	37	50.93	840721	0	248014			Green	923 928 1287 1782 1783	0	11	Pass1	PepFrag1	None	644.4341	GILTLK	GILTLK	62	6	10.20	63	7	7	4	2	2329.3700	6.9391		14310	2.5	b3b4b4°y1y2y3y4y4°y6	13.4089	648	90.5335683145111	141.067136629022	0.0118	Green	36	644.4321	644.4321
1289	ACTB1_DANRE	Q7ZVI7	Actin_ cytoplasmic 1 OS=Danio rerio OX=7955 GN=actba PE=1 SV=2	Regular	3731.1360	0.00	42109.0434	207	22	37	50.93	840721	0	248014			Green	923 928 1287 1782 1783	0	11	Pass1	PepFrag1	None	644.4341	GILTLK	GILTLK	62	6	10.20	63	7	7	4	2	2329.3700	6.9391		14310	2.5	b3b4b4°y1y2y3y4y4°y6	13.4089	648	90.5335683145111	141.067136629022	0.0118	Green	36	644.4321	644.4321
1289	ACTB1_DANRE	Q7ZVI7	Actin_ cytoplasmic 1 OS=Danio rerio OX=7955 GN=actba PE=1 SV=2	Regular	3731.1360	0.00	42109.0434	207	22	37	50.93	840721	0	248014			Green	923 928 1287 1782 1783	0	11	Pass1	PepFrag1	None	644.4341	GILTLK	GILTLK	62	6	10.20	63	7	7	4	2	2329.3700	6.9391		14310	2.5	b3b4b4°y1y2y3y4y4°y6	13.4089	648	90.5335683145111	141.067136629022	0.0118	Green	36	644.4321	644.4321
1289	ACTB1_DANRE	Q7ZVI7	Actin_ cytoplasmic 1 OS=Danio rerio OX=7955 GN=actba PE=1 SV=2	Regular	3731.1360	0.00	42109.0434	207	22	37	50.93	840721	0	248014			Green	923 928 1287 1782 1783	0	11	Pass1	PepFrag1	None	644.4341	GILTLK	GILTLK	62	6	10.20	63	7	7	4	2	2329.3700	6.9391		14310	2.5	b3b4b4°y1y2y3y4y4°y6	13.4089	648	90.5335683145111	141.067136629022	0.0118	Green	36	644.4321	644.4321
1289	ACTB1_DANRE	Q7ZVI7	Actin_ cytoplasmic 1 OS=Danio rerio OX=7955 GN=actba PE=1 SV=2	Regular	3731.1360	0.00	42109.0434	207	22	37	50.93	840721	0	248014			Green	923 928 1287 1782 1783	0	11	Pass1	PepFrag1	None	644.4341	GILTLK	GILTLK	62	6	10.20	63	7	7	4	2	2329.3700	6.9391		14310	2.5	b3b4b4°y1y2y3y4y4°y6	13.4089	648	90.5335683145111	141.067136629022	0.0118	Green	36	644.4321	644.4321
1289	ACTB1_DANRE	Q7ZVI7	Actin_ cytoplasmic 1 OS=Danio rerio OX=7955 GN=actba PE=1 SV=2	Regular	3731.1360	0.00	42109.0434	207	22	37	50.93	840721	0	248014			Green	923 928 1287 1782 1783	0	11	Pass1	PepFrag1	None	644.4341	GILTLK	GILTLK	62	6	10.20	63	7	7	4	2	2329.3700	6.9391		14310	2.5	b3b4b4°y1y2y3y4y4°y6	13.4089	648	90.5335683145111	141.067136629022	0.0118	Green	36	644.4321	644.4321
1289	ACTB1_DANRE	Q7ZVI7	Actin_ cytoplasmic 1 OS=Danio rerio OX=7955 GN=actba PE=1 SV=2	Regular	3731.1360	0.00	42109.0434	207	22	37	50.93	840721	0	248014			Green	923 928 1287 1782 1783	0	11	Pass1	PepFrag1	None	644.4341	GILTLK	GILTLK	62	6	10.20	63	7	7	4	2	2329.3700	6.9391		14310	2.5	b3b4b4°y1y2y3y4y4°y6	13.4089	648	90.5335683145111	141.067136629022	0.0118	Green	36	644.4321	644.4321
1289	ACTB1_DANRE	Q7ZVI7	Actin_ cytoplasmic 1 OS=Danio rerio OX=7955 GN=actba PE=1 SV=2	Regular	3731.1360	0.00	42109.0434	207	22	37	50.93	840721	0	248014			Green	923 928 1287 1782 1783	0	11	Pass1	PepFrag1	None	644.4341	GILTLK	GILTLK	62	6	10.20	63	7	7	4	2	2329.3700	6.9391		14310	2.5	b3b4b4°y1y2y3y4y4°y6	13.4089	648	90.5335683145111	141.067136629022	0.0118	Green	36	644.4321	644.4321
1289	ACTB1_DANRE	Q7ZVI7	Actin_ cytoplasmic 1 OS=Danio rerio OX=7955 GN=actba PE=1 SV=2	Regular	3731.1360	0.00	42109.0434	207	22	37	50.93	840721	0	248014			Green	1287 1782 1783	0	12	Pass1	PepFrag1	None	3183.6143	TTGIVMDSGDGVTHTVPIYEGYALPHAILR	TTGIVMDSGDGVTHTVPIYEGYALPHAILR	147	30	5.13	49	7	7	2	0	4551.4220	7.2300	Identified	7392	4.4	y6y14y24y25y26y28y30	15.6426	2967	249.63453421551	84.8172671077549	0.0105	Green	76	3183.6122	3183.6122
1289	ACTB1_DANRE	Q7ZVI7	Actin_ cytoplasmic 1 OS=Danio rerio OX=7955 GN=actba PE=1 SV=2	Regular	3731.1360	0.00	42109.0434	207	22	37	50.93	840721	0	248014			Green	1287 1782 1783	0	12	Pass1	PepFrag1	None	3183.6143	TTGIVMDSGDGVTHTVPIYEGYALPHAILR	TTGIVMDSGDGVTHTVPIYEGYALPHAILR	147	30	5.13	49	7	7	2	0	4551.4220	7.2300	Identified	7392	4.4	y6y14y24y25y26y28y30	15.6426	2967	249.63453421551	84.8172671077549	0.0105	Green	76	3183.6122	3183.6122
1289	ACTB1_DANRE	Q7ZVI7	Actin_ cytoplasmic 1 OS=Danio rerio OX=7955 GN=actba PE=1 SV=2	Regular	3731.1360	0.00	42109.0434	207	22	37	50.93	840721	0	248014			Green	1287 1782 1783	0	12	Pass1	PepFrag1	None	3183.6143	TTGIVMDSGDGVTHTVPIYEGYALPHAILR	TTGIVMDSGDGVTHTVPIYEGYALPHAILR	147	30	5.13	49	7	7	2	0	4551.4220	7.2300	Identified	7392	4.4	y6y14y24y25y26y28y30	15.6426	2967	249.63453421551	84.8172671077549	0.0105	Green	76	3183.6122	3183.6122
1289	ACTB1_DANRE	Q7ZVI7	Actin_ cytoplasmic 1 OS=Danio rerio OX=7955 GN=actba PE=1 SV=2	Regular	3731.1360	0.00	42109.0434	207	22	37	50.93	840721	0	248014			Green	1287 1782 1783	0	12	Pass1	PepFrag1	None	3183.6143	TTGIVMDSGDGVTHTVPIYEGYALPHAILR	TTGIVMDSGDGVTHTVPIYEGYALPHAILR	147	30	5.13	49	7	7	2	0	4551.4220	7.2300	Identified	7392	4.4	y6y14y24y25y26y28y30	15.6426	2967	249.63453421551	84.8172671077549	0.0105	Green	76	3183.6122	3183.6122
1289	ACTB1_DANRE	Q7ZVI7	Actin_ cytoplasmic 1 OS=Danio rerio OX=7955 GN=actba PE=1 SV=2	Regular	3731.1360	0.00	42109.0434	207	22	37	50.93	840721	0	248014			Green	1287 1782 1783	0	12	Pass1	PepFrag1	None	3183.6143	TTGIVMDSGDGVTHTVPIYEGYALPHAILR	TTGIVMDSGDGVTHTVPIYEGYALPHAILR	147	30	5.13	49	7	7	2	0	4551.4220	7.2300	Identified	7392	4.4	y6y14y24y25y26y28y30	15.6426	2967	249.63453421551	84.8172671077549	0.0105	Green	76	3183.6122	3183.6122
1289	ACTB1_DANRE	Q7ZVI7	Actin_ cytoplasmic 1 OS=Danio rerio OX=7955 GN=actba PE=1 SV=2	Regular	3731.1360	0.00	42109.0434	207	22	37	50.93	840721	0	248014			Green	1287 1782 1783	0	12	Pass1	PepFrag1	None	3183.6143	TTGIVMDSGDGVTHTVPIYEGYALPHAILR	TTGIVMDSGDGVTHTVPIYEGYALPHAILR	147	30	5.13	49	7	7	2	0	4551.4220	7.2300	Identified	7392	4.4	y6y14y24y25y26y28y30	15.6426	2967	249.63453421551	84.8172671077549	0.0105	Green	76	3183.6122	3183.6122
1289	ACTB1_DANRE	Q7ZVI7	Actin_ cytoplasmic 1 OS=Danio rerio OX=7955 GN=actba PE=1 SV=2	Regular	3731.1360	0.00	42109.0434	207	22	37	50.93	840721	0	248014			Green	1287 1782 1783	0	12	Pass1	PepFrag1	None	3183.6143	TTGIVMDSGDGVTHTVPIYEGYALPHAILR	TTGIVMDSGDGVTHTVPIYEGYALPHAILR	147	30	5.13	49	7	7	2	0	4551.4220	7.2300	Identified	7392	4.4	y6y14y24y25y26y28y30	15.6426	2967	249.63453421551	84.8172671077549	0.0105	Green	76	3183.6122	3183.6122
1289	ACTB1_DANRE	Q7ZVI7	Actin_ cytoplasmic 1 OS=Danio rerio OX=7955 GN=actba PE=1 SV=2	Regular	3731.1360	0.00	42109.0434	207	22	37	50.93	840721	0	248014			Green	923 928 1287 1782 1783	0	13	Pass1	PepFrag1	None	1354.6233	DSYVGDEAQSKR	DSYVGDEAQSKR	50	12	4.31	54	9	9	6	1	4500.1160	7.2251		3629	3.1	b3b3°y1y4y5y6y6°y7y8y9y10	10.8783	1195	136.146005702141	96.1460057021406	0.0100	Green	2	1354.6215	1354.6215
1289	ACTB1_DANRE	Q7ZVI7	Actin_ cytoplasmic 1 OS=Danio rerio OX=7955 GN=actba PE=1 SV=2	Regular	3731.1360	0.00	42109.0434	207	22	37	50.93	840721	0	248014			Green	923 928 1287 1782 1783	0	13	Pass1	PepFrag1	None	1354.6233	DSYVGDEAQSKR	DSYVGDEAQSKR	50	12	4.31	54	9	9	6	1	4500.1160	7.2251		3629	3.1	b3b3°y1y4y5y6y6°y7y8y9y10	10.8783	1195	136.146005702141	96.1460057021406	0.0100	Green	2	1354.6215	1354.6215
1289	ACTB1_DANRE	Q7ZVI7	Actin_ cytoplasmic 1 OS=Danio rerio OX=7955 GN=actba PE=1 SV=2	Regular	3731.1360	0.00	42109.0434	207	22	37	50.93	840721	0	248014			Green	923 928 1287 1782 1783	0	13	Pass1	PepFrag1	None	1354.6233	DSYVGDEAQSKR	DSYVGDEAQSKR	50	12	4.31	54	9	9	6	1	4500.1160	7.2251		3629	3.1	b3b3°y1y4y5y6y6°y7y8y9y10	10.8783	1195	136.146005702141	96.1460057021406	0.0100	Green	2	1354.6215	1354.6215
1289	ACTB1_DANRE	Q7ZVI7	Actin_ cytoplasmic 1 OS=Danio rerio OX=7955 GN=actba PE=1 SV=2	Regular	3731.1360	0.00	42109.0434	207	22	37	50.93	840721	0	248014			Green	923 928 1287 1782 1783	0	13	Pass1	PepFrag1	None	1354.6233	DSYVGDEAQSKR	DSYVGDEAQSKR	50	12	4.31	54	9	9	6	1	4500.1160	7.2251		3629	3.1	b3b3°y1y4y5y6y6°y7y8y9y10	10.8783	1195	136.146005702141	96.1460057021406	0.0100	Green	2	1354.6215	1354.6215
1289	ACTB1_DANRE	Q7ZVI7	Actin_ cytoplasmic 1 OS=Danio rerio OX=7955 GN=actba PE=1 SV=2	Regular	3731.1360	0.00	42109.0434	207	22	37	50.93	840721	0	248014			Green	923 928 1287 1782 1783	0	13	Pass1	PepFrag1	None	1354.6233	DSYVGDEAQSKR	DSYVGDEAQSKR	50	12	4.31	54	9	9	6	1	4500.1160	7.2251		3629	3.1	b3b3°y1y4y5y6y6°y7y8y9y10	10.8783	1195	136.146005702141	96.1460057021406	0.0100	Green	2	1354.6215	1354.6215
1289	ACTB1_DANRE	Q7ZVI7	Actin_ cytoplasmic 1 OS=Danio rerio OX=7955 GN=actba PE=1 SV=2	Regular	3731.1360	0.00	42109.0434	207	22	37	50.93	840721	0	248014			Green	923 928 1287 1782 1783	0	13	Pass1	PepFrag1	None	1354.6233	DSYVGDEAQSKR	DSYVGDEAQSKR	50	12	4.31	54	9	9	6	1	4500.1160	7.2251		3629	3.1	b3b3°y1y4y5y6y6°y7y8y9y10	10.8783	1195	136.146005702141	96.1460057021406	0.0100	Green	2	1354.6215	1354.6215
1289	ACTB1_DANRE	Q7ZVI7	Actin_ cytoplasmic 1 OS=Danio rerio OX=7955 GN=actba PE=1 SV=2	Regular	3731.1360	0.00	42109.0434	207	22	37	50.93	840721	0	248014			Green	923 928 1287 1782 1783	0	13	Pass1	PepFrag1	None	1354.6233	DSYVGDEAQSKR	DSYVGDEAQSKR	50	12	4.31	54	9	9	6	1	4500.1160	7.2251		3629	3.1	b3b3°y1y4y5y6y6°y7y8y9y10	10.8783	1195	136.146005702141	96.1460057021406	0.0100	Green	2	1354.6215	1354.6215
1289	ACTB1_DANRE	Q7ZVI7	Actin_ cytoplasmic 1 OS=Danio rerio OX=7955 GN=actba PE=1 SV=2	Regular	3731.1360	0.00	42109.0434	207	22	37	50.93	840721	0	248014			Green	923 928 1287 1782 1783	0	13	Pass1	PepFrag1	None	1354.6233	DSYVGDEAQSKR	DSYVGDEAQSKR	50	12	4.31	54	9	9	6	1	4500.1160	7.2251		3629	3.1	b3b3°y1y4y5y6y6°y7y8y9y10	10.8783	1195	136.146005702141	96.1460057021406	0.0100	Green	2	1354.6215	1354.6215
1289	ACTB1_DANRE	Q7ZVI7	Actin_ cytoplasmic 1 OS=Danio rerio OX=7955 GN=actba PE=1 SV=2	Regular	3731.1360	0.00	42109.0434	207	22	37	50.93	840721	0	248014			Green	923 928 1287 1782 1783	0	13	Pass1	PepFrag1	None	1354.6233	DSYVGDEAQSKR	DSYVGDEAQSKR	50	12	4.31	54	9	9	6	1	4500.1160	7.2251		3629	3.1	b3b3°y1y4y5y6y6°y7y8y9y10	10.8783	1195	136.146005702141	96.1460057021406	0.0100	Green	2	1354.6215	1354.6215
1289	ACTB1_DANRE	Q7ZVI7	Actin_ cytoplasmic 1 OS=Danio rerio OX=7955 GN=actba PE=1 SV=2	Regular	3731.1360	0.00	42109.0434	207	22	37	50.93	840721	0	248014			Green	923 928 1287 1782 1783	0	13	Pass1	PepFrag1	None	1354.6233	DSYVGDEAQSKR	DSYVGDEAQSKR	50	12	4.31	54	9	9	6	1	4500.1160	7.2251		3629	3.1	b3b3°y1y4y5y6y6°y7y8y9y10	10.8783	1195	136.146005702141	96.1460057021406	0.0100	Green	2	1354.6215	1354.6215
1289	ACTB1_DANRE	Q7ZVI7	Actin_ cytoplasmic 1 OS=Danio rerio OX=7955 GN=actba PE=1 SV=2	Regular	3731.1360	0.00	42109.0434	207	22	37	50.93	840721	0	248014			Green	923 928 1287 1782 1783	0	13	Pass1	PepFrag1	None	1354.6233	DSYVGDEAQSKR	DSYVGDEAQSKR	50	12	4.31	54	9	9	6	1	4500.1160	7.2251		3629	3.1	b3b3°y1y4y5y6y6°y7y8y9y10	10.8783	1195	136.146005702141	96.1460057021406	0.0100	Green	2	1354.6215	1354.6215
1289	ACTB1_DANRE	Q7ZVI7	Actin_ cytoplasmic 1 OS=Danio rerio OX=7955 GN=actba PE=1 SV=2	Regular	3731.1360	0.00	42109.0434	207	22	37	50.93	840721	0	248014			Green	923 928 1287 1782 1783	0	14	Pass1	PepFrag1	None	1171.5711	HQGVMVGMGQK	HQGVMVGMGQK	39	11	9.98	57	10	10	4	3	5288.3150	7.2952		4148	2.6	b2b2*b4b5b6b7y2*y3y5y6y9y11	11.4144	1083	127.500514892981	87.5005148929811	0.0071	Green	7	1171.5711	1171.5711
1289	ACTB1_DANRE	Q7ZVI7	Actin_ cytoplasmic 1 OS=Danio rerio OX=7955 GN=actba PE=1 SV=2	Regular	3731.1360	0.00	42109.0434	207	22	37	50.93	840721	0	248014			Green	923 928 1287 1782 1783	0	14	Pass1	PepFrag1	None	1171.5711	HQGVMVGMGQK	HQGVMVGMGQK	39	11	9.98	57	10	10	4	3	5288.3150	7.2952		4148	2.6	b2b2*b4b5b6b7y2*y3y5y6y9y11	11.4144	1083	127.500514892981	87.5005148929811	0.0071	Green	7	1171.5711	1171.5711
1289	ACTB1_DANRE	Q7ZVI7	Actin_ cytoplasmic 1 OS=Danio rerio OX=7955 GN=actba PE=1 SV=2	Regular	3731.1360	0.00	42109.0434	207	22	37	50.93	840721	0	248014			Green	923 928 1287 1782 1783	0	14	Pass1	PepFrag1	None	1171.5711	HQGVMVGMGQK	HQGVMVGMGQK	39	11	9.98	57	10	10	4	3	5288.3150	7.2952		4148	2.6	b2b2*b4b5b6b7y2*y3y5y6y9y11	11.4144	1083	127.500514892981	87.5005148929811	0.0071	Green	7	1171.5711	1171.5711
1289	ACTB1_DANRE	Q7ZVI7	Actin_ cytoplasmic 1 OS=Danio rerio OX=7955 GN=actba PE=1 SV=2	Regular	3731.1360	0.00	42109.0434	207	22	37	50.93	840721	0	248014			Green	923 928 1287 1782 1783	0	14	Pass1	PepFrag1	None	1171.5711	HQGVMVGMGQK	HQGVMVGMGQK	39	11	9.98	57	10	10	4	3	5288.3150	7.2952		4148	2.6	b2b2*b4b5b6b7y2*y3y5y6y9y11	11.4144	1083	127.500514892981	87.5005148929811	0.0071	Green	7	1171.5711	1171.5711
1289	ACTB1_DANRE	Q7ZVI7	Actin_ cytoplasmic 1 OS=Danio rerio OX=7955 GN=actba PE=1 SV=2	Regular	3731.1360	0.00	42109.0434	207	22	37	50.93	840721	0	248014			Green	923 928 1287 1782 1783	0	14	Pass1	PepFrag1	None	1171.5711	HQGVMVGMGQK	HQGVMVGMGQK	39	11	9.98	57	10	10	4	3	5288.3150	7.2952		4148	2.6	b2b2*b4b5b6b7y2*y3y5y6y9y11	11.4144	1083	127.500514892981	87.5005148929811	0.0071	Green	7	1171.5711	1171.5711
1289	ACTB1_DANRE	Q7ZVI7	Actin_ cytoplasmic 1 OS=Danio rerio OX=7955 GN=actba PE=1 SV=2	Regular	3731.1360	0.00	42109.0434	207	22	37	50.93	840721	0	248014			Green	923 928 1287 1782 1783	0	14	Pass1	PepFrag1	None	1171.5711	HQGVMVGMGQK	HQGVMVGMGQK	39	11	9.98	57	10	10	4	3	5288.3150	7.2952		4148	2.6	b2b2*b4b5b6b7y2*y3y5y6y9y11	11.4144	1083	127.500514892981	87.5005148929811	0.0071	Green	7	1171.5711	1171.5711
1289	ACTB1_DANRE	Q7ZVI7	Actin_ cytoplasmic 1 OS=Danio rerio OX=7955 GN=actba PE=1 SV=2	Regular	3731.1360	0.00	42109.0434	207	22	37	50.93	840721	0	248014			Green	923 928 1287 1782 1783	0	14	Pass1	PepFrag1	None	1171.5711	HQGVMVGMGQK	HQGVMVGMGQK	39	11	9.98	57	10	10	4	3	5288.3150	7.2952		4148	2.6	b2b2*b4b5b6b7y2*y3y5y6y9y11	11.4144	1083	127.500514892981	87.5005148929811	0.0071	Green	7	1171.5711	1171.5711
1289	ACTB1_DANRE	Q7ZVI7	Actin_ cytoplasmic 1 OS=Danio rerio OX=7955 GN=actba PE=1 SV=2	Regular	3731.1360	0.00	42109.0434	207	22	37	50.93	840721	0	248014			Green	923 928 1287 1782 1783	0	14	Pass1	PepFrag1	None	1171.5711	HQGVMVGMGQK	HQGVMVGMGQK	39	11	9.98	57	10	10	4	3	5288.3150	7.2952		4148	2.6	b2b2*b4b5b6b7y2*y3y5y6y9y11	11.4144	1083	127.500514892981	87.5005148929811	0.0071	Green	7	1171.5711	1171.5711
1289	ACTB1_DANRE	Q7ZVI7	Actin_ cytoplasmic 1 OS=Danio rerio OX=7955 GN=actba PE=1 SV=2	Regular	3731.1360	0.00	42109.0434	207	22	37	50.93	840721	0	248014			Green	923 928 1287 1782 1783	0	14	Pass1	PepFrag1	None	1171.5711	HQGVMVGMGQK	HQGVMVGMGQK	39	11	9.98	57	10	10	4	3	5288.3150	7.2952		4148	2.6	b2b2*b4b5b6b7y2*y3y5y6y9y11	11.4144	1083	127.500514892981	87.5005148929811	0.0071	Green	7	1171.5711	1171.5711
1289	ACTB1_DANRE	Q7ZVI7	Actin_ cytoplasmic 1 OS=Danio rerio OX=7955 GN=actba PE=1 SV=2	Regular	3731.1360	0.00	42109.0434	207	22	37	50.93	840721	0	248014			Green	923 928 1287 1782 1783	0	14	Pass1	PepFrag1	None	1171.5711	HQGVMVGMGQK	HQGVMVGMGQK	39	11	9.98	57	10	10	4	3	5288.3150	7.2952		4148	2.6	b2b2*b4b5b6b7y2*y3y5y6y9y11	11.4144	1083	127.500514892981	87.5005148929811	0.0071	Green	7	1171.5711	1171.5711
1289	ACTB1_DANRE	Q7ZVI7	Actin_ cytoplasmic 1 OS=Danio rerio OX=7955 GN=actba PE=1 SV=2	Regular	3731.1360	0.00	42109.0434	207	22	37	50.93	840721	0	248014			Green	923 928 1287 1782 1783	0	14	Pass1	PepFrag1	None	1171.5711	HQGVMVGMGQK	HQGVMVGMGQK	39	11	9.98	57	10	10	4	3	5288.3150	7.2952		4148	2.6	b2b2*b4b5b6b7y2*y3y5y6y9y11	11.4144	1083	127.500514892981	87.5005148929811	0.0071	Green	7	1171.5711	1171.5711
1289	ACTB1_DANRE	Q7ZVI7	Actin_ cytoplasmic 1 OS=Danio rerio OX=7955 GN=actba PE=1 SV=2	Regular	3731.1360	0.00	42109.0434	207	22	37	50.93	840721	0	248014			Green	923 928 1287 1782 1783	0	14	Pass1	PepFrag1	None	1171.5711	HQGVMVGMGQK	HQGVMVGMGQK	39	11	9.98	57	10	10	4	3	5288.3150	7.2952		4148	2.6	b2b2*b4b5b6b7y2*y3y5y6y9y11	11.4144	1083	127.500514892981	87.5005148929811	0.0071	Green	7	1171.5711	1171.5711
1289	ACTB1_DANRE	Q7ZVI7	Actin_ cytoplasmic 1 OS=Danio rerio OX=7955 GN=actba PE=1 SV=2	Regular	3731.1360	0.00	42109.0434	207	22	37	50.93	840721	0	248014			Green	923 928 1287 1782 1783	0	15	Pass1	PepFrag1	None	795.4723	IIAPPER	IIAPPER	328	7	6.95	58	5	5	1	0	1794.0390	6.8257	Identified	2795	1.9	b2y1y3y4y5°y6	11.6208	752	99.9780958937454	59.9780958937454	0.0049	Green	11	795.4721	795.4721
1289	ACTB1_DANRE	Q7ZVI7	Actin_ cytoplasmic 1 OS=Danio rerio OX=7955 GN=actba PE=1 SV=2	Regular	3731.1360	0.00	42109.0434	207	22	37	50.93	840721	0	248014			Green	923 928 1287 1782 1783	0	15	Pass1	PepFrag1	None	795.4723	IIAPPER	IIAPPER	328	7	6.95	58	5	5	1	0	1794.0390	6.8257	Identified	2795	1.9	b2y1y3y4y5°y6	11.6208	752	99.9780958937454	59.9780958937454	0.0049	Green	11	795.4721	795.4721
1289	ACTB1_DANRE	Q7ZVI7	Actin_ cytoplasmic 1 OS=Danio rerio OX=7955 GN=actba PE=1 SV=2	Regular	3731.1360	0.00	42109.0434	207	22	37	50.93	840721	0	248014			Green	923 928 1287 1782 1783	0	15	Pass1	PepFrag1	None	795.4723	IIAPPER	IIAPPER	328	7	6.95	58	5	5	1	0	1794.0390	6.8257	Identified	2795	1.9	b2y1y3y4y5°y6	11.6208	752	99.9780958937454	59.9780958937454	0.0049	Green	11	795.4721	795.4721
1289	ACTB1_DANRE	Q7ZVI7	Actin_ cytoplasmic 1 OS=Danio rerio OX=7955 GN=actba PE=1 SV=2	Regular	3731.1360	0.00	42109.0434	207	22	37	50.93	840721	0	248014			Green	923 928 1287 1782 1783	0	15	Pass1	PepFrag1	None	795.4723	IIAPPER	IIAPPER	328	7	6.95	58	5	5	1	0	1794.0390	6.8257	Identified	2795	1.9	b2y1y3y4y5°y6	11.6208	752	99.9780958937454	59.9780958937454	0.0049	Green	11	795.4721	795.4721
1289	ACTB1_DANRE	Q7ZVI7	Actin_ cytoplasmic 1 OS=Danio rerio OX=7955 GN=actba PE=1 SV=2	Regular	3731.1360	0.00	42109.0434	207	22	37	50.93	840721	0	248014			Green	923 928 1287 1782 1783	0	15	Pass1	PepFrag1	None	795.4723	IIAPPER	IIAPPER	328	7	6.95	58	5	5	1	0	1794.0390	6.8257	Identified	2795	1.9	b2y1y3y4y5°y6	11.6208	752	99.9780958937454	59.9780958937454	0.0049	Green	11	795.4721	795.4721
1289	ACTB1_DANRE	Q7ZVI7	Actin_ cytoplasmic 1 OS=Danio rerio OX=7955 GN=actba PE=1 SV=2	Regular	3731.1360	0.00	42109.0434	207	22	37	50.93	840721	0	248014			Green	923 928 1287 1782 1783	0	15	Pass1	PepFrag1	None	795.4723	IIAPPER	IIAPPER	328	7	6.95	58	5	5	1	0	1794.0390	6.8257	Identified	2795	1.9	b2y1y3y4y5°y6	11.6208	752	99.9780958937454	59.9780958937454	0.0049	Green	11	795.4721	795.4721
1289	ACTB1_DANRE	Q7ZVI7	Actin_ cytoplasmic 1 OS=Danio rerio OX=7955 GN=actba PE=1 SV=2	Regular	3731.1360	0.00	42109.0434	207	22	37	50.93	840721	0	248014			Green	1287 1782 1783	0	16	Pass1	PepFrag1	None	2343.1649	KDLYANTVLSGGTTMYPGIADR	KDLYANTVLSGGTTMYPGIADR	290	22	6.54	48	3	3	1	0	444.8316	6.2200	Missing	2044	2.8	b14°y7y8y22	14.4376	2164	202.269843519653	94.8465623464354	0.0044	Green	54	2343.1618	2343.1618
1289	ACTB1_DANRE	Q7ZVI7	Actin_ cytoplasmic 1 OS=Danio rerio OX=7955 GN=actba PE=1 SV=2	Regular	3731.1360	0.00	42109.0434	207	22	37	50.93	840721	0	248014			Green	1287 1782 1783	0	16	Pass1	PepFrag1	None	2343.1649	KDLYANTVLSGGTTMYPGIADR	KDLYANTVLSGGTTMYPGIADR	290	22	6.54	48	3	3	1	0	444.8316	6.2200	Missing	2044	2.8	b14°y7y8y22	14.4376	2164	202.269843519653	94.8465623464354	0.0044	Green	54	2343.1618	2343.1618
1289	ACTB1_DANRE	Q7ZVI7	Actin_ cytoplasmic 1 OS=Danio rerio OX=7955 GN=actba PE=1 SV=2	Regular	3731.1360	0.00	42109.0434	207	22	37	50.93	840721	0	248014			Green	1287 1782 1783	0	16	Pass1	PepFrag1	None	2343.1649	KDLYANTVLSGGTTMYPGIADR	KDLYANTVLSGGTTMYPGIADR	290	22	6.54	48	3	3	1	0	444.8316	6.2200	Missing	2044	2.8	b14°y7y8y22	14.4376	2164	202.269843519653	94.8465623464354	0.0044	Green	54	2343.1618	2343.1618
1289	ACTB1_DANRE	Q7ZVI7	Actin_ cytoplasmic 1 OS=Danio rerio OX=7955 GN=actba PE=1 SV=2	Regular	3731.1360	0.00	42109.0434	207	22	37	50.93	840721	0	248014			Green	1287 1782 1783	0	16	Pass1	PepFrag1	None	2343.1649	KDLYANTVLSGGTTMYPGIADR	KDLYANTVLSGGTTMYPGIADR	290	22	6.54	48	3	3	1	0	444.8316	6.2200	Missing	2044	2.8	b14°y7y8y22	14.4376	2164	202.269843519653	94.8465623464354	0.0044	Green	54	2343.1618	2343.1618
1289	ACTB1_DANRE	Q7ZVI7	Actin_ cytoplasmic 1 OS=Danio rerio OX=7955 GN=actba PE=1 SV=2	Regular	3731.1360	0.00	42109.0434	207	22	37	50.93	840721	0	248014			Green	923 928 1287 1782 1783	0	17	Pass1	PepFrag1	None	644.3726	LDLAGR	LDLAGR	177	6	6.78	64	5	5	2	1	1728.6940	6.8096		9587	1.7	b2y1y4y5y5°y6	11.8056	602	86.1966978132773	132.393395626555	0.0043	Green	14	644.3707	644.3707
1289	ACTB1_DANRE	Q7ZVI7	Actin_ cytoplasmic 1 OS=Danio rerio OX=7955 GN=actba PE=1 SV=2	Regular	3731.1360	0.00	42109.0434	207	22	37	50.93	840721	0	248014			Green	923 928 1287 1782 1783	0	17	Pass1	PepFrag1	None	644.3726	LDLAGR	LDLAGR	177	6	6.78	64	5	5	2	1	1728.6940	6.8096		9587	1.7	b2y1y4y5y5°y6	11.8056	602	86.1966978132773	132.393395626555	0.0043	Green	14	644.3707	644.3707
1289	ACTB1_DANRE	Q7ZVI7	Actin_ cytoplasmic 1 OS=Danio rerio OX=7955 GN=actba PE=1 SV=2	Regular	3731.1360	0.00	42109.0434	207	22	37	50.93	840721	0	248014			Green	923 928 1287 1782 1783	0	17	Pass1	PepFrag1	None	644.3726	LDLAGR	LDLAGR	177	6	6.78	64	5	5	2	1	1728.6940	6.8096		9587	1.7	b2y1y4y5y5°y6	11.8056	602	86.1966978132773	132.393395626555	0.0043	Green	14	644.3707	644.3707
1289	ACTB1_DANRE	Q7ZVI7	Actin_ cytoplasmic 1 OS=Danio rerio OX=7955 GN=actba PE=1 SV=2	Regular	3731.1360	0.00	42109.0434	207	22	37	50.93	840721	0	248014			Green	923 928 1287 1782 1783	0	17	Pass1	PepFrag1	None	644.3726	LDLAGR	LDLAGR	177	6	6.78	64	5	5	2	1	1728.6940	6.8096		9587	1.7	b2y1y4y5y5°y6	11.8056	602	86.1966978132773	132.393395626555	0.0043	Green	14	644.3707	644.3707
1289	ACTB1_DANRE	Q7ZVI7	Actin_ cytoplasmic 1 OS=Danio rerio OX=7955 GN=actba PE=1 SV=2	Regular	3731.1360	0.00	42109.0434	207	22	37	50.93	840721	0	248014			Green	923 928 1287 1782 1783	0	17	Pass1	PepFrag1	None	644.3726	LDLAGR	LDLAGR	177	6	6.78	64	5	5	2	1	1728.6940	6.8096		9587	1.7	b2y1y4y5y5°y6	11.8056	602	86.1966978132773	132.393395626555	0.0043	Green	14	644.3707	644.3707
1289	ACTB1_DANRE	Q7ZVI7	Actin_ cytoplasmic 1 OS=Danio rerio OX=7955 GN=actba PE=1 SV=2	Regular	3731.1360	0.00	42109.0434	207	22	37	50.93	840721	0	248014			Green	923 928 1287 1782 1783	0	17	Pass1	PepFrag1	None	644.3726	LDLAGR	LDLAGR	177	6	6.78	64	5	5	2	1	1728.6940	6.8096		9587	1.7	b2y1y4y5y5°y6	11.8056	602	86.1966978132773	132.393395626555	0.0043	Green	14	644.3707	644.3707
1289	ACTB1_DANRE	Q7ZVI7	Actin_ cytoplasmic 1 OS=Danio rerio OX=7955 GN=actba PE=1 SV=2	Regular	3731.1360	0.00	42109.0434	207	22	37	50.93	840721	0	248014			Green	923 928 1287 1782 1783	0	18	Pass2	MissedCleavage	None	800.5352	RGILTLK	RGILTLK	61	7	11.64	65	5	5	2	1	680.2743	6.4045		2339	1.9	b4b5b5°b6y1y6°y7	12.3960	796	103.840876680495	63.8408766804946	0.0045	Green	21	800.5346	800.5346
1289	ACTB1_DANRE	Q7ZVI7	Actin_ cytoplasmic 1 OS=Danio rerio OX=7955 GN=actba PE=1 SV=2	Regular	3731.1360	0.00	42109.0434	207	22	37	50.93	840721	0	248014			Green	923 928 1287 1782 1783	0	18	Pass2	MissedCleavage	None	800.5352	RGILTLK	RGILTLK	61	7	11.64	65	5	5	2	1	680.2743	6.4045		2339	1.9	b4b5b5°b6y1y6°y7	12.3960	796	103.840876680495	63.8408766804946	0.0045	Green	21	800.5346	800.5346
1289	ACTB1_DANRE	Q7ZVI7	Actin_ cytoplasmic 1 OS=Danio rerio OX=7955 GN=actba PE=1 SV=2	Regular	3731.1360	0.00	42109.0434	207	22	37	50.93	840721	0	248014			Green	923 928 1287 1782 1783	0	18	Pass2	MissedCleavage	None	800.5352	RGILTLK	RGILTLK	61	7	11.64	65	5	5	2	1	680.2743	6.4045		2339	1.9	b4b5b5°b6y1y6°y7	12.3960	796	103.840876680495	63.8408766804946	0.0045	Green	21	800.5346	800.5346
1289	ACTB1_DANRE	Q7ZVI7	Actin_ cytoplasmic 1 OS=Danio rerio OX=7955 GN=actba PE=1 SV=2	Regular	3731.1360	0.00	42109.0434	207	22	37	50.93	840721	0	248014			Green	923 928 1287 1782 1783	0	18	Pass2	MissedCleavage	None	800.5352	RGILTLK	RGILTLK	61	7	11.64	65	5	5	2	1	680.2743	6.4045		2339	1.9	b4b5b5°b6y1y6°y7	12.3960	796	103.840876680495	63.8408766804946	0.0045	Green	21	800.5346	800.5346
1289	ACTB1_DANRE	Q7ZVI7	Actin_ cytoplasmic 1 OS=Danio rerio OX=7955 GN=actba PE=1 SV=2	Regular	3731.1360	0.00	42109.0434	207	22	37	50.93	840721	0	248014			Green	923 928 1287 1782 1783	0	18	Pass2	MissedCleavage	None	800.5352	RGILTLK	RGILTLK	61	7	11.64	65	5	5	2	1	680.2743	6.4045		2339	1.9	b4b5b5°b6y1y6°y7	12.3960	796	103.840876680495	63.8408766804946	0.0045	Green	21	800.5346	800.5346
1289	ACTB1_DANRE	Q7ZVI7	Actin_ cytoplasmic 1 OS=Danio rerio OX=7955 GN=actba PE=1 SV=2	Regular	3731.1360	0.00	42109.0434	207	22	37	50.93	840721	0	248014			Green	923 928 1287 1782 1783	0	18	Pass2	MissedCleavage	None	800.5352	RGILTLK	RGILTLK	61	7	11.64	65	5	5	2	1	680.2743	6.4045		2339	1.9	b4b5b5°b6y1y6°y7	12.3960	796	103.840876680495	63.8408766804946	0.0045	Green	21	800.5346	800.5346
1289	ACTB1_DANRE	Q7ZVI7	Actin_ cytoplasmic 1 OS=Danio rerio OX=7955 GN=actba PE=1 SV=2	Regular	3731.1360	0.00	42109.0434	207	22	37	50.93	840721	0	248014			Green	923 928 1287 1782 1783	0	18	Pass2	MissedCleavage	None	800.5352	RGILTLK	RGILTLK	61	7	11.64	65	5	5	2	1	680.2743	6.4045		2339	1.9	b4b5b5°b6y1y6°y7	12.3960	796	103.840876680495	63.8408766804946	0.0045	Green	21	800.5346	800.5346
1289	ACTB1_DANRE	Q7ZVI7	Actin_ cytoplasmic 1 OS=Danio rerio OX=7955 GN=actba PE=1 SV=2	Regular	3731.1360	0.00	42109.0434	207	22	37	50.93	840721	0	248014			Green	1287 1782 1783	0	19	Pass2	VarMod	Oxidation+M(10)	1193.6082	EITSLAPSTMK	EITSLAPSTMK	315	11	7.00	53	11	11	7	2	12945.1000	7.6839	Identified	7918	5.1	b2b2°b3°b4°b5°b6y2y3y3°y4y5y5°y6y7y8y9y11	12.0340	1105	129.221413175377	89.2214131753769	0.0436	Green	16	1193.6080	1193.6080
1289	ACTB1_DANRE	Q7ZVI7	Actin_ cytoplasmic 1 OS=Danio rerio OX=7955 GN=actba PE=1 SV=2	Regular	3731.1360	0.00	42109.0434	207	22	37	50.93	840721	0	248014			Green	1287 1782 1783	0	19	Pass2	VarMod	Oxidation+M(10)	1193.6082	EITSLAPSTMK	EITSLAPSTMK	315	11	7.00	53	11	11	7	2	12945.1000	7.6839	Identified	7918	5.1	b2b2°b3°b4°b5°b6y2y3y3°y4y5y5°y6y7y8y9y11	12.0340	1105	129.221413175377	89.2214131753769	0.0436	Green	16	1193.6080	1193.6080
1289	ACTB1_DANRE	Q7ZVI7	Actin_ cytoplasmic 1 OS=Danio rerio OX=7955 GN=actba PE=1 SV=2	Regular	3731.1360	0.00	42109.0434	207	22	37	50.93	840721	0	248014			Green	1287 1782 1783	0	19	Pass2	VarMod	Oxidation+M(10)	1193.6082	EITSLAPSTMK	EITSLAPSTMK	315	11	7.00	53	11	11	7	2	12945.1000	7.6839	Identified	7918	5.1	b2b2°b3°b4°b5°b6y2y3y3°y4y5y5°y6y7y8y9y11	12.0340	1105	129.221413175377	89.2214131753769	0.0436	Green	16	1193.6080	1193.6080
1289	ACTB1_DANRE	Q7ZVI7	Actin_ cytoplasmic 1 OS=Danio rerio OX=7955 GN=actba PE=1 SV=2	Regular	3731.1360	0.00	42109.0434	207	22	37	50.93	840721	0	248014			Green	1287 1782 1783	0	19	Pass2	VarMod	Oxidation+M(10)	1193.6082	EITSLAPSTMK	EITSLAPSTMK	315	11	7.00	53	11	11	7	2	12945.1000	7.6839	Identified	7918	5.1	b2b2°b3°b4°b5°b6y2y3y3°y4y5y5°y6y7y8y9y11	12.0340	1105	129.221413175377	89.2214131753769	0.0436	Green	16	1193.6080	1193.6080
1289	ACTB1_DANRE	Q7ZVI7	Actin_ cytoplasmic 1 OS=Danio rerio OX=7955 GN=actba PE=1 SV=2	Regular	3731.1360	0.00	42109.0434	207	22	37	50.93	840721	0	248014			Green	1287 1782 1783	0	19	Pass2	VarMod	Oxidation+M(10)	1193.6082	EITSLAPSTMK	EITSLAPSTMK	315	11	7.00	53	11	11	7	2	12945.1000	7.6839	Identified	7918	5.1	b2b2°b3°b4°b5°b6y2y3y3°y4y5y5°y6y7y8y9y11	12.0340	1105	129.221413175377	89.2214131753769	0.0436	Green	16	1193.6080	1193.6080
1289	ACTB1_DANRE	Q7ZVI7	Actin_ cytoplasmic 1 OS=Danio rerio OX=7955 GN=actba PE=1 SV=2	Regular	3731.1360	0.00	42109.0434	207	22	37	50.93	840721	0	248014			Green	1287 1782 1783	0	19	Pass2	VarMod	Oxidation+M(10)	1193.6082	EITSLAPSTMK	EITSLAPSTMK	315	11	7.00	53	11	11	7	2	12945.1000	7.6839	Identified	7918	5.1	b2b2°b3°b4°b5°b6y2y3y3°y4y5y5°y6y7y8y9y11	12.0340	1105	129.221413175377	89.2214131753769	0.0436	Green	16	1193.6080	1193.6080
1289	ACTB1_DANRE	Q7ZVI7	Actin_ cytoplasmic 1 OS=Danio rerio OX=7955 GN=actba PE=1 SV=2	Regular	3731.1360	0.00	42109.0434	207	22	37	50.93	840721	0	248014			Green	1287 1782 1783	0	19	Pass2	VarMod	Oxidation+M(10)	1193.6082	EITSLAPSTMK	EITSLAPSTMK	315	11	7.00	53	11	11	7	2	12945.1000	7.6839	Identified	7918	5.1	b2b2°b3°b4°b5°b6y2y3y3°y4y5y5°y6y7y8y9y11	12.0340	1105	129.221413175377	89.2214131753769	0.0436	Green	16	1193.6080	1193.6080
1289	ACTB1_DANRE	Q7ZVI7	Actin_ cytoplasmic 1 OS=Danio rerio OX=7955 GN=actba PE=1 SV=2	Regular	3731.1360	0.00	42109.0434	207	22	37	50.93	840721	0	248014			Green	1287 1782 1783	0	19	Pass2	VarMod	Oxidation+M(10)	1193.6082	EITSLAPSTMK	EITSLAPSTMK	315	11	7.00	53	11	11	7	2	12945.1000	7.6839	Identified	7918	5.1	b2b2°b3°b4°b5°b6y2y3y3°y4y5y5°y6y7y8y9y11	12.0340	1105	129.221413175377	89.2214131753769	0.0436	Green	16	1193.6080	1193.6080
1289	ACTB1_DANRE	Q7ZVI7	Actin_ cytoplasmic 1 OS=Danio rerio OX=7955 GN=actba PE=1 SV=2	Regular	3731.1360	0.00	42109.0434	207	22	37	50.93	840721	0	248014			Green	1287 1782 1783	0	19	Pass2	VarMod	Oxidation+M(10)	1193.6082	EITSLAPSTMK	EITSLAPSTMK	315	11	7.00	53	11	11	7	2	12945.1000	7.6839	Identified	7918	5.1	b2b2°b3°b4°b5°b6y2y3y3°y4y5y5°y6y7y8y9y11	12.0340	1105	129.221413175377	89.2214131753769	0.0436	Green	16	1193.6080	1193.6080
1289	ACTB1_DANRE	Q7ZVI7	Actin_ cytoplasmic 1 OS=Danio rerio OX=7955 GN=actba PE=1 SV=2	Regular	3731.1360	0.00	42109.0434	207	22	37	50.93	840721	0	248014			Green	1287 1782 1783	0	19	Pass2	VarMod	Oxidation+M(10)	1193.6082	EITSLAPSTMK	EITSLAPSTMK	315	11	7.00	53	11	11	7	2	12945.1000	7.6839	Identified	7918	5.1	b2b2°b3°b4°b5°b6y2y3y3°y4y5y5°y6y7y8y9y11	12.0340	1105	129.221413175377	89.2214131753769	0.0436	Green	16	1193.6080	1193.6080
1289	ACTB1_DANRE	Q7ZVI7	Actin_ cytoplasmic 1 OS=Danio rerio OX=7955 GN=actba PE=1 SV=2	Regular	3731.1360	0.00	42109.0434	207	22	37	50.93	840721	0	248014			Green	1287 1782 1783	0	19	Pass2	VarMod	Oxidation+M(10)	1193.6082	EITSLAPSTMK	EITSLAPSTMK	315	11	7.00	53	11	11	7	2	12945.1000	7.6839	Identified	7918	5.1	b2b2°b3°b4°b5°b6y2y3y3°y4y5y5°y6y7y8y9y11	12.0340	1105	129.221413175377	89.2214131753769	0.0436	Green	16	1193.6080	1193.6080
1289	ACTB1_DANRE	Q7ZVI7	Actin_ cytoplasmic 1 OS=Danio rerio OX=7955 GN=actba PE=1 SV=2	Regular	3731.1360	0.00	42109.0434	207	22	37	50.93	840721	0	248014			Green	1287 1782 1783	0	19	Pass2	VarMod	Oxidation+M(10)	1193.6082	EITSLAPSTMK	EITSLAPSTMK	315	11	7.00	53	11	11	7	2	12945.1000	7.6839	Identified	7918	5.1	b2b2°b3°b4°b5°b6y2y3y3°y4y5y5°y6y7y8y9y11	12.0340	1105	129.221413175377	89.2214131753769	0.0436	Green	16	1193.6080	1193.6080
1289	ACTB1_DANRE	Q7ZVI7	Actin_ cytoplasmic 1 OS=Danio rerio OX=7955 GN=actba PE=1 SV=2	Regular	3731.1360	0.00	42109.0434	207	22	37	50.93	840721	0	248014			Green	1287 1782 1783	0	19	Pass2	VarMod	Oxidation+M(10)	1193.6082	EITSLAPSTMK	EITSLAPSTMK	315	11	7.00	53	11	11	7	2	12945.1000	7.6839	Identified	7918	5.1	b2b2°b3°b4°b5°b6y2y3y3°y4y5y5°y6y7y8y9y11	12.0340	1105	129.221413175377	89.2214131753769	0.0436	Green	16	1193.6080	1193.6080
1289	ACTB1_DANRE	Q7ZVI7	Actin_ cytoplasmic 1 OS=Danio rerio OX=7955 GN=actba PE=1 SV=2	Regular	3731.1360	0.00	42109.0434	207	22	37	50.93	840721	0	248014			Green	1287 1782 1783	0	19	Pass2	VarMod	Oxidation+M(10)	1193.6082	EITSLAPSTMK	EITSLAPSTMK	315	11	7.00	53	11	11	7	2	12945.1000	7.6839	Identified	7918	5.1	b2b2°b3°b4°b5°b6y2y3y3°y4y5y5°y6y7y8y9y11	12.0340	1105	129.221413175377	89.2214131753769	0.0436	Green	16	1193.6080	1193.6080
1289	ACTB1_DANRE	Q7ZVI7	Actin_ cytoplasmic 1 OS=Danio rerio OX=7955 GN=actba PE=1 SV=2	Regular	3731.1360	0.00	42109.0434	207	22	37	50.93	840721	0	248014			Green	1287 1782 1783	0	19	Pass2	VarMod	Oxidation+M(10)	1193.6082	EITSLAPSTMK	EITSLAPSTMK	315	11	7.00	53	11	11	7	2	12945.1000	7.6839	Identified	7918	5.1	b2b2°b3°b4°b5°b6y2y3y3°y4y5y5°y6y7y8y9y11	12.0340	1105	129.221413175377	89.2214131753769	0.0436	Green	16	1193.6080	1193.6080
1289	ACTB1_DANRE	Q7ZVI7	Actin_ cytoplasmic 1 OS=Danio rerio OX=7955 GN=actba PE=1 SV=2	Regular	3731.1360	0.00	42109.0434	207	22	37	50.93	840721	0	248014			Green	1287 1782 1783	0	19	Pass2	VarMod	Oxidation+M(10)	1193.6082	EITSLAPSTMK	EITSLAPSTMK	315	11	7.00	53	11	11	7	2	12945.1000	7.6839	Identified	7918	5.1	b2b2°b3°b4°b5°b6y2y3y3°y4y5y5°y6y7y8y9y11	12.0340	1105	129.221413175377	89.2214131753769	0.0436	Green	16	1193.6080	1193.6080
1289	ACTB1_DANRE	Q7ZVI7	Actin_ cytoplasmic 1 OS=Danio rerio OX=7955 GN=actba PE=1 SV=2	Regular	3731.1360	0.00	42109.0434	207	22	37	50.93	840721	0	248014			Green	1287 1782 1783	0	19	Pass2	VarMod	Oxidation+M(10)	1193.6082	EITSLAPSTMK	EITSLAPSTMK	315	11	7.00	53	11	11	7	2	12945.1000	7.6839	Identified	7918	5.1	b2b2°b3°b4°b5°b6y2y3y3°y4y5y5°y6y7y8y9y11	12.0340	1105	129.221413175377	89.2214131753769	0.0436	Green	16	1193.6080	1193.6080
1289	ACTB1_DANRE	Q7ZVI7	Actin_ cytoplasmic 1 OS=Danio rerio OX=7955 GN=actba PE=1 SV=2	Regular	3731.1360	0.00	42109.0434	207	22	37	50.93	840721	0	248014			Green	1287 1782 1783	0	20	Pass2	VarMod	Oxidation+M(14)	2231.0649	DLYANTVLSGGTTMYPGIADR	DLYANTVLSGGTTMYPGIADR	291	21	3.88	52	7	7	1	1	1900.1880	6.8506	Identified	7085	4.6	b7b7°y3y6y7y12y14y21	14.8635	2029	193.767528053907	153.767528053907	0.0169	Green	61	2231.0619	2231.0619
1289	ACTB1_DANRE	Q7ZVI7	Actin_ cytoplasmic 1 OS=Danio rerio OX=7955 GN=actba PE=1 SV=2	Regular	3731.1360	0.00	42109.0434	207	22	37	50.93	840721	0	248014			Green	1287 1782 1783	0	20	Pass2	VarMod	Oxidation+M(14)	2231.0649	DLYANTVLSGGTTMYPGIADR	DLYANTVLSGGTTMYPGIADR	291	21	3.88	52	7	7	1	1	1900.1880	6.8506	Identified	7085	4.6	b7b7°y3y6y7y12y14y21	14.8635	2029	193.767528053907	153.767528053907	0.0169	Green	61	2231.0619	2231.0619
1289	ACTB1_DANRE	Q7ZVI7	Actin_ cytoplasmic 1 OS=Danio rerio OX=7955 GN=actba PE=1 SV=2	Regular	3731.1360	0.00	42109.0434	207	22	37	50.93	840721	0	248014			Green	1287 1782 1783	0	20	Pass2	VarMod	Oxidation+M(14)	2231.0649	DLYANTVLSGGTTMYPGIADR	DLYANTVLSGGTTMYPGIADR	291	21	3.88	52	7	7	1	1	1900.1880	6.8506	Identified	7085	4.6	b7b7°y3y6y7y12y14y21	14.8635	2029	193.767528053907	153.767528053907	0.0169	Green	61	2231.0619	2231.0619
1289	ACTB1_DANRE	Q7ZVI7	Actin_ cytoplasmic 1 OS=Danio rerio OX=7955 GN=actba PE=1 SV=2	Regular	3731.1360	0.00	42109.0434	207	22	37	50.93	840721	0	248014			Green	1287 1782 1783	0	20	Pass2	VarMod	Oxidation+M(14)	2231.0649	DLYANTVLSGGTTMYPGIADR	DLYANTVLSGGTTMYPGIADR	291	21	3.88	52	7	7	1	1	1900.1880	6.8506	Identified	7085	4.6	b7b7°y3y6y7y12y14y21	14.8635	2029	193.767528053907	153.767528053907	0.0169	Green	61	2231.0619	2231.0619
1289	ACTB1_DANRE	Q7ZVI7	Actin_ cytoplasmic 1 OS=Danio rerio OX=7955 GN=actba PE=1 SV=2	Regular	3731.1360	0.00	42109.0434	207	22	37	50.93	840721	0	248014			Green	1287 1782 1783	0	20	Pass2	VarMod	Oxidation+M(14)	2231.0649	DLYANTVLSGGTTMYPGIADR	DLYANTVLSGGTTMYPGIADR	291	21	3.88	52	7	7	1	1	1900.1880	6.8506	Identified	7085	4.6	b7b7°y3y6y7y12y14y21	14.8635	2029	193.767528053907	153.767528053907	0.0169	Green	61	2231.0619	2231.0619
1289	ACTB1_DANRE	Q7ZVI7	Actin_ cytoplasmic 1 OS=Danio rerio OX=7955 GN=actba PE=1 SV=2	Regular	3731.1360	0.00	42109.0434	207	22	37	50.93	840721	0	248014			Green	1287 1782 1783	0	20	Pass2	VarMod	Oxidation+M(14)	2231.0649	DLYANTVLSGGTTMYPGIADR	DLYANTVLSGGTTMYPGIADR	291	21	3.88	52	7	7	1	1	1900.1880	6.8506	Identified	7085	4.6	b7b7°y3y6y7y12y14y21	14.8635	2029	193.767528053907	153.767528053907	0.0169	Green	61	2231.0619	2231.0619
1289	ACTB1_DANRE	Q7ZVI7	Actin_ cytoplasmic 1 OS=Danio rerio OX=7955 GN=actba PE=1 SV=2	Regular	3731.1360	0.00	42109.0434	207	22	37	50.93	840721	0	248014			Green	1287 1782 1783	0	20	Pass2	VarMod	Oxidation+M(14)	2231.0649	DLYANTVLSGGTTMYPGIADR	DLYANTVLSGGTTMYPGIADR	291	21	3.88	52	7	7	1	1	1900.1880	6.8506	Identified	7085	4.6	b7b7°y3y6y7y12y14y21	14.8635	2029	193.767528053907	153.767528053907	0.0169	Green	61	2231.0619	2231.0619
1289	ACTB1_DANRE	Q7ZVI7	Actin_ cytoplasmic 1 OS=Danio rerio OX=7955 GN=actba PE=1 SV=2	Regular	3731.1360	0.00	42109.0434	207	22	37	50.93	840721	0	248014			Green	1287 1782 1783	0	20	Pass2	VarMod	Oxidation+M(14)	2231.0649	DLYANTVLSGGTTMYPGIADR	DLYANTVLSGGTTMYPGIADR	291	21	3.88	52	7	7	1	1	1900.1880	6.8506	Identified	7085	4.6	b7b7°y3y6y7y12y14y21	14.8635	2029	193.767528053907	153.767528053907	0.0169	Green	61	2231.0619	2231.0619
1289	ACTB1_DANRE	Q7ZVI7	Actin_ cytoplasmic 1 OS=Danio rerio OX=7955 GN=actba PE=1 SV=2	Regular	3731.1360	0.00	42109.0434	207	22	37	50.93	840721	0	248014			Green	1287 1782 1783	0	21	Pass2	VarMod	Oxidation+M(6)	3199.6092	TTGIVMDSGDGVTHTVPIYEGYALPHAILR	TTGIVMDSGDGVTHTVPIYEGYALPHAILR	147	30	5.13	51	6	6	1	0	2080.4270	6.8900	Identified	6247	3.5	y6y14y25y26y28y30	15.2681	2967	249.63453421551	84.8172671077549	0.0059	Green	73	3199.6034	3199.6034
1289	ACTB1_DANRE	Q7ZVI7	Actin_ cytoplasmic 1 OS=Danio rerio OX=7955 GN=actba PE=1 SV=2	Regular	3731.1360	0.00	42109.0434	207	22	37	50.93	840721	0	248014			Green	1287 1782 1783	0	21	Pass2	VarMod	Oxidation+M(6)	3199.6092	TTGIVMDSGDGVTHTVPIYEGYALPHAILR	TTGIVMDSGDGVTHTVPIYEGYALPHAILR	147	30	5.13	51	6	6	1	0	2080.4270	6.8900	Identified	6247	3.5	y6y14y25y26y28y30	15.2681	2967	249.63453421551	84.8172671077549	0.0059	Green	73	3199.6034	3199.6034
1289	ACTB1_DANRE	Q7ZVI7	Actin_ cytoplasmic 1 OS=Danio rerio OX=7955 GN=actba PE=1 SV=2	Regular	3731.1360	0.00	42109.0434	207	22	37	50.93	840721	0	248014			Green	1287 1782 1783	0	21	Pass2	VarMod	Oxidation+M(6)	3199.6092	TTGIVMDSGDGVTHTVPIYEGYALPHAILR	TTGIVMDSGDGVTHTVPIYEGYALPHAILR	147	30	5.13	51	6	6	1	0	2080.4270	6.8900	Identified	6247	3.5	y6y14y25y26y28y30	15.2681	2967	249.63453421551	84.8172671077549	0.0059	Green	73	3199.6034	3199.6034
1289	ACTB1_DANRE	Q7ZVI7	Actin_ cytoplasmic 1 OS=Danio rerio OX=7955 GN=actba PE=1 SV=2	Regular	3731.1360	0.00	42109.0434	207	22	37	50.93	840721	0	248014			Green	1287 1782 1783	0	21	Pass2	VarMod	Oxidation+M(6)	3199.6092	TTGIVMDSGDGVTHTVPIYEGYALPHAILR	TTGIVMDSGDGVTHTVPIYEGYALPHAILR	147	30	5.13	51	6	6	1	0	2080.4270	6.8900	Identified	6247	3.5	y6y14y25y26y28y30	15.2681	2967	249.63453421551	84.8172671077549	0.0059	Green	73	3199.6034	3199.6034
1289	ACTB1_DANRE	Q7ZVI7	Actin_ cytoplasmic 1 OS=Danio rerio OX=7955 GN=actba PE=1 SV=2	Regular	3731.1360	0.00	42109.0434	207	22	37	50.93	840721	0	248014			Green	1287 1782 1783	0	21	Pass2	VarMod	Oxidation+M(6)	3199.6092	TTGIVMDSGDGVTHTVPIYEGYALPHAILR	TTGIVMDSGDGVTHTVPIYEGYALPHAILR	147	30	5.13	51	6	6	1	0	2080.4270	6.8900	Identified	6247	3.5	y6y14y25y26y28y30	15.2681	2967	249.63453421551	84.8172671077549	0.0059	Green	73	3199.6034	3199.6034
1289	ACTB1_DANRE	Q7ZVI7	Actin_ cytoplasmic 1 OS=Danio rerio OX=7955 GN=actba PE=1 SV=2	Regular	3731.1360	0.00	42109.0434	207	22	37	50.93	840721	0	248014			Green	1287 1782 1783	0	21	Pass2	VarMod	Oxidation+M(6)	3199.6092	TTGIVMDSGDGVTHTVPIYEGYALPHAILR	TTGIVMDSGDGVTHTVPIYEGYALPHAILR	147	30	5.13	51	6	6	1	0	2080.4270	6.8900	Identified	6247	3.5	y6y14y25y26y28y30	15.2681	2967	249.63453421551	84.8172671077549	0.0059	Green	73	3199.6034	3199.6034
1289	ACTB1_DANRE	Q7ZVI7	Actin_ cytoplasmic 1 OS=Danio rerio OX=7955 GN=actba PE=1 SV=2	Regular	3731.1360	0.00	42109.0434	207	22	37	50.93	840721	0	248014			Green	923 928 1287 1782 1783	0	22	Pass2	VarMod	Oxidation+M(8)	1187.5660	HQGVMVGMGQK	HQGVMVGMGQK	39	11	9.98	62	5	5	2	1	1506.6720	6.7499		781	1.4	b4b5y5y6y11	10.8774	1083	127.500514892981	87.5005148929811	0.0013	Green	1	1187.5640	1187.5640
1289	ACTB1_DANRE	Q7ZVI7	Actin_ cytoplasmic 1 OS=Danio rerio OX=7955 GN=actba PE=1 SV=2	Regular	3731.1360	0.00	42109.0434	207	22	37	50.93	840721	0	248014			Green	923 928 1287 1782 1783	0	22	Pass2	VarMod	Oxidation+M(8)	1187.5660	HQGVMVGMGQK	HQGVMVGMGQK	39	11	9.98	62	5	5	2	1	1506.6720	6.7499		781	1.4	b4b5y5y6y11	10.8774	1083	127.500514892981	87.5005148929811	0.0013	Green	1	1187.5640	1187.5640
1289	ACTB1_DANRE	Q7ZVI7	Actin_ cytoplasmic 1 OS=Danio rerio OX=7955 GN=actba PE=1 SV=2	Regular	3731.1360	0.00	42109.0434	207	22	37	50.93	840721	0	248014			Green	923 928 1287 1782 1783	0	22	Pass2	VarMod	Oxidation+M(8)	1187.5660	HQGVMVGMGQK	HQGVMVGMGQK	39	11	9.98	62	5	5	2	1	1506.6720	6.7499		781	1.4	b4b5y5y6y11	10.8774	1083	127.500514892981	87.5005148929811	0.0013	Green	1	1187.5640	1187.5640
1289	ACTB1_DANRE	Q7ZVI7	Actin_ cytoplasmic 1 OS=Danio rerio OX=7955 GN=actba PE=1 SV=2	Regular	3731.1360	0.00	42109.0434	207	22	37	50.93	840721	0	248014			Green	923 928 1287 1782 1783	0	22	Pass2	VarMod	Oxidation+M(8)	1187.5660	HQGVMVGMGQK	HQGVMVGMGQK	39	11	9.98	62	5	5	2	1	1506.6720	6.7499		781	1.4	b4b5y5y6y11	10.8774	1083	127.500514892981	87.5005148929811	0.0013	Green	1	1187.5640	1187.5640
1289	ACTB1_DANRE	Q7ZVI7	Actin_ cytoplasmic 1 OS=Danio rerio OX=7955 GN=actba PE=1 SV=2	Regular	3731.1360	0.00	42109.0434	207	22	37	50.93	840721	0	248014			Green	923 928 1287 1782 1783	0	22	Pass2	VarMod	Oxidation+M(8)	1187.5660	HQGVMVGMGQK	HQGVMVGMGQK	39	11	9.98	62	5	5	2	1	1506.6720	6.7499		781	1.4	b4b5y5y6y11	10.8774	1083	127.500514892981	87.5005148929811	0.0013	Green	1	1187.5640	1187.5640
1287	ACTB2_DANRE	Q7ZVF9	Actin_ cytoplasmic 2 OS=Danio rerio OX=7955 GN=actbb PE=1 SV=2	Regular	3731.1360	0.00	42095.0165	211	22	37	50.93	843970	452768	249979			Green	1289 1782 1783	1	1	Pass1	PepFrag1	None	1954.0644	VAPEEHPVLLTEAPLNPK	VAPEEHPVLLTEAPLNPK	95	18	4.53	69	22	22	16	6	22864.5600	7.9310	Identified	48305	11.9	b2b6b9b10b11b11°b12b13y1y2y3y3*y4y5y5*y6y7y8y9y10y12y13y13°y14y15y18	13.8792	1845	181.868386785726	81.2455911904842	0.2741	Green	41	1954.0638	1954.0638
1287	ACTB2_DANRE	Q7ZVF9	Actin_ cytoplasmic 2 OS=Danio rerio OX=7955 GN=actbb PE=1 SV=2	Regular	3731.1360	0.00	42095.0165	211	22	37	50.93	843970	452768	249979			Green	1289 1782 1783	1	1	Pass1	PepFrag1	None	1954.0644	VAPEEHPVLLTEAPLNPK	VAPEEHPVLLTEAPLNPK	95	18	4.53	69	22	22	16	6	22864.5600	7.9310	Identified	48305	11.9	b2b6b9b10b11b11°b12b13y1y2y3y3*y4y5y5*y6y7y8y9y10y12y13y13°y14y15y18	13.8792	1845	181.868386785726	81.2455911904842	0.2741	Green	41	1954.0638	1954.0638
1287	ACTB2_DANRE	Q7ZVF9	Actin_ cytoplasmic 2 OS=Danio rerio OX=7955 GN=actbb PE=1 SV=2	Regular	3731.1360	0.00	42095.0165	211	22	37	50.93	843970	452768	249979			Green	1289 1782 1783	1	1	Pass1	PepFrag1	None	1954.0644	VAPEEHPVLLTEAPLNPK	VAPEEHPVLLTEAPLNPK	95	18	4.53	69	22	22	16	6	22864.5600	7.9310	Identified	48305	11.9	b2b6b9b10b11b11°b12b13y1y2y3y3*y4y5y5*y6y7y8y9y10y12y13y13°y14y15y18	13.8792	1845	181.868386785726	81.2455911904842	0.2741	Green	41	1954.0638	1954.0638
1287	ACTB2_DANRE	Q7ZVF9	Actin_ cytoplasmic 2 OS=Danio rerio OX=7955 GN=actbb PE=1 SV=2	Regular	3731.1360	0.00	42095.0165	211	22	37	50.93	843970	452768	249979			Green	1289 1782 1783	1	1	Pass1	PepFrag1	None	1954.0644	VAPEEHPVLLTEAPLNPK	VAPEEHPVLLTEAPLNPK	95	18	4.53	69	22	22	16	6	22864.5600	7.9310	Identified	48305	11.9	b2b6b9b10b11b11°b12b13y1y2y3y3*y4y5y5*y6y7y8y9y10y12y13y13°y14y15y18	13.8792	1845	181.868386785726	81.2455911904842	0.2741	Green	41	1954.0638	1954.0638
1287	ACTB2_DANRE	Q7ZVF9	Actin_ cytoplasmic 2 OS=Danio rerio OX=7955 GN=actbb PE=1 SV=2	Regular	3731.1360	0.00	42095.0165	211	22	37	50.93	843970	452768	249979			Green	1289 1782 1783	1	1	Pass1	PepFrag1	None	1954.0644	VAPEEHPVLLTEAPLNPK	VAPEEHPVLLTEAPLNPK	95	18	4.53	69	22	22	16	6	22864.5600	7.9310	Identified	48305	11.9	b2b6b9b10b11b11°b12b13y1y2y3y3*y4y5y5*y6y7y8y9y10y12y13y13°y14y15y18	13.8792	1845	181.868386785726	81.2455911904842	0.2741	Green	41	1954.0638	1954.0638
1287	ACTB2_DANRE	Q7ZVF9	Actin_ cytoplasmic 2 OS=Danio rerio OX=7955 GN=actbb PE=1 SV=2	Regular	3731.1360	0.00	42095.0165	211	22	37	50.93	843970	452768	249979			Green	1289 1782 1783	1	1	Pass1	PepFrag1	None	1954.0644	VAPEEHPVLLTEAPLNPK	VAPEEHPVLLTEAPLNPK	95	18	4.53	69	22	22	16	6	22864.5600	7.9310	Identified	48305	11.9	b2b6b9b10b11b11°b12b13y1y2y3y3*y4y5y5*y6y7y8y9y10y12y13y13°y14y15y18	13.8792	1845	181.868386785726	81.2455911904842	0.2741	Green	41	1954.0638	1954.0638
1287	ACTB2_DANRE	Q7ZVF9	Actin_ cytoplasmic 2 OS=Danio rerio OX=7955 GN=actbb PE=1 SV=2	Regular	3731.1360	0.00	42095.0165	211	22	37	50.93	843970	452768	249979			Green	1289 1782 1783	1	1	Pass1	PepFrag1	None	1954.0644	VAPEEHPVLLTEAPLNPK	VAPEEHPVLLTEAPLNPK	95	18	4.53	69	22	22	16	6	22864.5600	7.9310	Identified	48305	11.9	b2b6b9b10b11b11°b12b13y1y2y3y3*y4y5y5*y6y7y8y9y10y12y13y13°y14y15y18	13.8792	1845	181.868386785726	81.2455911904842	0.2741	Green	41	1954.0638	1954.0638
1287	ACTB2_DANRE	Q7ZVF9	Actin_ cytoplasmic 2 OS=Danio rerio OX=7955 GN=actbb PE=1 SV=2	Regular	3731.1360	0.00	42095.0165	211	22	37	50.93	843970	452768	249979			Green	1289 1782 1783	1	1	Pass1	PepFrag1	None	1954.0644	VAPEEHPVLLTEAPLNPK	VAPEEHPVLLTEAPLNPK	95	18	4.53	69	22	22	16	6	22864.5600	7.9310	Identified	48305	11.9	b2b6b9b10b11b11°b12b13y1y2y3y3*y4y5y5*y6y7y8y9y10y12y13y13°y14y15y18	13.8792	1845	181.868386785726	81.2455911904842	0.2741	Green	41	1954.0638	1954.0638
1287	ACTB2_DANRE	Q7ZVF9	Actin_ cytoplasmic 2 OS=Danio rerio OX=7955 GN=actbb PE=1 SV=2	Regular	3731.1360	0.00	42095.0165	211	22	37	50.93	843970	452768	249979			Green	1289 1782 1783	1	1	Pass1	PepFrag1	None	1954.0644	VAPEEHPVLLTEAPLNPK	VAPEEHPVLLTEAPLNPK	95	18	4.53	69	22	22	16	6	22864.5600	7.9310	Identified	48305	11.9	b2b6b9b10b11b11°b12b13y1y2y3y3*y4y5y5*y6y7y8y9y10y12y13y13°y14y15y18	13.8792	1845	181.868386785726	81.2455911904842	0.2741	Green	41	1954.0638	1954.0638
1287	ACTB2_DANRE	Q7ZVF9	Actin_ cytoplasmic 2 OS=Danio rerio OX=7955 GN=actbb PE=1 SV=2	Regular	3731.1360	0.00	42095.0165	211	22	37	50.93	843970	452768	249979			Green	1289 1782 1783	1	1	Pass1	PepFrag1	None	1954.0644	VAPEEHPVLLTEAPLNPK	VAPEEHPVLLTEAPLNPK	95	18	4.53	69	22	22	16	6	22864.5600	7.9310	Identified	48305	11.9	b2b6b9b10b11b11°b12b13y1y2y3y3*y4y5y5*y6y7y8y9y10y12y13y13°y14y15y18	13.8792	1845	181.868386785726	81.2455911904842	0.2741	Green	41	1954.0638	1954.0638
1287	ACTB2_DANRE	Q7ZVF9	Actin_ cytoplasmic 2 OS=Danio rerio OX=7955 GN=actbb PE=1 SV=2	Regular	3731.1360	0.00	42095.0165	211	22	37	50.93	843970	452768	249979			Green	1289 1782 1783	1	1	Pass1	PepFrag1	None	1954.0644	VAPEEHPVLLTEAPLNPK	VAPEEHPVLLTEAPLNPK	95	18	4.53	69	22	22	16	6	22864.5600	7.9310	Identified	48305	11.9	b2b6b9b10b11b11°b12b13y1y2y3y3*y4y5y5*y6y7y8y9y10y12y13y13°y14y15y18	13.8792	1845	181.868386785726	81.2455911904842	0.2741	Green	41	1954.0638	1954.0638
1287	ACTB2_DANRE	Q7ZVF9	Actin_ cytoplasmic 2 OS=Danio rerio OX=7955 GN=actbb PE=1 SV=2	Regular	3731.1360	0.00	42095.0165	211	22	37	50.93	843970	452768	249979			Green	1289 1782 1783	1	1	Pass1	PepFrag1	None	1954.0644	VAPEEHPVLLTEAPLNPK	VAPEEHPVLLTEAPLNPK	95	18	4.53	69	22	22	16	6	22864.5600	7.9310	Identified	48305	11.9	b2b6b9b10b11b11°b12b13y1y2y3y3*y4y5y5*y6y7y8y9y10y12y13y13°y14y15y18	13.8792	1845	181.868386785726	81.2455911904842	0.2741	Green	41	1954.0638	1954.0638
1287	ACTB2_DANRE	Q7ZVF9	Actin_ cytoplasmic 2 OS=Danio rerio OX=7955 GN=actbb PE=1 SV=2	Regular	3731.1360	0.00	42095.0165	211	22	37	50.93	843970	452768	249979			Green	1289 1782 1783	1	1	Pass1	PepFrag1	None	1954.0644	VAPEEHPVLLTEAPLNPK	VAPEEHPVLLTEAPLNPK	95	18	4.53	69	22	22	16	6	22864.5600	7.9310	Identified	48305	11.9	b2b6b9b10b11b11°b12b13y1y2y3y3*y4y5y5*y6y7y8y9y10y12y13y13°y14y15y18	13.8792	1845	181.868386785726	81.2455911904842	0.2741	Green	41	1954.0638	1954.0638
1287	ACTB2_DANRE	Q7ZVF9	Actin_ cytoplasmic 2 OS=Danio rerio OX=7955 GN=actbb PE=1 SV=2	Regular	3731.1360	0.00	42095.0165	211	22	37	50.93	843970	452768	249979			Green	1289 1782 1783	1	1	Pass1	PepFrag1	None	1954.0644	VAPEEHPVLLTEAPLNPK	VAPEEHPVLLTEAPLNPK	95	18	4.53	69	22	22	16	6	22864.5600	7.9310	Identified	48305	11.9	b2b6b9b10b11b11°b12b13y1y2y3y3*y4y5y5*y6y7y8y9y10y12y13y13°y14y15y18	13.8792	1845	181.868386785726	81.2455911904842	0.2741	Green	41	1954.0638	1954.0638
1287	ACTB2_DANRE	Q7ZVF9	Actin_ cytoplasmic 2 OS=Danio rerio OX=7955 GN=actbb PE=1 SV=2	Regular	3731.1360	0.00	42095.0165	211	22	37	50.93	843970	452768	249979			Green	1289 1782 1783	1	1	Pass1	PepFrag1	None	1954.0644	VAPEEHPVLLTEAPLNPK	VAPEEHPVLLTEAPLNPK	95	18	4.53	69	22	22	16	6	22864.5600	7.9310	Identified	48305	11.9	b2b6b9b10b11b11°b12b13y1y2y3y3*y4y5y5*y6y7y8y9y10y12y13y13°y14y15y18	13.8792	1845	181.868386785726	81.2455911904842	0.2741	Green	41	1954.0638	1954.0638
1287	ACTB2_DANRE	Q7ZVF9	Actin_ cytoplasmic 2 OS=Danio rerio OX=7955 GN=actbb PE=1 SV=2	Regular	3731.1360	0.00	42095.0165	211	22	37	50.93	843970	452768	249979			Green	1289 1782 1783	1	1	Pass1	PepFrag1	None	1954.0644	VAPEEHPVLLTEAPLNPK	VAPEEHPVLLTEAPLNPK	95	18	4.53	69	22	22	16	6	22864.5600	7.9310	Identified	48305	11.9	b2b6b9b10b11b11°b12b13y1y2y3y3*y4y5y5*y6y7y8y9y10y12y13y13°y14y15y18	13.8792	1845	181.868386785726	81.2455911904842	0.2741	Green	41	1954.0638	1954.0638
1287	ACTB2_DANRE	Q7ZVF9	Actin_ cytoplasmic 2 OS=Danio rerio OX=7955 GN=actbb PE=1 SV=2	Regular	3731.1360	0.00	42095.0165	211	22	37	50.93	843970	452768	249979			Green	1289 1782 1783	1	1	Pass1	PepFrag1	None	1954.0644	VAPEEHPVLLTEAPLNPK	VAPEEHPVLLTEAPLNPK	95	18	4.53	69	22	22	16	6	22864.5600	7.9310	Identified	48305	11.9	b2b6b9b10b11b11°b12b13y1y2y3y3*y4y5y5*y6y7y8y9y10y12y13y13°y14y15y18	13.8792	1845	181.868386785726	81.2455911904842	0.2741	Green	41	1954.0638	1954.0638
1287	ACTB2_DANRE	Q7ZVF9	Actin_ cytoplasmic 2 OS=Danio rerio OX=7955 GN=actbb PE=1 SV=2	Regular	3731.1360	0.00	42095.0165	211	22	37	50.93	843970	452768	249979			Green	1289 1782 1783	1	1	Pass1	PepFrag1	None	1954.0644	VAPEEHPVLLTEAPLNPK	VAPEEHPVLLTEAPLNPK	95	18	4.53	69	22	22	16	6	22864.5600	7.9310	Identified	48305	11.9	b2b6b9b10b11b11°b12b13y1y2y3y3*y4y5y5*y6y7y8y9y10y12y13y13°y14y15y18	13.8792	1845	181.868386785726	81.2455911904842	0.2741	Green	41	1954.0638	1954.0638
1287	ACTB2_DANRE	Q7ZVF9	Actin_ cytoplasmic 2 OS=Danio rerio OX=7955 GN=actbb PE=1 SV=2	Regular	3731.1360	0.00	42095.0165	211	22	37	50.93	843970	452768	249979			Green	1289 1782 1783	1	1	Pass1	PepFrag1	None	1954.0644	VAPEEHPVLLTEAPLNPK	VAPEEHPVLLTEAPLNPK	95	18	4.53	69	22	22	16	6	22864.5600	7.9310	Identified	48305	11.9	b2b6b9b10b11b11°b12b13y1y2y3y3*y4y5y5*y6y7y8y9y10y12y13y13°y14y15y18	13.8792	1845	181.868386785726	81.2455911904842	0.2741	Green	41	1954.0638	1954.0638
1287	ACTB2_DANRE	Q7ZVF9	Actin_ cytoplasmic 2 OS=Danio rerio OX=7955 GN=actbb PE=1 SV=2	Regular	3731.1360	0.00	42095.0165	211	22	37	50.93	843970	452768	249979			Green	1289 1782 1783	1	1	Pass1	PepFrag1	None	1954.0644	VAPEEHPVLLTEAPLNPK	VAPEEHPVLLTEAPLNPK	95	18	4.53	69	22	22	16	6	22864.5600	7.9310	Identified	48305	11.9	b2b6b9b10b11b11°b12b13y1y2y3y3*y4y5y5*y6y7y8y9y10y12y13y13°y14y15y18	13.8792	1845	181.868386785726	81.2455911904842	0.2741	Green	41	1954.0638	1954.0638
1287	ACTB2_DANRE	Q7ZVF9	Actin_ cytoplasmic 2 OS=Danio rerio OX=7955 GN=actbb PE=1 SV=2	Regular	3731.1360	0.00	42095.0165	211	22	37	50.93	843970	452768	249979			Green	1289 1782 1783	1	1	Pass1	PepFrag1	None	1954.0644	VAPEEHPVLLTEAPLNPK	VAPEEHPVLLTEAPLNPK	95	18	4.53	69	22	22	16	6	22864.5600	7.9310	Identified	48305	11.9	b2b6b9b10b11b11°b12b13y1y2y3y3*y4y5y5*y6y7y8y9y10y12y13y13°y14y15y18	13.8792	1845	181.868386785726	81.2455911904842	0.2741	Green	41	1954.0638	1954.0638
1287	ACTB2_DANRE	Q7ZVF9	Actin_ cytoplasmic 2 OS=Danio rerio OX=7955 GN=actbb PE=1 SV=2	Regular	3731.1360	0.00	42095.0165	211	22	37	50.93	843970	452768	249979			Green	1289 1782 1783	1	1	Pass1	PepFrag1	None	1954.0644	VAPEEHPVLLTEAPLNPK	VAPEEHPVLLTEAPLNPK	95	18	4.53	69	22	22	16	6	22864.5600	7.9310	Identified	48305	11.9	b2b6b9b10b11b11°b12b13y1y2y3y3*y4y5y5*y6y7y8y9y10y12y13y13°y14y15y18	13.8792	1845	181.868386785726	81.2455911904842	0.2741	Green	41	1954.0638	1954.0638
1287	ACTB2_DANRE	Q7ZVF9	Actin_ cytoplasmic 2 OS=Danio rerio OX=7955 GN=actbb PE=1 SV=2	Regular	3731.1360	0.00	42095.0165	211	22	37	50.93	843970	452768	249979			Green	1289 1782 1783	1	1	Pass1	PepFrag1	None	1954.0644	VAPEEHPVLLTEAPLNPK	VAPEEHPVLLTEAPLNPK	95	18	4.53	69	22	22	16	6	22864.5600	7.9310	Identified	48305	11.9	b2b6b9b10b11b11°b12b13y1y2y3y3*y4y5y5*y6y7y8y9y10y12y13y13°y14y15y18	13.8792	1845	181.868386785726	81.2455911904842	0.2741	Green	41	1954.0638	1954.0638
1287	ACTB2_DANRE	Q7ZVF9	Actin_ cytoplasmic 2 OS=Danio rerio OX=7955 GN=actbb PE=1 SV=2	Regular	3731.1360	0.00	42095.0165	211	22	37	50.93	843970	452768	249979			Green	1289 1782 1783	1	1	Pass1	PepFrag1	None	1954.0644	VAPEEHPVLLTEAPLNPK	VAPEEHPVLLTEAPLNPK	95	18	4.53	69	22	22	16	6	22864.5600	7.9310	Identified	48305	11.9	b2b6b9b10b11b11°b12b13y1y2y3y3*y4y5y5*y6y7y8y9y10y12y13y13°y14y15y18	13.8792	1845	181.868386785726	81.2455911904842	0.2741	Green	41	1954.0638	1954.0638
1287	ACTB2_DANRE	Q7ZVF9	Actin_ cytoplasmic 2 OS=Danio rerio OX=7955 GN=actbb PE=1 SV=2	Regular	3731.1360	0.00	42095.0165	211	22	37	50.93	843970	452768	249979			Green	1289 1782 1783	1	1	Pass1	PepFrag1	None	1954.0644	VAPEEHPVLLTEAPLNPK	VAPEEHPVLLTEAPLNPK	95	18	4.53	69	22	22	16	6	22864.5600	7.9310	Identified	48305	11.9	b2b6b9b10b11b11°b12b13y1y2y3y3*y4y5y5*y6y7y8y9y10y12y13y13°y14y15y18	13.8792	1845	181.868386785726	81.2455911904842	0.2741	Green	41	1954.0638	1954.0638
1287	ACTB2_DANRE	Q7ZVF9	Actin_ cytoplasmic 2 OS=Danio rerio OX=7955 GN=actbb PE=1 SV=2	Regular	3731.1360	0.00	42095.0165	211	22	37	50.93	843970	452768	249979			Green	1289 1782 1783	1	1	Pass1	PepFrag1	None	1954.0644	VAPEEHPVLLTEAPLNPK	VAPEEHPVLLTEAPLNPK	95	18	4.53	69	22	22	16	6	22864.5600	7.9310	Identified	48305	11.9	b2b6b9b10b11b11°b12b13y1y2y3y3*y4y5y5*y6y7y8y9y10y12y13y13°y14y15y18	13.8792	1845	181.868386785726	81.2455911904842	0.2741	Green	41	1954.0638	1954.0638
1287	ACTB2_DANRE	Q7ZVF9	Actin_ cytoplasmic 2 OS=Danio rerio OX=7955 GN=actbb PE=1 SV=2	Regular	3731.1360	0.00	42095.0165	211	22	37	50.93	843970	452768	249979			Green	923 928 1289 1782 1783	0	2	Pass1	PepFrag1	None	1790.8919	SYELPDGQVITIGNER	SYELPDGQVITIGNER	238	16	3.82	82	19	19	14	7	9481.8180	7.5487	Identified	21306	8.9	b2b3b4b8b9b10b11b12b12°b16y4y5y6y7y8y9y10y11y13y14	14.8900	1637	167.92889121334	127.92889121334	0.1400	Green	62	1790.8900	1790.8900
1287	ACTB2_DANRE	Q7ZVF9	Actin_ cytoplasmic 2 OS=Danio rerio OX=7955 GN=actbb PE=1 SV=2	Regular	3731.1360	0.00	42095.0165	211	22	37	50.93	843970	452768	249979			Green	923 928 1289 1782 1783	0	2	Pass1	PepFrag1	None	1790.8919	SYELPDGQVITIGNER	SYELPDGQVITIGNER	238	16	3.82	82	19	19	14	7	9481.8180	7.5487	Identified	21306	8.9	b2b3b4b8b9b10b11b12b12°b16y4y5y6y7y8y9y10y11y13y14	14.8900	1637	167.92889121334	127.92889121334	0.1400	Green	62	1790.8900	1790.8900
1287	ACTB2_DANRE	Q7ZVF9	Actin_ cytoplasmic 2 OS=Danio rerio OX=7955 GN=actbb PE=1 SV=2	Regular	3731.1360	0.00	42095.0165	211	22	37	50.93	843970	452768	249979			Green	923 928 1289 1782 1783	0	2	Pass1	PepFrag1	None	1790.8919	SYELPDGQVITIGNER	SYELPDGQVITIGNER	238	16	3.82	82	19	19	14	7	9481.8180	7.5487	Identified	21306	8.9	b2b3b4b8b9b10b11b12b12°b16y4y5y6y7y8y9y10y11y13y14	14.8900	1637	167.92889121334	127.92889121334	0.1400	Green	62	1790.8900	1790.8900
1287	ACTB2_DANRE	Q7ZVF9	Actin_ cytoplasmic 2 OS=Danio rerio OX=7955 GN=actbb PE=1 SV=2	Regular	3731.1360	0.00	42095.0165	211	22	37	50.93	843970	452768	249979			Green	923 928 1289 1782 1783	0	2	Pass1	PepFrag1	None	1790.8919	SYELPDGQVITIGNER	SYELPDGQVITIGNER	238	16	3.82	82	19	19	14	7	9481.8180	7.5487	Identified	21306	8.9	b2b3b4b8b9b10b11b12b12°b16y4y5y6y7y8y9y10y11y13y14	14.8900	1637	167.92889121334	127.92889121334	0.1400	Green	62	1790.8900	1790.8900
1287	ACTB2_DANRE	Q7ZVF9	Actin_ cytoplasmic 2 OS=Danio rerio OX=7955 GN=actbb PE=1 SV=2	Regular	3731.1360	0.00	42095.0165	211	22	37	50.93	843970	452768	249979			Green	923 928 1289 1782 1783	0	2	Pass1	PepFrag1	None	1790.8919	SYELPDGQVITIGNER	SYELPDGQVITIGNER	238	16	3.82	82	19	19	14	7	9481.8180	7.5487	Identified	21306	8.9	b2b3b4b8b9b10b11b12b12°b16y4y5y6y7y8y9y10y11y13y14	14.8900	1637	167.92889121334	127.92889121334	0.1400	Green	62	1790.8900	1790.8900
1287	ACTB2_DANRE	Q7ZVF9	Actin_ cytoplasmic 2 OS=Danio rerio OX=7955 GN=actbb PE=1 SV=2	Regular	3731.1360	0.00	42095.0165	211	22	37	50.93	843970	452768	249979			Green	923 928 1289 1782 1783	0	2	Pass1	PepFrag1	None	1790.8919	SYELPDGQVITIGNER	SYELPDGQVITIGNER	238	16	3.82	82	19	19	14	7	9481.8180	7.5487	Identified	21306	8.9	b2b3b4b8b9b10b11b12b12°b16y4y5y6y7y8y9y10y11y13y14	14.8900	1637	167.92889121334	127.92889121334	0.1400	Green	62	1790.8900	1790.8900
1287	ACTB2_DANRE	Q7ZVF9	Actin_ cytoplasmic 2 OS=Danio rerio OX=7955 GN=actbb PE=1 SV=2	Regular	3731.1360	0.00	42095.0165	211	22	37	50.93	843970	452768	249979			Green	923 928 1289 1782 1783	0	2	Pass1	PepFrag1	None	1790.8919	SYELPDGQVITIGNER	SYELPDGQVITIGNER	238	16	3.82	82	19	19	14	7	9481.8180	7.5487	Identified	21306	8.9	b2b3b4b8b9b10b11b12b12°b16y4y5y6y7y8y9y10y11y13y14	14.8900	1637	167.92889121334	127.92889121334	0.1400	Green	62	1790.8900	1790.8900
1287	ACTB2_DANRE	Q7ZVF9	Actin_ cytoplasmic 2 OS=Danio rerio OX=7955 GN=actbb PE=1 SV=2	Regular	3731.1360	0.00	42095.0165	211	22	37	50.93	843970	452768	249979			Green	923 928 1289 1782 1783	0	2	Pass1	PepFrag1	None	1790.8919	SYELPDGQVITIGNER	SYELPDGQVITIGNER	238	16	3.82	82	19	19	14	7	9481.8180	7.5487	Identified	21306	8.9	b2b3b4b8b9b10b11b12b12°b16y4y5y6y7y8y9y10y11y13y14	14.8900	1637	167.92889121334	127.92889121334	0.1400	Green	62	1790.8900	1790.8900
1287	ACTB2_DANRE	Q7ZVF9	Actin_ cytoplasmic 2 OS=Danio rerio OX=7955 GN=actbb PE=1 SV=2	Regular	3731.1360	0.00	42095.0165	211	22	37	50.93	843970	452768	249979			Green	923 928 1289 1782 1783	0	2	Pass1	PepFrag1	None	1790.8919	SYELPDGQVITIGNER	SYELPDGQVITIGNER	238	16	3.82	82	19	19	14	7	9481.8180	7.5487	Identified	21306	8.9	b2b3b4b8b9b10b11b12b12°b16y4y5y6y7y8y9y10y11y13y14	14.8900	1637	167.92889121334	127.92889121334	0.1400	Green	62	1790.8900	1790.8900
1287	ACTB2_DANRE	Q7ZVF9	Actin_ cytoplasmic 2 OS=Danio rerio OX=7955 GN=actbb PE=1 SV=2	Regular	3731.1360	0.00	42095.0165	211	22	37	50.93	843970	452768	249979			Green	923 928 1289 1782 1783	0	2	Pass1	PepFrag1	None	1790.8919	SYELPDGQVITIGNER	SYELPDGQVITIGNER	238	16	3.82	82	19	19	14	7	9481.8180	7.5487	Identified	21306	8.9	b2b3b4b8b9b10b11b12b12°b16y4y5y6y7y8y9y10y11y13y14	14.8900	1637	167.92889121334	127.92889121334	0.1400	Green	62	1790.8900	1790.8900
1287	ACTB2_DANRE	Q7ZVF9	Actin_ cytoplasmic 2 OS=Danio rerio OX=7955 GN=actbb PE=1 SV=2	Regular	3731.1360	0.00	42095.0165	211	22	37	50.93	843970	452768	249979			Green	923 928 1289 1782 1783	0	2	Pass1	PepFrag1	None	1790.8919	SYELPDGQVITIGNER	SYELPDGQVITIGNER	238	16	3.82	82	19	19	14	7	9481.8180	7.5487	Identified	21306	8.9	b2b3b4b8b9b10b11b12b12°b16y4y5y6y7y8y9y10y11y13y14	14.8900	1637	167.92889121334	127.92889121334	0.1400	Green	62	1790.8900	1790.8900
1287	ACTB2_DANRE	Q7ZVF9	Actin_ cytoplasmic 2 OS=Danio rerio OX=7955 GN=actbb PE=1 SV=2	Regular	3731.1360	0.00	42095.0165	211	22	37	50.93	843970	452768	249979			Green	923 928 1289 1782 1783	0	2	Pass1	PepFrag1	None	1790.8919	SYELPDGQVITIGNER	SYELPDGQVITIGNER	238	16	3.82	82	19	19	14	7	9481.8180	7.5487	Identified	21306	8.9	b2b3b4b8b9b10b11b12b12°b16y4y5y6y7y8y9y10y11y13y14	14.8900	1637	167.92889121334	127.92889121334	0.1400	Green	62	1790.8900	1790.8900
1287	ACTB2_DANRE	Q7ZVF9	Actin_ cytoplasmic 2 OS=Danio rerio OX=7955 GN=actbb PE=1 SV=2	Regular	3731.1360	0.00	42095.0165	211	22	37	50.93	843970	452768	249979			Green	923 928 1289 1782 1783	0	2	Pass1	PepFrag1	None	1790.8919	SYELPDGQVITIGNER	SYELPDGQVITIGNER	238	16	3.82	82	19	19	14	7	9481.8180	7.5487	Identified	21306	8.9	b2b3b4b8b9b10b11b12b12°b16y4y5y6y7y8y9y10y11y13y14	14.8900	1637	167.92889121334	127.92889121334	0.1400	Green	62	1790.8900	1790.8900
1287	ACTB2_DANRE	Q7ZVF9	Actin_ cytoplasmic 2 OS=Danio rerio OX=7955 GN=actbb PE=1 SV=2	Regular	3731.1360	0.00	42095.0165	211	22	37	50.93	843970	452768	249979			Green	923 928 1289 1782 1783	0	2	Pass1	PepFrag1	None	1790.8919	SYELPDGQVITIGNER	SYELPDGQVITIGNER	238	16	3.82	82	19	19	14	7	9481.8180	7.5487	Identified	21306	8.9	b2b3b4b8b9b10b11b12b12°b16y4y5y6y7y8y9y10y11y13y14	14.8900	1637	167.92889121334	127.92889121334	0.1400	Green	62	1790.8900	1790.8900
1287	ACTB2_DANRE	Q7ZVF9	Actin_ cytoplasmic 2 OS=Danio rerio OX=7955 GN=actbb PE=1 SV=2	Regular	3731.1360	0.00	42095.0165	211	22	37	50.93	843970	452768	249979			Green	923 928 1289 1782 1783	0	2	Pass1	PepFrag1	None	1790.8919	SYELPDGQVITIGNER	SYELPDGQVITIGNER	238	16	3.82	82	19	19	14	7	9481.8180	7.5487	Identified	21306	8.9	b2b3b4b8b9b10b11b12b12°b16y4y5y6y7y8y9y10y11y13y14	14.8900	1637	167.92889121334	127.92889121334	0.1400	Green	62	1790.8900	1790.8900
1287	ACTB2_DANRE	Q7ZVF9	Actin_ cytoplasmic 2 OS=Danio rerio OX=7955 GN=actbb PE=1 SV=2	Regular	3731.1360	0.00	42095.0165	211	22	37	50.93	843970	452768	249979			Green	923 928 1289 1782 1783	0	2	Pass1	PepFrag1	None	1790.8919	SYELPDGQVITIGNER	SYELPDGQVITIGNER	238	16	3.82	82	19	19	14	7	9481.8180	7.5487	Identified	21306	8.9	b2b3b4b8b9b10b11b12b12°b16y4y5y6y7y8y9y10y11y13y14	14.8900	1637	167.92889121334	127.92889121334	0.1400	Green	62	1790.8900	1790.8900
1287	ACTB2_DANRE	Q7ZVF9	Actin_ cytoplasmic 2 OS=Danio rerio OX=7955 GN=actbb PE=1 SV=2	Regular	3731.1360	0.00	42095.0165	211	22	37	50.93	843970	452768	249979			Green	923 928 1289 1782 1783	0	2	Pass1	PepFrag1	None	1790.8919	SYELPDGQVITIGNER	SYELPDGQVITIGNER	238	16	3.82	82	19	19	14	7	9481.8180	7.5487	Identified	21306	8.9	b2b3b4b8b9b10b11b12b12°b16y4y5y6y7y8y9y10y11y13y14	14.8900	1637	167.92889121334	127.92889121334	0.1400	Green	62	1790.8900	1790.8900
1287	ACTB2_DANRE	Q7ZVF9	Actin_ cytoplasmic 2 OS=Danio rerio OX=7955 GN=actbb PE=1 SV=2	Regular	3731.1360	0.00	42095.0165	211	22	37	50.93	843970	452768	249979			Green	923 928 1289 1782 1783	0	2	Pass1	PepFrag1	None	1790.8919	SYELPDGQVITIGNER	SYELPDGQVITIGNER	238	16	3.82	82	19	19	14	7	9481.8180	7.5487	Identified	21306	8.9	b2b3b4b8b9b10b11b12b12°b16y4y5y6y7y8y9y10y11y13y14	14.8900	1637	167.92889121334	127.92889121334	0.1400	Green	62	1790.8900	1790.8900
1287	ACTB2_DANRE	Q7ZVF9	Actin_ cytoplasmic 2 OS=Danio rerio OX=7955 GN=actbb PE=1 SV=2	Regular	3731.1360	0.00	42095.0165	211	22	37	50.93	843970	452768	249979			Green	923 928 1289 1782 1783	0	2	Pass1	PepFrag1	None	1790.8919	SYELPDGQVITIGNER	SYELPDGQVITIGNER	238	16	3.82	82	19	19	14	7	9481.8180	7.5487	Identified	21306	8.9	b2b3b4b8b9b10b11b12b12°b16y4y5y6y7y8y9y10y11y13y14	14.8900	1637	167.92889121334	127.92889121334	0.1400	Green	62	1790.8900	1790.8900
1287	ACTB2_DANRE	Q7ZVF9	Actin_ cytoplasmic 2 OS=Danio rerio OX=7955 GN=actbb PE=1 SV=2	Regular	3731.1360	0.00	42095.0165	211	22	37	50.93	843970	452768	249979			Green	923 928 1289 1782 1783	0	2	Pass1	PepFrag1	None	1790.8919	SYELPDGQVITIGNER	SYELPDGQVITIGNER	238	16	3.82	82	19	19	14	7	9481.8180	7.5487	Identified	21306	8.9	b2b3b4b8b9b10b11b12b12°b16y4y5y6y7y8y9y10y11y13y14	14.8900	1637	167.92889121334	127.92889121334	0.1400	Green	62	1790.8900	1790.8900
1287	ACTB2_DANRE	Q7ZVF9	Actin_ cytoplasmic 2 OS=Danio rerio OX=7955 GN=actbb PE=1 SV=2	Regular	3731.1360	0.00	42095.0165	211	22	37	50.93	843970	452768	249979			Green	1289 1782 1783	0	3	Pass1	PepFrag1	None	1177.6133	EITSLAPSTMK	EITSLAPSTMK	315	11	7.00	68	13	13	10	3	10710.6800	7.6017	Identified	20863	7.4	b2b2°b3b3°b4b4°b5b5°y1y2y3y4y5y5°y6y7y8y11	12.8204	1105	129.221413175377	89.2214131753769	0.1224	Green	29	1177.6118	1177.6118
1287	ACTB2_DANRE	Q7ZVF9	Actin_ cytoplasmic 2 OS=Danio rerio OX=7955 GN=actbb PE=1 SV=2	Regular	3731.1360	0.00	42095.0165	211	22	37	50.93	843970	452768	249979			Green	1289 1782 1783	0	3	Pass1	PepFrag1	None	1177.6133	EITSLAPSTMK	EITSLAPSTMK	315	11	7.00	68	13	13	10	3	10710.6800	7.6017	Identified	20863	7.4	b2b2°b3b3°b4b4°b5b5°y1y2y3y4y5y5°y6y7y8y11	12.8204	1105	129.221413175377	89.2214131753769	0.1224	Green	29	1177.6118	1177.6118
1287	ACTB2_DANRE	Q7ZVF9	Actin_ cytoplasmic 2 OS=Danio rerio OX=7955 GN=actbb PE=1 SV=2	Regular	3731.1360	0.00	42095.0165	211	22	37	50.93	843970	452768	249979			Green	1289 1782 1783	0	3	Pass1	PepFrag1	None	1177.6133	EITSLAPSTMK	EITSLAPSTMK	315	11	7.00	68	13	13	10	3	10710.6800	7.6017	Identified	20863	7.4	b2b2°b3b3°b4b4°b5b5°y1y2y3y4y5y5°y6y7y8y11	12.8204	1105	129.221413175377	89.2214131753769	0.1224	Green	29	1177.6118	1177.6118
1287	ACTB2_DANRE	Q7ZVF9	Actin_ cytoplasmic 2 OS=Danio rerio OX=7955 GN=actbb PE=1 SV=2	Regular	3731.1360	0.00	42095.0165	211	22	37	50.93	843970	452768	249979			Green	1289 1782 1783	0	3	Pass1	PepFrag1	None	1177.6133	EITSLAPSTMK	EITSLAPSTMK	315	11	7.00	68	13	13	10	3	10710.6800	7.6017	Identified	20863	7.4	b2b2°b3b3°b4b4°b5b5°y1y2y3y4y5y5°y6y7y8y11	12.8204	1105	129.221413175377	89.2214131753769	0.1224	Green	29	1177.6118	1177.6118
1287	ACTB2_DANRE	Q7ZVF9	Actin_ cytoplasmic 2 OS=Danio rerio OX=7955 GN=actbb PE=1 SV=2	Regular	3731.1360	0.00	42095.0165	211	22	37	50.93	843970	452768	249979			Green	1289 1782 1783	0	3	Pass1	PepFrag1	None	1177.6133	EITSLAPSTMK	EITSLAPSTMK	315	11	7.00	68	13	13	10	3	10710.6800	7.6017	Identified	20863	7.4	b2b2°b3b3°b4b4°b5b5°y1y2y3y4y5y5°y6y7y8y11	12.8204	1105	129.221413175377	89.2214131753769	0.1224	Green	29	1177.6118	1177.6118
1287	ACTB2_DANRE	Q7ZVF9	Actin_ cytoplasmic 2 OS=Danio rerio OX=7955 GN=actbb PE=1 SV=2	Regular	3731.1360	0.00	42095.0165	211	22	37	50.93	843970	452768	249979			Green	1289 1782 1783	0	3	Pass1	PepFrag1	None	1177.6133	EITSLAPSTMK	EITSLAPSTMK	315	11	7.00	68	13	13	10	3	10710.6800	7.6017	Identified	20863	7.4	b2b2°b3b3°b4b4°b5b5°y1y2y3y4y5y5°y6y7y8y11	12.8204	1105	129.221413175377	89.2214131753769	0.1224	Green	29	1177.6118	1177.6118
1287	ACTB2_DANRE	Q7ZVF9	Actin_ cytoplasmic 2 OS=Danio rerio OX=7955 GN=actbb PE=1 SV=2	Regular	3731.1360	0.00	42095.0165	211	22	37	50.93	843970	452768	249979			Green	1289 1782 1783	0	3	Pass1	PepFrag1	None	1177.6133	EITSLAPSTMK	EITSLAPSTMK	315	11	7.00	68	13	13	10	3	10710.6800	7.6017	Identified	20863	7.4	b2b2°b3b3°b4b4°b5b5°y1y2y3y4y5y5°y6y7y8y11	12.8204	1105	129.221413175377	89.2214131753769	0.1224	Green	29	1177.6118	1177.6118
1287	ACTB2_DANRE	Q7ZVF9	Actin_ cytoplasmic 2 OS=Danio rerio OX=7955 GN=actbb PE=1 SV=2	Regular	3731.1360	0.00	42095.0165	211	22	37	50.93	843970	452768	249979			Green	1289 1782 1783	0	3	Pass1	PepFrag1	None	1177.6133	EITSLAPSTMK	EITSLAPSTMK	315	11	7.00	68	13	13	10	3	10710.6800	7.6017	Identified	20863	7.4	b2b2°b3b3°b4b4°b5b5°y1y2y3y4y5y5°y6y7y8y11	12.8204	1105	129.221413175377	89.2214131753769	0.1224	Green	29	1177.6118	1177.6118
1287	ACTB2_DANRE	Q7ZVF9	Actin_ cytoplasmic 2 OS=Danio rerio OX=7955 GN=actbb PE=1 SV=2	Regular	3731.1360	0.00	42095.0165	211	22	37	50.93	843970	452768	249979			Green	1289 1782 1783	0	3	Pass1	PepFrag1	None	1177.6133	EITSLAPSTMK	EITSLAPSTMK	315	11	7.00	68	13	13	10	3	10710.6800	7.6017	Identified	20863	7.4	b2b2°b3b3°b4b4°b5b5°y1y2y3y4y5y5°y6y7y8y11	12.8204	1105	129.221413175377	89.2214131753769	0.1224	Green	29	1177.6118	1177.6118
1287	ACTB2_DANRE	Q7ZVF9	Actin_ cytoplasmic 2 OS=Danio rerio OX=7955 GN=actbb PE=1 SV=2	Regular	3731.1360	0.00	42095.0165	211	22	37	50.93	843970	452768	249979			Green	1289 1782 1783	0	3	Pass1	PepFrag1	None	1177.6133	EITSLAPSTMK	EITSLAPSTMK	315	11	7.00	68	13	13	10	3	10710.6800	7.6017	Identified	20863	7.4	b2b2°b3b3°b4b4°b5b5°y1y2y3y4y5y5°y6y7y8y11	12.8204	1105	129.221413175377	89.2214131753769	0.1224	Green	29	1177.6118	1177.6118
1287	ACTB2_DANRE	Q7ZVF9	Actin_ cytoplasmic 2 OS=Danio rerio OX=7955 GN=actbb PE=1 SV=2	Regular	3731.1360	0.00	42095.0165	211	22	37	50.93	843970	452768	249979			Green	1289 1782 1783	0	3	Pass1	PepFrag1	None	1177.6133	EITSLAPSTMK	EITSLAPSTMK	315	11	7.00	68	13	13	10	3	10710.6800	7.6017	Identified	20863	7.4	b2b2°b3b3°b4b4°b5b5°y1y2y3y4y5y5°y6y7y8y11	12.8204	1105	129.221413175377	89.2214131753769	0.1224	Green	29	1177.6118	1177.6118
1287	ACTB2_DANRE	Q7ZVF9	Actin_ cytoplasmic 2 OS=Danio rerio OX=7955 GN=actbb PE=1 SV=2	Regular	3731.1360	0.00	42095.0165	211	22	37	50.93	843970	452768	249979			Green	1289 1782 1783	0	3	Pass1	PepFrag1	None	1177.6133	EITSLAPSTMK	EITSLAPSTMK	315	11	7.00	68	13	13	10	3	10710.6800	7.6017	Identified	20863	7.4	b2b2°b3b3°b4b4°b5b5°y1y2y3y4y5y5°y6y7y8y11	12.8204	1105	129.221413175377	89.2214131753769	0.1224	Green	29	1177.6118	1177.6118
1287	ACTB2_DANRE	Q7ZVF9	Actin_ cytoplasmic 2 OS=Danio rerio OX=7955 GN=actbb PE=1 SV=2	Regular	3731.1360	0.00	42095.0165	211	22	37	50.93	843970	452768	249979			Green	1289 1782 1783	0	3	Pass1	PepFrag1	None	1177.6133	EITSLAPSTMK	EITSLAPSTMK	315	11	7.00	68	13	13	10	3	10710.6800	7.6017	Identified	20863	7.4	b2b2°b3b3°b4b4°b5b5°y1y2y3y4y5y5°y6y7y8y11	12.8204	1105	129.221413175377	89.2214131753769	0.1224	Green	29	1177.6118	1177.6118
1287	ACTB2_DANRE	Q7ZVF9	Actin_ cytoplasmic 2 OS=Danio rerio OX=7955 GN=actbb PE=1 SV=2	Regular	3731.1360	0.00	42095.0165	211	22	37	50.93	843970	452768	249979			Green	1289 1782 1783	0	3	Pass1	PepFrag1	None	1177.6133	EITSLAPSTMK	EITSLAPSTMK	315	11	7.00	68	13	13	10	3	10710.6800	7.6017	Identified	20863	7.4	b2b2°b3b3°b4b4°b5b5°y1y2y3y4y5y5°y6y7y8y11	12.8204	1105	129.221413175377	89.2214131753769	0.1224	Green	29	1177.6118	1177.6118
1287	ACTB2_DANRE	Q7ZVF9	Actin_ cytoplasmic 2 OS=Danio rerio OX=7955 GN=actbb PE=1 SV=2	Regular	3731.1360	0.00	42095.0165	211	22	37	50.93	843970	452768	249979			Green	1289 1782 1783	0	3	Pass1	PepFrag1	None	1177.6133	EITSLAPSTMK	EITSLAPSTMK	315	11	7.00	68	13	13	10	3	10710.6800	7.6017	Identified	20863	7.4	b2b2°b3b3°b4b4°b5b5°y1y2y3y4y5y5°y6y7y8y11	12.8204	1105	129.221413175377	89.2214131753769	0.1224	Green	29	1177.6118	1177.6118
1287	ACTB2_DANRE	Q7ZVF9	Actin_ cytoplasmic 2 OS=Danio rerio OX=7955 GN=actbb PE=1 SV=2	Regular	3731.1360	0.00	42095.0165	211	22	37	50.93	843970	452768	249979			Green	1289 1782 1783	0	3	Pass1	PepFrag1	None	1177.6133	EITSLAPSTMK	EITSLAPSTMK	315	11	7.00	68	13	13	10	3	10710.6800	7.6017	Identified	20863	7.4	b2b2°b3b3°b4b4°b5b5°y1y2y3y4y5y5°y6y7y8y11	12.8204	1105	129.221413175377	89.2214131753769	0.1224	Green	29	1177.6118	1177.6118
1287	ACTB2_DANRE	Q7ZVF9	Actin_ cytoplasmic 2 OS=Danio rerio OX=7955 GN=actbb PE=1 SV=2	Regular	3731.1360	0.00	42095.0165	211	22	37	50.93	843970	452768	249979			Green	1289 1782 1783	0	3	Pass1	PepFrag1	None	1177.6133	EITSLAPSTMK	EITSLAPSTMK	315	11	7.00	68	13	13	10	3	10710.6800	7.6017	Identified	20863	7.4	b2b2°b3b3°b4b4°b5b5°y1y2y3y4y5y5°y6y7y8y11	12.8204	1105	129.221413175377	89.2214131753769	0.1224	Green	29	1177.6118	1177.6118
1287	ACTB2_DANRE	Q7ZVF9	Actin_ cytoplasmic 2 OS=Danio rerio OX=7955 GN=actbb PE=1 SV=2	Regular	3731.1360	0.00	42095.0165	211	22	37	50.93	843970	452768	249979			Green	1289 1782 1783	0	3	Pass1	PepFrag1	None	1177.6133	EITSLAPSTMK	EITSLAPSTMK	315	11	7.00	68	13	13	10	3	10710.6800	7.6017	Identified	20863	7.4	b2b2°b3b3°b4b4°b5b5°y1y2y3y4y5y5°y6y7y8y11	12.8204	1105	129.221413175377	89.2214131753769	0.1224	Green	29	1177.6118	1177.6118
1287	ACTB2_DANRE	Q7ZVF9	Actin_ cytoplasmic 2 OS=Danio rerio OX=7955 GN=actbb PE=1 SV=2	Regular	3731.1360	0.00	42095.0165	211	22	37	50.93	843970	452768	249979			Green	1289 1782 1783	0	4	Pass1	PepFrag1	None	1132.5269	GYSFTTTAER	GYSFTTTAER	196	10	6.89	67	11	11	7	2	8470.1600	7.4997		16397	7.0	b2b3b3°b4°b5y1y2y3y4y5y5°y6y6°y7y7°y8°y10	12.0940	1000	120.9	80.9	0.1137	Green	17	1132.5280	1132.5280
1287	ACTB2_DANRE	Q7ZVF9	Actin_ cytoplasmic 2 OS=Danio rerio OX=7955 GN=actbb PE=1 SV=2	Regular	3731.1360	0.00	42095.0165	211	22	37	50.93	843970	452768	249979			Green	1289 1782 1783	0	4	Pass1	PepFrag1	None	1132.5269	GYSFTTTAER	GYSFTTTAER	196	10	6.89	67	11	11	7	2	8470.1600	7.4997		16397	7.0	b2b3b3°b4°b5y1y2y3y4y5y5°y6y6°y7y7°y8°y10	12.0940	1000	120.9	80.9	0.1137	Green	17	1132.5280	1132.5280
1287	ACTB2_DANRE	Q7ZVF9	Actin_ cytoplasmic 2 OS=Danio rerio OX=7955 GN=actbb PE=1 SV=2	Regular	3731.1360	0.00	42095.0165	211	22	37	50.93	843970	452768	249979			Green	1289 1782 1783	0	4	Pass1	PepFrag1	None	1132.5269	GYSFTTTAER	GYSFTTTAER	196	10	6.89	67	11	11	7	2	8470.1600	7.4997		16397	7.0	b2b3b3°b4°b5y1y2y3y4y5y5°y6y6°y7y7°y8°y10	12.0940	1000	120.9	80.9	0.1137	Green	17	1132.5280	1132.5280
1287	ACTB2_DANRE	Q7ZVF9	Actin_ cytoplasmic 2 OS=Danio rerio OX=7955 GN=actbb PE=1 SV=2	Regular	3731.1360	0.00	42095.0165	211	22	37	50.93	843970	452768	249979			Green	1289 1782 1783	0	4	Pass1	PepFrag1	None	1132.5269	GYSFTTTAER	GYSFTTTAER	196	10	6.89	67	11	11	7	2	8470.1600	7.4997		16397	7.0	b2b3b3°b4°b5y1y2y3y4y5y5°y6y6°y7y7°y8°y10	12.0940	1000	120.9	80.9	0.1137	Green	17	1132.5280	1132.5280
1287	ACTB2_DANRE	Q7ZVF9	Actin_ cytoplasmic 2 OS=Danio rerio OX=7955 GN=actbb PE=1 SV=2	Regular	3731.1360	0.00	42095.0165	211	22	37	50.93	843970	452768	249979			Green	1289 1782 1783	0	4	Pass1	PepFrag1	None	1132.5269	GYSFTTTAER	GYSFTTTAER	196	10	6.89	67	11	11	7	2	8470.1600	7.4997		16397	7.0	b2b3b3°b4°b5y1y2y3y4y5y5°y6y6°y7y7°y8°y10	12.0940	1000	120.9	80.9	0.1137	Green	17	1132.5280	1132.5280
1287	ACTB2_DANRE	Q7ZVF9	Actin_ cytoplasmic 2 OS=Danio rerio OX=7955 GN=actbb PE=1 SV=2	Regular	3731.1360	0.00	42095.0165	211	22	37	50.93	843970	452768	249979			Green	1289 1782 1783	0	4	Pass1	PepFrag1	None	1132.5269	GYSFTTTAER	GYSFTTTAER	196	10	6.89	67	11	11	7	2	8470.1600	7.4997		16397	7.0	b2b3b3°b4°b5y1y2y3y4y5y5°y6y6°y7y7°y8°y10	12.0940	1000	120.9	80.9	0.1137	Green	17	1132.5280	1132.5280
1287	ACTB2_DANRE	Q7ZVF9	Actin_ cytoplasmic 2 OS=Danio rerio OX=7955 GN=actbb PE=1 SV=2	Regular	3731.1360	0.00	42095.0165	211	22	37	50.93	843970	452768	249979			Green	1289 1782 1783	0	4	Pass1	PepFrag1	None	1132.5269	GYSFTTTAER	GYSFTTTAER	196	10	6.89	67	11	11	7	2	8470.1600	7.4997		16397	7.0	b2b3b3°b4°b5y1y2y3y4y5y5°y6y6°y7y7°y8°y10	12.0940	1000	120.9	80.9	0.1137	Green	17	1132.5280	1132.5280
1287	ACTB2_DANRE	Q7ZVF9	Actin_ cytoplasmic 2 OS=Danio rerio OX=7955 GN=actbb PE=1 SV=2	Regular	3731.1360	0.00	42095.0165	211	22	37	50.93	843970	452768	249979			Green	1289 1782 1783	0	4	Pass1	PepFrag1	None	1132.5269	GYSFTTTAER	GYSFTTTAER	196	10	6.89	67	11	11	7	2	8470.1600	7.4997		16397	7.0	b2b3b3°b4°b5y1y2y3y4y5y5°y6y6°y7y7°y8°y10	12.0940	1000	120.9	80.9	0.1137	Green	17	1132.5280	1132.5280
1287	ACTB2_DANRE	Q7ZVF9	Actin_ cytoplasmic 2 OS=Danio rerio OX=7955 GN=actbb PE=1 SV=2	Regular	3731.1360	0.00	42095.0165	211	22	37	50.93	843970	452768	249979			Green	1289 1782 1783	0	4	Pass1	PepFrag1	None	1132.5269	GYSFTTTAER	GYSFTTTAER	196	10	6.89	67	11	11	7	2	8470.1600	7.4997		16397	7.0	b2b3b3°b4°b5y1y2y3y4y5y5°y6y6°y7y7°y8°y10	12.0940	1000	120.9	80.9	0.1137	Green	17	1132.5280	1132.5280
1287	ACTB2_DANRE	Q7ZVF9	Actin_ cytoplasmic 2 OS=Danio rerio OX=7955 GN=actbb PE=1 SV=2	Regular	3731.1360	0.00	42095.0165	211	22	37	50.93	843970	452768	249979			Green	1289 1782 1783	0	4	Pass1	PepFrag1	None	1132.5269	GYSFTTTAER	GYSFTTTAER	196	10	6.89	67	11	11	7	2	8470.1600	7.4997		16397	7.0	b2b3b3°b4°b5y1y2y3y4y5y5°y6y6°y7y7°y8°y10	12.0940	1000	120.9	80.9	0.1137	Green	17	1132.5280	1132.5280
1287	ACTB2_DANRE	Q7ZVF9	Actin_ cytoplasmic 2 OS=Danio rerio OX=7955 GN=actbb PE=1 SV=2	Regular	3731.1360	0.00	42095.0165	211	22	37	50.93	843970	452768	249979			Green	1289 1782 1783	0	4	Pass1	PepFrag1	None	1132.5269	GYSFTTTAER	GYSFTTTAER	196	10	6.89	67	11	11	7	2	8470.1600	7.4997		16397	7.0	b2b3b3°b4°b5y1y2y3y4y5y5°y6y6°y7y7°y8°y10	12.0940	1000	120.9	80.9	0.1137	Green	17	1132.5280	1132.5280
1287	ACTB2_DANRE	Q7ZVF9	Actin_ cytoplasmic 2 OS=Danio rerio OX=7955 GN=actbb PE=1 SV=2	Regular	3731.1360	0.00	42095.0165	211	22	37	50.93	843970	452768	249979			Green	1289 1782 1783	0	4	Pass1	PepFrag1	None	1132.5269	GYSFTTTAER	GYSFTTTAER	196	10	6.89	67	11	11	7	2	8470.1600	7.4997		16397	7.0	b2b3b3°b4°b5y1y2y3y4y5y5°y6y6°y7y7°y8°y10	12.0940	1000	120.9	80.9	0.1137	Green	17	1132.5280	1132.5280
1287	ACTB2_DANRE	Q7ZVF9	Actin_ cytoplasmic 2 OS=Danio rerio OX=7955 GN=actbb PE=1 SV=2	Regular	3731.1360	0.00	42095.0165	211	22	37	50.93	843970	452768	249979			Green	1289 1782 1783	0	4	Pass1	PepFrag1	None	1132.5269	GYSFTTTAER	GYSFTTTAER	196	10	6.89	67	11	11	7	2	8470.1600	7.4997		16397	7.0	b2b3b3°b4°b5y1y2y3y4y5y5°y6y6°y7y7°y8°y10	12.0940	1000	120.9	80.9	0.1137	Green	17	1132.5280	1132.5280
1287	ACTB2_DANRE	Q7ZVF9	Actin_ cytoplasmic 2 OS=Danio rerio OX=7955 GN=actbb PE=1 SV=2	Regular	3731.1360	0.00	42095.0165	211	22	37	50.93	843970	452768	249979			Green	1289 1782 1783	0	4	Pass1	PepFrag1	None	1132.5269	GYSFTTTAER	GYSFTTTAER	196	10	6.89	67	11	11	7	2	8470.1600	7.4997		16397	7.0	b2b3b3°b4°b5y1y2y3y4y5y5°y6y6°y7y7°y8°y10	12.0940	1000	120.9	80.9	0.1137	Green	17	1132.5280	1132.5280
1287	ACTB2_DANRE	Q7ZVF9	Actin_ cytoplasmic 2 OS=Danio rerio OX=7955 GN=actbb PE=1 SV=2	Regular	3731.1360	0.00	42095.0165	211	22	37	50.93	843970	452768	249979			Green	1289 1782 1783	0	4	Pass1	PepFrag1	None	1132.5269	GYSFTTTAER	GYSFTTTAER	196	10	6.89	67	11	11	7	2	8470.1600	7.4997		16397	7.0	b2b3b3°b4°b5y1y2y3y4y5y5°y6y6°y7y7°y8°y10	12.0940	1000	120.9	80.9	0.1137	Green	17	1132.5280	1132.5280
1287	ACTB2_DANRE	Q7ZVF9	Actin_ cytoplasmic 2 OS=Danio rerio OX=7955 GN=actbb PE=1 SV=2	Regular	3731.1360	0.00	42095.0165	211	22	37	50.93	843970	452768	249979			Green	1289 1782 1783	0	4	Pass1	PepFrag1	None	1132.5269	GYSFTTTAER	GYSFTTTAER	196	10	6.89	67	11	11	7	2	8470.1600	7.4997		16397	7.0	b2b3b3°b4°b5y1y2y3y4y5y5°y6y6°y7y7°y8°y10	12.0940	1000	120.9	80.9	0.1137	Green	17	1132.5280	1132.5280
1287	ACTB2_DANRE	Q7ZVF9	Actin_ cytoplasmic 2 OS=Danio rerio OX=7955 GN=actbb PE=1 SV=2	Regular	3731.1360	0.00	42095.0165	211	22	37	50.93	843970	452768	249979			Green	1289 1782 1783	0	4	Pass1	PepFrag1	None	1132.5269	GYSFTTTAER	GYSFTTTAER	196	10	6.89	67	11	11	7	2	8470.1600	7.4997		16397	7.0	b2b3b3°b4°b5y1y2y3y4y5y5°y6y6°y7y7°y8°y10	12.0940	1000	120.9	80.9	0.1137	Green	17	1132.5280	1132.5280
1287	ACTB2_DANRE	Q7ZVF9	Actin_ cytoplasmic 2 OS=Danio rerio OX=7955 GN=actbb PE=1 SV=2	Regular	3731.1360	0.00	42095.0165	211	22	37	50.93	843970	452768	249979			Green	923 928 1289 1782 1783	0	5	Pass1	PepFrag1	None	998.4863	DLTDYLMK	DLTDYLMK	183	8	3.88	83	8	8	5	1	4631.3690	7.2376		18028	5.2	b2b5°b6°y1y2y3y4y5y6y8	15.1694	923	114.611299011537	74.6112990115366	0.0654	Green	68	998.4850	998.4850
1287	ACTB2_DANRE	Q7ZVF9	Actin_ cytoplasmic 2 OS=Danio rerio OX=7955 GN=actbb PE=1 SV=2	Regular	3731.1360	0.00	42095.0165	211	22	37	50.93	843970	452768	249979			Green	923 928 1289 1782 1783	0	5	Pass1	PepFrag1	None	998.4863	DLTDYLMK	DLTDYLMK	183	8	3.88	83	8	8	5	1	4631.3690	7.2376		18028	5.2	b2b5°b6°y1y2y3y4y5y6y8	15.1694	923	114.611299011537	74.6112990115366	0.0654	Green	68	998.4850	998.4850
1287	ACTB2_DANRE	Q7ZVF9	Actin_ cytoplasmic 2 OS=Danio rerio OX=7955 GN=actbb PE=1 SV=2	Regular	3731.1360	0.00	42095.0165	211	22	37	50.93	843970	452768	249979			Green	923 928 1289 1782 1783	0	5	Pass1	PepFrag1	None	998.4863	DLTDYLMK	DLTDYLMK	183	8	3.88	83	8	8	5	1	4631.3690	7.2376		18028	5.2	b2b5°b6°y1y2y3y4y5y6y8	15.1694	923	114.611299011537	74.6112990115366	0.0654	Green	68	998.4850	998.4850
1287	ACTB2_DANRE	Q7ZVF9	Actin_ cytoplasmic 2 OS=Danio rerio OX=7955 GN=actbb PE=1 SV=2	Regular	3731.1360	0.00	42095.0165	211	22	37	50.93	843970	452768	249979			Green	923 928 1289 1782 1783	0	5	Pass1	PepFrag1	None	998.4863	DLTDYLMK	DLTDYLMK	183	8	3.88	83	8	8	5	1	4631.3690	7.2376		18028	5.2	b2b5°b6°y1y2y3y4y5y6y8	15.1694	923	114.611299011537	74.6112990115366	0.0654	Green	68	998.4850	998.4850
1287	ACTB2_DANRE	Q7ZVF9	Actin_ cytoplasmic 2 OS=Danio rerio OX=7955 GN=actbb PE=1 SV=2	Regular	3731.1360	0.00	42095.0165	211	22	37	50.93	843970	452768	249979			Green	923 928 1289 1782 1783	0	5	Pass1	PepFrag1	None	998.4863	DLTDYLMK	DLTDYLMK	183	8	3.88	83	8	8	5	1	4631.3690	7.2376		18028	5.2	b2b5°b6°y1y2y3y4y5y6y8	15.1694	923	114.611299011537	74.6112990115366	0.0654	Green	68	998.4850	998.4850
1287	ACTB2_DANRE	Q7ZVF9	Actin_ cytoplasmic 2 OS=Danio rerio OX=7955 GN=actbb PE=1 SV=2	Regular	3731.1360	0.00	42095.0165	211	22	37	50.93	843970	452768	249979			Green	923 928 1289 1782 1783	0	5	Pass1	PepFrag1	None	998.4863	DLTDYLMK	DLTDYLMK	183	8	3.88	83	8	8	5	1	4631.3690	7.2376		18028	5.2	b2b5°b6°y1y2y3y4y5y6y8	15.1694	923	114.611299011537	74.6112990115366	0.0654	Green	68	998.4850	998.4850
1287	ACTB2_DANRE	Q7ZVF9	Actin_ cytoplasmic 2 OS=Danio rerio OX=7955 GN=actbb PE=1 SV=2	Regular	3731.1360	0.00	42095.0165	211	22	37	50.93	843970	452768	249979			Green	923 928 1289 1782 1783	0	5	Pass1	PepFrag1	None	998.4863	DLTDYLMK	DLTDYLMK	183	8	3.88	83	8	8	5	1	4631.3690	7.2376		18028	5.2	b2b5°b6°y1y2y3y4y5y6y8	15.1694	923	114.611299011537	74.6112990115366	0.0654	Green	68	998.4850	998.4850
1287	ACTB2_DANRE	Q7ZVF9	Actin_ cytoplasmic 2 OS=Danio rerio OX=7955 GN=actbb PE=1 SV=2	Regular	3731.1360	0.00	42095.0165	211	22	37	50.93	843970	452768	249979			Green	923 928 1289 1782 1783	0	5	Pass1	PepFrag1	None	998.4863	DLTDYLMK	DLTDYLMK	183	8	3.88	83	8	8	5	1	4631.3690	7.2376		18028	5.2	b2b5°b6°y1y2y3y4y5y6y8	15.1694	923	114.611299011537	74.6112990115366	0.0654	Green	68	998.4850	998.4850
1287	ACTB2_DANRE	Q7ZVF9	Actin_ cytoplasmic 2 OS=Danio rerio OX=7955 GN=actbb PE=1 SV=2	Regular	3731.1360	0.00	42095.0165	211	22	37	50.93	843970	452768	249979			Green	923 928 1289 1782 1783	0	5	Pass1	PepFrag1	None	998.4863	DLTDYLMK	DLTDYLMK	183	8	3.88	83	8	8	5	1	4631.3690	7.2376		18028	5.2	b2b5°b6°y1y2y3y4y5y6y8	15.1694	923	114.611299011537	74.6112990115366	0.0654	Green	68	998.4850	998.4850
1287	ACTB2_DANRE	Q7ZVF9	Actin_ cytoplasmic 2 OS=Danio rerio OX=7955 GN=actbb PE=1 SV=2	Regular	3731.1360	0.00	42095.0165	211	22	37	50.93	843970	452768	249979			Green	923 928 1289 1782 1783	0	5	Pass1	PepFrag1	None	998.4863	DLTDYLMK	DLTDYLMK	183	8	3.88	83	8	8	5	1	4631.3690	7.2376		18028	5.2	b2b5°b6°y1y2y3y4y5y6y8	15.1694	923	114.611299011537	74.6112990115366	0.0654	Green	68	998.4850	998.4850
1287	ACTB2_DANRE	Q7ZVF9	Actin_ cytoplasmic 2 OS=Danio rerio OX=7955 GN=actbb PE=1 SV=2	Regular	3731.1360	0.00	42095.0165	211	22	37	50.93	843970	452768	249979			Green	923 928 1289 1782 1783	0	6	Pass1	PepFrag1	None	976.4483	AGFAGDDAPR	AGFAGDDAPR	18	10	3.88	78	13	13	11	3	9272.0200	7.5390	Identified	14407	5.5	b2b3b4y1y2y3y4y5y6y7y8y9y10	11.3835	852	108.655745869932	68.6557458699324	0.0605	Green	6	976.4483	976.4483
1287	ACTB2_DANRE	Q7ZVF9	Actin_ cytoplasmic 2 OS=Danio rerio OX=7955 GN=actbb PE=1 SV=2	Regular	3731.1360	0.00	42095.0165	211	22	37	50.93	843970	452768	249979			Green	923 928 1289 1782 1783	0	6	Pass1	PepFrag1	None	976.4483	AGFAGDDAPR	AGFAGDDAPR	18	10	3.88	78	13	13	11	3	9272.0200	7.5390	Identified	14407	5.5	b2b3b4y1y2y3y4y5y6y7y8y9y10	11.3835	852	108.655745869932	68.6557458699324	0.0605	Green	6	976.4483	976.4483
1287	ACTB2_DANRE	Q7ZVF9	Actin_ cytoplasmic 2 OS=Danio rerio OX=7955 GN=actbb PE=1 SV=2	Regular	3731.1360	0.00	42095.0165	211	22	37	50.93	843970	452768	249979			Green	923 928 1289 1782 1783	0	6	Pass1	PepFrag1	None	976.4483	AGFAGDDAPR	AGFAGDDAPR	18	10	3.88	78	13	13	11	3	9272.0200	7.5390	Identified	14407	5.5	b2b3b4y1y2y3y4y5y6y7y8y9y10	11.3835	852	108.655745869932	68.6557458699324	0.0605	Green	6	976.4483	976.4483
1287	ACTB2_DANRE	Q7ZVF9	Actin_ cytoplasmic 2 OS=Danio rerio OX=7955 GN=actbb PE=1 SV=2	Regular	3731.1360	0.00	42095.0165	211	22	37	50.93	843970	452768	249979			Green	923 928 1289 1782 1783	0	6	Pass1	PepFrag1	None	976.4483	AGFAGDDAPR	AGFAGDDAPR	18	10	3.88	78	13	13	11	3	9272.0200	7.5390	Identified	14407	5.5	b2b3b4y1y2y3y4y5y6y7y8y9y10	11.3835	852	108.655745869932	68.6557458699324	0.0605	Green	6	976.4483	976.4483
1287	ACTB2_DANRE	Q7ZVF9	Actin_ cytoplasmic 2 OS=Danio rerio OX=7955 GN=actbb PE=1 SV=2	Regular	3731.1360	0.00	42095.0165	211	22	37	50.93	843970	452768	249979			Green	923 928 1289 1782 1783	0	6	Pass1	PepFrag1	None	976.4483	AGFAGDDAPR	AGFAGDDAPR	18	10	3.88	78	13	13	11	3	9272.0200	7.5390	Identified	14407	5.5	b2b3b4y1y2y3y4y5y6y7y8y9y10	11.3835	852	108.655745869932	68.6557458699324	0.0605	Green	6	976.4483	976.4483
1287	ACTB2_DANRE	Q7ZVF9	Actin_ cytoplasmic 2 OS=Danio rerio OX=7955 GN=actbb PE=1 SV=2	Regular	3731.1360	0.00	42095.0165	211	22	37	50.93	843970	452768	249979			Green	923 928 1289 1782 1783	0	6	Pass1	PepFrag1	None	976.4483	AGFAGDDAPR	AGFAGDDAPR	18	10	3.88	78	13	13	11	3	9272.0200	7.5390	Identified	14407	5.5	b2b3b4y1y2y3y4y5y6y7y8y9y10	11.3835	852	108.655745869932	68.6557458699324	0.0605	Green	6	976.4483	976.4483
1287	ACTB2_DANRE	Q7ZVF9	Actin_ cytoplasmic 2 OS=Danio rerio OX=7955 GN=actbb PE=1 SV=2	Regular	3731.1360	0.00	42095.0165	211	22	37	50.93	843970	452768	249979			Green	923 928 1289 1782 1783	0	6	Pass1	PepFrag1	None	976.4483	AGFAGDDAPR	AGFAGDDAPR	18	10	3.88	78	13	13	11	3	9272.0200	7.5390	Identified	14407	5.5	b2b3b4y1y2y3y4y5y6y7y8y9y10	11.3835	852	108.655745869932	68.6557458699324	0.0605	Green	6	976.4483	976.4483
1287	ACTB2_DANRE	Q7ZVF9	Actin_ cytoplasmic 2 OS=Danio rerio OX=7955 GN=actbb PE=1 SV=2	Regular	3731.1360	0.00	42095.0165	211	22	37	50.93	843970	452768	249979			Green	923 928 1289 1782 1783	0	6	Pass1	PepFrag1	None	976.4483	AGFAGDDAPR	AGFAGDDAPR	18	10	3.88	78	13	13	11	3	9272.0200	7.5390	Identified	14407	5.5	b2b3b4y1y2y3y4y5y6y7y8y9y10	11.3835	852	108.655745869932	68.6557458699324	0.0605	Green	6	976.4483	976.4483
1287	ACTB2_DANRE	Q7ZVF9	Actin_ cytoplasmic 2 OS=Danio rerio OX=7955 GN=actbb PE=1 SV=2	Regular	3731.1360	0.00	42095.0165	211	22	37	50.93	843970	452768	249979			Green	923 928 1289 1782 1783	0	6	Pass1	PepFrag1	None	976.4483	AGFAGDDAPR	AGFAGDDAPR	18	10	3.88	78	13	13	11	3	9272.0200	7.5390	Identified	14407	5.5	b2b3b4y1y2y3y4y5y6y7y8y9y10	11.3835	852	108.655745869932	68.6557458699324	0.0605	Green	6	976.4483	976.4483
1287	ACTB2_DANRE	Q7ZVF9	Actin_ cytoplasmic 2 OS=Danio rerio OX=7955 GN=actbb PE=1 SV=2	Regular	3731.1360	0.00	42095.0165	211	22	37	50.93	843970	452768	249979			Green	923 928 1289 1782 1783	0	6	Pass1	PepFrag1	None	976.4483	AGFAGDDAPR	AGFAGDDAPR	18	10	3.88	78	13	13	11	3	9272.0200	7.5390	Identified	14407	5.5	b2b3b4y1y2y3y4y5y6y7y8y9y10	11.3835	852	108.655745869932	68.6557458699324	0.0605	Green	6	976.4483	976.4483
1287	ACTB2_DANRE	Q7ZVF9	Actin_ cytoplasmic 2 OS=Danio rerio OX=7955 GN=actbb PE=1 SV=2	Regular	3731.1360	0.00	42095.0165	211	22	37	50.93	843970	452768	249979			Green	923 928 1289 1782 1783	0	6	Pass1	PepFrag1	None	976.4483	AGFAGDDAPR	AGFAGDDAPR	18	10	3.88	78	13	13	11	3	9272.0200	7.5390	Identified	14407	5.5	b2b3b4y1y2y3y4y5y6y7y8y9y10	11.3835	852	108.655745869932	68.6557458699324	0.0605	Green	6	976.4483	976.4483
1287	ACTB2_DANRE	Q7ZVF9	Actin_ cytoplasmic 2 OS=Danio rerio OX=7955 GN=actbb PE=1 SV=2	Regular	3731.1360	0.00	42095.0165	211	22	37	50.93	843970	452768	249979			Green	923 928 1289 1782 1783	0	6	Pass1	PepFrag1	None	976.4483	AGFAGDDAPR	AGFAGDDAPR	18	10	3.88	78	13	13	11	3	9272.0200	7.5390	Identified	14407	5.5	b2b3b4y1y2y3y4y5y6y7y8y9y10	11.3835	852	108.655745869932	68.6557458699324	0.0605	Green	6	976.4483	976.4483
1287	ACTB2_DANRE	Q7ZVF9	Actin_ cytoplasmic 2 OS=Danio rerio OX=7955 GN=actbb PE=1 SV=2	Regular	3731.1360	0.00	42095.0165	211	22	37	50.93	843970	452768	249979			Green	923 928 1289 1782 1783	0	6	Pass1	PepFrag1	None	976.4483	AGFAGDDAPR	AGFAGDDAPR	18	10	3.88	78	13	13	11	3	9272.0200	7.5390	Identified	14407	5.5	b2b3b4y1y2y3y4y5y6y7y8y9y10	11.3835	852	108.655745869932	68.6557458699324	0.0605	Green	6	976.4483	976.4483
1287	ACTB2_DANRE	Q7ZVF9	Actin_ cytoplasmic 2 OS=Danio rerio OX=7955 GN=actbb PE=1 SV=2	Regular	3731.1360	0.00	42095.0165	211	22	37	50.93	843970	452768	249979			Green	1289 1782 1783	0	7	Pass1	PepFrag1	None	2215.0700	DLYANTVLSGGTTMYPGIADR	DLYANTVLSGGTTMYPGIADR	291	21	3.88	72	12	12	6	2	3826.2850	7.1546	Identified	15285	5.8	b7b7*b7°b15y3y6y7y8y9y11y12y13y14y21	15.6577	2029	193.767528053907	153.767528053907	0.0327	Green	78	2215.0668	2215.0668
1287	ACTB2_DANRE	Q7ZVF9	Actin_ cytoplasmic 2 OS=Danio rerio OX=7955 GN=actbb PE=1 SV=2	Regular	3731.1360	0.00	42095.0165	211	22	37	50.93	843970	452768	249979			Green	1289 1782 1783	0	7	Pass1	PepFrag1	None	2215.0700	DLYANTVLSGGTTMYPGIADR	DLYANTVLSGGTTMYPGIADR	291	21	3.88	72	12	12	6	2	3826.2850	7.1546	Identified	15285	5.8	b7b7*b7°b15y3y6y7y8y9y11y12y13y14y21	15.6577	2029	193.767528053907	153.767528053907	0.0327	Green	78	2215.0668	2215.0668
1287	ACTB2_DANRE	Q7ZVF9	Actin_ cytoplasmic 2 OS=Danio rerio OX=7955 GN=actbb PE=1 SV=2	Regular	3731.1360	0.00	42095.0165	211	22	37	50.93	843970	452768	249979			Green	1289 1782 1783	0	7	Pass1	PepFrag1	None	2215.0700	DLYANTVLSGGTTMYPGIADR	DLYANTVLSGGTTMYPGIADR	291	21	3.88	72	12	12	6	2	3826.2850	7.1546	Identified	15285	5.8	b7b7*b7°b15y3y6y7y8y9y11y12y13y14y21	15.6577	2029	193.767528053907	153.767528053907	0.0327	Green	78	2215.0668	2215.0668
1287	ACTB2_DANRE	Q7ZVF9	Actin_ cytoplasmic 2 OS=Danio rerio OX=7955 GN=actbb PE=1 SV=2	Regular	3731.1360	0.00	42095.0165	211	22	37	50.93	843970	452768	249979			Green	1289 1782 1783	0	7	Pass1	PepFrag1	None	2215.0700	DLYANTVLSGGTTMYPGIADR	DLYANTVLSGGTTMYPGIADR	291	21	3.88	72	12	12	6	2	3826.2850	7.1546	Identified	15285	5.8	b7b7*b7°b15y3y6y7y8y9y11y12y13y14y21	15.6577	2029	193.767528053907	153.767528053907	0.0327	Green	78	2215.0668	2215.0668
1287	ACTB2_DANRE	Q7ZVF9	Actin_ cytoplasmic 2 OS=Danio rerio OX=7955 GN=actbb PE=1 SV=2	Regular	3731.1360	0.00	42095.0165	211	22	37	50.93	843970	452768	249979			Green	1289 1782 1783	0	7	Pass1	PepFrag1	None	2215.0700	DLYANTVLSGGTTMYPGIADR	DLYANTVLSGGTTMYPGIADR	291	21	3.88	72	12	12	6	2	3826.2850	7.1546	Identified	15285	5.8	b7b7*b7°b15y3y6y7y8y9y11y12y13y14y21	15.6577	2029	193.767528053907	153.767528053907	0.0327	Green	78	2215.0668	2215.0668
1287	ACTB2_DANRE	Q7ZVF9	Actin_ cytoplasmic 2 OS=Danio rerio OX=7955 GN=actbb PE=1 SV=2	Regular	3731.1360	0.00	42095.0165	211	22	37	50.93	843970	452768	249979			Green	1289 1782 1783	0	7	Pass1	PepFrag1	None	2215.0700	DLYANTVLSGGTTMYPGIADR	DLYANTVLSGGTTMYPGIADR	291	21	3.88	72	12	12	6	2	3826.2850	7.1546	Identified	15285	5.8	b7b7*b7°b15y3y6y7y8y9y11y12y13y14y21	15.6577	2029	193.767528053907	153.767528053907	0.0327	Green	78	2215.0668	2215.0668
1287	ACTB2_DANRE	Q7ZVF9	Actin_ cytoplasmic 2 OS=Danio rerio OX=7955 GN=actbb PE=1 SV=2	Regular	3731.1360	0.00	42095.0165	211	22	37	50.93	843970	452768	249979			Green	1289 1782 1783	0	7	Pass1	PepFrag1	None	2215.0700	DLYANTVLSGGTTMYPGIADR	DLYANTVLSGGTTMYPGIADR	291	21	3.88	72	12	12	6	2	3826.2850	7.1546	Identified	15285	5.8	b7b7*b7°b15y3y6y7y8y9y11y12y13y14y21	15.6577	2029	193.767528053907	153.767528053907	0.0327	Green	78	2215.0668	2215.0668
1287	ACTB2_DANRE	Q7ZVF9	Actin_ cytoplasmic 2 OS=Danio rerio OX=7955 GN=actbb PE=1 SV=2	Regular	3731.1360	0.00	42095.0165	211	22	37	50.93	843970	452768	249979			Green	1289 1782 1783	0	7	Pass1	PepFrag1	None	2215.0700	DLYANTVLSGGTTMYPGIADR	DLYANTVLSGGTTMYPGIADR	291	21	3.88	72	12	12	6	2	3826.2850	7.1546	Identified	15285	5.8	b7b7*b7°b15y3y6y7y8y9y11y12y13y14y21	15.6577	2029	193.767528053907	153.767528053907	0.0327	Green	78	2215.0668	2215.0668
1287	ACTB2_DANRE	Q7ZVF9	Actin_ cytoplasmic 2 OS=Danio rerio OX=7955 GN=actbb PE=1 SV=2	Regular	3731.1360	0.00	42095.0165	211	22	37	50.93	843970	452768	249979			Green	1289 1782 1783	0	7	Pass1	PepFrag1	None	2215.0700	DLYANTVLSGGTTMYPGIADR	DLYANTVLSGGTTMYPGIADR	291	21	3.88	72	12	12	6	2	3826.2850	7.1546	Identified	15285	5.8	b7b7*b7°b15y3y6y7y8y9y11y12y13y14y21	15.6577	2029	193.767528053907	153.767528053907	0.0327	Green	78	2215.0668	2215.0668
1287	ACTB2_DANRE	Q7ZVF9	Actin_ cytoplasmic 2 OS=Danio rerio OX=7955 GN=actbb PE=1 SV=2	Regular	3731.1360	0.00	42095.0165	211	22	37	50.93	843970	452768	249979			Green	1289 1782 1783	0	7	Pass1	PepFrag1	None	2215.0700	DLYANTVLSGGTTMYPGIADR	DLYANTVLSGGTTMYPGIADR	291	21	3.88	72	12	12	6	2	3826.2850	7.1546	Identified	15285	5.8	b7b7*b7°b15y3y6y7y8y9y11y12y13y14y21	15.6577	2029	193.767528053907	153.767528053907	0.0327	Green	78	2215.0668	2215.0668
1287	ACTB2_DANRE	Q7ZVF9	Actin_ cytoplasmic 2 OS=Danio rerio OX=7955 GN=actbb PE=1 SV=2	Regular	3731.1360	0.00	42095.0165	211	22	37	50.93	843970	452768	249979			Green	1289 1782 1783	0	7	Pass1	PepFrag1	None	2215.0700	DLYANTVLSGGTTMYPGIADR	DLYANTVLSGGTTMYPGIADR	291	21	3.88	72	12	12	6	2	3826.2850	7.1546	Identified	15285	5.8	b7b7*b7°b15y3y6y7y8y9y11y12y13y14y21	15.6577	2029	193.767528053907	153.767528053907	0.0327	Green	78	2215.0668	2215.0668
1287	ACTB2_DANRE	Q7ZVF9	Actin_ cytoplasmic 2 OS=Danio rerio OX=7955 GN=actbb PE=1 SV=2	Regular	3731.1360	0.00	42095.0165	211	22	37	50.93	843970	452768	249979			Green	1289 1782 1783	0	7	Pass1	PepFrag1	None	2215.0700	DLYANTVLSGGTTMYPGIADR	DLYANTVLSGGTTMYPGIADR	291	21	3.88	72	12	12	6	2	3826.2850	7.1546	Identified	15285	5.8	b7b7*b7°b15y3y6y7y8y9y11y12y13y14y21	15.6577	2029	193.767528053907	153.767528053907	0.0327	Green	78	2215.0668	2215.0668
1287	ACTB2_DANRE	Q7ZVF9	Actin_ cytoplasmic 2 OS=Danio rerio OX=7955 GN=actbb PE=1 SV=2	Regular	3731.1360	0.00	42095.0165	211	22	37	50.93	843970	452768	249979			Green	1289 1782 1783	0	7	Pass1	PepFrag1	None	2215.0700	DLYANTVLSGGTTMYPGIADR	DLYANTVLSGGTTMYPGIADR	291	21	3.88	72	12	12	6	2	3826.2850	7.1546	Identified	15285	5.8	b7b7*b7°b15y3y6y7y8y9y11y12y13y14y21	15.6577	2029	193.767528053907	153.767528053907	0.0327	Green	78	2215.0668	2215.0668
1287	ACTB2_DANRE	Q7ZVF9	Actin_ cytoplasmic 2 OS=Danio rerio OX=7955 GN=actbb PE=1 SV=2	Regular	3731.1360	0.00	42095.0165	211	22	37	50.93	843970	452768	249979			Green	1289 1782 1783	0	7	Pass1	PepFrag1	None	2215.0700	DLYANTVLSGGTTMYPGIADR	DLYANTVLSGGTTMYPGIADR	291	21	3.88	72	12	12	6	2	3826.2850	7.1546	Identified	15285	5.8	b7b7*b7°b15y3y6y7y8y9y11y12y13y14y21	15.6577	2029	193.767528053907	153.767528053907	0.0327	Green	78	2215.0668	2215.0668
1287	ACTB2_DANRE	Q7ZVF9	Actin_ cytoplasmic 2 OS=Danio rerio OX=7955 GN=actbb PE=1 SV=2	Regular	3731.1360	0.00	42095.0165	211	22	37	50.93	843970	452768	249979			Green	923 928 1289 1782 1783	0	8	Pass1	PepFrag1	None	1198.7055	AVFPSIVGRPR	AVFPSIVGRPR	28	11	12.48	81	10	10	7	1	2341.7620	6.9414	Identified	17752	4.2	b2y1y2y4y5y6y7y8y9y9°y10	13.3384	1133	131.395222330407	91.3952223304068	0.0257	Green	33	1198.7049	1198.7049
1287	ACTB2_DANRE	Q7ZVF9	Actin_ cytoplasmic 2 OS=Danio rerio OX=7955 GN=actbb PE=1 SV=2	Regular	3731.1360	0.00	42095.0165	211	22	37	50.93	843970	452768	249979			Green	923 928 1289 1782 1783	0	8	Pass1	PepFrag1	None	1198.7055	AVFPSIVGRPR	AVFPSIVGRPR	28	11	12.48	81	10	10	7	1	2341.7620	6.9414	Identified	17752	4.2	b2y1y2y4y5y6y7y8y9y9°y10	13.3384	1133	131.395222330407	91.3952223304068	0.0257	Green	33	1198.7049	1198.7049
1287	ACTB2_DANRE	Q7ZVF9	Actin_ cytoplasmic 2 OS=Danio rerio OX=7955 GN=actbb PE=1 SV=2	Regular	3731.1360	0.00	42095.0165	211	22	37	50.93	843970	452768	249979			Green	923 928 1289 1782 1783	0	8	Pass1	PepFrag1	None	1198.7055	AVFPSIVGRPR	AVFPSIVGRPR	28	11	12.48	81	10	10	7	1	2341.7620	6.9414	Identified	17752	4.2	b2y1y2y4y5y6y7y8y9y9°y10	13.3384	1133	131.395222330407	91.3952223304068	0.0257	Green	33	1198.7049	1198.7049
1287	ACTB2_DANRE	Q7ZVF9	Actin_ cytoplasmic 2 OS=Danio rerio OX=7955 GN=actbb PE=1 SV=2	Regular	3731.1360	0.00	42095.0165	211	22	37	50.93	843970	452768	249979			Green	923 928 1289 1782 1783	0	8	Pass1	PepFrag1	None	1198.7055	AVFPSIVGRPR	AVFPSIVGRPR	28	11	12.48	81	10	10	7	1	2341.7620	6.9414	Identified	17752	4.2	b2y1y2y4y5y6y7y8y9y9°y10	13.3384	1133	131.395222330407	91.3952223304068	0.0257	Green	33	1198.7049	1198.7049
1287	ACTB2_DANRE	Q7ZVF9	Actin_ cytoplasmic 2 OS=Danio rerio OX=7955 GN=actbb PE=1 SV=2	Regular	3731.1360	0.00	42095.0165	211	22	37	50.93	843970	452768	249979			Green	923 928 1289 1782 1783	0	8	Pass1	PepFrag1	None	1198.7055	AVFPSIVGRPR	AVFPSIVGRPR	28	11	12.48	81	10	10	7	1	2341.7620	6.9414	Identified	17752	4.2	b2y1y2y4y5y6y7y8y9y9°y10	13.3384	1133	131.395222330407	91.3952223304068	0.0257	Green	33	1198.7049	1198.7049
1287	ACTB2_DANRE	Q7ZVF9	Actin_ cytoplasmic 2 OS=Danio rerio OX=7955 GN=actbb PE=1 SV=2	Regular	3731.1360	0.00	42095.0165	211	22	37	50.93	843970	452768	249979			Green	923 928 1289 1782 1783	0	8	Pass1	PepFrag1	None	1198.7055	AVFPSIVGRPR	AVFPSIVGRPR	28	11	12.48	81	10	10	7	1	2341.7620	6.9414	Identified	17752	4.2	b2y1y2y4y5y6y7y8y9y9°y10	13.3384	1133	131.395222330407	91.3952223304068	0.0257	Green	33	1198.7049	1198.7049
1287	ACTB2_DANRE	Q7ZVF9	Actin_ cytoplasmic 2 OS=Danio rerio OX=7955 GN=actbb PE=1 SV=2	Regular	3731.1360	0.00	42095.0165	211	22	37	50.93	843970	452768	249979			Green	923 928 1289 1782 1783	0	8	Pass1	PepFrag1	None	1198.7055	AVFPSIVGRPR	AVFPSIVGRPR	28	11	12.48	81	10	10	7	1	2341.7620	6.9414	Identified	17752	4.2	b2y1y2y4y5y6y7y8y9y9°y10	13.3384	1133	131.395222330407	91.3952223304068	0.0257	Green	33	1198.7049	1198.7049
1287	ACTB2_DANRE	Q7ZVF9	Actin_ cytoplasmic 2 OS=Danio rerio OX=7955 GN=actbb PE=1 SV=2	Regular	3731.1360	0.00	42095.0165	211	22	37	50.93	843970	452768	249979			Green	923 928 1289 1782 1783	0	8	Pass1	PepFrag1	None	1198.7055	AVFPSIVGRPR	AVFPSIVGRPR	28	11	12.48	81	10	10	7	1	2341.7620	6.9414	Identified	17752	4.2	b2y1y2y4y5y6y7y8y9y9°y10	13.3384	1133	131.395222330407	91.3952223304068	0.0257	Green	33	1198.7049	1198.7049
1287	ACTB2_DANRE	Q7ZVF9	Actin_ cytoplasmic 2 OS=Danio rerio OX=7955 GN=actbb PE=1 SV=2	Regular	3731.1360	0.00	42095.0165	211	22	37	50.93	843970	452768	249979			Green	923 928 1289 1782 1783	0	8	Pass1	PepFrag1	None	1198.7055	AVFPSIVGRPR	AVFPSIVGRPR	28	11	12.48	81	10	10	7	1	2341.7620	6.9414	Identified	17752	4.2	b2y1y2y4y5y6y7y8y9y9°y10	13.3384	1133	131.395222330407	91.3952223304068	0.0257	Green	33	1198.7049	1198.7049
1287	ACTB2_DANRE	Q7ZVF9	Actin_ cytoplasmic 2 OS=Danio rerio OX=7955 GN=actbb PE=1 SV=2	Regular	3731.1360	0.00	42095.0165	211	22	37	50.93	843970	452768	249979			Green	923 928 1289 1782 1783	0	8	Pass1	PepFrag1	None	1198.7055	AVFPSIVGRPR	AVFPSIVGRPR	28	11	12.48	81	10	10	7	1	2341.7620	6.9414	Identified	17752	4.2	b2y1y2y4y5y6y7y8y9y9°y10	13.3384	1133	131.395222330407	91.3952223304068	0.0257	Green	33	1198.7049	1198.7049
1287	ACTB2_DANRE	Q7ZVF9	Actin_ cytoplasmic 2 OS=Danio rerio OX=7955 GN=actbb PE=1 SV=2	Regular	3731.1360	0.00	42095.0165	211	22	37	50.93	843970	452768	249979			Green	923 928 1289 1782 1783	0	8	Pass1	PepFrag1	None	1198.7055	AVFPSIVGRPR	AVFPSIVGRPR	28	11	12.48	81	10	10	7	1	2341.7620	6.9414	Identified	17752	4.2	b2y1y2y4y5y6y7y8y9y9°y10	13.3384	1133	131.395222330407	91.3952223304068	0.0257	Green	33	1198.7049	1198.7049
1287	ACTB2_DANRE	Q7ZVF9	Actin_ cytoplasmic 2 OS=Danio rerio OX=7955 GN=actbb PE=1 SV=2	Regular	3731.1360	0.00	42095.0165	211	22	37	50.93	843970	452768	249979			Green	1289 1782 1783	0	9	Pass1	PepFrag1	None	1516.7027	QEYDESGPSIVHR	QEYDESGPSIVHR	359	13	4.42	66	11	11	7	0	4495.5110	7.2246	Identified	3580	4.1	b2°b4°b13y1y2y3y4y5y6y7y8y10y13y13*	11.5329	1343	147.166956772518	58.1113045150117	0.0206	Green	8	1516.7035	1516.7035
1287	ACTB2_DANRE	Q7ZVF9	Actin_ cytoplasmic 2 OS=Danio rerio OX=7955 GN=actbb PE=1 SV=2	Regular	3731.1360	0.00	42095.0165	211	22	37	50.93	843970	452768	249979			Green	1289 1782 1783	0	9	Pass1	PepFrag1	None	1516.7027	QEYDESGPSIVHR	QEYDESGPSIVHR	359	13	4.42	66	11	11	7	0	4495.5110	7.2246	Identified	3580	4.1	b2°b4°b13y1y2y3y4y5y6y7y8y10y13y13*	11.5329	1343	147.166956772518	58.1113045150117	0.0206	Green	8	1516.7035	1516.7035
1287	ACTB2_DANRE	Q7ZVF9	Actin_ cytoplasmic 2 OS=Danio rerio OX=7955 GN=actbb PE=1 SV=2	Regular	3731.1360	0.00	42095.0165	211	22	37	50.93	843970	452768	249979			Green	1289 1782 1783	0	9	Pass1	PepFrag1	None	1516.7027	QEYDESGPSIVHR	QEYDESGPSIVHR	359	13	4.42	66	11	11	7	0	4495.5110	7.2246	Identified	3580	4.1	b2°b4°b13y1y2y3y4y5y6y7y8y10y13y13*	11.5329	1343	147.166956772518	58.1113045150117	0.0206	Green	8	1516.7035	1516.7035
1287	ACTB2_DANRE	Q7ZVF9	Actin_ cytoplasmic 2 OS=Danio rerio OX=7955 GN=actbb PE=1 SV=2	Regular	3731.1360	0.00	42095.0165	211	22	37	50.93	843970	452768	249979			Green	1289 1782 1783	0	9	Pass1	PepFrag1	None	1516.7027	QEYDESGPSIVHR	QEYDESGPSIVHR	359	13	4.42	66	11	11	7	0	4495.5110	7.2246	Identified	3580	4.1	b2°b4°b13y1y2y3y4y5y6y7y8y10y13y13*	11.5329	1343	147.166956772518	58.1113045150117	0.0206	Green	8	1516.7035	1516.7035
1287	ACTB2_DANRE	Q7ZVF9	Actin_ cytoplasmic 2 OS=Danio rerio OX=7955 GN=actbb PE=1 SV=2	Regular	3731.1360	0.00	42095.0165	211	22	37	50.93	843970	452768	249979			Green	1289 1782 1783	0	9	Pass1	PepFrag1	None	1516.7027	QEYDESGPSIVHR	QEYDESGPSIVHR	359	13	4.42	66	11	11	7	0	4495.5110	7.2246	Identified	3580	4.1	b2°b4°b13y1y2y3y4y5y6y7y8y10y13y13*	11.5329	1343	147.166956772518	58.1113045150117	0.0206	Green	8	1516.7035	1516.7035
1287	ACTB2_DANRE	Q7ZVF9	Actin_ cytoplasmic 2 OS=Danio rerio OX=7955 GN=actbb PE=1 SV=2	Regular	3731.1360	0.00	42095.0165	211	22	37	50.93	843970	452768	249979			Green	1289 1782 1783	0	9	Pass1	PepFrag1	None	1516.7027	QEYDESGPSIVHR	QEYDESGPSIVHR	359	13	4.42	66	11	11	7	0	4495.5110	7.2246	Identified	3580	4.1	b2°b4°b13y1y2y3y4y5y6y7y8y10y13y13*	11.5329	1343	147.166956772518	58.1113045150117	0.0206	Green	8	1516.7035	1516.7035
1287	ACTB2_DANRE	Q7ZVF9	Actin_ cytoplasmic 2 OS=Danio rerio OX=7955 GN=actbb PE=1 SV=2	Regular	3731.1360	0.00	42095.0165	211	22	37	50.93	843970	452768	249979			Green	1289 1782 1783	0	9	Pass1	PepFrag1	None	1516.7027	QEYDESGPSIVHR	QEYDESGPSIVHR	359	13	4.42	66	11	11	7	0	4495.5110	7.2246	Identified	3580	4.1	b2°b4°b13y1y2y3y4y5y6y7y8y10y13y13*	11.5329	1343	147.166956772518	58.1113045150117	0.0206	Green	8	1516.7035	1516.7035
1287	ACTB2_DANRE	Q7ZVF9	Actin_ cytoplasmic 2 OS=Danio rerio OX=7955 GN=actbb PE=1 SV=2	Regular	3731.1360	0.00	42095.0165	211	22	37	50.93	843970	452768	249979			Green	1289 1782 1783	0	9	Pass1	PepFrag1	None	1516.7027	QEYDESGPSIVHR	QEYDESGPSIVHR	359	13	4.42	66	11	11	7	0	4495.5110	7.2246	Identified	3580	4.1	b2°b4°b13y1y2y3y4y5y6y7y8y10y13y13*	11.5329	1343	147.166956772518	58.1113045150117	0.0206	Green	8	1516.7035	1516.7035
1287	ACTB2_DANRE	Q7ZVF9	Actin_ cytoplasmic 2 OS=Danio rerio OX=7955 GN=actbb PE=1 SV=2	Regular	3731.1360	0.00	42095.0165	211	22	37	50.93	843970	452768	249979			Green	1289 1782 1783	0	9	Pass1	PepFrag1	None	1516.7027	QEYDESGPSIVHR	QEYDESGPSIVHR	359	13	4.42	66	11	11	7	0	4495.5110	7.2246	Identified	3580	4.1	b2°b4°b13y1y2y3y4y5y6y7y8y10y13y13*	11.5329	1343	147.166956772518	58.1113045150117	0.0206	Green	8	1516.7035	1516.7035
1287	ACTB2_DANRE	Q7ZVF9	Actin_ cytoplasmic 2 OS=Danio rerio OX=7955 GN=actbb PE=1 SV=2	Regular	3731.1360	0.00	42095.0165	211	22	37	50.93	843970	452768	249979			Green	1289 1782 1783	0	9	Pass1	PepFrag1	None	1516.7027	QEYDESGPSIVHR	QEYDESGPSIVHR	359	13	4.42	66	11	11	7	0	4495.5110	7.2246	Identified	3580	4.1	b2°b4°b13y1y2y3y4y5y6y7y8y10y13y13*	11.5329	1343	147.166956772518	58.1113045150117	0.0206	Green	8	1516.7035	1516.7035
1287	ACTB2_DANRE	Q7ZVF9	Actin_ cytoplasmic 2 OS=Danio rerio OX=7955 GN=actbb PE=1 SV=2	Regular	3731.1360	0.00	42095.0165	211	22	37	50.93	843970	452768	249979			Green	1289 1782 1783	0	9	Pass1	PepFrag1	None	1516.7027	QEYDESGPSIVHR	QEYDESGPSIVHR	359	13	4.42	66	11	11	7	0	4495.5110	7.2246	Identified	3580	4.1	b2°b4°b13y1y2y3y4y5y6y7y8y10y13y13*	11.5329	1343	147.166956772518	58.1113045150117	0.0206	Green	8	1516.7035	1516.7035
1287	ACTB2_DANRE	Q7ZVF9	Actin_ cytoplasmic 2 OS=Danio rerio OX=7955 GN=actbb PE=1 SV=2	Regular	3731.1360	0.00	42095.0165	211	22	37	50.93	843970	452768	249979			Green	1289 1782 1783	0	9	Pass1	PepFrag1	None	1516.7027	QEYDESGPSIVHR	QEYDESGPSIVHR	359	13	4.42	66	11	11	7	0	4495.5110	7.2246	Identified	3580	4.1	b2°b4°b13y1y2y3y4y5y6y7y8y10y13y13*	11.5329	1343	147.166956772518	58.1113045150117	0.0206	Green	8	1516.7035	1516.7035
1287	ACTB2_DANRE	Q7ZVF9	Actin_ cytoplasmic 2 OS=Danio rerio OX=7955 GN=actbb PE=1 SV=2	Regular	3731.1360	0.00	42095.0165	211	22	37	50.93	843970	452768	249979			Green	1289 1782 1783	0	9	Pass1	PepFrag1	None	1516.7027	QEYDESGPSIVHR	QEYDESGPSIVHR	359	13	4.42	66	11	11	7	0	4495.5110	7.2246	Identified	3580	4.1	b2°b4°b13y1y2y3y4y5y6y7y8y10y13y13*	11.5329	1343	147.166956772518	58.1113045150117	0.0206	Green	8	1516.7035	1516.7035
1287	ACTB2_DANRE	Q7ZVF9	Actin_ cytoplasmic 2 OS=Danio rerio OX=7955 GN=actbb PE=1 SV=2	Regular	3731.1360	0.00	42095.0165	211	22	37	50.93	843970	452768	249979			Green	1289 1782 1783	0	9	Pass1	PepFrag1	None	1516.7027	QEYDESGPSIVHR	QEYDESGPSIVHR	359	13	4.42	66	11	11	7	0	4495.5110	7.2246	Identified	3580	4.1	b2°b4°b13y1y2y3y4y5y6y7y8y10y13y13*	11.5329	1343	147.166956772518	58.1113045150117	0.0206	Green	8	1516.7035	1516.7035
1287	ACTB2_DANRE	Q7ZVF9	Actin_ cytoplasmic 2 OS=Danio rerio OX=7955 GN=actbb PE=1 SV=2	Regular	3731.1360	0.00	42095.0165	211	22	37	50.93	843970	452768	249979			Green	923 928 1289 1782 1783	0	10	Pass1	PepFrag1	None	1198.5222	DSYVGDEAQSK	DSYVGDEAQSK	50	11	3.69	77	8	8	3	2	3968.4640	7.1705		3816	3.6	b3b3°b4y2y4y5y7y8y11	11.0423	1047	124.659129148931	84.6591291489308	0.0165	Green	4	1198.5231	1198.5231
1287	ACTB2_DANRE	Q7ZVF9	Actin_ cytoplasmic 2 OS=Danio rerio OX=7955 GN=actbb PE=1 SV=2	Regular	3731.1360	0.00	42095.0165	211	22	37	50.93	843970	452768	249979			Green	923 928 1289 1782 1783	0	10	Pass1	PepFrag1	None	1198.5222	DSYVGDEAQSK	DSYVGDEAQSK	50	11	3.69	77	8	8	3	2	3968.4640	7.1705		3816	3.6	b3b3°b4y2y4y5y7y8y11	11.0423	1047	124.659129148931	84.6591291489308	0.0165	Green	4	1198.5231	1198.5231
1287	ACTB2_DANRE	Q7ZVF9	Actin_ cytoplasmic 2 OS=Danio rerio OX=7955 GN=actbb PE=1 SV=2	Regular	3731.1360	0.00	42095.0165	211	22	37	50.93	843970	452768	249979			Green	923 928 1289 1782 1783	0	10	Pass1	PepFrag1	None	1198.5222	DSYVGDEAQSK	DSYVGDEAQSK	50	11	3.69	77	8	8	3	2	3968.4640	7.1705		3816	3.6	b3b3°b4y2y4y5y7y8y11	11.0423	1047	124.659129148931	84.6591291489308	0.0165	Green	4	1198.5231	1198.5231
1287	ACTB2_DANRE	Q7ZVF9	Actin_ cytoplasmic 2 OS=Danio rerio OX=7955 GN=actbb PE=1 SV=2	Regular	3731.1360	0.00	42095.0165	211	22	37	50.93	843970	452768	249979			Green	923 928 1289 1782 1783	0	10	Pass1	PepFrag1	None	1198.5222	DSYVGDEAQSK	DSYVGDEAQSK	50	11	3.69	77	8	8	3	2	3968.4640	7.1705		3816	3.6	b3b3°b4y2y4y5y7y8y11	11.0423	1047	124.659129148931	84.6591291489308	0.0165	Green	4	1198.5231	1198.5231
1287	ACTB2_DANRE	Q7ZVF9	Actin_ cytoplasmic 2 OS=Danio rerio OX=7955 GN=actbb PE=1 SV=2	Regular	3731.1360	0.00	42095.0165	211	22	37	50.93	843970	452768	249979			Green	923 928 1289 1782 1783	0	10	Pass1	PepFrag1	None	1198.5222	DSYVGDEAQSK	DSYVGDEAQSK	50	11	3.69	77	8	8	3	2	3968.4640	7.1705		3816	3.6	b3b3°b4y2y4y5y7y8y11	11.0423	1047	124.659129148931	84.6591291489308	0.0165	Green	4	1198.5231	1198.5231
1287	ACTB2_DANRE	Q7ZVF9	Actin_ cytoplasmic 2 OS=Danio rerio OX=7955 GN=actbb PE=1 SV=2	Regular	3731.1360	0.00	42095.0165	211	22	37	50.93	843970	452768	249979			Green	923 928 1289 1782 1783	0	10	Pass1	PepFrag1	None	1198.5222	DSYVGDEAQSK	DSYVGDEAQSK	50	11	3.69	77	8	8	3	2	3968.4640	7.1705		3816	3.6	b3b3°b4y2y4y5y7y8y11	11.0423	1047	124.659129148931	84.6591291489308	0.0165	Green	4	1198.5231	1198.5231
1287	ACTB2_DANRE	Q7ZVF9	Actin_ cytoplasmic 2 OS=Danio rerio OX=7955 GN=actbb PE=1 SV=2	Regular	3731.1360	0.00	42095.0165	211	22	37	50.93	843970	452768	249979			Green	923 928 1289 1782 1783	0	10	Pass1	PepFrag1	None	1198.5222	DSYVGDEAQSK	DSYVGDEAQSK	50	11	3.69	77	8	8	3	2	3968.4640	7.1705		3816	3.6	b3b3°b4y2y4y5y7y8y11	11.0423	1047	124.659129148931	84.6591291489308	0.0165	Green	4	1198.5231	1198.5231
1287	ACTB2_DANRE	Q7ZVF9	Actin_ cytoplasmic 2 OS=Danio rerio OX=7955 GN=actbb PE=1 SV=2	Regular	3731.1360	0.00	42095.0165	211	22	37	50.93	843970	452768	249979			Green	923 928 1289 1782 1783	0	10	Pass1	PepFrag1	None	1198.5222	DSYVGDEAQSK	DSYVGDEAQSK	50	11	3.69	77	8	8	3	2	3968.4640	7.1705		3816	3.6	b3b3°b4y2y4y5y7y8y11	11.0423	1047	124.659129148931	84.6591291489308	0.0165	Green	4	1198.5231	1198.5231
1287	ACTB2_DANRE	Q7ZVF9	Actin_ cytoplasmic 2 OS=Danio rerio OX=7955 GN=actbb PE=1 SV=2	Regular	3731.1360	0.00	42095.0165	211	22	37	50.93	843970	452768	249979			Green	923 928 1289 1782 1783	0	10	Pass1	PepFrag1	None	1198.5222	DSYVGDEAQSK	DSYVGDEAQSK	50	11	3.69	77	8	8	3	2	3968.4640	7.1705		3816	3.6	b3b3°b4y2y4y5y7y8y11	11.0423	1047	124.659129148931	84.6591291489308	0.0165	Green	4	1198.5231	1198.5231
1287	ACTB2_DANRE	Q7ZVF9	Actin_ cytoplasmic 2 OS=Danio rerio OX=7955 GN=actbb PE=1 SV=2	Regular	3731.1360	0.00	42095.0165	211	22	37	50.93	843970	452768	249979			Green	923 928 1289 1782 1783	0	11	Pass1	PepFrag1	None	644.4341	GILTLK	GILTLK	62	6	10.20	85	7	7	4	2	2329.3700	6.9391		14310	2.5	b3b4b4°y1y2y3y4y4°y6	13.4089	648	90.5335683145111	141.067136629022	0.0118	Green	36	644.4321	644.4321
1287	ACTB2_DANRE	Q7ZVF9	Actin_ cytoplasmic 2 OS=Danio rerio OX=7955 GN=actbb PE=1 SV=2	Regular	3731.1360	0.00	42095.0165	211	22	37	50.93	843970	452768	249979			Green	923 928 1289 1782 1783	0	11	Pass1	PepFrag1	None	644.4341	GILTLK	GILTLK	62	6	10.20	85	7	7	4	2	2329.3700	6.9391		14310	2.5	b3b4b4°y1y2y3y4y4°y6	13.4089	648	90.5335683145111	141.067136629022	0.0118	Green	36	644.4321	644.4321
1287	ACTB2_DANRE	Q7ZVF9	Actin_ cytoplasmic 2 OS=Danio rerio OX=7955 GN=actbb PE=1 SV=2	Regular	3731.1360	0.00	42095.0165	211	22	37	50.93	843970	452768	249979			Green	923 928 1289 1782 1783	0	11	Pass1	PepFrag1	None	644.4341	GILTLK	GILTLK	62	6	10.20	85	7	7	4	2	2329.3700	6.9391		14310	2.5	b3b4b4°y1y2y3y4y4°y6	13.4089	648	90.5335683145111	141.067136629022	0.0118	Green	36	644.4321	644.4321
1287	ACTB2_DANRE	Q7ZVF9	Actin_ cytoplasmic 2 OS=Danio rerio OX=7955 GN=actbb PE=1 SV=2	Regular	3731.1360	0.00	42095.0165	211	22	37	50.93	843970	452768	249979			Green	923 928 1289 1782 1783	0	11	Pass1	PepFrag1	None	644.4341	GILTLK	GILTLK	62	6	10.20	85	7	7	4	2	2329.3700	6.9391		14310	2.5	b3b4b4°y1y2y3y4y4°y6	13.4089	648	90.5335683145111	141.067136629022	0.0118	Green	36	644.4321	644.4321
1287	ACTB2_DANRE	Q7ZVF9	Actin_ cytoplasmic 2 OS=Danio rerio OX=7955 GN=actbb PE=1 SV=2	Regular	3731.1360	0.00	42095.0165	211	22	37	50.93	843970	452768	249979			Green	923 928 1289 1782 1783	0	11	Pass1	PepFrag1	None	644.4341	GILTLK	GILTLK	62	6	10.20	85	7	7	4	2	2329.3700	6.9391		14310	2.5	b3b4b4°y1y2y3y4y4°y6	13.4089	648	90.5335683145111	141.067136629022	0.0118	Green	36	644.4321	644.4321
1287	ACTB2_DANRE	Q7ZVF9	Actin_ cytoplasmic 2 OS=Danio rerio OX=7955 GN=actbb PE=1 SV=2	Regular	3731.1360	0.00	42095.0165	211	22	37	50.93	843970	452768	249979			Green	923 928 1289 1782 1783	0	11	Pass1	PepFrag1	None	644.4341	GILTLK	GILTLK	62	6	10.20	85	7	7	4	2	2329.3700	6.9391		14310	2.5	b3b4b4°y1y2y3y4y4°y6	13.4089	648	90.5335683145111	141.067136629022	0.0118	Green	36	644.4321	644.4321
1287	ACTB2_DANRE	Q7ZVF9	Actin_ cytoplasmic 2 OS=Danio rerio OX=7955 GN=actbb PE=1 SV=2	Regular	3731.1360	0.00	42095.0165	211	22	37	50.93	843970	452768	249979			Green	923 928 1289 1782 1783	0	11	Pass1	PepFrag1	None	644.4341	GILTLK	GILTLK	62	6	10.20	85	7	7	4	2	2329.3700	6.9391		14310	2.5	b3b4b4°y1y2y3y4y4°y6	13.4089	648	90.5335683145111	141.067136629022	0.0118	Green	36	644.4321	644.4321
1287	ACTB2_DANRE	Q7ZVF9	Actin_ cytoplasmic 2 OS=Danio rerio OX=7955 GN=actbb PE=1 SV=2	Regular	3731.1360	0.00	42095.0165	211	22	37	50.93	843970	452768	249979			Green	923 928 1289 1782 1783	0	11	Pass1	PepFrag1	None	644.4341	GILTLK	GILTLK	62	6	10.20	85	7	7	4	2	2329.3700	6.9391		14310	2.5	b3b4b4°y1y2y3y4y4°y6	13.4089	648	90.5335683145111	141.067136629022	0.0118	Green	36	644.4321	644.4321
1287	ACTB2_DANRE	Q7ZVF9	Actin_ cytoplasmic 2 OS=Danio rerio OX=7955 GN=actbb PE=1 SV=2	Regular	3731.1360	0.00	42095.0165	211	22	37	50.93	843970	452768	249979			Green	923 928 1289 1782 1783	0	11	Pass1	PepFrag1	None	644.4341	GILTLK	GILTLK	62	6	10.20	85	7	7	4	2	2329.3700	6.9391		14310	2.5	b3b4b4°y1y2y3y4y4°y6	13.4089	648	90.5335683145111	141.067136629022	0.0118	Green	36	644.4321	644.4321
1287	ACTB2_DANRE	Q7ZVF9	Actin_ cytoplasmic 2 OS=Danio rerio OX=7955 GN=actbb PE=1 SV=2	Regular	3731.1360	0.00	42095.0165	211	22	37	50.93	843970	452768	249979			Green	1289 1782 1783	0	12	Pass1	PepFrag1	None	3183.6143	TTGIVMDSGDGVTHTVPIYEGYALPHAILR	TTGIVMDSGDGVTHTVPIYEGYALPHAILR	147	30	5.13	71	7	7	2	0	4551.4220	7.2300	Identified	7392	4.4	y6y14y24y25y26y28y30	15.6426	2967	249.63453421551	84.8172671077549	0.0104	Green	76	3183.6122	3183.6122
1287	ACTB2_DANRE	Q7ZVF9	Actin_ cytoplasmic 2 OS=Danio rerio OX=7955 GN=actbb PE=1 SV=2	Regular	3731.1360	0.00	42095.0165	211	22	37	50.93	843970	452768	249979			Green	1289 1782 1783	0	12	Pass1	PepFrag1	None	3183.6143	TTGIVMDSGDGVTHTVPIYEGYALPHAILR	TTGIVMDSGDGVTHTVPIYEGYALPHAILR	147	30	5.13	71	7	7	2	0	4551.4220	7.2300	Identified	7392	4.4	y6y14y24y25y26y28y30	15.6426	2967	249.63453421551	84.8172671077549	0.0104	Green	76	3183.6122	3183.6122
1287	ACTB2_DANRE	Q7ZVF9	Actin_ cytoplasmic 2 OS=Danio rerio OX=7955 GN=actbb PE=1 SV=2	Regular	3731.1360	0.00	42095.0165	211	22	37	50.93	843970	452768	249979			Green	1289 1782 1783	0	12	Pass1	PepFrag1	None	3183.6143	TTGIVMDSGDGVTHTVPIYEGYALPHAILR	TTGIVMDSGDGVTHTVPIYEGYALPHAILR	147	30	5.13	71	7	7	2	0	4551.4220	7.2300	Identified	7392	4.4	y6y14y24y25y26y28y30	15.6426	2967	249.63453421551	84.8172671077549	0.0104	Green	76	3183.6122	3183.6122
1287	ACTB2_DANRE	Q7ZVF9	Actin_ cytoplasmic 2 OS=Danio rerio OX=7955 GN=actbb PE=1 SV=2	Regular	3731.1360	0.00	42095.0165	211	22	37	50.93	843970	452768	249979			Green	1289 1782 1783	0	12	Pass1	PepFrag1	None	3183.6143	TTGIVMDSGDGVTHTVPIYEGYALPHAILR	TTGIVMDSGDGVTHTVPIYEGYALPHAILR	147	30	5.13	71	7	7	2	0	4551.4220	7.2300	Identified	7392	4.4	y6y14y24y25y26y28y30	15.6426	2967	249.63453421551	84.8172671077549	0.0104	Green	76	3183.6122	3183.6122
1287	ACTB2_DANRE	Q7ZVF9	Actin_ cytoplasmic 2 OS=Danio rerio OX=7955 GN=actbb PE=1 SV=2	Regular	3731.1360	0.00	42095.0165	211	22	37	50.93	843970	452768	249979			Green	1289 1782 1783	0	12	Pass1	PepFrag1	None	3183.6143	TTGIVMDSGDGVTHTVPIYEGYALPHAILR	TTGIVMDSGDGVTHTVPIYEGYALPHAILR	147	30	5.13	71	7	7	2	0	4551.4220	7.2300	Identified	7392	4.4	y6y14y24y25y26y28y30	15.6426	2967	249.63453421551	84.8172671077549	0.0104	Green	76	3183.6122	3183.6122
1287	ACTB2_DANRE	Q7ZVF9	Actin_ cytoplasmic 2 OS=Danio rerio OX=7955 GN=actbb PE=1 SV=2	Regular	3731.1360	0.00	42095.0165	211	22	37	50.93	843970	452768	249979			Green	1289 1782 1783	0	12	Pass1	PepFrag1	None	3183.6143	TTGIVMDSGDGVTHTVPIYEGYALPHAILR	TTGIVMDSGDGVTHTVPIYEGYALPHAILR	147	30	5.13	71	7	7	2	0	4551.4220	7.2300	Identified	7392	4.4	y6y14y24y25y26y28y30	15.6426	2967	249.63453421551	84.8172671077549	0.0104	Green	76	3183.6122	3183.6122
1287	ACTB2_DANRE	Q7ZVF9	Actin_ cytoplasmic 2 OS=Danio rerio OX=7955 GN=actbb PE=1 SV=2	Regular	3731.1360	0.00	42095.0165	211	22	37	50.93	843970	452768	249979			Green	1289 1782 1783	0	12	Pass1	PepFrag1	None	3183.6143	TTGIVMDSGDGVTHTVPIYEGYALPHAILR	TTGIVMDSGDGVTHTVPIYEGYALPHAILR	147	30	5.13	71	7	7	2	0	4551.4220	7.2300	Identified	7392	4.4	y6y14y24y25y26y28y30	15.6426	2967	249.63453421551	84.8172671077549	0.0104	Green	76	3183.6122	3183.6122
1287	ACTB2_DANRE	Q7ZVF9	Actin_ cytoplasmic 2 OS=Danio rerio OX=7955 GN=actbb PE=1 SV=2	Regular	3731.1360	0.00	42095.0165	211	22	37	50.93	843970	452768	249979			Green	923 928 1289 1782 1783	0	13	Pass1	PepFrag1	None	1354.6233	DSYVGDEAQSKR	DSYVGDEAQSKR	50	12	4.31	76	9	9	6	1	4500.1160	7.2251		3629	3.1	b3b3°y1y4y5y6y6°y7y8y9y10	10.8783	1195	136.146005702141	96.1460057021406	0.0100	Green	2	1354.6215	1354.6215
1287	ACTB2_DANRE	Q7ZVF9	Actin_ cytoplasmic 2 OS=Danio rerio OX=7955 GN=actbb PE=1 SV=2	Regular	3731.1360	0.00	42095.0165	211	22	37	50.93	843970	452768	249979			Green	923 928 1289 1782 1783	0	13	Pass1	PepFrag1	None	1354.6233	DSYVGDEAQSKR	DSYVGDEAQSKR	50	12	4.31	76	9	9	6	1	4500.1160	7.2251		3629	3.1	b3b3°y1y4y5y6y6°y7y8y9y10	10.8783	1195	136.146005702141	96.1460057021406	0.0100	Green	2	1354.6215	1354.6215
1287	ACTB2_DANRE	Q7ZVF9	Actin_ cytoplasmic 2 OS=Danio rerio OX=7955 GN=actbb PE=1 SV=2	Regular	3731.1360	0.00	42095.0165	211	22	37	50.93	843970	452768	249979			Green	923 928 1289 1782 1783	0	13	Pass1	PepFrag1	None	1354.6233	DSYVGDEAQSKR	DSYVGDEAQSKR	50	12	4.31	76	9	9	6	1	4500.1160	7.2251		3629	3.1	b3b3°y1y4y5y6y6°y7y8y9y10	10.8783	1195	136.146005702141	96.1460057021406	0.0100	Green	2	1354.6215	1354.6215
1287	ACTB2_DANRE	Q7ZVF9	Actin_ cytoplasmic 2 OS=Danio rerio OX=7955 GN=actbb PE=1 SV=2	Regular	3731.1360	0.00	42095.0165	211	22	37	50.93	843970	452768	249979			Green	923 928 1289 1782 1783	0	13	Pass1	PepFrag1	None	1354.6233	DSYVGDEAQSKR	DSYVGDEAQSKR	50	12	4.31	76	9	9	6	1	4500.1160	7.2251		3629	3.1	b3b3°y1y4y5y6y6°y7y8y9y10	10.8783	1195	136.146005702141	96.1460057021406	0.0100	Green	2	1354.6215	1354.6215
1287	ACTB2_DANRE	Q7ZVF9	Actin_ cytoplasmic 2 OS=Danio rerio OX=7955 GN=actbb PE=1 SV=2	Regular	3731.1360	0.00	42095.0165	211	22	37	50.93	843970	452768	249979			Green	923 928 1289 1782 1783	0	13	Pass1	PepFrag1	None	1354.6233	DSYVGDEAQSKR	DSYVGDEAQSKR	50	12	4.31	76	9	9	6	1	4500.1160	7.2251		3629	3.1	b3b3°y1y4y5y6y6°y7y8y9y10	10.8783	1195	136.146005702141	96.1460057021406	0.0100	Green	2	1354.6215	1354.6215
1287	ACTB2_DANRE	Q7ZVF9	Actin_ cytoplasmic 2 OS=Danio rerio OX=7955 GN=actbb PE=1 SV=2	Regular	3731.1360	0.00	42095.0165	211	22	37	50.93	843970	452768	249979			Green	923 928 1289 1782 1783	0	13	Pass1	PepFrag1	None	1354.6233	DSYVGDEAQSKR	DSYVGDEAQSKR	50	12	4.31	76	9	9	6	1	4500.1160	7.2251		3629	3.1	b3b3°y1y4y5y6y6°y7y8y9y10	10.8783	1195	136.146005702141	96.1460057021406	0.0100	Green	2	1354.6215	1354.6215
1287	ACTB2_DANRE	Q7ZVF9	Actin_ cytoplasmic 2 OS=Danio rerio OX=7955 GN=actbb PE=1 SV=2	Regular	3731.1360	0.00	42095.0165	211	22	37	50.93	843970	452768	249979			Green	923 928 1289 1782 1783	0	13	Pass1	PepFrag1	None	1354.6233	DSYVGDEAQSKR	DSYVGDEAQSKR	50	12	4.31	76	9	9	6	1	4500.1160	7.2251		3629	3.1	b3b3°y1y4y5y6y6°y7y8y9y10	10.8783	1195	136.146005702141	96.1460057021406	0.0100	Green	2	1354.6215	1354.6215
1287	ACTB2_DANRE	Q7ZVF9	Actin_ cytoplasmic 2 OS=Danio rerio OX=7955 GN=actbb PE=1 SV=2	Regular	3731.1360	0.00	42095.0165	211	22	37	50.93	843970	452768	249979			Green	923 928 1289 1782 1783	0	13	Pass1	PepFrag1	None	1354.6233	DSYVGDEAQSKR	DSYVGDEAQSKR	50	12	4.31	76	9	9	6	1	4500.1160	7.2251		3629	3.1	b3b3°y1y4y5y6y6°y7y8y9y10	10.8783	1195	136.146005702141	96.1460057021406	0.0100	Green	2	1354.6215	1354.6215
1287	ACTB2_DANRE	Q7ZVF9	Actin_ cytoplasmic 2 OS=Danio rerio OX=7955 GN=actbb PE=1 SV=2	Regular	3731.1360	0.00	42095.0165	211	22	37	50.93	843970	452768	249979			Green	923 928 1289 1782 1783	0	13	Pass1	PepFrag1	None	1354.6233	DSYVGDEAQSKR	DSYVGDEAQSKR	50	12	4.31	76	9	9	6	1	4500.1160	7.2251		3629	3.1	b3b3°y1y4y5y6y6°y7y8y9y10	10.8783	1195	136.146005702141	96.1460057021406	0.0100	Green	2	1354.6215	1354.6215
1287	ACTB2_DANRE	Q7ZVF9	Actin_ cytoplasmic 2 OS=Danio rerio OX=7955 GN=actbb PE=1 SV=2	Regular	3731.1360	0.00	42095.0165	211	22	37	50.93	843970	452768	249979			Green	923 928 1289 1782 1783	0	13	Pass1	PepFrag1	None	1354.6233	DSYVGDEAQSKR	DSYVGDEAQSKR	50	12	4.31	76	9	9	6	1	4500.1160	7.2251		3629	3.1	b3b3°y1y4y5y6y6°y7y8y9y10	10.8783	1195	136.146005702141	96.1460057021406	0.0100	Green	2	1354.6215	1354.6215
1287	ACTB2_DANRE	Q7ZVF9	Actin_ cytoplasmic 2 OS=Danio rerio OX=7955 GN=actbb PE=1 SV=2	Regular	3731.1360	0.00	42095.0165	211	22	37	50.93	843970	452768	249979			Green	923 928 1289 1782 1783	0	13	Pass1	PepFrag1	None	1354.6233	DSYVGDEAQSKR	DSYVGDEAQSKR	50	12	4.31	76	9	9	6	1	4500.1160	7.2251		3629	3.1	b3b3°y1y4y5y6y6°y7y8y9y10	10.8783	1195	136.146005702141	96.1460057021406	0.0100	Green	2	1354.6215	1354.6215
1287	ACTB2_DANRE	Q7ZVF9	Actin_ cytoplasmic 2 OS=Danio rerio OX=7955 GN=actbb PE=1 SV=2	Regular	3731.1360	0.00	42095.0165	211	22	37	50.93	843970	452768	249979			Green	923 928 1289 1782 1783	0	14	Pass1	PepFrag1	None	1171.5711	HQGVMVGMGQK	HQGVMVGMGQK	39	11	9.98	79	10	10	4	3	5288.3150	7.2952		4148	2.6	b2b2*b4b5b6b7y2*y3y5y6y9y11	11.4144	1083	127.500514892981	87.5005148929811	0.0071	Green	7	1171.5711	1171.5711
1287	ACTB2_DANRE	Q7ZVF9	Actin_ cytoplasmic 2 OS=Danio rerio OX=7955 GN=actbb PE=1 SV=2	Regular	3731.1360	0.00	42095.0165	211	22	37	50.93	843970	452768	249979			Green	923 928 1289 1782 1783	0	14	Pass1	PepFrag1	None	1171.5711	HQGVMVGMGQK	HQGVMVGMGQK	39	11	9.98	79	10	10	4	3	5288.3150	7.2952		4148	2.6	b2b2*b4b5b6b7y2*y3y5y6y9y11	11.4144	1083	127.500514892981	87.5005148929811	0.0071	Green	7	1171.5711	1171.5711
1287	ACTB2_DANRE	Q7ZVF9	Actin_ cytoplasmic 2 OS=Danio rerio OX=7955 GN=actbb PE=1 SV=2	Regular	3731.1360	0.00	42095.0165	211	22	37	50.93	843970	452768	249979			Green	923 928 1289 1782 1783	0	14	Pass1	PepFrag1	None	1171.5711	HQGVMVGMGQK	HQGVMVGMGQK	39	11	9.98	79	10	10	4	3	5288.3150	7.2952		4148	2.6	b2b2*b4b5b6b7y2*y3y5y6y9y11	11.4144	1083	127.500514892981	87.5005148929811	0.0071	Green	7	1171.5711	1171.5711
1287	ACTB2_DANRE	Q7ZVF9	Actin_ cytoplasmic 2 OS=Danio rerio OX=7955 GN=actbb PE=1 SV=2	Regular	3731.1360	0.00	42095.0165	211	22	37	50.93	843970	452768	249979			Green	923 928 1289 1782 1783	0	14	Pass1	PepFrag1	None	1171.5711	HQGVMVGMGQK	HQGVMVGMGQK	39	11	9.98	79	10	10	4	3	5288.3150	7.2952		4148	2.6	b2b2*b4b5b6b7y2*y3y5y6y9y11	11.4144	1083	127.500514892981	87.5005148929811	0.0071	Green	7	1171.5711	1171.5711
[truncated: 350 more rows]
[truncated: 40 more columns]
