# Supplementary material for: Metallomic Approach to Mercury and Selenium in the Liver Tissue of Psectrogaster amazonica and Raphiodon vulpinus from the Brazilian Amazon
Source: Int J Mol Sci. 2024 Nov 7;25(22):11946. doi: 10.3390/ijms252211946 (PMC11594490; doi:10.3390/ijms252211946)
Supplement: Supplementary file 1 [file ijms-25-11946-s001.zip › 2023MAI15_SPOT_IZABELA_69_20230525081845/2023MAI15_SPOT_IZABELA_69_IA_final_protein.csv]

protein.key	protein.Entry	protein.Accession	protein.Description	protein.dataBaseType	protein.score	protein.falsePositiveRate	protein.avgMass	protein.MatchedProducts	protein.matchedPeptides	protein.digestPeps	protein.seqCover(%)	protein.MatchedPeptideIntenSum	protein.top3MatchedPeptideIntenSum	protein.MatchedProductIntenSum	protein.fmolOnColumn	protein.ngramOnColumn	protein.AutoCurate	protein.Key_ForHomologs
1783	ACTB_CTEID	P83751	Actin_ cytoplasmic 1 OS=Ctenopharyngodon idella OX=7959 GN=actb PE=3 SV=1	Regular	3731.1360	0.00	42095.0165	207	22	37	50.93	840721	0	248014			Green	923 928 1287 1289 1782
1782	ACTB_CYPCA	P83750	Actin_ cytoplasmic 1 OS=Cyprinus carpio OX=7962 GN=actb PE=3 SV=1	Regular	3731.1360	0.00	42095.0165	207	22	37	50.93	840721	0	248014			Green	923 928 1287 1289 1783
1289	ACTB1_DANRE	Q7ZVI7	Actin_ cytoplasmic 1 OS=Danio rerio OX=7955 GN=actba PE=1 SV=2	Regular	3731.1360	0.00	42109.0434	207	22	37	50.93	840721	0	248014			Green	923 928 1287 1782 1783
1287	ACTB2_DANRE	Q7ZVF9	Actin_ cytoplasmic 2 OS=Danio rerio OX=7955 GN=actbb PE=1 SV=2	Regular	3731.1360	0.00	42095.0165	211	22	37	50.93	843970	452768	249979			Green	923 928 1289 1782 1783
928	ACTS_CYPCA	P53479	Actin_ alpha skeletal muscle OS=Cyprinus carpio OX=7962 GN=acta1 PE=2 SV=1	Regular	1409.5670	0.00	42301.1967	115	13	37	27.32	325982	0	127299			Green	923 1287 1289 1782 1783
923	ACTS_CARAU	P49055	Actin_ alpha skeletal muscle OS=Carassius auratus OX=7957 GN=acta1 PE=2 SV=1	Regular	1409.5670	0.00	42313.2511	125	13	37	27.32	405490	29250	130861			Green	928 1287 1289 1782 1783
