# Supplementary material for: Metallomic Approach to Mercury and Selenium in the Liver Tissue of Psectrogaster amazonica and Raphiodon vulpinus from the Brazilian Amazon
Source: Int J Mol Sci. 2024 Nov 7;25(22):11946. doi: 10.3390/ijms252211946 (PMC11594490; doi:10.3390/ijms252211946)
Supplement: Supplementary file 1 [file ijms-25-11946-s001.zip › 2024FEV22_SPOT_PEIXE_IZABELA_10_20240308102808/2024FEV22_SPOT_PEIXE_IZABELA_10_IA_final_fragment.csv]

protein.key	protein.Entry	protein.Accession	protein.Description	protein.dataBaseType	protein.score	protein.falsePositiveRate	protein.avgMass	protein.MatchedProducts	protein.matchedPeptides	protein.digestPeps	protein.seqCover(%)	protein.MatchedPeptideIntenSum	protein.top3MatchedPeptideIntenSum	protein.MatchedProductIntenSum	protein.fmolOnColumn	protein.ngramOnColumn	protein.AutoCurate	protein.Key_ForHomologs	protein.SumForTotalProteins	peptide.Rank	peptide.Pass	peptide.matchType	peptide.modification	peptide.mhp	peptide.seq	peptide.OriginatingSeq	peptide.seqStart	peptide.seqLength	peptide.pI	peptide.componentID	peptide.MatchedProducts	peptide.UniqueProducts	peptide.ConsectiveMatchedProducts	peptide.ComplementaryMatchedProducts	peptide.rawScore	peptide.score	peptide.(X)-P Bond	peptide.MatchedProductsSumInten	peptide.MatchedProductsTheoretical	peptide.MatchedProductsString	peptide.ModelRT	peptide.Volume	peptide.CSA	peptide.ModelDrift	peptide.RelIntensity	peptide.AutoCurate	precursor.leID	precursor.mhp	precursor.mhpCal
1783	ACTB_CTEID	P83751	Actin_ cytoplasmic 1 OS=Ctenopharyngodon idella OX=7959 GN=actb PE=3 SV=1	Regular	8121.2860	0.00	42095.0165	299	26	37	56.53	2313427	0	720671			Green	1287 1289 1782	1	1	Pass1	PepFrag1	None	1954.0644	VAPEEHPVLLTEAPLNPK	VAPEEHPVLLTEAPLNPK	95	18	4.53	3	28	28	23	11	29381.9800	8.3777	Identified	164903	17.7	b2b3b4b6b7b8b9b10b11b11°b12b12°b13b13°b16y1y2y3y3*y4y5y5*y6y6*y7y7°y8y8°y9y9°y10y10°y11y12y13y13°y14y14*y15y15°y18	14.1666	1845	181.868386785726	81.2455911904842	0.2956	Green	85	1954.0685	1954.0685
1783	ACTB_CTEID	P83751	Actin_ cytoplasmic 1 OS=Ctenopharyngodon idella OX=7959 GN=actb PE=3 SV=1	Regular	8121.2860	0.00	42095.0165	299	26	37	56.53	2313427	0	720671			Green	1287 1289 1782	1	1	Pass1	PepFrag1	None	1954.0644	VAPEEHPVLLTEAPLNPK	VAPEEHPVLLTEAPLNPK	95	18	4.53	3	28	28	23	11	29381.9800	8.3777	Identified	164903	17.7	b2b3b4b6b7b8b9b10b11b11°b12b12°b13b13°b16y1y2y3y3*y4y5y5*y6y6*y7y7°y8y8°y9y9°y10y10°y11y12y13y13°y14y14*y15y15°y18	14.1666	1845	181.868386785726	81.2455911904842	0.2956	Green	85	1954.0685	1954.0685
1783	ACTB_CTEID	P83751	Actin_ cytoplasmic 1 OS=Ctenopharyngodon idella OX=7959 GN=actb PE=3 SV=1	Regular	8121.2860	0.00	42095.0165	299	26	37	56.53	2313427	0	720671			Green	1287 1289 1782	1	1	Pass1	PepFrag1	None	1954.0644	VAPEEHPVLLTEAPLNPK	VAPEEHPVLLTEAPLNPK	95	18	4.53	3	28	28	23	11	29381.9800	8.3777	Identified	164903	17.7	b2b3b4b6b7b8b9b10b11b11°b12b12°b13b13°b16y1y2y3y3*y4y5y5*y6y6*y7y7°y8y8°y9y9°y10y10°y11y12y13y13°y14y14*y15y15°y18	14.1666	1845	181.868386785726	81.2455911904842	0.2956	Green	85	1954.0685	1954.0685
1783	ACTB_CTEID	P83751	Actin_ cytoplasmic 1 OS=Ctenopharyngodon idella OX=7959 GN=actb PE=3 SV=1	Regular	8121.2860	0.00	42095.0165	299	26	37	56.53	2313427	0	720671			Green	1287 1289 1782	1	1	Pass1	PepFrag1	None	1954.0644	VAPEEHPVLLTEAPLNPK	VAPEEHPVLLTEAPLNPK	95	18	4.53	3	28	28	23	11	29381.9800	8.3777	Identified	164903	17.7	b2b3b4b6b7b8b9b10b11b11°b12b12°b13b13°b16y1y2y3y3*y4y5y5*y6y6*y7y7°y8y8°y9y9°y10y10°y11y12y13y13°y14y14*y15y15°y18	14.1666	1845	181.868386785726	81.2455911904842	0.2956	Green	85	1954.0685	1954.0685
1783	ACTB_CTEID	P83751	Actin_ cytoplasmic 1 OS=Ctenopharyngodon idella OX=7959 GN=actb PE=3 SV=1	Regular	8121.2860	0.00	42095.0165	299	26	37	56.53	2313427	0	720671			Green	1287 1289 1782	1	1	Pass1	PepFrag1	None	1954.0644	VAPEEHPVLLTEAPLNPK	VAPEEHPVLLTEAPLNPK	95	18	4.53	3	28	28	23	11	29381.9800	8.3777	Identified	164903	17.7	b2b3b4b6b7b8b9b10b11b11°b12b12°b13b13°b16y1y2y3y3*y4y5y5*y6y6*y7y7°y8y8°y9y9°y10y10°y11y12y13y13°y14y14*y15y15°y18	14.1666	1845	181.868386785726	81.2455911904842	0.2956	Green	85	1954.0685	1954.0685
1783	ACTB_CTEID	P83751	Actin_ cytoplasmic 1 OS=Ctenopharyngodon idella OX=7959 GN=actb PE=3 SV=1	Regular	8121.2860	0.00	42095.0165	299	26	37	56.53	2313427	0	720671			Green	1287 1289 1782	1	1	Pass1	PepFrag1	None	1954.0644	VAPEEHPVLLTEAPLNPK	VAPEEHPVLLTEAPLNPK	95	18	4.53	3	28	28	23	11	29381.9800	8.3777	Identified	164903	17.7	b2b3b4b6b7b8b9b10b11b11°b12b12°b13b13°b16y1y2y3y3*y4y5y5*y6y6*y7y7°y8y8°y9y9°y10y10°y11y12y13y13°y14y14*y15y15°y18	14.1666	1845	181.868386785726	81.2455911904842	0.2956	Green	85	1954.0685	1954.0685
1783	ACTB_CTEID	P83751	Actin_ cytoplasmic 1 OS=Ctenopharyngodon idella OX=7959 GN=actb PE=3 SV=1	Regular	8121.2860	0.00	42095.0165	299	26	37	56.53	2313427	0	720671			Green	1287 1289 1782	1	1	Pass1	PepFrag1	None	1954.0644	VAPEEHPVLLTEAPLNPK	VAPEEHPVLLTEAPLNPK	95	18	4.53	3	28	28	23	11	29381.9800	8.3777	Identified	164903	17.7	b2b3b4b6b7b8b9b10b11b11°b12b12°b13b13°b16y1y2y3y3*y4y5y5*y6y6*y7y7°y8y8°y9y9°y10y10°y11y12y13y13°y14y14*y15y15°y18	14.1666	1845	181.868386785726	81.2455911904842	0.2956	Green	85	1954.0685	1954.0685
1783	ACTB_CTEID	P83751	Actin_ cytoplasmic 1 OS=Ctenopharyngodon idella OX=7959 GN=actb PE=3 SV=1	Regular	8121.2860	0.00	42095.0165	299	26	37	56.53	2313427	0	720671			Green	1287 1289 1782	1	1	Pass1	PepFrag1	None	1954.0644	VAPEEHPVLLTEAPLNPK	VAPEEHPVLLTEAPLNPK	95	18	4.53	3	28	28	23	11	29381.9800	8.3777	Identified	164903	17.7	b2b3b4b6b7b8b9b10b11b11°b12b12°b13b13°b16y1y2y3y3*y4y5y5*y6y6*y7y7°y8y8°y9y9°y10y10°y11y12y13y13°y14y14*y15y15°y18	14.1666	1845	181.868386785726	81.2455911904842	0.2956	Green	85	1954.0685	1954.0685
1783	ACTB_CTEID	P83751	Actin_ cytoplasmic 1 OS=Ctenopharyngodon idella OX=7959 GN=actb PE=3 SV=1	Regular	8121.2860	0.00	42095.0165	299	26	37	56.53	2313427	0	720671			Green	1287 1289 1782	1	1	Pass1	PepFrag1	None	1954.0644	VAPEEHPVLLTEAPLNPK	VAPEEHPVLLTEAPLNPK	95	18	4.53	3	28	28	23	11	29381.9800	8.3777	Identified	164903	17.7	b2b3b4b6b7b8b9b10b11b11°b12b12°b13b13°b16y1y2y3y3*y4y5y5*y6y6*y7y7°y8y8°y9y9°y10y10°y11y12y13y13°y14y14*y15y15°y18	14.1666	1845	181.868386785726	81.2455911904842	0.2956	Green	85	1954.0685	1954.0685
1783	ACTB_CTEID	P83751	Actin_ cytoplasmic 1 OS=Ctenopharyngodon idella OX=7959 GN=actb PE=3 SV=1	Regular	8121.2860	0.00	42095.0165	299	26	37	56.53	2313427	0	720671			Green	1287 1289 1782	1	1	Pass1	PepFrag1	None	1954.0644	VAPEEHPVLLTEAPLNPK	VAPEEHPVLLTEAPLNPK	95	18	4.53	3	28	28	23	11	29381.9800	8.3777	Identified	164903	17.7	b2b3b4b6b7b8b9b10b11b11°b12b12°b13b13°b16y1y2y3y3*y4y5y5*y6y6*y7y7°y8y8°y9y9°y10y10°y11y12y13y13°y14y14*y15y15°y18	14.1666	1845	181.868386785726	81.2455911904842	0.2956	Green	85	1954.0685	1954.0685
1783	ACTB_CTEID	P83751	Actin_ cytoplasmic 1 OS=Ctenopharyngodon idella OX=7959 GN=actb PE=3 SV=1	Regular	8121.2860	0.00	42095.0165	299	26	37	56.53	2313427	0	720671			Green	1287 1289 1782	1	1	Pass1	PepFrag1	None	1954.0644	VAPEEHPVLLTEAPLNPK	VAPEEHPVLLTEAPLNPK	95	18	4.53	3	28	28	23	11	29381.9800	8.3777	Identified	164903	17.7	b2b3b4b6b7b8b9b10b11b11°b12b12°b13b13°b16y1y2y3y3*y4y5y5*y6y6*y7y7°y8y8°y9y9°y10y10°y11y12y13y13°y14y14*y15y15°y18	14.1666	1845	181.868386785726	81.2455911904842	0.2956	Green	85	1954.0685	1954.0685
1783	ACTB_CTEID	P83751	Actin_ cytoplasmic 1 OS=Ctenopharyngodon idella OX=7959 GN=actb PE=3 SV=1	Regular	8121.2860	0.00	42095.0165	299	26	37	56.53	2313427	0	720671			Green	1287 1289 1782	1	1	Pass1	PepFrag1	None	1954.0644	VAPEEHPVLLTEAPLNPK	VAPEEHPVLLTEAPLNPK	95	18	4.53	3	28	28	23	11	29381.9800	8.3777	Identified	164903	17.7	b2b3b4b6b7b8b9b10b11b11°b12b12°b13b13°b16y1y2y3y3*y4y5y5*y6y6*y7y7°y8y8°y9y9°y10y10°y11y12y13y13°y14y14*y15y15°y18	14.1666	1845	181.868386785726	81.2455911904842	0.2956	Green	85	1954.0685	1954.0685
1783	ACTB_CTEID	P83751	Actin_ cytoplasmic 1 OS=Ctenopharyngodon idella OX=7959 GN=actb PE=3 SV=1	Regular	8121.2860	0.00	42095.0165	299	26	37	56.53	2313427	0	720671			Green	1287 1289 1782	1	1	Pass1	PepFrag1	None	1954.0644	VAPEEHPVLLTEAPLNPK	VAPEEHPVLLTEAPLNPK	95	18	4.53	3	28	28	23	11	29381.9800	8.3777	Identified	164903	17.7	b2b3b4b6b7b8b9b10b11b11°b12b12°b13b13°b16y1y2y3y3*y4y5y5*y6y6*y7y7°y8y8°y9y9°y10y10°y11y12y13y13°y14y14*y15y15°y18	14.1666	1845	181.868386785726	81.2455911904842	0.2956	Green	85	1954.0685	1954.0685
1783	ACTB_CTEID	P83751	Actin_ cytoplasmic 1 OS=Ctenopharyngodon idella OX=7959 GN=actb PE=3 SV=1	Regular	8121.2860	0.00	42095.0165	299	26	37	56.53	2313427	0	720671			Green	1287 1289 1782	1	1	Pass1	PepFrag1	None	1954.0644	VAPEEHPVLLTEAPLNPK	VAPEEHPVLLTEAPLNPK	95	18	4.53	3	28	28	23	11	29381.9800	8.3777	Identified	164903	17.7	b2b3b4b6b7b8b9b10b11b11°b12b12°b13b13°b16y1y2y3y3*y4y5y5*y6y6*y7y7°y8y8°y9y9°y10y10°y11y12y13y13°y14y14*y15y15°y18	14.1666	1845	181.868386785726	81.2455911904842	0.2956	Green	85	1954.0685	1954.0685
1783	ACTB_CTEID	P83751	Actin_ cytoplasmic 1 OS=Ctenopharyngodon idella OX=7959 GN=actb PE=3 SV=1	Regular	8121.2860	0.00	42095.0165	299	26	37	56.53	2313427	0	720671			Green	1287 1289 1782	1	1	Pass1	PepFrag1	None	1954.0644	VAPEEHPVLLTEAPLNPK	VAPEEHPVLLTEAPLNPK	95	18	4.53	3	28	28	23	11	29381.9800	8.3777	Identified	164903	17.7	b2b3b4b6b7b8b9b10b11b11°b12b12°b13b13°b16y1y2y3y3*y4y5y5*y6y6*y7y7°y8y8°y9y9°y10y10°y11y12y13y13°y14y14*y15y15°y18	14.1666	1845	181.868386785726	81.2455911904842	0.2956	Green	85	1954.0685	1954.0685
1783	ACTB_CTEID	P83751	Actin_ cytoplasmic 1 OS=Ctenopharyngodon idella OX=7959 GN=actb PE=3 SV=1	Regular	8121.2860	0.00	42095.0165	299	26	37	56.53	2313427	0	720671			Green	1287 1289 1782	1	1	Pass1	PepFrag1	None	1954.0644	VAPEEHPVLLTEAPLNPK	VAPEEHPVLLTEAPLNPK	95	18	4.53	3	28	28	23	11	29381.9800	8.3777	Identified	164903	17.7	b2b3b4b6b7b8b9b10b11b11°b12b12°b13b13°b16y1y2y3y3*y4y5y5*y6y6*y7y7°y8y8°y9y9°y10y10°y11y12y13y13°y14y14*y15y15°y18	14.1666	1845	181.868386785726	81.2455911904842	0.2956	Green	85	1954.0685	1954.0685
1783	ACTB_CTEID	P83751	Actin_ cytoplasmic 1 OS=Ctenopharyngodon idella OX=7959 GN=actb PE=3 SV=1	Regular	8121.2860	0.00	42095.0165	299	26	37	56.53	2313427	0	720671			Green	1287 1289 1782	1	1	Pass1	PepFrag1	None	1954.0644	VAPEEHPVLLTEAPLNPK	VAPEEHPVLLTEAPLNPK	95	18	4.53	3	28	28	23	11	29381.9800	8.3777	Identified	164903	17.7	b2b3b4b6b7b8b9b10b11b11°b12b12°b13b13°b16y1y2y3y3*y4y5y5*y6y6*y7y7°y8y8°y9y9°y10y10°y11y12y13y13°y14y14*y15y15°y18	14.1666	1845	181.868386785726	81.2455911904842	0.2956	Green	85	1954.0685	1954.0685
1783	ACTB_CTEID	P83751	Actin_ cytoplasmic 1 OS=Ctenopharyngodon idella OX=7959 GN=actb PE=3 SV=1	Regular	8121.2860	0.00	42095.0165	299	26	37	56.53	2313427	0	720671			Green	1287 1289 1782	1	1	Pass1	PepFrag1	None	1954.0644	VAPEEHPVLLTEAPLNPK	VAPEEHPVLLTEAPLNPK	95	18	4.53	3	28	28	23	11	29381.9800	8.3777	Identified	164903	17.7	b2b3b4b6b7b8b9b10b11b11°b12b12°b13b13°b16y1y2y3y3*y4y5y5*y6y6*y7y7°y8y8°y9y9°y10y10°y11y12y13y13°y14y14*y15y15°y18	14.1666	1845	181.868386785726	81.2455911904842	0.2956	Green	85	1954.0685	1954.0685
1783	ACTB_CTEID	P83751	Actin_ cytoplasmic 1 OS=Ctenopharyngodon idella OX=7959 GN=actb PE=3 SV=1	Regular	8121.2860	0.00	42095.0165	299	26	37	56.53	2313427	0	720671			Green	1287 1289 1782	1	1	Pass1	PepFrag1	None	1954.0644	VAPEEHPVLLTEAPLNPK	VAPEEHPVLLTEAPLNPK	95	18	4.53	3	28	28	23	11	29381.9800	8.3777	Identified	164903	17.7	b2b3b4b6b7b8b9b10b11b11°b12b12°b13b13°b16y1y2y3y3*y4y5y5*y6y6*y7y7°y8y8°y9y9°y10y10°y11y12y13y13°y14y14*y15y15°y18	14.1666	1845	181.868386785726	81.2455911904842	0.2956	Green	85	1954.0685	1954.0685
1783	ACTB_CTEID	P83751	Actin_ cytoplasmic 1 OS=Ctenopharyngodon idella OX=7959 GN=actb PE=3 SV=1	Regular	8121.2860	0.00	42095.0165	299	26	37	56.53	2313427	0	720671			Green	1287 1289 1782	1	1	Pass1	PepFrag1	None	1954.0644	VAPEEHPVLLTEAPLNPK	VAPEEHPVLLTEAPLNPK	95	18	4.53	3	28	28	23	11	29381.9800	8.3777	Identified	164903	17.7	b2b3b4b6b7b8b9b10b11b11°b12b12°b13b13°b16y1y2y3y3*y4y5y5*y6y6*y7y7°y8y8°y9y9°y10y10°y11y12y13y13°y14y14*y15y15°y18	14.1666	1845	181.868386785726	81.2455911904842	0.2956	Green	85	1954.0685	1954.0685
1783	ACTB_CTEID	P83751	Actin_ cytoplasmic 1 OS=Ctenopharyngodon idella OX=7959 GN=actb PE=3 SV=1	Regular	8121.2860	0.00	42095.0165	299	26	37	56.53	2313427	0	720671			Green	1287 1289 1782	1	1	Pass1	PepFrag1	None	1954.0644	VAPEEHPVLLTEAPLNPK	VAPEEHPVLLTEAPLNPK	95	18	4.53	3	28	28	23	11	29381.9800	8.3777	Identified	164903	17.7	b2b3b4b6b7b8b9b10b11b11°b12b12°b13b13°b16y1y2y3y3*y4y5y5*y6y6*y7y7°y8y8°y9y9°y10y10°y11y12y13y13°y14y14*y15y15°y18	14.1666	1845	181.868386785726	81.2455911904842	0.2956	Green	85	1954.0685	1954.0685
1783	ACTB_CTEID	P83751	Actin_ cytoplasmic 1 OS=Ctenopharyngodon idella OX=7959 GN=actb PE=3 SV=1	Regular	8121.2860	0.00	42095.0165	299	26	37	56.53	2313427	0	720671			Green	1287 1289 1782	1	1	Pass1	PepFrag1	None	1954.0644	VAPEEHPVLLTEAPLNPK	VAPEEHPVLLTEAPLNPK	95	18	4.53	3	28	28	23	11	29381.9800	8.3777	Identified	164903	17.7	b2b3b4b6b7b8b9b10b11b11°b12b12°b13b13°b16y1y2y3y3*y4y5y5*y6y6*y7y7°y8y8°y9y9°y10y10°y11y12y13y13°y14y14*y15y15°y18	14.1666	1845	181.868386785726	81.2455911904842	0.2956	Green	85	1954.0685	1954.0685
1783	ACTB_CTEID	P83751	Actin_ cytoplasmic 1 OS=Ctenopharyngodon idella OX=7959 GN=actb PE=3 SV=1	Regular	8121.2860	0.00	42095.0165	299	26	37	56.53	2313427	0	720671			Green	1287 1289 1782	1	1	Pass1	PepFrag1	None	1954.0644	VAPEEHPVLLTEAPLNPK	VAPEEHPVLLTEAPLNPK	95	18	4.53	3	28	28	23	11	29381.9800	8.3777	Identified	164903	17.7	b2b3b4b6b7b8b9b10b11b11°b12b12°b13b13°b16y1y2y3y3*y4y5y5*y6y6*y7y7°y8y8°y9y9°y10y10°y11y12y13y13°y14y14*y15y15°y18	14.1666	1845	181.868386785726	81.2455911904842	0.2956	Green	85	1954.0685	1954.0685
1783	ACTB_CTEID	P83751	Actin_ cytoplasmic 1 OS=Ctenopharyngodon idella OX=7959 GN=actb PE=3 SV=1	Regular	8121.2860	0.00	42095.0165	299	26	37	56.53	2313427	0	720671			Green	1287 1289 1782	1	1	Pass1	PepFrag1	None	1954.0644	VAPEEHPVLLTEAPLNPK	VAPEEHPVLLTEAPLNPK	95	18	4.53	3	28	28	23	11	29381.9800	8.3777	Identified	164903	17.7	b2b3b4b6b7b8b9b10b11b11°b12b12°b13b13°b16y1y2y3y3*y4y5y5*y6y6*y7y7°y8y8°y9y9°y10y10°y11y12y13y13°y14y14*y15y15°y18	14.1666	1845	181.868386785726	81.2455911904842	0.2956	Green	85	1954.0685	1954.0685
1783	ACTB_CTEID	P83751	Actin_ cytoplasmic 1 OS=Ctenopharyngodon idella OX=7959 GN=actb PE=3 SV=1	Regular	8121.2860	0.00	42095.0165	299	26	37	56.53	2313427	0	720671			Green	1287 1289 1782	1	1	Pass1	PepFrag1	None	1954.0644	VAPEEHPVLLTEAPLNPK	VAPEEHPVLLTEAPLNPK	95	18	4.53	3	28	28	23	11	29381.9800	8.3777	Identified	164903	17.7	b2b3b4b6b7b8b9b10b11b11°b12b12°b13b13°b16y1y2y3y3*y4y5y5*y6y6*y7y7°y8y8°y9y9°y10y10°y11y12y13y13°y14y14*y15y15°y18	14.1666	1845	181.868386785726	81.2455911904842	0.2956	Green	85	1954.0685	1954.0685
1783	ACTB_CTEID	P83751	Actin_ cytoplasmic 1 OS=Ctenopharyngodon idella OX=7959 GN=actb PE=3 SV=1	Regular	8121.2860	0.00	42095.0165	299	26	37	56.53	2313427	0	720671			Green	1287 1289 1782	1	1	Pass1	PepFrag1	None	1954.0644	VAPEEHPVLLTEAPLNPK	VAPEEHPVLLTEAPLNPK	95	18	4.53	3	28	28	23	11	29381.9800	8.3777	Identified	164903	17.7	b2b3b4b6b7b8b9b10b11b11°b12b12°b13b13°b16y1y2y3y3*y4y5y5*y6y6*y7y7°y8y8°y9y9°y10y10°y11y12y13y13°y14y14*y15y15°y18	14.1666	1845	181.868386785726	81.2455911904842	0.2956	Green	85	1954.0685	1954.0685
1783	ACTB_CTEID	P83751	Actin_ cytoplasmic 1 OS=Ctenopharyngodon idella OX=7959 GN=actb PE=3 SV=1	Regular	8121.2860	0.00	42095.0165	299	26	37	56.53	2313427	0	720671			Green	1287 1289 1782	1	1	Pass1	PepFrag1	None	1954.0644	VAPEEHPVLLTEAPLNPK	VAPEEHPVLLTEAPLNPK	95	18	4.53	3	28	28	23	11	29381.9800	8.3777	Identified	164903	17.7	b2b3b4b6b7b8b9b10b11b11°b12b12°b13b13°b16y1y2y3y3*y4y5y5*y6y6*y7y7°y8y8°y9y9°y10y10°y11y12y13y13°y14y14*y15y15°y18	14.1666	1845	181.868386785726	81.2455911904842	0.2956	Green	85	1954.0685	1954.0685
1783	ACTB_CTEID	P83751	Actin_ cytoplasmic 1 OS=Ctenopharyngodon idella OX=7959 GN=actb PE=3 SV=1	Regular	8121.2860	0.00	42095.0165	299	26	37	56.53	2313427	0	720671			Green	1287 1289 1782	1	1	Pass1	PepFrag1	None	1954.0644	VAPEEHPVLLTEAPLNPK	VAPEEHPVLLTEAPLNPK	95	18	4.53	3	28	28	23	11	29381.9800	8.3777	Identified	164903	17.7	b2b3b4b6b7b8b9b10b11b11°b12b12°b13b13°b16y1y2y3y3*y4y5y5*y6y6*y7y7°y8y8°y9y9°y10y10°y11y12y13y13°y14y14*y15y15°y18	14.1666	1845	181.868386785726	81.2455911904842	0.2956	Green	85	1954.0685	1954.0685
1783	ACTB_CTEID	P83751	Actin_ cytoplasmic 1 OS=Ctenopharyngodon idella OX=7959 GN=actb PE=3 SV=1	Regular	8121.2860	0.00	42095.0165	299	26	37	56.53	2313427	0	720671			Green	1287 1289 1782	1	1	Pass1	PepFrag1	None	1954.0644	VAPEEHPVLLTEAPLNPK	VAPEEHPVLLTEAPLNPK	95	18	4.53	3	28	28	23	11	29381.9800	8.3777	Identified	164903	17.7	b2b3b4b6b7b8b9b10b11b11°b12b12°b13b13°b16y1y2y3y3*y4y5y5*y6y6*y7y7°y8y8°y9y9°y10y10°y11y12y13y13°y14y14*y15y15°y18	14.1666	1845	181.868386785726	81.2455911904842	0.2956	Green	85	1954.0685	1954.0685
1783	ACTB_CTEID	P83751	Actin_ cytoplasmic 1 OS=Ctenopharyngodon idella OX=7959 GN=actb PE=3 SV=1	Regular	8121.2860	0.00	42095.0165	299	26	37	56.53	2313427	0	720671			Green	1287 1289 1782	1	1	Pass1	PepFrag1	None	1954.0644	VAPEEHPVLLTEAPLNPK	VAPEEHPVLLTEAPLNPK	95	18	4.53	3	28	28	23	11	29381.9800	8.3777	Identified	164903	17.7	b2b3b4b6b7b8b9b10b11b11°b12b12°b13b13°b16y1y2y3y3*y4y5y5*y6y6*y7y7°y8y8°y9y9°y10y10°y11y12y13y13°y14y14*y15y15°y18	14.1666	1845	181.868386785726	81.2455911904842	0.2956	Green	85	1954.0685	1954.0685
1783	ACTB_CTEID	P83751	Actin_ cytoplasmic 1 OS=Ctenopharyngodon idella OX=7959 GN=actb PE=3 SV=1	Regular	8121.2860	0.00	42095.0165	299	26	37	56.53	2313427	0	720671			Green	1287 1289 1782	1	1	Pass1	PepFrag1	None	1954.0644	VAPEEHPVLLTEAPLNPK	VAPEEHPVLLTEAPLNPK	95	18	4.53	3	28	28	23	11	29381.9800	8.3777	Identified	164903	17.7	b2b3b4b6b7b8b9b10b11b11°b12b12°b13b13°b16y1y2y3y3*y4y5y5*y6y6*y7y7°y8y8°y9y9°y10y10°y11y12y13y13°y14y14*y15y15°y18	14.1666	1845	181.868386785726	81.2455911904842	0.2956	Green	85	1954.0685	1954.0685
1783	ACTB_CTEID	P83751	Actin_ cytoplasmic 1 OS=Ctenopharyngodon idella OX=7959 GN=actb PE=3 SV=1	Regular	8121.2860	0.00	42095.0165	299	26	37	56.53	2313427	0	720671			Green	1287 1289 1782	1	1	Pass1	PepFrag1	None	1954.0644	VAPEEHPVLLTEAPLNPK	VAPEEHPVLLTEAPLNPK	95	18	4.53	3	28	28	23	11	29381.9800	8.3777	Identified	164903	17.7	b2b3b4b6b7b8b9b10b11b11°b12b12°b13b13°b16y1y2y3y3*y4y5y5*y6y6*y7y7°y8y8°y9y9°y10y10°y11y12y13y13°y14y14*y15y15°y18	14.1666	1845	181.868386785726	81.2455911904842	0.2956	Green	85	1954.0685	1954.0685
1783	ACTB_CTEID	P83751	Actin_ cytoplasmic 1 OS=Ctenopharyngodon idella OX=7959 GN=actb PE=3 SV=1	Regular	8121.2860	0.00	42095.0165	299	26	37	56.53	2313427	0	720671			Green	1287 1289 1782	1	1	Pass1	PepFrag1	None	1954.0644	VAPEEHPVLLTEAPLNPK	VAPEEHPVLLTEAPLNPK	95	18	4.53	3	28	28	23	11	29381.9800	8.3777	Identified	164903	17.7	b2b3b4b6b7b8b9b10b11b11°b12b12°b13b13°b16y1y2y3y3*y4y5y5*y6y6*y7y7°y8y8°y9y9°y10y10°y11y12y13y13°y14y14*y15y15°y18	14.1666	1845	181.868386785726	81.2455911904842	0.2956	Green	85	1954.0685	1954.0685
1783	ACTB_CTEID	P83751	Actin_ cytoplasmic 1 OS=Ctenopharyngodon idella OX=7959 GN=actb PE=3 SV=1	Regular	8121.2860	0.00	42095.0165	299	26	37	56.53	2313427	0	720671			Green	1287 1289 1782	1	1	Pass1	PepFrag1	None	1954.0644	VAPEEHPVLLTEAPLNPK	VAPEEHPVLLTEAPLNPK	95	18	4.53	3	28	28	23	11	29381.9800	8.3777	Identified	164903	17.7	b2b3b4b6b7b8b9b10b11b11°b12b12°b13b13°b16y1y2y3y3*y4y5y5*y6y6*y7y7°y8y8°y9y9°y10y10°y11y12y13y13°y14y14*y15y15°y18	14.1666	1845	181.868386785726	81.2455911904842	0.2956	Green	85	1954.0685	1954.0685
1783	ACTB_CTEID	P83751	Actin_ cytoplasmic 1 OS=Ctenopharyngodon idella OX=7959 GN=actb PE=3 SV=1	Regular	8121.2860	0.00	42095.0165	299	26	37	56.53	2313427	0	720671			Green	1287 1289 1782	1	1	Pass1	PepFrag1	None	1954.0644	VAPEEHPVLLTEAPLNPK	VAPEEHPVLLTEAPLNPK	95	18	4.53	3	28	28	23	11	29381.9800	8.3777	Identified	164903	17.7	b2b3b4b6b7b8b9b10b11b11°b12b12°b13b13°b16y1y2y3y3*y4y5y5*y6y6*y7y7°y8y8°y9y9°y10y10°y11y12y13y13°y14y14*y15y15°y18	14.1666	1845	181.868386785726	81.2455911904842	0.2956	Green	85	1954.0685	1954.0685
1783	ACTB_CTEID	P83751	Actin_ cytoplasmic 1 OS=Ctenopharyngodon idella OX=7959 GN=actb PE=3 SV=1	Regular	8121.2860	0.00	42095.0165	299	26	37	56.53	2313427	0	720671			Green	1287 1289 1782	1	1	Pass1	PepFrag1	None	1954.0644	VAPEEHPVLLTEAPLNPK	VAPEEHPVLLTEAPLNPK	95	18	4.53	3	28	28	23	11	29381.9800	8.3777	Identified	164903	17.7	b2b3b4b6b7b8b9b10b11b11°b12b12°b13b13°b16y1y2y3y3*y4y5y5*y6y6*y7y7°y8y8°y9y9°y10y10°y11y12y13y13°y14y14*y15y15°y18	14.1666	1845	181.868386785726	81.2455911904842	0.2956	Green	85	1954.0685	1954.0685
1783	ACTB_CTEID	P83751	Actin_ cytoplasmic 1 OS=Ctenopharyngodon idella OX=7959 GN=actb PE=3 SV=1	Regular	8121.2860	0.00	42095.0165	299	26	37	56.53	2313427	0	720671			Green	1287 1289 1782	1	1	Pass1	PepFrag1	None	1954.0644	VAPEEHPVLLTEAPLNPK	VAPEEHPVLLTEAPLNPK	95	18	4.53	3	28	28	23	11	29381.9800	8.3777	Identified	164903	17.7	b2b3b4b6b7b8b9b10b11b11°b12b12°b13b13°b16y1y2y3y3*y4y5y5*y6y6*y7y7°y8y8°y9y9°y10y10°y11y12y13y13°y14y14*y15y15°y18	14.1666	1845	181.868386785726	81.2455911904842	0.2956	Green	85	1954.0685	1954.0685
1783	ACTB_CTEID	P83751	Actin_ cytoplasmic 1 OS=Ctenopharyngodon idella OX=7959 GN=actb PE=3 SV=1	Regular	8121.2860	0.00	42095.0165	299	26	37	56.53	2313427	0	720671			Green	1287 1289 1782	1	1	Pass1	PepFrag1	None	1954.0644	VAPEEHPVLLTEAPLNPK	VAPEEHPVLLTEAPLNPK	95	18	4.53	3	28	28	23	11	29381.9800	8.3777	Identified	164903	17.7	b2b3b4b6b7b8b9b10b11b11°b12b12°b13b13°b16y1y2y3y3*y4y5y5*y6y6*y7y7°y8y8°y9y9°y10y10°y11y12y13y13°y14y14*y15y15°y18	14.1666	1845	181.868386785726	81.2455911904842	0.2956	Green	85	1954.0685	1954.0685
1783	ACTB_CTEID	P83751	Actin_ cytoplasmic 1 OS=Ctenopharyngodon idella OX=7959 GN=actb PE=3 SV=1	Regular	8121.2860	0.00	42095.0165	299	26	37	56.53	2313427	0	720671			Green	1287 1289 1782	1	1	Pass1	PepFrag1	None	1954.0644	VAPEEHPVLLTEAPLNPK	VAPEEHPVLLTEAPLNPK	95	18	4.53	3	28	28	23	11	29381.9800	8.3777	Identified	164903	17.7	b2b3b4b6b7b8b9b10b11b11°b12b12°b13b13°b16y1y2y3y3*y4y5y5*y6y6*y7y7°y8y8°y9y9°y10y10°y11y12y13y13°y14y14*y15y15°y18	14.1666	1845	181.868386785726	81.2455911904842	0.2956	Green	85	1954.0685	1954.0685
1783	ACTB_CTEID	P83751	Actin_ cytoplasmic 1 OS=Ctenopharyngodon idella OX=7959 GN=actb PE=3 SV=1	Regular	8121.2860	0.00	42095.0165	299	26	37	56.53	2313427	0	720671			Green	1287 1289 1782	1	1	Pass1	PepFrag1	None	1954.0644	VAPEEHPVLLTEAPLNPK	VAPEEHPVLLTEAPLNPK	95	18	4.53	3	28	28	23	11	29381.9800	8.3777	Identified	164903	17.7	b2b3b4b6b7b8b9b10b11b11°b12b12°b13b13°b16y1y2y3y3*y4y5y5*y6y6*y7y7°y8y8°y9y9°y10y10°y11y12y13y13°y14y14*y15y15°y18	14.1666	1845	181.868386785726	81.2455911904842	0.2956	Green	85	1954.0685	1954.0685
1783	ACTB_CTEID	P83751	Actin_ cytoplasmic 1 OS=Ctenopharyngodon idella OX=7959 GN=actb PE=3 SV=1	Regular	8121.2860	0.00	42095.0165	299	26	37	56.53	2313427	0	720671			Green	1287 1289 1782	1	1	Pass1	PepFrag1	None	1954.0644	VAPEEHPVLLTEAPLNPK	VAPEEHPVLLTEAPLNPK	95	18	4.53	3	28	28	23	11	29381.9800	8.3777	Identified	164903	17.7	b2b3b4b6b7b8b9b10b11b11°b12b12°b13b13°b16y1y2y3y3*y4y5y5*y6y6*y7y7°y8y8°y9y9°y10y10°y11y12y13y13°y14y14*y15y15°y18	14.1666	1845	181.868386785726	81.2455911904842	0.2956	Green	85	1954.0685	1954.0685
1783	ACTB_CTEID	P83751	Actin_ cytoplasmic 1 OS=Ctenopharyngodon idella OX=7959 GN=actb PE=3 SV=1	Regular	8121.2860	0.00	42095.0165	299	26	37	56.53	2313427	0	720671			Green	923 928 1287 1289 1782	0	2	Pass1	PepFrag1	None	1790.8919	SYELPDGQVITIGNER	SYELPDGQVITIGNER	238	16	3.82	18	24	24	20	10	26197.7200	8.3279	Identified	72012	12.4	b2b3b3°b4b6b7b8b8°b9b9*b10b10*b11b11°b12b16y2y3y4y4*y5y6y7y8y9y10y11y12y12°y13y13°y14	15.0850	1637	167.92889121334	127.92889121334	0.1267	Green	116	1790.8960	1790.8960
1783	ACTB_CTEID	P83751	Actin_ cytoplasmic 1 OS=Ctenopharyngodon idella OX=7959 GN=actb PE=3 SV=1	Regular	8121.2860	0.00	42095.0165	299	26	37	56.53	2313427	0	720671			Green	923 928 1287 1289 1782	0	2	Pass1	PepFrag1	None	1790.8919	SYELPDGQVITIGNER	SYELPDGQVITIGNER	238	16	3.82	18	24	24	20	10	26197.7200	8.3279	Identified	72012	12.4	b2b3b3°b4b6b7b8b8°b9b9*b10b10*b11b11°b12b16y2y3y4y4*y5y6y7y8y9y10y11y12y12°y13y13°y14	15.0850	1637	167.92889121334	127.92889121334	0.1267	Green	116	1790.8960	1790.8960
1783	ACTB_CTEID	P83751	Actin_ cytoplasmic 1 OS=Ctenopharyngodon idella OX=7959 GN=actb PE=3 SV=1	Regular	8121.2860	0.00	42095.0165	299	26	37	56.53	2313427	0	720671			Green	923 928 1287 1289 1782	0	2	Pass1	PepFrag1	None	1790.8919	SYELPDGQVITIGNER	SYELPDGQVITIGNER	238	16	3.82	18	24	24	20	10	26197.7200	8.3279	Identified	72012	12.4	b2b3b3°b4b6b7b8b8°b9b9*b10b10*b11b11°b12b16y2y3y4y4*y5y6y7y8y9y10y11y12y12°y13y13°y14	15.0850	1637	167.92889121334	127.92889121334	0.1267	Green	116	1790.8960	1790.8960
1783	ACTB_CTEID	P83751	Actin_ cytoplasmic 1 OS=Ctenopharyngodon idella OX=7959 GN=actb PE=3 SV=1	Regular	8121.2860	0.00	42095.0165	299	26	37	56.53	2313427	0	720671			Green	923 928 1287 1289 1782	0	2	Pass1	PepFrag1	None	1790.8919	SYELPDGQVITIGNER	SYELPDGQVITIGNER	238	16	3.82	18	24	24	20	10	26197.7200	8.3279	Identified	72012	12.4	b2b3b3°b4b6b7b8b8°b9b9*b10b10*b11b11°b12b16y2y3y4y4*y5y6y7y8y9y10y11y12y12°y13y13°y14	15.0850	1637	167.92889121334	127.92889121334	0.1267	Green	116	1790.8960	1790.8960
1783	ACTB_CTEID	P83751	Actin_ cytoplasmic 1 OS=Ctenopharyngodon idella OX=7959 GN=actb PE=3 SV=1	Regular	8121.2860	0.00	42095.0165	299	26	37	56.53	2313427	0	720671			Green	923 928 1287 1289 1782	0	2	Pass1	PepFrag1	None	1790.8919	SYELPDGQVITIGNER	SYELPDGQVITIGNER	238	16	3.82	18	24	24	20	10	26197.7200	8.3279	Identified	72012	12.4	b2b3b3°b4b6b7b8b8°b9b9*b10b10*b11b11°b12b16y2y3y4y4*y5y6y7y8y9y10y11y12y12°y13y13°y14	15.0850	1637	167.92889121334	127.92889121334	0.1267	Green	116	1790.8960	1790.8960
1783	ACTB_CTEID	P83751	Actin_ cytoplasmic 1 OS=Ctenopharyngodon idella OX=7959 GN=actb PE=3 SV=1	Regular	8121.2860	0.00	42095.0165	299	26	37	56.53	2313427	0	720671			Green	923 928 1287 1289 1782	0	2	Pass1	PepFrag1	None	1790.8919	SYELPDGQVITIGNER	SYELPDGQVITIGNER	238	16	3.82	18	24	24	20	10	26197.7200	8.3279	Identified	72012	12.4	b2b3b3°b4b6b7b8b8°b9b9*b10b10*b11b11°b12b16y2y3y4y4*y5y6y7y8y9y10y11y12y12°y13y13°y14	15.0850	1637	167.92889121334	127.92889121334	0.1267	Green	116	1790.8960	1790.8960
1783	ACTB_CTEID	P83751	Actin_ cytoplasmic 1 OS=Ctenopharyngodon idella OX=7959 GN=actb PE=3 SV=1	Regular	8121.2860	0.00	42095.0165	299	26	37	56.53	2313427	0	720671			Green	923 928 1287 1289 1782	0	2	Pass1	PepFrag1	None	1790.8919	SYELPDGQVITIGNER	SYELPDGQVITIGNER	238	16	3.82	18	24	24	20	10	26197.7200	8.3279	Identified	72012	12.4	b2b3b3°b4b6b7b8b8°b9b9*b10b10*b11b11°b12b16y2y3y4y4*y5y6y7y8y9y10y11y12y12°y13y13°y14	15.0850	1637	167.92889121334	127.92889121334	0.1267	Green	116	1790.8960	1790.8960
1783	ACTB_CTEID	P83751	Actin_ cytoplasmic 1 OS=Ctenopharyngodon idella OX=7959 GN=actb PE=3 SV=1	Regular	8121.2860	0.00	42095.0165	299	26	37	56.53	2313427	0	720671			Green	923 928 1287 1289 1782	0	2	Pass1	PepFrag1	None	1790.8919	SYELPDGQVITIGNER	SYELPDGQVITIGNER	238	16	3.82	18	24	24	20	10	26197.7200	8.3279	Identified	72012	12.4	b2b3b3°b4b6b7b8b8°b9b9*b10b10*b11b11°b12b16y2y3y4y4*y5y6y7y8y9y10y11y12y12°y13y13°y14	15.0850	1637	167.92889121334	127.92889121334	0.1267	Green	116	1790.8960	1790.8960
1783	ACTB_CTEID	P83751	Actin_ cytoplasmic 1 OS=Ctenopharyngodon idella OX=7959 GN=actb PE=3 SV=1	Regular	8121.2860	0.00	42095.0165	299	26	37	56.53	2313427	0	720671			Green	923 928 1287 1289 1782	0	2	Pass1	PepFrag1	None	1790.8919	SYELPDGQVITIGNER	SYELPDGQVITIGNER	238	16	3.82	18	24	24	20	10	26197.7200	8.3279	Identified	72012	12.4	b2b3b3°b4b6b7b8b8°b9b9*b10b10*b11b11°b12b16y2y3y4y4*y5y6y7y8y9y10y11y12y12°y13y13°y14	15.0850	1637	167.92889121334	127.92889121334	0.1267	Green	116	1790.8960	1790.8960
1783	ACTB_CTEID	P83751	Actin_ cytoplasmic 1 OS=Ctenopharyngodon idella OX=7959 GN=actb PE=3 SV=1	Regular	8121.2860	0.00	42095.0165	299	26	37	56.53	2313427	0	720671			Green	923 928 1287 1289 1782	0	2	Pass1	PepFrag1	None	1790.8919	SYELPDGQVITIGNER	SYELPDGQVITIGNER	238	16	3.82	18	24	24	20	10	26197.7200	8.3279	Identified	72012	12.4	b2b3b3°b4b6b7b8b8°b9b9*b10b10*b11b11°b12b16y2y3y4y4*y5y6y7y8y9y10y11y12y12°y13y13°y14	15.0850	1637	167.92889121334	127.92889121334	0.1267	Green	116	1790.8960	1790.8960
1783	ACTB_CTEID	P83751	Actin_ cytoplasmic 1 OS=Ctenopharyngodon idella OX=7959 GN=actb PE=3 SV=1	Regular	8121.2860	0.00	42095.0165	299	26	37	56.53	2313427	0	720671			Green	923 928 1287 1289 1782	0	2	Pass1	PepFrag1	None	1790.8919	SYELPDGQVITIGNER	SYELPDGQVITIGNER	238	16	3.82	18	24	24	20	10	26197.7200	8.3279	Identified	72012	12.4	b2b3b3°b4b6b7b8b8°b9b9*b10b10*b11b11°b12b16y2y3y4y4*y5y6y7y8y9y10y11y12y12°y13y13°y14	15.0850	1637	167.92889121334	127.92889121334	0.1267	Green	116	1790.8960	1790.8960
1783	ACTB_CTEID	P83751	Actin_ cytoplasmic 1 OS=Ctenopharyngodon idella OX=7959 GN=actb PE=3 SV=1	Regular	8121.2860	0.00	42095.0165	299	26	37	56.53	2313427	0	720671			Green	923 928 1287 1289 1782	0	2	Pass1	PepFrag1	None	1790.8919	SYELPDGQVITIGNER	SYELPDGQVITIGNER	238	16	3.82	18	24	24	20	10	26197.7200	8.3279	Identified	72012	12.4	b2b3b3°b4b6b7b8b8°b9b9*b10b10*b11b11°b12b16y2y3y4y4*y5y6y7y8y9y10y11y12y12°y13y13°y14	15.0850	1637	167.92889121334	127.92889121334	0.1267	Green	116	1790.8960	1790.8960
1783	ACTB_CTEID	P83751	Actin_ cytoplasmic 1 OS=Ctenopharyngodon idella OX=7959 GN=actb PE=3 SV=1	Regular	8121.2860	0.00	42095.0165	299	26	37	56.53	2313427	0	720671			Green	923 928 1287 1289 1782	0	2	Pass1	PepFrag1	None	1790.8919	SYELPDGQVITIGNER	SYELPDGQVITIGNER	238	16	3.82	18	24	24	20	10	26197.7200	8.3279	Identified	72012	12.4	b2b3b3°b4b6b7b8b8°b9b9*b10b10*b11b11°b12b16y2y3y4y4*y5y6y7y8y9y10y11y12y12°y13y13°y14	15.0850	1637	167.92889121334	127.92889121334	0.1267	Green	116	1790.8960	1790.8960
1783	ACTB_CTEID	P83751	Actin_ cytoplasmic 1 OS=Ctenopharyngodon idella OX=7959 GN=actb PE=3 SV=1	Regular	8121.2860	0.00	42095.0165	299	26	37	56.53	2313427	0	720671			Green	923 928 1287 1289 1782	0	2	Pass1	PepFrag1	None	1790.8919	SYELPDGQVITIGNER	SYELPDGQVITIGNER	238	16	3.82	18	24	24	20	10	26197.7200	8.3279	Identified	72012	12.4	b2b3b3°b4b6b7b8b8°b9b9*b10b10*b11b11°b12b16y2y3y4y4*y5y6y7y8y9y10y11y12y12°y13y13°y14	15.0850	1637	167.92889121334	127.92889121334	0.1267	Green	116	1790.8960	1790.8960
1783	ACTB_CTEID	P83751	Actin_ cytoplasmic 1 OS=Ctenopharyngodon idella OX=7959 GN=actb PE=3 SV=1	Regular	8121.2860	0.00	42095.0165	299	26	37	56.53	2313427	0	720671			Green	923 928 1287 1289 1782	0	2	Pass1	PepFrag1	None	1790.8919	SYELPDGQVITIGNER	SYELPDGQVITIGNER	238	16	3.82	18	24	24	20	10	26197.7200	8.3279	Identified	72012	12.4	b2b3b3°b4b6b7b8b8°b9b9*b10b10*b11b11°b12b16y2y3y4y4*y5y6y7y8y9y10y11y12y12°y13y13°y14	15.0850	1637	167.92889121334	127.92889121334	0.1267	Green	116	1790.8960	1790.8960
1783	ACTB_CTEID	P83751	Actin_ cytoplasmic 1 OS=Ctenopharyngodon idella OX=7959 GN=actb PE=3 SV=1	Regular	8121.2860	0.00	42095.0165	299	26	37	56.53	2313427	0	720671			Green	923 928 1287 1289 1782	0	2	Pass1	PepFrag1	None	1790.8919	SYELPDGQVITIGNER	SYELPDGQVITIGNER	238	16	3.82	18	24	24	20	10	26197.7200	8.3279	Identified	72012	12.4	b2b3b3°b4b6b7b8b8°b9b9*b10b10*b11b11°b12b16y2y3y4y4*y5y6y7y8y9y10y11y12y12°y13y13°y14	15.0850	1637	167.92889121334	127.92889121334	0.1267	Green	116	1790.8960	1790.8960
1783	ACTB_CTEID	P83751	Actin_ cytoplasmic 1 OS=Ctenopharyngodon idella OX=7959 GN=actb PE=3 SV=1	Regular	8121.2860	0.00	42095.0165	299	26	37	56.53	2313427	0	720671			Green	923 928 1287 1289 1782	0	2	Pass1	PepFrag1	None	1790.8919	SYELPDGQVITIGNER	SYELPDGQVITIGNER	238	16	3.82	18	24	24	20	10	26197.7200	8.3279	Identified	72012	12.4	b2b3b3°b4b6b7b8b8°b9b9*b10b10*b11b11°b12b16y2y3y4y4*y5y6y7y8y9y10y11y12y12°y13y13°y14	15.0850	1637	167.92889121334	127.92889121334	0.1267	Green	116	1790.8960	1790.8960
1783	ACTB_CTEID	P83751	Actin_ cytoplasmic 1 OS=Ctenopharyngodon idella OX=7959 GN=actb PE=3 SV=1	Regular	8121.2860	0.00	42095.0165	299	26	37	56.53	2313427	0	720671			Green	923 928 1287 1289 1782	0	2	Pass1	PepFrag1	None	1790.8919	SYELPDGQVITIGNER	SYELPDGQVITIGNER	238	16	3.82	18	24	24	20	10	26197.7200	8.3279	Identified	72012	12.4	b2b3b3°b4b6b7b8b8°b9b9*b10b10*b11b11°b12b16y2y3y4y4*y5y6y7y8y9y10y11y12y12°y13y13°y14	15.0850	1637	167.92889121334	127.92889121334	0.1267	Green	116	1790.8960	1790.8960
1783	ACTB_CTEID	P83751	Actin_ cytoplasmic 1 OS=Ctenopharyngodon idella OX=7959 GN=actb PE=3 SV=1	Regular	8121.2860	0.00	42095.0165	299	26	37	56.53	2313427	0	720671			Green	923 928 1287 1289 1782	0	2	Pass1	PepFrag1	None	1790.8919	SYELPDGQVITIGNER	SYELPDGQVITIGNER	238	16	3.82	18	24	24	20	10	26197.7200	8.3279	Identified	72012	12.4	b2b3b3°b4b6b7b8b8°b9b9*b10b10*b11b11°b12b16y2y3y4y4*y5y6y7y8y9y10y11y12y12°y13y13°y14	15.0850	1637	167.92889121334	127.92889121334	0.1267	Green	116	1790.8960	1790.8960
1783	ACTB_CTEID	P83751	Actin_ cytoplasmic 1 OS=Ctenopharyngodon idella OX=7959 GN=actb PE=3 SV=1	Regular	8121.2860	0.00	42095.0165	299	26	37	56.53	2313427	0	720671			Green	923 928 1287 1289 1782	0	2	Pass1	PepFrag1	None	1790.8919	SYELPDGQVITIGNER	SYELPDGQVITIGNER	238	16	3.82	18	24	24	20	10	26197.7200	8.3279	Identified	72012	12.4	b2b3b3°b4b6b7b8b8°b9b9*b10b10*b11b11°b12b16y2y3y4y4*y5y6y7y8y9y10y11y12y12°y13y13°y14	15.0850	1637	167.92889121334	127.92889121334	0.1267	Green	116	1790.8960	1790.8960
1783	ACTB_CTEID	P83751	Actin_ cytoplasmic 1 OS=Ctenopharyngodon idella OX=7959 GN=actb PE=3 SV=1	Regular	8121.2860	0.00	42095.0165	299	26	37	56.53	2313427	0	720671			Green	923 928 1287 1289 1782	0	2	Pass1	PepFrag1	None	1790.8919	SYELPDGQVITIGNER	SYELPDGQVITIGNER	238	16	3.82	18	24	24	20	10	26197.7200	8.3279	Identified	72012	12.4	b2b3b3°b4b6b7b8b8°b9b9*b10b10*b11b11°b12b16y2y3y4y4*y5y6y7y8y9y10y11y12y12°y13y13°y14	15.0850	1637	167.92889121334	127.92889121334	0.1267	Green	116	1790.8960	1790.8960
1783	ACTB_CTEID	P83751	Actin_ cytoplasmic 1 OS=Ctenopharyngodon idella OX=7959 GN=actb PE=3 SV=1	Regular	8121.2860	0.00	42095.0165	299	26	37	56.53	2313427	0	720671			Green	923 928 1287 1289 1782	0	2	Pass1	PepFrag1	None	1790.8919	SYELPDGQVITIGNER	SYELPDGQVITIGNER	238	16	3.82	18	24	24	20	10	26197.7200	8.3279	Identified	72012	12.4	b2b3b3°b4b6b7b8b8°b9b9*b10b10*b11b11°b12b16y2y3y4y4*y5y6y7y8y9y10y11y12y12°y13y13°y14	15.0850	1637	167.92889121334	127.92889121334	0.1267	Green	116	1790.8960	1790.8960
1783	ACTB_CTEID	P83751	Actin_ cytoplasmic 1 OS=Ctenopharyngodon idella OX=7959 GN=actb PE=3 SV=1	Regular	8121.2860	0.00	42095.0165	299	26	37	56.53	2313427	0	720671			Green	923 928 1287 1289 1782	0	2	Pass1	PepFrag1	None	1790.8919	SYELPDGQVITIGNER	SYELPDGQVITIGNER	238	16	3.82	18	24	24	20	10	26197.7200	8.3279	Identified	72012	12.4	b2b3b3°b4b6b7b8b8°b9b9*b10b10*b11b11°b12b16y2y3y4y4*y5y6y7y8y9y10y11y12y12°y13y13°y14	15.0850	1637	167.92889121334	127.92889121334	0.1267	Green	116	1790.8960	1790.8960
1783	ACTB_CTEID	P83751	Actin_ cytoplasmic 1 OS=Ctenopharyngodon idella OX=7959 GN=actb PE=3 SV=1	Regular	8121.2860	0.00	42095.0165	299	26	37	56.53	2313427	0	720671			Green	923 928 1287 1289 1782	0	2	Pass1	PepFrag1	None	1790.8919	SYELPDGQVITIGNER	SYELPDGQVITIGNER	238	16	3.82	18	24	24	20	10	26197.7200	8.3279	Identified	72012	12.4	b2b3b3°b4b6b7b8b8°b9b9*b10b10*b11b11°b12b16y2y3y4y4*y5y6y7y8y9y10y11y12y12°y13y13°y14	15.0850	1637	167.92889121334	127.92889121334	0.1267	Green	116	1790.8960	1790.8960
1783	ACTB_CTEID	P83751	Actin_ cytoplasmic 1 OS=Ctenopharyngodon idella OX=7959 GN=actb PE=3 SV=1	Regular	8121.2860	0.00	42095.0165	299	26	37	56.53	2313427	0	720671			Green	923 928 1287 1289 1782	0	2	Pass1	PepFrag1	None	1790.8919	SYELPDGQVITIGNER	SYELPDGQVITIGNER	238	16	3.82	18	24	24	20	10	26197.7200	8.3279	Identified	72012	12.4	b2b3b3°b4b6b7b8b8°b9b9*b10b10*b11b11°b12b16y2y3y4y4*y5y6y7y8y9y10y11y12y12°y13y13°y14	15.0850	1637	167.92889121334	127.92889121334	0.1267	Green	116	1790.8960	1790.8960
1783	ACTB_CTEID	P83751	Actin_ cytoplasmic 1 OS=Ctenopharyngodon idella OX=7959 GN=actb PE=3 SV=1	Regular	8121.2860	0.00	42095.0165	299	26	37	56.53	2313427	0	720671			Green	923 928 1287 1289 1782	0	2	Pass1	PepFrag1	None	1790.8919	SYELPDGQVITIGNER	SYELPDGQVITIGNER	238	16	3.82	18	24	24	20	10	26197.7200	8.3279	Identified	72012	12.4	b2b3b3°b4b6b7b8b8°b9b9*b10b10*b11b11°b12b16y2y3y4y4*y5y6y7y8y9y10y11y12y12°y13y13°y14	15.0850	1637	167.92889121334	127.92889121334	0.1267	Green	116	1790.8960	1790.8960
1783	ACTB_CTEID	P83751	Actin_ cytoplasmic 1 OS=Ctenopharyngodon idella OX=7959 GN=actb PE=3 SV=1	Regular	8121.2860	0.00	42095.0165	299	26	37	56.53	2313427	0	720671			Green	923 928 1287 1289 1782	0	2	Pass1	PepFrag1	None	1790.8919	SYELPDGQVITIGNER	SYELPDGQVITIGNER	238	16	3.82	18	24	24	20	10	26197.7200	8.3279	Identified	72012	12.4	b2b3b3°b4b6b7b8b8°b9b9*b10b10*b11b11°b12b16y2y3y4y4*y5y6y7y8y9y10y11y12y12°y13y13°y14	15.0850	1637	167.92889121334	127.92889121334	0.1267	Green	116	1790.8960	1790.8960
1783	ACTB_CTEID	P83751	Actin_ cytoplasmic 1 OS=Ctenopharyngodon idella OX=7959 GN=actb PE=3 SV=1	Regular	8121.2860	0.00	42095.0165	299	26	37	56.53	2313427	0	720671			Green	923 928 1287 1289 1782	0	2	Pass1	PepFrag1	None	1790.8919	SYELPDGQVITIGNER	SYELPDGQVITIGNER	238	16	3.82	18	24	24	20	10	26197.7200	8.3279	Identified	72012	12.4	b2b3b3°b4b6b7b8b8°b9b9*b10b10*b11b11°b12b16y2y3y4y4*y5y6y7y8y9y10y11y12y12°y13y13°y14	15.0850	1637	167.92889121334	127.92889121334	0.1267	Green	116	1790.8960	1790.8960
1783	ACTB_CTEID	P83751	Actin_ cytoplasmic 1 OS=Ctenopharyngodon idella OX=7959 GN=actb PE=3 SV=1	Regular	8121.2860	0.00	42095.0165	299	26	37	56.53	2313427	0	720671			Green	923 928 1287 1289 1782	0	2	Pass1	PepFrag1	None	1790.8919	SYELPDGQVITIGNER	SYELPDGQVITIGNER	238	16	3.82	18	24	24	20	10	26197.7200	8.3279	Identified	72012	12.4	b2b3b3°b4b6b7b8b8°b9b9*b10b10*b11b11°b12b16y2y3y4y4*y5y6y7y8y9y10y11y12y12°y13y13°y14	15.0850	1637	167.92889121334	127.92889121334	0.1267	Green	116	1790.8960	1790.8960
1783	ACTB_CTEID	P83751	Actin_ cytoplasmic 1 OS=Ctenopharyngodon idella OX=7959 GN=actb PE=3 SV=1	Regular	8121.2860	0.00	42095.0165	299	26	37	56.53	2313427	0	720671			Green	923 928 1287 1289 1782	0	2	Pass1	PepFrag1	None	1790.8919	SYELPDGQVITIGNER	SYELPDGQVITIGNER	238	16	3.82	18	24	24	20	10	26197.7200	8.3279	Identified	72012	12.4	b2b3b3°b4b6b7b8b8°b9b9*b10b10*b11b11°b12b16y2y3y4y4*y5y6y7y8y9y10y11y12y12°y13y13°y14	15.0850	1637	167.92889121334	127.92889121334	0.1267	Green	116	1790.8960	1790.8960
1783	ACTB_CTEID	P83751	Actin_ cytoplasmic 1 OS=Ctenopharyngodon idella OX=7959 GN=actb PE=3 SV=1	Regular	8121.2860	0.00	42095.0165	299	26	37	56.53	2313427	0	720671			Green	923 928 1287 1289 1782	0	2	Pass1	PepFrag1	None	1790.8919	SYELPDGQVITIGNER	SYELPDGQVITIGNER	238	16	3.82	18	24	24	20	10	26197.7200	8.3279	Identified	72012	12.4	b2b3b3°b4b6b7b8b8°b9b9*b10b10*b11b11°b12b16y2y3y4y4*y5y6y7y8y9y10y11y12y12°y13y13°y14	15.0850	1637	167.92889121334	127.92889121334	0.1267	Green	116	1790.8960	1790.8960
1783	ACTB_CTEID	P83751	Actin_ cytoplasmic 1 OS=Ctenopharyngodon idella OX=7959 GN=actb PE=3 SV=1	Regular	8121.2860	0.00	42095.0165	299	26	37	56.53	2313427	0	720671			Green	923 928 1287 1289 1782	0	2	Pass1	PepFrag1	None	1790.8919	SYELPDGQVITIGNER	SYELPDGQVITIGNER	238	16	3.82	18	24	24	20	10	26197.7200	8.3279	Identified	72012	12.4	b2b3b3°b4b6b7b8b8°b9b9*b10b10*b11b11°b12b16y2y3y4y4*y5y6y7y8y9y10y11y12y12°y13y13°y14	15.0850	1637	167.92889121334	127.92889121334	0.1267	Green	116	1790.8960	1790.8960
1783	ACTB_CTEID	P83751	Actin_ cytoplasmic 1 OS=Ctenopharyngodon idella OX=7959 GN=actb PE=3 SV=1	Regular	8121.2860	0.00	42095.0165	299	26	37	56.53	2313427	0	720671			Green	1287 1289 1782	0	3	Pass1	PepFrag1	None	1132.5269	GYSFTTTAER	GYSFTTTAER	196	10	6.89	1	12	12	8	3	15861.1100	8.1100		51309	9.8	b2b3b3°b4°b5b5°b6b6°b8°y1y2y3y4y4°y5y6y6°y7y7°y8°y10	12.3714	1000	120.9	80.9	0.1060	Green	42	1132.5303	1132.5303
1783	ACTB_CTEID	P83751	Actin_ cytoplasmic 1 OS=Ctenopharyngodon idella OX=7959 GN=actb PE=3 SV=1	Regular	8121.2860	0.00	42095.0165	299	26	37	56.53	2313427	0	720671			Green	1287 1289 1782	0	3	Pass1	PepFrag1	None	1132.5269	GYSFTTTAER	GYSFTTTAER	196	10	6.89	1	12	12	8	3	15861.1100	8.1100		51309	9.8	b2b3b3°b4°b5b5°b6b6°b8°y1y2y3y4y4°y5y6y6°y7y7°y8°y10	12.3714	1000	120.9	80.9	0.1060	Green	42	1132.5303	1132.5303
1783	ACTB_CTEID	P83751	Actin_ cytoplasmic 1 OS=Ctenopharyngodon idella OX=7959 GN=actb PE=3 SV=1	Regular	8121.2860	0.00	42095.0165	299	26	37	56.53	2313427	0	720671			Green	1287 1289 1782	0	3	Pass1	PepFrag1	None	1132.5269	GYSFTTTAER	GYSFTTTAER	196	10	6.89	1	12	12	8	3	15861.1100	8.1100		51309	9.8	b2b3b3°b4°b5b5°b6b6°b8°y1y2y3y4y4°y5y6y6°y7y7°y8°y10	12.3714	1000	120.9	80.9	0.1060	Green	42	1132.5303	1132.5303
1783	ACTB_CTEID	P83751	Actin_ cytoplasmic 1 OS=Ctenopharyngodon idella OX=7959 GN=actb PE=3 SV=1	Regular	8121.2860	0.00	42095.0165	299	26	37	56.53	2313427	0	720671			Green	1287 1289 1782	0	3	Pass1	PepFrag1	None	1132.5269	GYSFTTTAER	GYSFTTTAER	196	10	6.89	1	12	12	8	3	15861.1100	8.1100		51309	9.8	b2b3b3°b4°b5b5°b6b6°b8°y1y2y3y4y4°y5y6y6°y7y7°y8°y10	12.3714	1000	120.9	80.9	0.1060	Green	42	1132.5303	1132.5303
1783	ACTB_CTEID	P83751	Actin_ cytoplasmic 1 OS=Ctenopharyngodon idella OX=7959 GN=actb PE=3 SV=1	Regular	8121.2860	0.00	42095.0165	299	26	37	56.53	2313427	0	720671			Green	1287 1289 1782	0	3	Pass1	PepFrag1	None	1132.5269	GYSFTTTAER	GYSFTTTAER	196	10	6.89	1	12	12	8	3	15861.1100	8.1100		51309	9.8	b2b3b3°b4°b5b5°b6b6°b8°y1y2y3y4y4°y5y6y6°y7y7°y8°y10	12.3714	1000	120.9	80.9	0.1060	Green	42	1132.5303	1132.5303
1783	ACTB_CTEID	P83751	Actin_ cytoplasmic 1 OS=Ctenopharyngodon idella OX=7959 GN=actb PE=3 SV=1	Regular	8121.2860	0.00	42095.0165	299	26	37	56.53	2313427	0	720671			Green	1287 1289 1782	0	3	Pass1	PepFrag1	None	1132.5269	GYSFTTTAER	GYSFTTTAER	196	10	6.89	1	12	12	8	3	15861.1100	8.1100		51309	9.8	b2b3b3°b4°b5b5°b6b6°b8°y1y2y3y4y4°y5y6y6°y7y7°y8°y10	12.3714	1000	120.9	80.9	0.1060	Green	42	1132.5303	1132.5303
1783	ACTB_CTEID	P83751	Actin_ cytoplasmic 1 OS=Ctenopharyngodon idella OX=7959 GN=actb PE=3 SV=1	Regular	8121.2860	0.00	42095.0165	299	26	37	56.53	2313427	0	720671			Green	1287 1289 1782	0	3	Pass1	PepFrag1	None	1132.5269	GYSFTTTAER	GYSFTTTAER	196	10	6.89	1	12	12	8	3	15861.1100	8.1100		51309	9.8	b2b3b3°b4°b5b5°b6b6°b8°y1y2y3y4y4°y5y6y6°y7y7°y8°y10	12.3714	1000	120.9	80.9	0.1060	Green	42	1132.5303	1132.5303
1783	ACTB_CTEID	P83751	Actin_ cytoplasmic 1 OS=Ctenopharyngodon idella OX=7959 GN=actb PE=3 SV=1	Regular	8121.2860	0.00	42095.0165	299	26	37	56.53	2313427	0	720671			Green	1287 1289 1782	0	3	Pass1	PepFrag1	None	1132.5269	GYSFTTTAER	GYSFTTTAER	196	10	6.89	1	12	12	8	3	15861.1100	8.1100		51309	9.8	b2b3b3°b4°b5b5°b6b6°b8°y1y2y3y4y4°y5y6y6°y7y7°y8°y10	12.3714	1000	120.9	80.9	0.1060	Green	42	1132.5303	1132.5303
1783	ACTB_CTEID	P83751	Actin_ cytoplasmic 1 OS=Ctenopharyngodon idella OX=7959 GN=actb PE=3 SV=1	Regular	8121.2860	0.00	42095.0165	299	26	37	56.53	2313427	0	720671			Green	1287 1289 1782	0	3	Pass1	PepFrag1	None	1132.5269	GYSFTTTAER	GYSFTTTAER	196	10	6.89	1	12	12	8	3	15861.1100	8.1100		51309	9.8	b2b3b3°b4°b5b5°b6b6°b8°y1y2y3y4y4°y5y6y6°y7y7°y8°y10	12.3714	1000	120.9	80.9	0.1060	Green	42	1132.5303	1132.5303
1783	ACTB_CTEID	P83751	Actin_ cytoplasmic 1 OS=Ctenopharyngodon idella OX=7959 GN=actb PE=3 SV=1	Regular	8121.2860	0.00	42095.0165	299	26	37	56.53	2313427	0	720671			Green	1287 1289 1782	0	3	Pass1	PepFrag1	None	1132.5269	GYSFTTTAER	GYSFTTTAER	196	10	6.89	1	12	12	8	3	15861.1100	8.1100		51309	9.8	b2b3b3°b4°b5b5°b6b6°b8°y1y2y3y4y4°y5y6y6°y7y7°y8°y10	12.3714	1000	120.9	80.9	0.1060	Green	42	1132.5303	1132.5303
1783	ACTB_CTEID	P83751	Actin_ cytoplasmic 1 OS=Ctenopharyngodon idella OX=7959 GN=actb PE=3 SV=1	Regular	8121.2860	0.00	42095.0165	299	26	37	56.53	2313427	0	720671			Green	1287 1289 1782	0	3	Pass1	PepFrag1	None	1132.5269	GYSFTTTAER	GYSFTTTAER	196	10	6.89	1	12	12	8	3	15861.1100	8.1100		51309	9.8	b2b3b3°b4°b5b5°b6b6°b8°y1y2y3y4y4°y5y6y6°y7y7°y8°y10	12.3714	1000	120.9	80.9	0.1060	Green	42	1132.5303	1132.5303
1783	ACTB_CTEID	P83751	Actin_ cytoplasmic 1 OS=Ctenopharyngodon idella OX=7959 GN=actb PE=3 SV=1	Regular	8121.2860	0.00	42095.0165	299	26	37	56.53	2313427	0	720671			Green	1287 1289 1782	0	3	Pass1	PepFrag1	None	1132.5269	GYSFTTTAER	GYSFTTTAER	196	10	6.89	1	12	12	8	3	15861.1100	8.1100		51309	9.8	b2b3b3°b4°b5b5°b6b6°b8°y1y2y3y4y4°y5y6y6°y7y7°y8°y10	12.3714	1000	120.9	80.9	0.1060	Green	42	1132.5303	1132.5303
1783	ACTB_CTEID	P83751	Actin_ cytoplasmic 1 OS=Ctenopharyngodon idella OX=7959 GN=actb PE=3 SV=1	Regular	8121.2860	0.00	42095.0165	299	26	37	56.53	2313427	0	720671			Green	1287 1289 1782	0	3	Pass1	PepFrag1	None	1132.5269	GYSFTTTAER	GYSFTTTAER	196	10	6.89	1	12	12	8	3	15861.1100	8.1100		51309	9.8	b2b3b3°b4°b5b5°b6b6°b8°y1y2y3y4y4°y5y6y6°y7y7°y8°y10	12.3714	1000	120.9	80.9	0.1060	Green	42	1132.5303	1132.5303
1783	ACTB_CTEID	P83751	Actin_ cytoplasmic 1 OS=Ctenopharyngodon idella OX=7959 GN=actb PE=3 SV=1	Regular	8121.2860	0.00	42095.0165	299	26	37	56.53	2313427	0	720671			Green	1287 1289 1782	0	3	Pass1	PepFrag1	None	1132.5269	GYSFTTTAER	GYSFTTTAER	196	10	6.89	1	12	12	8	3	15861.1100	8.1100		51309	9.8	b2b3b3°b4°b5b5°b6b6°b8°y1y2y3y4y4°y5y6y6°y7y7°y8°y10	12.3714	1000	120.9	80.9	0.1060	Green	42	1132.5303	1132.5303
1783	ACTB_CTEID	P83751	Actin_ cytoplasmic 1 OS=Ctenopharyngodon idella OX=7959 GN=actb PE=3 SV=1	Regular	8121.2860	0.00	42095.0165	299	26	37	56.53	2313427	0	720671			Green	1287 1289 1782	0	3	Pass1	PepFrag1	None	1132.5269	GYSFTTTAER	GYSFTTTAER	196	10	6.89	1	12	12	8	3	15861.1100	8.1100		51309	9.8	b2b3b3°b4°b5b5°b6b6°b8°y1y2y3y4y4°y5y6y6°y7y7°y8°y10	12.3714	1000	120.9	80.9	0.1060	Green	42	1132.5303	1132.5303
1783	ACTB_CTEID	P83751	Actin_ cytoplasmic 1 OS=Ctenopharyngodon idella OX=7959 GN=actb PE=3 SV=1	Regular	8121.2860	0.00	42095.0165	299	26	37	56.53	2313427	0	720671			Green	1287 1289 1782	0	3	Pass1	PepFrag1	None	1132.5269	GYSFTTTAER	GYSFTTTAER	196	10	6.89	1	12	12	8	3	15861.1100	8.1100		51309	9.8	b2b3b3°b4°b5b5°b6b6°b8°y1y2y3y4y4°y5y6y6°y7y7°y8°y10	12.3714	1000	120.9	80.9	0.1060	Green	42	1132.5303	1132.5303
1783	ACTB_CTEID	P83751	Actin_ cytoplasmic 1 OS=Ctenopharyngodon idella OX=7959 GN=actb PE=3 SV=1	Regular	8121.2860	0.00	42095.0165	299	26	37	56.53	2313427	0	720671			Green	1287 1289 1782	0	3	Pass1	PepFrag1	None	1132.5269	GYSFTTTAER	GYSFTTTAER	196	10	6.89	1	12	12	8	3	15861.1100	8.1100		51309	9.8	b2b3b3°b4°b5b5°b6b6°b8°y1y2y3y4y4°y5y6y6°y7y7°y8°y10	12.3714	1000	120.9	80.9	0.1060	Green	42	1132.5303	1132.5303
1783	ACTB_CTEID	P83751	Actin_ cytoplasmic 1 OS=Ctenopharyngodon idella OX=7959 GN=actb PE=3 SV=1	Regular	8121.2860	0.00	42095.0165	299	26	37	56.53	2313427	0	720671			Green	1287 1289 1782	0	3	Pass1	PepFrag1	None	1132.5269	GYSFTTTAER	GYSFTTTAER	196	10	6.89	1	12	12	8	3	15861.1100	8.1100		51309	9.8	b2b3b3°b4°b5b5°b6b6°b8°y1y2y3y4y4°y5y6y6°y7y7°y8°y10	12.3714	1000	120.9	80.9	0.1060	Green	42	1132.5303	1132.5303
1783	ACTB_CTEID	P83751	Actin_ cytoplasmic 1 OS=Ctenopharyngodon idella OX=7959 GN=actb PE=3 SV=1	Regular	8121.2860	0.00	42095.0165	299	26	37	56.53	2313427	0	720671			Green	1287 1289 1782	0	3	Pass1	PepFrag1	None	1132.5269	GYSFTTTAER	GYSFTTTAER	196	10	6.89	1	12	12	8	3	15861.1100	8.1100		51309	9.8	b2b3b3°b4°b5b5°b6b6°b8°y1y2y3y4y4°y5y6y6°y7y7°y8°y10	12.3714	1000	120.9	80.9	0.1060	Green	42	1132.5303	1132.5303
1783	ACTB_CTEID	P83751	Actin_ cytoplasmic 1 OS=Ctenopharyngodon idella OX=7959 GN=actb PE=3 SV=1	Regular	8121.2860	0.00	42095.0165	299	26	37	56.53	2313427	0	720671			Green	1287 1289 1782	0	3	Pass1	PepFrag1	None	1132.5269	GYSFTTTAER	GYSFTTTAER	196	10	6.89	1	12	12	8	3	15861.1100	8.1100		51309	9.8	b2b3b3°b4°b5b5°b6b6°b8°y1y2y3y4y4°y5y6y6°y7y7°y8°y10	12.3714	1000	120.9	80.9	0.1060	Green	42	1132.5303	1132.5303
1783	ACTB_CTEID	P83751	Actin_ cytoplasmic 1 OS=Ctenopharyngodon idella OX=7959 GN=actb PE=3 SV=1	Regular	8121.2860	0.00	42095.0165	299	26	37	56.53	2313427	0	720671			Green	1287 1289 1782	0	3	Pass1	PepFrag1	None	1132.5269	GYSFTTTAER	GYSFTTTAER	196	10	6.89	1	12	12	8	3	15861.1100	8.1100		51309	9.8	b2b3b3°b4°b5b5°b6b6°b8°y1y2y3y4y4°y5y6y6°y7y7°y8°y10	12.3714	1000	120.9	80.9	0.1060	Green	42	1132.5303	1132.5303
1783	ACTB_CTEID	P83751	Actin_ cytoplasmic 1 OS=Ctenopharyngodon idella OX=7959 GN=actb PE=3 SV=1	Regular	8121.2860	0.00	42095.0165	299	26	37	56.53	2313427	0	720671			Green	1287 1289 1782	0	4	Pass1	PepFrag1	None	1177.6133	EITSLAPSTMK	EITSLAPSTMK	315	11	7.00	2	14	14	11	4	22478.1100	8.2614	Identified	55999	9.9	b2b2°b3b3°b4b4°b5b5°b6b6°y1y2y3y3°y4y4°y5y5°y6y6°y7y8y8°y9°y11	13.0986	1105	129.221413175377	89.2214131753769	0.1000	Green	55	1177.6155	1177.6155
1783	ACTB_CTEID	P83751	Actin_ cytoplasmic 1 OS=Ctenopharyngodon idella OX=7959 GN=actb PE=3 SV=1	Regular	8121.2860	0.00	42095.0165	299	26	37	56.53	2313427	0	720671			Green	1287 1289 1782	0	4	Pass1	PepFrag1	None	1177.6133	EITSLAPSTMK	EITSLAPSTMK	315	11	7.00	2	14	14	11	4	22478.1100	8.2614	Identified	55999	9.9	b2b2°b3b3°b4b4°b5b5°b6b6°y1y2y3y3°y4y4°y5y5°y6y6°y7y8y8°y9°y11	13.0986	1105	129.221413175377	89.2214131753769	0.1000	Green	55	1177.6155	1177.6155
1783	ACTB_CTEID	P83751	Actin_ cytoplasmic 1 OS=Ctenopharyngodon idella OX=7959 GN=actb PE=3 SV=1	Regular	8121.2860	0.00	42095.0165	299	26	37	56.53	2313427	0	720671			Green	1287 1289 1782	0	4	Pass1	PepFrag1	None	1177.6133	EITSLAPSTMK	EITSLAPSTMK	315	11	7.00	2	14	14	11	4	22478.1100	8.2614	Identified	55999	9.9	b2b2°b3b3°b4b4°b5b5°b6b6°y1y2y3y3°y4y4°y5y5°y6y6°y7y8y8°y9°y11	13.0986	1105	129.221413175377	89.2214131753769	0.1000	Green	55	1177.6155	1177.6155
1783	ACTB_CTEID	P83751	Actin_ cytoplasmic 1 OS=Ctenopharyngodon idella OX=7959 GN=actb PE=3 SV=1	Regular	8121.2860	0.00	42095.0165	299	26	37	56.53	2313427	0	720671			Green	1287 1289 1782	0	4	Pass1	PepFrag1	None	1177.6133	EITSLAPSTMK	EITSLAPSTMK	315	11	7.00	2	14	14	11	4	22478.1100	8.2614	Identified	55999	9.9	b2b2°b3b3°b4b4°b5b5°b6b6°y1y2y3y3°y4y4°y5y5°y6y6°y7y8y8°y9°y11	13.0986	1105	129.221413175377	89.2214131753769	0.1000	Green	55	1177.6155	1177.6155
1783	ACTB_CTEID	P83751	Actin_ cytoplasmic 1 OS=Ctenopharyngodon idella OX=7959 GN=actb PE=3 SV=1	Regular	8121.2860	0.00	42095.0165	299	26	37	56.53	2313427	0	720671			Green	1287 1289 1782	0	4	Pass1	PepFrag1	None	1177.6133	EITSLAPSTMK	EITSLAPSTMK	315	11	7.00	2	14	14	11	4	22478.1100	8.2614	Identified	55999	9.9	b2b2°b3b3°b4b4°b5b5°b6b6°y1y2y3y3°y4y4°y5y5°y6y6°y7y8y8°y9°y11	13.0986	1105	129.221413175377	89.2214131753769	0.1000	Green	55	1177.6155	1177.6155
1783	ACTB_CTEID	P83751	Actin_ cytoplasmic 1 OS=Ctenopharyngodon idella OX=7959 GN=actb PE=3 SV=1	Regular	8121.2860	0.00	42095.0165	299	26	37	56.53	2313427	0	720671			Green	1287 1289 1782	0	4	Pass1	PepFrag1	None	1177.6133	EITSLAPSTMK	EITSLAPSTMK	315	11	7.00	2	14	14	11	4	22478.1100	8.2614	Identified	55999	9.9	b2b2°b3b3°b4b4°b5b5°b6b6°y1y2y3y3°y4y4°y5y5°y6y6°y7y8y8°y9°y11	13.0986	1105	129.221413175377	89.2214131753769	0.1000	Green	55	1177.6155	1177.6155
1783	ACTB_CTEID	P83751	Actin_ cytoplasmic 1 OS=Ctenopharyngodon idella OX=7959 GN=actb PE=3 SV=1	Regular	8121.2860	0.00	42095.0165	299	26	37	56.53	2313427	0	720671			Green	1287 1289 1782	0	4	Pass1	PepFrag1	None	1177.6133	EITSLAPSTMK	EITSLAPSTMK	315	11	7.00	2	14	14	11	4	22478.1100	8.2614	Identified	55999	9.9	b2b2°b3b3°b4b4°b5b5°b6b6°y1y2y3y3°y4y4°y5y5°y6y6°y7y8y8°y9°y11	13.0986	1105	129.221413175377	89.2214131753769	0.1000	Green	55	1177.6155	1177.6155
1783	ACTB_CTEID	P83751	Actin_ cytoplasmic 1 OS=Ctenopharyngodon idella OX=7959 GN=actb PE=3 SV=1	Regular	8121.2860	0.00	42095.0165	299	26	37	56.53	2313427	0	720671			Green	1287 1289 1782	0	4	Pass1	PepFrag1	None	1177.6133	EITSLAPSTMK	EITSLAPSTMK	315	11	7.00	2	14	14	11	4	22478.1100	8.2614	Identified	55999	9.9	b2b2°b3b3°b4b4°b5b5°b6b6°y1y2y3y3°y4y4°y5y5°y6y6°y7y8y8°y9°y11	13.0986	1105	129.221413175377	89.2214131753769	0.1000	Green	55	1177.6155	1177.6155
1783	ACTB_CTEID	P83751	Actin_ cytoplasmic 1 OS=Ctenopharyngodon idella OX=7959 GN=actb PE=3 SV=1	Regular	8121.2860	0.00	42095.0165	299	26	37	56.53	2313427	0	720671			Green	1287 1289 1782	0	4	Pass1	PepFrag1	None	1177.6133	EITSLAPSTMK	EITSLAPSTMK	315	11	7.00	2	14	14	11	4	22478.1100	8.2614	Identified	55999	9.9	b2b2°b3b3°b4b4°b5b5°b6b6°y1y2y3y3°y4y4°y5y5°y6y6°y7y8y8°y9°y11	13.0986	1105	129.221413175377	89.2214131753769	0.1000	Green	55	1177.6155	1177.6155
1783	ACTB_CTEID	P83751	Actin_ cytoplasmic 1 OS=Ctenopharyngodon idella OX=7959 GN=actb PE=3 SV=1	Regular	8121.2860	0.00	42095.0165	299	26	37	56.53	2313427	0	720671			Green	1287 1289 1782	0	4	Pass1	PepFrag1	None	1177.6133	EITSLAPSTMK	EITSLAPSTMK	315	11	7.00	2	14	14	11	4	22478.1100	8.2614	Identified	55999	9.9	b2b2°b3b3°b4b4°b5b5°b6b6°y1y2y3y3°y4y4°y5y5°y6y6°y7y8y8°y9°y11	13.0986	1105	129.221413175377	89.2214131753769	0.1000	Green	55	1177.6155	1177.6155
1783	ACTB_CTEID	P83751	Actin_ cytoplasmic 1 OS=Ctenopharyngodon idella OX=7959 GN=actb PE=3 SV=1	Regular	8121.2860	0.00	42095.0165	299	26	37	56.53	2313427	0	720671			Green	1287 1289 1782	0	4	Pass1	PepFrag1	None	1177.6133	EITSLAPSTMK	EITSLAPSTMK	315	11	7.00	2	14	14	11	4	22478.1100	8.2614	Identified	55999	9.9	b2b2°b3b3°b4b4°b5b5°b6b6°y1y2y3y3°y4y4°y5y5°y6y6°y7y8y8°y9°y11	13.0986	1105	129.221413175377	89.2214131753769	0.1000	Green	55	1177.6155	1177.6155
1783	ACTB_CTEID	P83751	Actin_ cytoplasmic 1 OS=Ctenopharyngodon idella OX=7959 GN=actb PE=3 SV=1	Regular	8121.2860	0.00	42095.0165	299	26	37	56.53	2313427	0	720671			Green	1287 1289 1782	0	4	Pass1	PepFrag1	None	1177.6133	EITSLAPSTMK	EITSLAPSTMK	315	11	7.00	2	14	14	11	4	22478.1100	8.2614	Identified	55999	9.9	b2b2°b3b3°b4b4°b5b5°b6b6°y1y2y3y3°y4y4°y5y5°y6y6°y7y8y8°y9°y11	13.0986	1105	129.221413175377	89.2214131753769	0.1000	Green	55	1177.6155	1177.6155
1783	ACTB_CTEID	P83751	Actin_ cytoplasmic 1 OS=Ctenopharyngodon idella OX=7959 GN=actb PE=3 SV=1	Regular	8121.2860	0.00	42095.0165	299	26	37	56.53	2313427	0	720671			Green	1287 1289 1782	0	4	Pass1	PepFrag1	None	1177.6133	EITSLAPSTMK	EITSLAPSTMK	315	11	7.00	2	14	14	11	4	22478.1100	8.2614	Identified	55999	9.9	b2b2°b3b3°b4b4°b5b5°b6b6°y1y2y3y3°y4y4°y5y5°y6y6°y7y8y8°y9°y11	13.0986	1105	129.221413175377	89.2214131753769	0.1000	Green	55	1177.6155	1177.6155
1783	ACTB_CTEID	P83751	Actin_ cytoplasmic 1 OS=Ctenopharyngodon idella OX=7959 GN=actb PE=3 SV=1	Regular	8121.2860	0.00	42095.0165	299	26	37	56.53	2313427	0	720671			Green	1287 1289 1782	0	4	Pass1	PepFrag1	None	1177.6133	EITSLAPSTMK	EITSLAPSTMK	315	11	7.00	2	14	14	11	4	22478.1100	8.2614	Identified	55999	9.9	b2b2°b3b3°b4b4°b5b5°b6b6°y1y2y3y3°y4y4°y5y5°y6y6°y7y8y8°y9°y11	13.0986	1105	129.221413175377	89.2214131753769	0.1000	Green	55	1177.6155	1177.6155
1783	ACTB_CTEID	P83751	Actin_ cytoplasmic 1 OS=Ctenopharyngodon idella OX=7959 GN=actb PE=3 SV=1	Regular	8121.2860	0.00	42095.0165	299	26	37	56.53	2313427	0	720671			Green	1287 1289 1782	0	4	Pass1	PepFrag1	None	1177.6133	EITSLAPSTMK	EITSLAPSTMK	315	11	7.00	2	14	14	11	4	22478.1100	8.2614	Identified	55999	9.9	b2b2°b3b3°b4b4°b5b5°b6b6°y1y2y3y3°y4y4°y5y5°y6y6°y7y8y8°y9°y11	13.0986	1105	129.221413175377	89.2214131753769	0.1000	Green	55	1177.6155	1177.6155
1783	ACTB_CTEID	P83751	Actin_ cytoplasmic 1 OS=Ctenopharyngodon idella OX=7959 GN=actb PE=3 SV=1	Regular	8121.2860	0.00	42095.0165	299	26	37	56.53	2313427	0	720671			Green	1287 1289 1782	0	4	Pass1	PepFrag1	None	1177.6133	EITSLAPSTMK	EITSLAPSTMK	315	11	7.00	2	14	14	11	4	22478.1100	8.2614	Identified	55999	9.9	b2b2°b3b3°b4b4°b5b5°b6b6°y1y2y3y3°y4y4°y5y5°y6y6°y7y8y8°y9°y11	13.0986	1105	129.221413175377	89.2214131753769	0.1000	Green	55	1177.6155	1177.6155
1783	ACTB_CTEID	P83751	Actin_ cytoplasmic 1 OS=Ctenopharyngodon idella OX=7959 GN=actb PE=3 SV=1	Regular	8121.2860	0.00	42095.0165	299	26	37	56.53	2313427	0	720671			Green	1287 1289 1782	0	4	Pass1	PepFrag1	None	1177.6133	EITSLAPSTMK	EITSLAPSTMK	315	11	7.00	2	14	14	11	4	22478.1100	8.2614	Identified	55999	9.9	b2b2°b3b3°b4b4°b5b5°b6b6°y1y2y3y3°y4y4°y5y5°y6y6°y7y8y8°y9°y11	13.0986	1105	129.221413175377	89.2214131753769	0.1000	Green	55	1177.6155	1177.6155
1783	ACTB_CTEID	P83751	Actin_ cytoplasmic 1 OS=Ctenopharyngodon idella OX=7959 GN=actb PE=3 SV=1	Regular	8121.2860	0.00	42095.0165	299	26	37	56.53	2313427	0	720671			Green	1287 1289 1782	0	4	Pass1	PepFrag1	None	1177.6133	EITSLAPSTMK	EITSLAPSTMK	315	11	7.00	2	14	14	11	4	22478.1100	8.2614	Identified	55999	9.9	b2b2°b3b3°b4b4°b5b5°b6b6°y1y2y3y3°y4y4°y5y5°y6y6°y7y8y8°y9°y11	13.0986	1105	129.221413175377	89.2214131753769	0.1000	Green	55	1177.6155	1177.6155
1783	ACTB_CTEID	P83751	Actin_ cytoplasmic 1 OS=Ctenopharyngodon idella OX=7959 GN=actb PE=3 SV=1	Regular	8121.2860	0.00	42095.0165	299	26	37	56.53	2313427	0	720671			Green	1287 1289 1782	0	4	Pass1	PepFrag1	None	1177.6133	EITSLAPSTMK	EITSLAPSTMK	315	11	7.00	2	14	14	11	4	22478.1100	8.2614	Identified	55999	9.9	b2b2°b3b3°b4b4°b5b5°b6b6°y1y2y3y3°y4y4°y5y5°y6y6°y7y8y8°y9°y11	13.0986	1105	129.221413175377	89.2214131753769	0.1000	Green	55	1177.6155	1177.6155
1783	ACTB_CTEID	P83751	Actin_ cytoplasmic 1 OS=Ctenopharyngodon idella OX=7959 GN=actb PE=3 SV=1	Regular	8121.2860	0.00	42095.0165	299	26	37	56.53	2313427	0	720671			Green	1287 1289 1782	0	4	Pass1	PepFrag1	None	1177.6133	EITSLAPSTMK	EITSLAPSTMK	315	11	7.00	2	14	14	11	4	22478.1100	8.2614	Identified	55999	9.9	b2b2°b3b3°b4b4°b5b5°b6b6°y1y2y3y3°y4y4°y5y5°y6y6°y7y8y8°y9°y11	13.0986	1105	129.221413175377	89.2214131753769	0.1000	Green	55	1177.6155	1177.6155
1783	ACTB_CTEID	P83751	Actin_ cytoplasmic 1 OS=Ctenopharyngodon idella OX=7959 GN=actb PE=3 SV=1	Regular	8121.2860	0.00	42095.0165	299	26	37	56.53	2313427	0	720671			Green	1287 1289 1782	0	4	Pass1	PepFrag1	None	1177.6133	EITSLAPSTMK	EITSLAPSTMK	315	11	7.00	2	14	14	11	4	22478.1100	8.2614	Identified	55999	9.9	b2b2°b3b3°b4b4°b5b5°b6b6°y1y2y3y3°y4y4°y5y5°y6y6°y7y8y8°y9°y11	13.0986	1105	129.221413175377	89.2214131753769	0.1000	Green	55	1177.6155	1177.6155
1783	ACTB_CTEID	P83751	Actin_ cytoplasmic 1 OS=Ctenopharyngodon idella OX=7959 GN=actb PE=3 SV=1	Regular	8121.2860	0.00	42095.0165	299	26	37	56.53	2313427	0	720671			Green	1287 1289 1782	0	4	Pass1	PepFrag1	None	1177.6133	EITSLAPSTMK	EITSLAPSTMK	315	11	7.00	2	14	14	11	4	22478.1100	8.2614	Identified	55999	9.9	b2b2°b3b3°b4b4°b5b5°b6b6°y1y2y3y3°y4y4°y5y5°y6y6°y7y8y8°y9°y11	13.0986	1105	129.221413175377	89.2214131753769	0.1000	Green	55	1177.6155	1177.6155
1783	ACTB_CTEID	P83751	Actin_ cytoplasmic 1 OS=Ctenopharyngodon idella OX=7959 GN=actb PE=3 SV=1	Regular	8121.2860	0.00	42095.0165	299	26	37	56.53	2313427	0	720671			Green	1287 1289 1782	0	4	Pass1	PepFrag1	None	1177.6133	EITSLAPSTMK	EITSLAPSTMK	315	11	7.00	2	14	14	11	4	22478.1100	8.2614	Identified	55999	9.9	b2b2°b3b3°b4b4°b5b5°b6b6°y1y2y3y3°y4y4°y5y5°y6y6°y7y8y8°y9°y11	13.0986	1105	129.221413175377	89.2214131753769	0.1000	Green	55	1177.6155	1177.6155
1783	ACTB_CTEID	P83751	Actin_ cytoplasmic 1 OS=Ctenopharyngodon idella OX=7959 GN=actb PE=3 SV=1	Regular	8121.2860	0.00	42095.0165	299	26	37	56.53	2313427	0	720671			Green	1287 1289 1782	0	4	Pass1	PepFrag1	None	1177.6133	EITSLAPSTMK	EITSLAPSTMK	315	11	7.00	2	14	14	11	4	22478.1100	8.2614	Identified	55999	9.9	b2b2°b3b3°b4b4°b5b5°b6b6°y1y2y3y3°y4y4°y5y5°y6y6°y7y8y8°y9°y11	13.0986	1105	129.221413175377	89.2214131753769	0.1000	Green	55	1177.6155	1177.6155
1783	ACTB_CTEID	P83751	Actin_ cytoplasmic 1 OS=Ctenopharyngodon idella OX=7959 GN=actb PE=3 SV=1	Regular	8121.2860	0.00	42095.0165	299	26	37	56.53	2313427	0	720671			Green	1287 1289 1782	0	4	Pass1	PepFrag1	None	1177.6133	EITSLAPSTMK	EITSLAPSTMK	315	11	7.00	2	14	14	11	4	22478.1100	8.2614	Identified	55999	9.9	b2b2°b3b3°b4b4°b5b5°b6b6°y1y2y3y3°y4y4°y5y5°y6y6°y7y8y8°y9°y11	13.0986	1105	129.221413175377	89.2214131753769	0.1000	Green	55	1177.6155	1177.6155
1783	ACTB_CTEID	P83751	Actin_ cytoplasmic 1 OS=Ctenopharyngodon idella OX=7959 GN=actb PE=3 SV=1	Regular	8121.2860	0.00	42095.0165	299	26	37	56.53	2313427	0	720671			Green	923 928 1287 1289 1782	0	5	Pass1	PepFrag1	None	976.4483	AGFAGDDAPR	AGFAGDDAPR	18	10	3.88	14	15	15	11	5	9302.3770	7.8782	Identified	46984	8.5	b2b3b4b5b7b8y1y2y3y4y5y5°y6y6°y7y7°y9y10	11.6541	852	108.655745869932	68.6557458699324	0.0712	Green	18	976.4511	976.4511
1783	ACTB_CTEID	P83751	Actin_ cytoplasmic 1 OS=Ctenopharyngodon idella OX=7959 GN=actb PE=3 SV=1	Regular	8121.2860	0.00	42095.0165	299	26	37	56.53	2313427	0	720671			Green	923 928 1287 1289 1782	0	5	Pass1	PepFrag1	None	976.4483	AGFAGDDAPR	AGFAGDDAPR	18	10	3.88	14	15	15	11	5	9302.3770	7.8782	Identified	46984	8.5	b2b3b4b5b7b8y1y2y3y4y5y5°y6y6°y7y7°y9y10	11.6541	852	108.655745869932	68.6557458699324	0.0712	Green	18	976.4511	976.4511
1783	ACTB_CTEID	P83751	Actin_ cytoplasmic 1 OS=Ctenopharyngodon idella OX=7959 GN=actb PE=3 SV=1	Regular	8121.2860	0.00	42095.0165	299	26	37	56.53	2313427	0	720671			Green	923 928 1287 1289 1782	0	5	Pass1	PepFrag1	None	976.4483	AGFAGDDAPR	AGFAGDDAPR	18	10	3.88	14	15	15	11	5	9302.3770	7.8782	Identified	46984	8.5	b2b3b4b5b7b8y1y2y3y4y5y5°y6y6°y7y7°y9y10	11.6541	852	108.655745869932	68.6557458699324	0.0712	Green	18	976.4511	976.4511
1783	ACTB_CTEID	P83751	Actin_ cytoplasmic 1 OS=Ctenopharyngodon idella OX=7959 GN=actb PE=3 SV=1	Regular	8121.2860	0.00	42095.0165	299	26	37	56.53	2313427	0	720671			Green	923 928 1287 1289 1782	0	5	Pass1	PepFrag1	None	976.4483	AGFAGDDAPR	AGFAGDDAPR	18	10	3.88	14	15	15	11	5	9302.3770	7.8782	Identified	46984	8.5	b2b3b4b5b7b8y1y2y3y4y5y5°y6y6°y7y7°y9y10	11.6541	852	108.655745869932	68.6557458699324	0.0712	Green	18	976.4511	976.4511
1783	ACTB_CTEID	P83751	Actin_ cytoplasmic 1 OS=Ctenopharyngodon idella OX=7959 GN=actb PE=3 SV=1	Regular	8121.2860	0.00	42095.0165	299	26	37	56.53	2313427	0	720671			Green	923 928 1287 1289 1782	0	5	Pass1	PepFrag1	None	976.4483	AGFAGDDAPR	AGFAGDDAPR	18	10	3.88	14	15	15	11	5	9302.3770	7.8782	Identified	46984	8.5	b2b3b4b5b7b8y1y2y3y4y5y5°y6y6°y7y7°y9y10	11.6541	852	108.655745869932	68.6557458699324	0.0712	Green	18	976.4511	976.4511
1783	ACTB_CTEID	P83751	Actin_ cytoplasmic 1 OS=Ctenopharyngodon idella OX=7959 GN=actb PE=3 SV=1	Regular	8121.2860	0.00	42095.0165	299	26	37	56.53	2313427	0	720671			Green	923 928 1287 1289 1782	0	5	Pass1	PepFrag1	None	976.4483	AGFAGDDAPR	AGFAGDDAPR	18	10	3.88	14	15	15	11	5	9302.3770	7.8782	Identified	46984	8.5	b2b3b4b5b7b8y1y2y3y4y5y5°y6y6°y7y7°y9y10	11.6541	852	108.655745869932	68.6557458699324	0.0712	Green	18	976.4511	976.4511
1783	ACTB_CTEID	P83751	Actin_ cytoplasmic 1 OS=Ctenopharyngodon idella OX=7959 GN=actb PE=3 SV=1	Regular	8121.2860	0.00	42095.0165	299	26	37	56.53	2313427	0	720671			Green	923 928 1287 1289 1782	0	5	Pass1	PepFrag1	None	976.4483	AGFAGDDAPR	AGFAGDDAPR	18	10	3.88	14	15	15	11	5	9302.3770	7.8782	Identified	46984	8.5	b2b3b4b5b7b8y1y2y3y4y5y5°y6y6°y7y7°y9y10	11.6541	852	108.655745869932	68.6557458699324	0.0712	Green	18	976.4511	976.4511
1783	ACTB_CTEID	P83751	Actin_ cytoplasmic 1 OS=Ctenopharyngodon idella OX=7959 GN=actb PE=3 SV=1	Regular	8121.2860	0.00	42095.0165	299	26	37	56.53	2313427	0	720671			Green	923 928 1287 1289 1782	0	5	Pass1	PepFrag1	None	976.4483	AGFAGDDAPR	AGFAGDDAPR	18	10	3.88	14	15	15	11	5	9302.3770	7.8782	Identified	46984	8.5	b2b3b4b5b7b8y1y2y3y4y5y5°y6y6°y7y7°y9y10	11.6541	852	108.655745869932	68.6557458699324	0.0712	Green	18	976.4511	976.4511
1783	ACTB_CTEID	P83751	Actin_ cytoplasmic 1 OS=Ctenopharyngodon idella OX=7959 GN=actb PE=3 SV=1	Regular	8121.2860	0.00	42095.0165	299	26	37	56.53	2313427	0	720671			Green	923 928 1287 1289 1782	0	5	Pass1	PepFrag1	None	976.4483	AGFAGDDAPR	AGFAGDDAPR	18	10	3.88	14	15	15	11	5	9302.3770	7.8782	Identified	46984	8.5	b2b3b4b5b7b8y1y2y3y4y5y5°y6y6°y7y7°y9y10	11.6541	852	108.655745869932	68.6557458699324	0.0712	Green	18	976.4511	976.4511
1783	ACTB_CTEID	P83751	Actin_ cytoplasmic 1 OS=Ctenopharyngodon idella OX=7959 GN=actb PE=3 SV=1	Regular	8121.2860	0.00	42095.0165	299	26	37	56.53	2313427	0	720671			Green	923 928 1287 1289 1782	0	5	Pass1	PepFrag1	None	976.4483	AGFAGDDAPR	AGFAGDDAPR	18	10	3.88	14	15	15	11	5	9302.3770	7.8782	Identified	46984	8.5	b2b3b4b5b7b8y1y2y3y4y5y5°y6y6°y7y7°y9y10	11.6541	852	108.655745869932	68.6557458699324	0.0712	Green	18	976.4511	976.4511
1783	ACTB_CTEID	P83751	Actin_ cytoplasmic 1 OS=Ctenopharyngodon idella OX=7959 GN=actb PE=3 SV=1	Regular	8121.2860	0.00	42095.0165	299	26	37	56.53	2313427	0	720671			Green	923 928 1287 1289 1782	0	5	Pass1	PepFrag1	None	976.4483	AGFAGDDAPR	AGFAGDDAPR	18	10	3.88	14	15	15	11	5	9302.3770	7.8782	Identified	46984	8.5	b2b3b4b5b7b8y1y2y3y4y5y5°y6y6°y7y7°y9y10	11.6541	852	108.655745869932	68.6557458699324	0.0712	Green	18	976.4511	976.4511
1783	ACTB_CTEID	P83751	Actin_ cytoplasmic 1 OS=Ctenopharyngodon idella OX=7959 GN=actb PE=3 SV=1	Regular	8121.2860	0.00	42095.0165	299	26	37	56.53	2313427	0	720671			Green	923 928 1287 1289 1782	0	5	Pass1	PepFrag1	None	976.4483	AGFAGDDAPR	AGFAGDDAPR	18	10	3.88	14	15	15	11	5	9302.3770	7.8782	Identified	46984	8.5	b2b3b4b5b7b8y1y2y3y4y5y5°y6y6°y7y7°y9y10	11.6541	852	108.655745869932	68.6557458699324	0.0712	Green	18	976.4511	976.4511
1783	ACTB_CTEID	P83751	Actin_ cytoplasmic 1 OS=Ctenopharyngodon idella OX=7959 GN=actb PE=3 SV=1	Regular	8121.2860	0.00	42095.0165	299	26	37	56.53	2313427	0	720671			Green	923 928 1287 1289 1782	0	5	Pass1	PepFrag1	None	976.4483	AGFAGDDAPR	AGFAGDDAPR	18	10	3.88	14	15	15	11	5	9302.3770	7.8782	Identified	46984	8.5	b2b3b4b5b7b8y1y2y3y4y5y5°y6y6°y7y7°y9y10	11.6541	852	108.655745869932	68.6557458699324	0.0712	Green	18	976.4511	976.4511
1783	ACTB_CTEID	P83751	Actin_ cytoplasmic 1 OS=Ctenopharyngodon idella OX=7959 GN=actb PE=3 SV=1	Regular	8121.2860	0.00	42095.0165	299	26	37	56.53	2313427	0	720671			Green	923 928 1287 1289 1782	0	5	Pass1	PepFrag1	None	976.4483	AGFAGDDAPR	AGFAGDDAPR	18	10	3.88	14	15	15	11	5	9302.3770	7.8782	Identified	46984	8.5	b2b3b4b5b7b8y1y2y3y4y5y5°y6y6°y7y7°y9y10	11.6541	852	108.655745869932	68.6557458699324	0.0712	Green	18	976.4511	976.4511
1783	ACTB_CTEID	P83751	Actin_ cytoplasmic 1 OS=Ctenopharyngodon idella OX=7959 GN=actb PE=3 SV=1	Regular	8121.2860	0.00	42095.0165	299	26	37	56.53	2313427	0	720671			Green	923 928 1287 1289 1782	0	5	Pass1	PepFrag1	None	976.4483	AGFAGDDAPR	AGFAGDDAPR	18	10	3.88	14	15	15	11	5	9302.3770	7.8782	Identified	46984	8.5	b2b3b4b5b7b8y1y2y3y4y5y5°y6y6°y7y7°y9y10	11.6541	852	108.655745869932	68.6557458699324	0.0712	Green	18	976.4511	976.4511
1783	ACTB_CTEID	P83751	Actin_ cytoplasmic 1 OS=Ctenopharyngodon idella OX=7959 GN=actb PE=3 SV=1	Regular	8121.2860	0.00	42095.0165	299	26	37	56.53	2313427	0	720671			Green	923 928 1287 1289 1782	0	5	Pass1	PepFrag1	None	976.4483	AGFAGDDAPR	AGFAGDDAPR	18	10	3.88	14	15	15	11	5	9302.3770	7.8782	Identified	46984	8.5	b2b3b4b5b7b8y1y2y3y4y5y5°y6y6°y7y7°y9y10	11.6541	852	108.655745869932	68.6557458699324	0.0712	Green	18	976.4511	976.4511
1783	ACTB_CTEID	P83751	Actin_ cytoplasmic 1 OS=Ctenopharyngodon idella OX=7959 GN=actb PE=3 SV=1	Regular	8121.2860	0.00	42095.0165	299	26	37	56.53	2313427	0	720671			Green	923 928 1287 1289 1782	0	5	Pass1	PepFrag1	None	976.4483	AGFAGDDAPR	AGFAGDDAPR	18	10	3.88	14	15	15	11	5	9302.3770	7.8782	Identified	46984	8.5	b2b3b4b5b7b8y1y2y3y4y5y5°y6y6°y7y7°y9y10	11.6541	852	108.655745869932	68.6557458699324	0.0712	Green	18	976.4511	976.4511
1783	ACTB_CTEID	P83751	Actin_ cytoplasmic 1 OS=Ctenopharyngodon idella OX=7959 GN=actb PE=3 SV=1	Regular	8121.2860	0.00	42095.0165	299	26	37	56.53	2313427	0	720671			Green	923 928 1287 1289 1782	0	5	Pass1	PepFrag1	None	976.4483	AGFAGDDAPR	AGFAGDDAPR	18	10	3.88	14	15	15	11	5	9302.3770	7.8782	Identified	46984	8.5	b2b3b4b5b7b8y1y2y3y4y5y5°y6y6°y7y7°y9y10	11.6541	852	108.655745869932	68.6557458699324	0.0712	Green	18	976.4511	976.4511
1783	ACTB_CTEID	P83751	Actin_ cytoplasmic 1 OS=Ctenopharyngodon idella OX=7959 GN=actb PE=3 SV=1	Regular	8121.2860	0.00	42095.0165	299	26	37	56.53	2313427	0	720671			Green	923 928 1287 1289 1782	0	6	Pass1	PepFrag1	None	998.4863	DLTDYLMK	DLTDYLMK	183	8	3.88	19	12	12	9	4	11495.3800	7.9701		33654	7.2	b2b3b3°b4b4°b5b5°b6b6°b7°y1y2y3y4y5y6°y7y8	15.3735	923	114.611299011537	74.6112990115366	0.0560	Green	124	998.4883	998.4883
1783	ACTB_CTEID	P83751	Actin_ cytoplasmic 1 OS=Ctenopharyngodon idella OX=7959 GN=actb PE=3 SV=1	Regular	8121.2860	0.00	42095.0165	299	26	37	56.53	2313427	0	720671			Green	923 928 1287 1289 1782	0	6	Pass1	PepFrag1	None	998.4863	DLTDYLMK	DLTDYLMK	183	8	3.88	19	12	12	9	4	11495.3800	7.9701		33654	7.2	b2b3b3°b4b4°b5b5°b6b6°b7°y1y2y3y4y5y6°y7y8	15.3735	923	114.611299011537	74.6112990115366	0.0560	Green	124	998.4883	998.4883
1783	ACTB_CTEID	P83751	Actin_ cytoplasmic 1 OS=Ctenopharyngodon idella OX=7959 GN=actb PE=3 SV=1	Regular	8121.2860	0.00	42095.0165	299	26	37	56.53	2313427	0	720671			Green	923 928 1287 1289 1782	0	6	Pass1	PepFrag1	None	998.4863	DLTDYLMK	DLTDYLMK	183	8	3.88	19	12	12	9	4	11495.3800	7.9701		33654	7.2	b2b3b3°b4b4°b5b5°b6b6°b7°y1y2y3y4y5y6°y7y8	15.3735	923	114.611299011537	74.6112990115366	0.0560	Green	124	998.4883	998.4883
1783	ACTB_CTEID	P83751	Actin_ cytoplasmic 1 OS=Ctenopharyngodon idella OX=7959 GN=actb PE=3 SV=1	Regular	8121.2860	0.00	42095.0165	299	26	37	56.53	2313427	0	720671			Green	923 928 1287 1289 1782	0	6	Pass1	PepFrag1	None	998.4863	DLTDYLMK	DLTDYLMK	183	8	3.88	19	12	12	9	4	11495.3800	7.9701		33654	7.2	b2b3b3°b4b4°b5b5°b6b6°b7°y1y2y3y4y5y6°y7y8	15.3735	923	114.611299011537	74.6112990115366	0.0560	Green	124	998.4883	998.4883
1783	ACTB_CTEID	P83751	Actin_ cytoplasmic 1 OS=Ctenopharyngodon idella OX=7959 GN=actb PE=3 SV=1	Regular	8121.2860	0.00	42095.0165	299	26	37	56.53	2313427	0	720671			Green	923 928 1287 1289 1782	0	6	Pass1	PepFrag1	None	998.4863	DLTDYLMK	DLTDYLMK	183	8	3.88	19	12	12	9	4	11495.3800	7.9701		33654	7.2	b2b3b3°b4b4°b5b5°b6b6°b7°y1y2y3y4y5y6°y7y8	15.3735	923	114.611299011537	74.6112990115366	0.0560	Green	124	998.4883	998.4883
1783	ACTB_CTEID	P83751	Actin_ cytoplasmic 1 OS=Ctenopharyngodon idella OX=7959 GN=actb PE=3 SV=1	Regular	8121.2860	0.00	42095.0165	299	26	37	56.53	2313427	0	720671			Green	923 928 1287 1289 1782	0	6	Pass1	PepFrag1	None	998.4863	DLTDYLMK	DLTDYLMK	183	8	3.88	19	12	12	9	4	11495.3800	7.9701		33654	7.2	b2b3b3°b4b4°b5b5°b6b6°b7°y1y2y3y4y5y6°y7y8	15.3735	923	114.611299011537	74.6112990115366	0.0560	Green	124	998.4883	998.4883
1783	ACTB_CTEID	P83751	Actin_ cytoplasmic 1 OS=Ctenopharyngodon idella OX=7959 GN=actb PE=3 SV=1	Regular	8121.2860	0.00	42095.0165	299	26	37	56.53	2313427	0	720671			Green	923 928 1287 1289 1782	0	6	Pass1	PepFrag1	None	998.4863	DLTDYLMK	DLTDYLMK	183	8	3.88	19	12	12	9	4	11495.3800	7.9701		33654	7.2	b2b3b3°b4b4°b5b5°b6b6°b7°y1y2y3y4y5y6°y7y8	15.3735	923	114.611299011537	74.6112990115366	0.0560	Green	124	998.4883	998.4883
1783	ACTB_CTEID	P83751	Actin_ cytoplasmic 1 OS=Ctenopharyngodon idella OX=7959 GN=actb PE=3 SV=1	Regular	8121.2860	0.00	42095.0165	299	26	37	56.53	2313427	0	720671			Green	923 928 1287 1289 1782	0	6	Pass1	PepFrag1	None	998.4863	DLTDYLMK	DLTDYLMK	183	8	3.88	19	12	12	9	4	11495.3800	7.9701		33654	7.2	b2b3b3°b4b4°b5b5°b6b6°b7°y1y2y3y4y5y6°y7y8	15.3735	923	114.611299011537	74.6112990115366	0.0560	Green	124	998.4883	998.4883
1783	ACTB_CTEID	P83751	Actin_ cytoplasmic 1 OS=Ctenopharyngodon idella OX=7959 GN=actb PE=3 SV=1	Regular	8121.2860	0.00	42095.0165	299	26	37	56.53	2313427	0	720671			Green	923 928 1287 1289 1782	0	6	Pass1	PepFrag1	None	998.4863	DLTDYLMK	DLTDYLMK	183	8	3.88	19	12	12	9	4	11495.3800	7.9701		33654	7.2	b2b3b3°b4b4°b5b5°b6b6°b7°y1y2y3y4y5y6°y7y8	15.3735	923	114.611299011537	74.6112990115366	0.0560	Green	124	998.4883	998.4883
1783	ACTB_CTEID	P83751	Actin_ cytoplasmic 1 OS=Ctenopharyngodon idella OX=7959 GN=actb PE=3 SV=1	Regular	8121.2860	0.00	42095.0165	299	26	37	56.53	2313427	0	720671			Green	923 928 1287 1289 1782	0	6	Pass1	PepFrag1	None	998.4863	DLTDYLMK	DLTDYLMK	183	8	3.88	19	12	12	9	4	11495.3800	7.9701		33654	7.2	b2b3b3°b4b4°b5b5°b6b6°b7°y1y2y3y4y5y6°y7y8	15.3735	923	114.611299011537	74.6112990115366	0.0560	Green	124	998.4883	998.4883
1783	ACTB_CTEID	P83751	Actin_ cytoplasmic 1 OS=Ctenopharyngodon idella OX=7959 GN=actb PE=3 SV=1	Regular	8121.2860	0.00	42095.0165	299	26	37	56.53	2313427	0	720671			Green	923 928 1287 1289 1782	0	6	Pass1	PepFrag1	None	998.4863	DLTDYLMK	DLTDYLMK	183	8	3.88	19	12	12	9	4	11495.3800	7.9701		33654	7.2	b2b3b3°b4b4°b5b5°b6b6°b7°y1y2y3y4y5y6°y7y8	15.3735	923	114.611299011537	74.6112990115366	0.0560	Green	124	998.4883	998.4883
1783	ACTB_CTEID	P83751	Actin_ cytoplasmic 1 OS=Ctenopharyngodon idella OX=7959 GN=actb PE=3 SV=1	Regular	8121.2860	0.00	42095.0165	299	26	37	56.53	2313427	0	720671			Green	923 928 1287 1289 1782	0	6	Pass1	PepFrag1	None	998.4863	DLTDYLMK	DLTDYLMK	183	8	3.88	19	12	12	9	4	11495.3800	7.9701		33654	7.2	b2b3b3°b4b4°b5b5°b6b6°b7°y1y2y3y4y5y6°y7y8	15.3735	923	114.611299011537	74.6112990115366	0.0560	Green	124	998.4883	998.4883
1783	ACTB_CTEID	P83751	Actin_ cytoplasmic 1 OS=Ctenopharyngodon idella OX=7959 GN=actb PE=3 SV=1	Regular	8121.2860	0.00	42095.0165	299	26	37	56.53	2313427	0	720671			Green	923 928 1287 1289 1782	0	6	Pass1	PepFrag1	None	998.4863	DLTDYLMK	DLTDYLMK	183	8	3.88	19	12	12	9	4	11495.3800	7.9701		33654	7.2	b2b3b3°b4b4°b5b5°b6b6°b7°y1y2y3y4y5y6°y7y8	15.3735	923	114.611299011537	74.6112990115366	0.0560	Green	124	998.4883	998.4883
1783	ACTB_CTEID	P83751	Actin_ cytoplasmic 1 OS=Ctenopharyngodon idella OX=7959 GN=actb PE=3 SV=1	Regular	8121.2860	0.00	42095.0165	299	26	37	56.53	2313427	0	720671			Green	923 928 1287 1289 1782	0	6	Pass1	PepFrag1	None	998.4863	DLTDYLMK	DLTDYLMK	183	8	3.88	19	12	12	9	4	11495.3800	7.9701		33654	7.2	b2b3b3°b4b4°b5b5°b6b6°b7°y1y2y3y4y5y6°y7y8	15.3735	923	114.611299011537	74.6112990115366	0.0560	Green	124	998.4883	998.4883
1783	ACTB_CTEID	P83751	Actin_ cytoplasmic 1 OS=Ctenopharyngodon idella OX=7959 GN=actb PE=3 SV=1	Regular	8121.2860	0.00	42095.0165	299	26	37	56.53	2313427	0	720671			Green	923 928 1287 1289 1782	0	6	Pass1	PepFrag1	None	998.4863	DLTDYLMK	DLTDYLMK	183	8	3.88	19	12	12	9	4	11495.3800	7.9701		33654	7.2	b2b3b3°b4b4°b5b5°b6b6°b7°y1y2y3y4y5y6°y7y8	15.3735	923	114.611299011537	74.6112990115366	0.0560	Green	124	998.4883	998.4883
1783	ACTB_CTEID	P83751	Actin_ cytoplasmic 1 OS=Ctenopharyngodon idella OX=7959 GN=actb PE=3 SV=1	Regular	8121.2860	0.00	42095.0165	299	26	37	56.53	2313427	0	720671			Green	923 928 1287 1289 1782	0	6	Pass1	PepFrag1	None	998.4863	DLTDYLMK	DLTDYLMK	183	8	3.88	19	12	12	9	4	11495.3800	7.9701		33654	7.2	b2b3b3°b4b4°b5b5°b6b6°b7°y1y2y3y4y5y6°y7y8	15.3735	923	114.611299011537	74.6112990115366	0.0560	Green	124	998.4883	998.4883
1783	ACTB_CTEID	P83751	Actin_ cytoplasmic 1 OS=Ctenopharyngodon idella OX=7959 GN=actb PE=3 SV=1	Regular	8121.2860	0.00	42095.0165	299	26	37	56.53	2313427	0	720671			Green	923 928 1287 1289 1782	0	6	Pass1	PepFrag1	None	998.4863	DLTDYLMK	DLTDYLMK	183	8	3.88	19	12	12	9	4	11495.3800	7.9701		33654	7.2	b2b3b3°b4b4°b5b5°b6b6°b7°y1y2y3y4y5y6°y7y8	15.3735	923	114.611299011537	74.6112990115366	0.0560	Green	124	998.4883	998.4883
1783	ACTB_CTEID	P83751	Actin_ cytoplasmic 1 OS=Ctenopharyngodon idella OX=7959 GN=actb PE=3 SV=1	Regular	8121.2860	0.00	42095.0165	299	26	37	56.53	2313427	0	720671			Green	923 928 1287 1289 1782	0	6	Pass1	PepFrag1	None	998.4863	DLTDYLMK	DLTDYLMK	183	8	3.88	19	12	12	9	4	11495.3800	7.9701		33654	7.2	b2b3b3°b4b4°b5b5°b6b6°b7°y1y2y3y4y5y6°y7y8	15.3735	923	114.611299011537	74.6112990115366	0.0560	Green	124	998.4883	998.4883
1783	ACTB_CTEID	P83751	Actin_ cytoplasmic 1 OS=Ctenopharyngodon idella OX=7959 GN=actb PE=3 SV=1	Regular	8121.2860	0.00	42095.0165	299	26	37	56.53	2313427	0	720671			Green	923 928 1287 1289 1782	0	7	Pass1	PepFrag1	None	1198.7055	AVFPSIVGRPR	AVFPSIVGRPR	28	11	12.48	17	9	9	5	1	2511.1150	7.3095	Identified	9706	6.9	b2y1y2y4y5y6y7y7°y9y9°y10	13.6621	1133	131.395222330407	91.3952223304068	0.0367	Green	64	1198.7077	1198.7077
1783	ACTB_CTEID	P83751	Actin_ cytoplasmic 1 OS=Ctenopharyngodon idella OX=7959 GN=actb PE=3 SV=1	Regular	8121.2860	0.00	42095.0165	299	26	37	56.53	2313427	0	720671			Green	923 928 1287 1289 1782	0	7	Pass1	PepFrag1	None	1198.7055	AVFPSIVGRPR	AVFPSIVGRPR	28	11	12.48	17	9	9	5	1	2511.1150	7.3095	Identified	9706	6.9	b2y1y2y4y5y6y7y7°y9y9°y10	13.6621	1133	131.395222330407	91.3952223304068	0.0367	Green	64	1198.7077	1198.7077
1783	ACTB_CTEID	P83751	Actin_ cytoplasmic 1 OS=Ctenopharyngodon idella OX=7959 GN=actb PE=3 SV=1	Regular	8121.2860	0.00	42095.0165	299	26	37	56.53	2313427	0	720671			Green	923 928 1287 1289 1782	0	7	Pass1	PepFrag1	None	1198.7055	AVFPSIVGRPR	AVFPSIVGRPR	28	11	12.48	17	9	9	5	1	2511.1150	7.3095	Identified	9706	6.9	b2y1y2y4y5y6y7y7°y9y9°y10	13.6621	1133	131.395222330407	91.3952223304068	0.0367	Green	64	1198.7077	1198.7077
1783	ACTB_CTEID	P83751	Actin_ cytoplasmic 1 OS=Ctenopharyngodon idella OX=7959 GN=actb PE=3 SV=1	Regular	8121.2860	0.00	42095.0165	299	26	37	56.53	2313427	0	720671			Green	923 928 1287 1289 1782	0	7	Pass1	PepFrag1	None	1198.7055	AVFPSIVGRPR	AVFPSIVGRPR	28	11	12.48	17	9	9	5	1	2511.1150	7.3095	Identified	9706	6.9	b2y1y2y4y5y6y7y7°y9y9°y10	13.6621	1133	131.395222330407	91.3952223304068	0.0367	Green	64	1198.7077	1198.7077
1783	ACTB_CTEID	P83751	Actin_ cytoplasmic 1 OS=Ctenopharyngodon idella OX=7959 GN=actb PE=3 SV=1	Regular	8121.2860	0.00	42095.0165	299	26	37	56.53	2313427	0	720671			Green	923 928 1287 1289 1782	0	7	Pass1	PepFrag1	None	1198.7055	AVFPSIVGRPR	AVFPSIVGRPR	28	11	12.48	17	9	9	5	1	2511.1150	7.3095	Identified	9706	6.9	b2y1y2y4y5y6y7y7°y9y9°y10	13.6621	1133	131.395222330407	91.3952223304068	0.0367	Green	64	1198.7077	1198.7077
1783	ACTB_CTEID	P83751	Actin_ cytoplasmic 1 OS=Ctenopharyngodon idella OX=7959 GN=actb PE=3 SV=1	Regular	8121.2860	0.00	42095.0165	299	26	37	56.53	2313427	0	720671			Green	923 928 1287 1289 1782	0	7	Pass1	PepFrag1	None	1198.7055	AVFPSIVGRPR	AVFPSIVGRPR	28	11	12.48	17	9	9	5	1	2511.1150	7.3095	Identified	9706	6.9	b2y1y2y4y5y6y7y7°y9y9°y10	13.6621	1133	131.395222330407	91.3952223304068	0.0367	Green	64	1198.7077	1198.7077
1783	ACTB_CTEID	P83751	Actin_ cytoplasmic 1 OS=Ctenopharyngodon idella OX=7959 GN=actb PE=3 SV=1	Regular	8121.2860	0.00	42095.0165	299	26	37	56.53	2313427	0	720671			Green	923 928 1287 1289 1782	0	7	Pass1	PepFrag1	None	1198.7055	AVFPSIVGRPR	AVFPSIVGRPR	28	11	12.48	17	9	9	5	1	2511.1150	7.3095	Identified	9706	6.9	b2y1y2y4y5y6y7y7°y9y9°y10	13.6621	1133	131.395222330407	91.3952223304068	0.0367	Green	64	1198.7077	1198.7077
1783	ACTB_CTEID	P83751	Actin_ cytoplasmic 1 OS=Ctenopharyngodon idella OX=7959 GN=actb PE=3 SV=1	Regular	8121.2860	0.00	42095.0165	299	26	37	56.53	2313427	0	720671			Green	923 928 1287 1289 1782	0	7	Pass1	PepFrag1	None	1198.7055	AVFPSIVGRPR	AVFPSIVGRPR	28	11	12.48	17	9	9	5	1	2511.1150	7.3095	Identified	9706	6.9	b2y1y2y4y5y6y7y7°y9y9°y10	13.6621	1133	131.395222330407	91.3952223304068	0.0367	Green	64	1198.7077	1198.7077
1783	ACTB_CTEID	P83751	Actin_ cytoplasmic 1 OS=Ctenopharyngodon idella OX=7959 GN=actb PE=3 SV=1	Regular	8121.2860	0.00	42095.0165	299	26	37	56.53	2313427	0	720671			Green	923 928 1287 1289 1782	0	7	Pass1	PepFrag1	None	1198.7055	AVFPSIVGRPR	AVFPSIVGRPR	28	11	12.48	17	9	9	5	1	2511.1150	7.3095	Identified	9706	6.9	b2y1y2y4y5y6y7y7°y9y9°y10	13.6621	1133	131.395222330407	91.3952223304068	0.0367	Green	64	1198.7077	1198.7077
1783	ACTB_CTEID	P83751	Actin_ cytoplasmic 1 OS=Ctenopharyngodon idella OX=7959 GN=actb PE=3 SV=1	Regular	8121.2860	0.00	42095.0165	299	26	37	56.53	2313427	0	720671			Green	923 928 1287 1289 1782	0	7	Pass1	PepFrag1	None	1198.7055	AVFPSIVGRPR	AVFPSIVGRPR	28	11	12.48	17	9	9	5	1	2511.1150	7.3095	Identified	9706	6.9	b2y1y2y4y5y6y7y7°y9y9°y10	13.6621	1133	131.395222330407	91.3952223304068	0.0367	Green	64	1198.7077	1198.7077
1783	ACTB_CTEID	P83751	Actin_ cytoplasmic 1 OS=Ctenopharyngodon idella OX=7959 GN=actb PE=3 SV=1	Regular	8121.2860	0.00	42095.0165	299	26	37	56.53	2313427	0	720671			Green	923 928 1287 1289 1782	0	7	Pass1	PepFrag1	None	1198.7055	AVFPSIVGRPR	AVFPSIVGRPR	28	11	12.48	17	9	9	5	1	2511.1150	7.3095	Identified	9706	6.9	b2y1y2y4y5y6y7y7°y9y9°y10	13.6621	1133	131.395222330407	91.3952223304068	0.0367	Green	64	1198.7077	1198.7077
1783	ACTB_CTEID	P83751	Actin_ cytoplasmic 1 OS=Ctenopharyngodon idella OX=7959 GN=actb PE=3 SV=1	Regular	8121.2860	0.00	42095.0165	299	26	37	56.53	2313427	0	720671			Green	1287 1289 1782	0	8	Pass1	PepFrag1	None	2215.0700	DLYANTVLSGGTTMYPGIADR	DLYANTVLSGGTTMYPGIADR	291	21	3.88	6	24	24	18	7	24162.2100	8.2928	Identified	39952	7.6	b2b3b4b5b6b6°b7b7*b7°b8b8*b8°b9b9°b12°b13*b14b14°b15b15*y3y5y6y7y8y9y10y11y12y13y14y15y17y18*y21	15.8248	2029	193.767528053907	153.767528053907	0.0255	Green	140	2215.0719	2215.0719
1783	ACTB_CTEID	P83751	Actin_ cytoplasmic 1 OS=Ctenopharyngodon idella OX=7959 GN=actb PE=3 SV=1	Regular	8121.2860	0.00	42095.0165	299	26	37	56.53	2313427	0	720671			Green	1287 1289 1782	0	8	Pass1	PepFrag1	None	2215.0700	DLYANTVLSGGTTMYPGIADR	DLYANTVLSGGTTMYPGIADR	291	21	3.88	6	24	24	18	7	24162.2100	8.2928	Identified	39952	7.6	b2b3b4b5b6b6°b7b7*b7°b8b8*b8°b9b9°b12°b13*b14b14°b15b15*y3y5y6y7y8y9y10y11y12y13y14y15y17y18*y21	15.8248	2029	193.767528053907	153.767528053907	0.0255	Green	140	2215.0719	2215.0719
1783	ACTB_CTEID	P83751	Actin_ cytoplasmic 1 OS=Ctenopharyngodon idella OX=7959 GN=actb PE=3 SV=1	Regular	8121.2860	0.00	42095.0165	299	26	37	56.53	2313427	0	720671			Green	1287 1289 1782	0	8	Pass1	PepFrag1	None	2215.0700	DLYANTVLSGGTTMYPGIADR	DLYANTVLSGGTTMYPGIADR	291	21	3.88	6	24	24	18	7	24162.2100	8.2928	Identified	39952	7.6	b2b3b4b5b6b6°b7b7*b7°b8b8*b8°b9b9°b12°b13*b14b14°b15b15*y3y5y6y7y8y9y10y11y12y13y14y15y17y18*y21	15.8248	2029	193.767528053907	153.767528053907	0.0255	Green	140	2215.0719	2215.0719
1783	ACTB_CTEID	P83751	Actin_ cytoplasmic 1 OS=Ctenopharyngodon idella OX=7959 GN=actb PE=3 SV=1	Regular	8121.2860	0.00	42095.0165	299	26	37	56.53	2313427	0	720671			Green	1287 1289 1782	0	8	Pass1	PepFrag1	None	2215.0700	DLYANTVLSGGTTMYPGIADR	DLYANTVLSGGTTMYPGIADR	291	21	3.88	6	24	24	18	7	24162.2100	8.2928	Identified	39952	7.6	b2b3b4b5b6b6°b7b7*b7°b8b8*b8°b9b9°b12°b13*b14b14°b15b15*y3y5y6y7y8y9y10y11y12y13y14y15y17y18*y21	15.8248	2029	193.767528053907	153.767528053907	0.0255	Green	140	2215.0719	2215.0719
1783	ACTB_CTEID	P83751	Actin_ cytoplasmic 1 OS=Ctenopharyngodon idella OX=7959 GN=actb PE=3 SV=1	Regular	8121.2860	0.00	42095.0165	299	26	37	56.53	2313427	0	720671			Green	1287 1289 1782	0	8	Pass1	PepFrag1	None	2215.0700	DLYANTVLSGGTTMYPGIADR	DLYANTVLSGGTTMYPGIADR	291	21	3.88	6	24	24	18	7	24162.2100	8.2928	Identified	39952	7.6	b2b3b4b5b6b6°b7b7*b7°b8b8*b8°b9b9°b12°b13*b14b14°b15b15*y3y5y6y7y8y9y10y11y12y13y14y15y17y18*y21	15.8248	2029	193.767528053907	153.767528053907	0.0255	Green	140	2215.0719	2215.0719
1783	ACTB_CTEID	P83751	Actin_ cytoplasmic 1 OS=Ctenopharyngodon idella OX=7959 GN=actb PE=3 SV=1	Regular	8121.2860	0.00	42095.0165	299	26	37	56.53	2313427	0	720671			Green	1287 1289 1782	0	8	Pass1	PepFrag1	None	2215.0700	DLYANTVLSGGTTMYPGIADR	DLYANTVLSGGTTMYPGIADR	291	21	3.88	6	24	24	18	7	24162.2100	8.2928	Identified	39952	7.6	b2b3b4b5b6b6°b7b7*b7°b8b8*b8°b9b9°b12°b13*b14b14°b15b15*y3y5y6y7y8y9y10y11y12y13y14y15y17y18*y21	15.8248	2029	193.767528053907	153.767528053907	0.0255	Green	140	2215.0719	2215.0719
1783	ACTB_CTEID	P83751	Actin_ cytoplasmic 1 OS=Ctenopharyngodon idella OX=7959 GN=actb PE=3 SV=1	Regular	8121.2860	0.00	42095.0165	299	26	37	56.53	2313427	0	720671			Green	1287 1289 1782	0	8	Pass1	PepFrag1	None	2215.0700	DLYANTVLSGGTTMYPGIADR	DLYANTVLSGGTTMYPGIADR	291	21	3.88	6	24	24	18	7	24162.2100	8.2928	Identified	39952	7.6	b2b3b4b5b6b6°b7b7*b7°b8b8*b8°b9b9°b12°b13*b14b14°b15b15*y3y5y6y7y8y9y10y11y12y13y14y15y17y18*y21	15.8248	2029	193.767528053907	153.767528053907	0.0255	Green	140	2215.0719	2215.0719
1783	ACTB_CTEID	P83751	Actin_ cytoplasmic 1 OS=Ctenopharyngodon idella OX=7959 GN=actb PE=3 SV=1	Regular	8121.2860	0.00	42095.0165	299	26	37	56.53	2313427	0	720671			Green	1287 1289 1782	0	8	Pass1	PepFrag1	None	2215.0700	DLYANTVLSGGTTMYPGIADR	DLYANTVLSGGTTMYPGIADR	291	21	3.88	6	24	24	18	7	24162.2100	8.2928	Identified	39952	7.6	b2b3b4b5b6b6°b7b7*b7°b8b8*b8°b9b9°b12°b13*b14b14°b15b15*y3y5y6y7y8y9y10y11y12y13y14y15y17y18*y21	15.8248	2029	193.767528053907	153.767528053907	0.0255	Green	140	2215.0719	2215.0719
1783	ACTB_CTEID	P83751	Actin_ cytoplasmic 1 OS=Ctenopharyngodon idella OX=7959 GN=actb PE=3 SV=1	Regular	8121.2860	0.00	42095.0165	299	26	37	56.53	2313427	0	720671			Green	1287 1289 1782	0	8	Pass1	PepFrag1	None	2215.0700	DLYANTVLSGGTTMYPGIADR	DLYANTVLSGGTTMYPGIADR	291	21	3.88	6	24	24	18	7	24162.2100	8.2928	Identified	39952	7.6	b2b3b4b5b6b6°b7b7*b7°b8b8*b8°b9b9°b12°b13*b14b14°b15b15*y3y5y6y7y8y9y10y11y12y13y14y15y17y18*y21	15.8248	2029	193.767528053907	153.767528053907	0.0255	Green	140	2215.0719	2215.0719
1783	ACTB_CTEID	P83751	Actin_ cytoplasmic 1 OS=Ctenopharyngodon idella OX=7959 GN=actb PE=3 SV=1	Regular	8121.2860	0.00	42095.0165	299	26	37	56.53	2313427	0	720671			Green	1287 1289 1782	0	8	Pass1	PepFrag1	None	2215.0700	DLYANTVLSGGTTMYPGIADR	DLYANTVLSGGTTMYPGIADR	291	21	3.88	6	24	24	18	7	24162.2100	8.2928	Identified	39952	7.6	b2b3b4b5b6b6°b7b7*b7°b8b8*b8°b9b9°b12°b13*b14b14°b15b15*y3y5y6y7y8y9y10y11y12y13y14y15y17y18*y21	15.8248	2029	193.767528053907	153.767528053907	0.0255	Green	140	2215.0719	2215.0719
1783	ACTB_CTEID	P83751	Actin_ cytoplasmic 1 OS=Ctenopharyngodon idella OX=7959 GN=actb PE=3 SV=1	Regular	8121.2860	0.00	42095.0165	299	26	37	56.53	2313427	0	720671			Green	1287 1289 1782	0	8	Pass1	PepFrag1	None	2215.0700	DLYANTVLSGGTTMYPGIADR	DLYANTVLSGGTTMYPGIADR	291	21	3.88	6	24	24	18	7	24162.2100	8.2928	Identified	39952	7.6	b2b3b4b5b6b6°b7b7*b7°b8b8*b8°b9b9°b12°b13*b14b14°b15b15*y3y5y6y7y8y9y10y11y12y13y14y15y17y18*y21	15.8248	2029	193.767528053907	153.767528053907	0.0255	Green	140	2215.0719	2215.0719
1783	ACTB_CTEID	P83751	Actin_ cytoplasmic 1 OS=Ctenopharyngodon idella OX=7959 GN=actb PE=3 SV=1	Regular	8121.2860	0.00	42095.0165	299	26	37	56.53	2313427	0	720671			Green	1287 1289 1782	0	8	Pass1	PepFrag1	None	2215.0700	DLYANTVLSGGTTMYPGIADR	DLYANTVLSGGTTMYPGIADR	291	21	3.88	6	24	24	18	7	24162.2100	8.2928	Identified	39952	7.6	b2b3b4b5b6b6°b7b7*b7°b8b8*b8°b9b9°b12°b13*b14b14°b15b15*y3y5y6y7y8y9y10y11y12y13y14y15y17y18*y21	15.8248	2029	193.767528053907	153.767528053907	0.0255	Green	140	2215.0719	2215.0719
1783	ACTB_CTEID	P83751	Actin_ cytoplasmic 1 OS=Ctenopharyngodon idella OX=7959 GN=actb PE=3 SV=1	Regular	8121.2860	0.00	42095.0165	299	26	37	56.53	2313427	0	720671			Green	1287 1289 1782	0	8	Pass1	PepFrag1	None	2215.0700	DLYANTVLSGGTTMYPGIADR	DLYANTVLSGGTTMYPGIADR	291	21	3.88	6	24	24	18	7	24162.2100	8.2928	Identified	39952	7.6	b2b3b4b5b6b6°b7b7*b7°b8b8*b8°b9b9°b12°b13*b14b14°b15b15*y3y5y6y7y8y9y10y11y12y13y14y15y17y18*y21	15.8248	2029	193.767528053907	153.767528053907	0.0255	Green	140	2215.0719	2215.0719
1783	ACTB_CTEID	P83751	Actin_ cytoplasmic 1 OS=Ctenopharyngodon idella OX=7959 GN=actb PE=3 SV=1	Regular	8121.2860	0.00	42095.0165	299	26	37	56.53	2313427	0	720671			Green	1287 1289 1782	0	8	Pass1	PepFrag1	None	2215.0700	DLYANTVLSGGTTMYPGIADR	DLYANTVLSGGTTMYPGIADR	291	21	3.88	6	24	24	18	7	24162.2100	8.2928	Identified	39952	7.6	b2b3b4b5b6b6°b7b7*b7°b8b8*b8°b9b9°b12°b13*b14b14°b15b15*y3y5y6y7y8y9y10y11y12y13y14y15y17y18*y21	15.8248	2029	193.767528053907	153.767528053907	0.0255	Green	140	2215.0719	2215.0719
1783	ACTB_CTEID	P83751	Actin_ cytoplasmic 1 OS=Ctenopharyngodon idella OX=7959 GN=actb PE=3 SV=1	Regular	8121.2860	0.00	42095.0165	299	26	37	56.53	2313427	0	720671			Green	1287 1289 1782	0	8	Pass1	PepFrag1	None	2215.0700	DLYANTVLSGGTTMYPGIADR	DLYANTVLSGGTTMYPGIADR	291	21	3.88	6	24	24	18	7	24162.2100	8.2928	Identified	39952	7.6	b2b3b4b5b6b6°b7b7*b7°b8b8*b8°b9b9°b12°b13*b14b14°b15b15*y3y5y6y7y8y9y10y11y12y13y14y15y17y18*y21	15.8248	2029	193.767528053907	153.767528053907	0.0255	Green	140	2215.0719	2215.0719
1783	ACTB_CTEID	P83751	Actin_ cytoplasmic 1 OS=Ctenopharyngodon idella OX=7959 GN=actb PE=3 SV=1	Regular	8121.2860	0.00	42095.0165	299	26	37	56.53	2313427	0	720671			Green	1287 1289 1782	0	8	Pass1	PepFrag1	None	2215.0700	DLYANTVLSGGTTMYPGIADR	DLYANTVLSGGTTMYPGIADR	291	21	3.88	6	24	24	18	7	24162.2100	8.2928	Identified	39952	7.6	b2b3b4b5b6b6°b7b7*b7°b8b8*b8°b9b9°b12°b13*b14b14°b15b15*y3y5y6y7y8y9y10y11y12y13y14y15y17y18*y21	15.8248	2029	193.767528053907	153.767528053907	0.0255	Green	140	2215.0719	2215.0719
1783	ACTB_CTEID	P83751	Actin_ cytoplasmic 1 OS=Ctenopharyngodon idella OX=7959 GN=actb PE=3 SV=1	Regular	8121.2860	0.00	42095.0165	299	26	37	56.53	2313427	0	720671			Green	1287 1289 1782	0	8	Pass1	PepFrag1	None	2215.0700	DLYANTVLSGGTTMYPGIADR	DLYANTVLSGGTTMYPGIADR	291	21	3.88	6	24	24	18	7	24162.2100	8.2928	Identified	39952	7.6	b2b3b4b5b6b6°b7b7*b7°b8b8*b8°b9b9°b12°b13*b14b14°b15b15*y3y5y6y7y8y9y10y11y12y13y14y15y17y18*y21	15.8248	2029	193.767528053907	153.767528053907	0.0255	Green	140	2215.0719	2215.0719
1783	ACTB_CTEID	P83751	Actin_ cytoplasmic 1 OS=Ctenopharyngodon idella OX=7959 GN=actb PE=3 SV=1	Regular	8121.2860	0.00	42095.0165	299	26	37	56.53	2313427	0	720671			Green	1287 1289 1782	0	8	Pass1	PepFrag1	None	2215.0700	DLYANTVLSGGTTMYPGIADR	DLYANTVLSGGTTMYPGIADR	291	21	3.88	6	24	24	18	7	24162.2100	8.2928	Identified	39952	7.6	b2b3b4b5b6b6°b7b7*b7°b8b8*b8°b9b9°b12°b13*b14b14°b15b15*y3y5y6y7y8y9y10y11y12y13y14y15y17y18*y21	15.8248	2029	193.767528053907	153.767528053907	0.0255	Green	140	2215.0719	2215.0719
1783	ACTB_CTEID	P83751	Actin_ cytoplasmic 1 OS=Ctenopharyngodon idella OX=7959 GN=actb PE=3 SV=1	Regular	8121.2860	0.00	42095.0165	299	26	37	56.53	2313427	0	720671			Green	1287 1289 1782	0	8	Pass1	PepFrag1	None	2215.0700	DLYANTVLSGGTTMYPGIADR	DLYANTVLSGGTTMYPGIADR	291	21	3.88	6	24	24	18	7	24162.2100	8.2928	Identified	39952	7.6	b2b3b4b5b6b6°b7b7*b7°b8b8*b8°b9b9°b12°b13*b14b14°b15b15*y3y5y6y7y8y9y10y11y12y13y14y15y17y18*y21	15.8248	2029	193.767528053907	153.767528053907	0.0255	Green	140	2215.0719	2215.0719
1783	ACTB_CTEID	P83751	Actin_ cytoplasmic 1 OS=Ctenopharyngodon idella OX=7959 GN=actb PE=3 SV=1	Regular	8121.2860	0.00	42095.0165	299	26	37	56.53	2313427	0	720671			Green	1287 1289 1782	0	8	Pass1	PepFrag1	None	2215.0700	DLYANTVLSGGTTMYPGIADR	DLYANTVLSGGTTMYPGIADR	291	21	3.88	6	24	24	18	7	24162.2100	8.2928	Identified	39952	7.6	b2b3b4b5b6b6°b7b7*b7°b8b8*b8°b9b9°b12°b13*b14b14°b15b15*y3y5y6y7y8y9y10y11y12y13y14y15y17y18*y21	15.8248	2029	193.767528053907	153.767528053907	0.0255	Green	140	2215.0719	2215.0719
1783	ACTB_CTEID	P83751	Actin_ cytoplasmic 1 OS=Ctenopharyngodon idella OX=7959 GN=actb PE=3 SV=1	Regular	8121.2860	0.00	42095.0165	299	26	37	56.53	2313427	0	720671			Green	1287 1289 1782	0	8	Pass1	PepFrag1	None	2215.0700	DLYANTVLSGGTTMYPGIADR	DLYANTVLSGGTTMYPGIADR	291	21	3.88	6	24	24	18	7	24162.2100	8.2928	Identified	39952	7.6	b2b3b4b5b6b6°b7b7*b7°b8b8*b8°b9b9°b12°b13*b14b14°b15b15*y3y5y6y7y8y9y10y11y12y13y14y15y17y18*y21	15.8248	2029	193.767528053907	153.767528053907	0.0255	Green	140	2215.0719	2215.0719
1783	ACTB_CTEID	P83751	Actin_ cytoplasmic 1 OS=Ctenopharyngodon idella OX=7959 GN=actb PE=3 SV=1	Regular	8121.2860	0.00	42095.0165	299	26	37	56.53	2313427	0	720671			Green	1287 1289 1782	0	8	Pass1	PepFrag1	None	2215.0700	DLYANTVLSGGTTMYPGIADR	DLYANTVLSGGTTMYPGIADR	291	21	3.88	6	24	24	18	7	24162.2100	8.2928	Identified	39952	7.6	b2b3b4b5b6b6°b7b7*b7°b8b8*b8°b9b9°b12°b13*b14b14°b15b15*y3y5y6y7y8y9y10y11y12y13y14y15y17y18*y21	15.8248	2029	193.767528053907	153.767528053907	0.0255	Green	140	2215.0719	2215.0719
1783	ACTB_CTEID	P83751	Actin_ cytoplasmic 1 OS=Ctenopharyngodon idella OX=7959 GN=actb PE=3 SV=1	Regular	8121.2860	0.00	42095.0165	299	26	37	56.53	2313427	0	720671			Green	1287 1289 1782	0	8	Pass1	PepFrag1	None	2215.0700	DLYANTVLSGGTTMYPGIADR	DLYANTVLSGGTTMYPGIADR	291	21	3.88	6	24	24	18	7	24162.2100	8.2928	Identified	39952	7.6	b2b3b4b5b6b6°b7b7*b7°b8b8*b8°b9b9°b12°b13*b14b14°b15b15*y3y5y6y7y8y9y10y11y12y13y14y15y17y18*y21	15.8248	2029	193.767528053907	153.767528053907	0.0255	Green	140	2215.0719	2215.0719
1783	ACTB_CTEID	P83751	Actin_ cytoplasmic 1 OS=Ctenopharyngodon idella OX=7959 GN=actb PE=3 SV=1	Regular	8121.2860	0.00	42095.0165	299	26	37	56.53	2313427	0	720671			Green	1287 1289 1782	0	8	Pass1	PepFrag1	None	2215.0700	DLYANTVLSGGTTMYPGIADR	DLYANTVLSGGTTMYPGIADR	291	21	3.88	6	24	24	18	7	24162.2100	8.2928	Identified	39952	7.6	b2b3b4b5b6b6°b7b7*b7°b8b8*b8°b9b9°b12°b13*b14b14°b15b15*y3y5y6y7y8y9y10y11y12y13y14y15y17y18*y21	15.8248	2029	193.767528053907	153.767528053907	0.0255	Green	140	2215.0719	2215.0719
1783	ACTB_CTEID	P83751	Actin_ cytoplasmic 1 OS=Ctenopharyngodon idella OX=7959 GN=actb PE=3 SV=1	Regular	8121.2860	0.00	42095.0165	299	26	37	56.53	2313427	0	720671			Green	1287 1289 1782	0	8	Pass1	PepFrag1	None	2215.0700	DLYANTVLSGGTTMYPGIADR	DLYANTVLSGGTTMYPGIADR	291	21	3.88	6	24	24	18	7	24162.2100	8.2928	Identified	39952	7.6	b2b3b4b5b6b6°b7b7*b7°b8b8*b8°b9b9°b12°b13*b14b14°b15b15*y3y5y6y7y8y9y10y11y12y13y14y15y17y18*y21	15.8248	2029	193.767528053907	153.767528053907	0.0255	Green	140	2215.0719	2215.0719
1783	ACTB_CTEID	P83751	Actin_ cytoplasmic 1 OS=Ctenopharyngodon idella OX=7959 GN=actb PE=3 SV=1	Regular	8121.2860	0.00	42095.0165	299	26	37	56.53	2313427	0	720671			Green	1287 1289 1782	0	8	Pass1	PepFrag1	None	2215.0700	DLYANTVLSGGTTMYPGIADR	DLYANTVLSGGTTMYPGIADR	291	21	3.88	6	24	24	18	7	24162.2100	8.2928	Identified	39952	7.6	b2b3b4b5b6b6°b7b7*b7°b8b8*b8°b9b9°b12°b13*b14b14°b15b15*y3y5y6y7y8y9y10y11y12y13y14y15y17y18*y21	15.8248	2029	193.767528053907	153.767528053907	0.0255	Green	140	2215.0719	2215.0719
1783	ACTB_CTEID	P83751	Actin_ cytoplasmic 1 OS=Ctenopharyngodon idella OX=7959 GN=actb PE=3 SV=1	Regular	8121.2860	0.00	42095.0165	299	26	37	56.53	2313427	0	720671			Green	1287 1289 1782	0	8	Pass1	PepFrag1	None	2215.0700	DLYANTVLSGGTTMYPGIADR	DLYANTVLSGGTTMYPGIADR	291	21	3.88	6	24	24	18	7	24162.2100	8.2928	Identified	39952	7.6	b2b3b4b5b6b6°b7b7*b7°b8b8*b8°b9b9°b12°b13*b14b14°b15b15*y3y5y6y7y8y9y10y11y12y13y14y15y17y18*y21	15.8248	2029	193.767528053907	153.767528053907	0.0255	Green	140	2215.0719	2215.0719
1783	ACTB_CTEID	P83751	Actin_ cytoplasmic 1 OS=Ctenopharyngodon idella OX=7959 GN=actb PE=3 SV=1	Regular	8121.2860	0.00	42095.0165	299	26	37	56.53	2313427	0	720671			Green	1287 1289 1782	0	8	Pass1	PepFrag1	None	2215.0700	DLYANTVLSGGTTMYPGIADR	DLYANTVLSGGTTMYPGIADR	291	21	3.88	6	24	24	18	7	24162.2100	8.2928	Identified	39952	7.6	b2b3b4b5b6b6°b7b7*b7°b8b8*b8°b9b9°b12°b13*b14b14°b15b15*y3y5y6y7y8y9y10y11y12y13y14y15y17y18*y21	15.8248	2029	193.767528053907	153.767528053907	0.0255	Green	140	2215.0719	2215.0719
1783	ACTB_CTEID	P83751	Actin_ cytoplasmic 1 OS=Ctenopharyngodon idella OX=7959 GN=actb PE=3 SV=1	Regular	8121.2860	0.00	42095.0165	299	26	37	56.53	2313427	0	720671			Green	1287 1289 1782	0	8	Pass1	PepFrag1	None	2215.0700	DLYANTVLSGGTTMYPGIADR	DLYANTVLSGGTTMYPGIADR	291	21	3.88	6	24	24	18	7	24162.2100	8.2928	Identified	39952	7.6	b2b3b4b5b6b6°b7b7*b7°b8b8*b8°b9b9°b12°b13*b14b14°b15b15*y3y5y6y7y8y9y10y11y12y13y14y15y17y18*y21	15.8248	2029	193.767528053907	153.767528053907	0.0255	Green	140	2215.0719	2215.0719
1783	ACTB_CTEID	P83751	Actin_ cytoplasmic 1 OS=Ctenopharyngodon idella OX=7959 GN=actb PE=3 SV=1	Regular	8121.2860	0.00	42095.0165	299	26	37	56.53	2313427	0	720671			Green	1287 1289 1782	0	8	Pass1	PepFrag1	None	2215.0700	DLYANTVLSGGTTMYPGIADR	DLYANTVLSGGTTMYPGIADR	291	21	3.88	6	24	24	18	7	24162.2100	8.2928	Identified	39952	7.6	b2b3b4b5b6b6°b7b7*b7°b8b8*b8°b9b9°b12°b13*b14b14°b15b15*y3y5y6y7y8y9y10y11y12y13y14y15y17y18*y21	15.8248	2029	193.767528053907	153.767528053907	0.0255	Green	140	2215.0719	2215.0719
1783	ACTB_CTEID	P83751	Actin_ cytoplasmic 1 OS=Ctenopharyngodon idella OX=7959 GN=actb PE=3 SV=1	Regular	8121.2860	0.00	42095.0165	299	26	37	56.53	2313427	0	720671			Green	1287 1289 1782	0	8	Pass1	PepFrag1	None	2215.0700	DLYANTVLSGGTTMYPGIADR	DLYANTVLSGGTTMYPGIADR	291	21	3.88	6	24	24	18	7	24162.2100	8.2928	Identified	39952	7.6	b2b3b4b5b6b6°b7b7*b7°b8b8*b8°b9b9°b12°b13*b14b14°b15b15*y3y5y6y7y8y9y10y11y12y13y14y15y17y18*y21	15.8248	2029	193.767528053907	153.767528053907	0.0255	Green	140	2215.0719	2215.0719
1783	ACTB_CTEID	P83751	Actin_ cytoplasmic 1 OS=Ctenopharyngodon idella OX=7959 GN=actb PE=3 SV=1	Regular	8121.2860	0.00	42095.0165	299	26	37	56.53	2313427	0	720671			Green	1287 1289 1782	0	8	Pass1	PepFrag1	None	2215.0700	DLYANTVLSGGTTMYPGIADR	DLYANTVLSGGTTMYPGIADR	291	21	3.88	6	24	24	18	7	24162.2100	8.2928	Identified	39952	7.6	b2b3b4b5b6b6°b7b7*b7°b8b8*b8°b9b9°b12°b13*b14b14°b15b15*y3y5y6y7y8y9y10y11y12y13y14y15y17y18*y21	15.8248	2029	193.767528053907	153.767528053907	0.0255	Green	140	2215.0719	2215.0719
1783	ACTB_CTEID	P83751	Actin_ cytoplasmic 1 OS=Ctenopharyngodon idella OX=7959 GN=actb PE=3 SV=1	Regular	8121.2860	0.00	42095.0165	299	26	37	56.53	2313427	0	720671			Green	1287 1289 1782	0	8	Pass1	PepFrag1	None	2215.0700	DLYANTVLSGGTTMYPGIADR	DLYANTVLSGGTTMYPGIADR	291	21	3.88	6	24	24	18	7	24162.2100	8.2928	Identified	39952	7.6	b2b3b4b5b6b6°b7b7*b7°b8b8*b8°b9b9°b12°b13*b14b14°b15b15*y3y5y6y7y8y9y10y11y12y13y14y15y17y18*y21	15.8248	2029	193.767528053907	153.767528053907	0.0255	Green	140	2215.0719	2215.0719
1783	ACTB_CTEID	P83751	Actin_ cytoplasmic 1 OS=Ctenopharyngodon idella OX=7959 GN=actb PE=3 SV=1	Regular	8121.2860	0.00	42095.0165	299	26	37	56.53	2313427	0	720671			Green	1287 1289 1782	0	8	Pass1	PepFrag1	None	2215.0700	DLYANTVLSGGTTMYPGIADR	DLYANTVLSGGTTMYPGIADR	291	21	3.88	6	24	24	18	7	24162.2100	8.2928	Identified	39952	7.6	b2b3b4b5b6b6°b7b7*b7°b8b8*b8°b9b9°b12°b13*b14b14°b15b15*y3y5y6y7y8y9y10y11y12y13y14y15y17y18*y21	15.8248	2029	193.767528053907	153.767528053907	0.0255	Green	140	2215.0719	2215.0719
1783	ACTB_CTEID	P83751	Actin_ cytoplasmic 1 OS=Ctenopharyngodon idella OX=7959 GN=actb PE=3 SV=1	Regular	8121.2860	0.00	42095.0165	299	26	37	56.53	2313427	0	720671			Green	1287 1289 1782	0	8	Pass1	PepFrag1	None	2215.0700	DLYANTVLSGGTTMYPGIADR	DLYANTVLSGGTTMYPGIADR	291	21	3.88	6	24	24	18	7	24162.2100	8.2928	Identified	39952	7.6	b2b3b4b5b6b6°b7b7*b7°b8b8*b8°b9b9°b12°b13*b14b14°b15b15*y3y5y6y7y8y9y10y11y12y13y14y15y17y18*y21	15.8248	2029	193.767528053907	153.767528053907	0.0255	Green	140	2215.0719	2215.0719
1783	ACTB_CTEID	P83751	Actin_ cytoplasmic 1 OS=Ctenopharyngodon idella OX=7959 GN=actb PE=3 SV=1	Regular	8121.2860	0.00	42095.0165	299	26	37	56.53	2313427	0	720671			Green	923 928 1287 1289 1782	0	9	Pass1	PepFrag1	None	1198.5222	DSYVGDEAQSK	DSYVGDEAQSK	50	11	3.69	13	11	11	8	2	8362.0750	7.8319		19727	5.8	b3b3°b4b4°y1y2y3y3*y3°y4y5y6y7y7*y7°y8y11	11.3065	1047	124.659129148931	84.6591291489308	0.0227	Green	8	1198.5242	1198.5242
1783	ACTB_CTEID	P83751	Actin_ cytoplasmic 1 OS=Ctenopharyngodon idella OX=7959 GN=actb PE=3 SV=1	Regular	8121.2860	0.00	42095.0165	299	26	37	56.53	2313427	0	720671			Green	923 928 1287 1289 1782	0	9	Pass1	PepFrag1	None	1198.5222	DSYVGDEAQSK	DSYVGDEAQSK	50	11	3.69	13	11	11	8	2	8362.0750	7.8319		19727	5.8	b3b3°b4b4°y1y2y3y3*y3°y4y5y6y7y7*y7°y8y11	11.3065	1047	124.659129148931	84.6591291489308	0.0227	Green	8	1198.5242	1198.5242
1783	ACTB_CTEID	P83751	Actin_ cytoplasmic 1 OS=Ctenopharyngodon idella OX=7959 GN=actb PE=3 SV=1	Regular	8121.2860	0.00	42095.0165	299	26	37	56.53	2313427	0	720671			Green	923 928 1287 1289 1782	0	9	Pass1	PepFrag1	None	1198.5222	DSYVGDEAQSK	DSYVGDEAQSK	50	11	3.69	13	11	11	8	2	8362.0750	7.8319		19727	5.8	b3b3°b4b4°y1y2y3y3*y3°y4y5y6y7y7*y7°y8y11	11.3065	1047	124.659129148931	84.6591291489308	0.0227	Green	8	1198.5242	1198.5242
1783	ACTB_CTEID	P83751	Actin_ cytoplasmic 1 OS=Ctenopharyngodon idella OX=7959 GN=actb PE=3 SV=1	Regular	8121.2860	0.00	42095.0165	299	26	37	56.53	2313427	0	720671			Green	923 928 1287 1289 1782	0	9	Pass1	PepFrag1	None	1198.5222	DSYVGDEAQSK	DSYVGDEAQSK	50	11	3.69	13	11	11	8	2	8362.0750	7.8319		19727	5.8	b3b3°b4b4°y1y2y3y3*y3°y4y5y6y7y7*y7°y8y11	11.3065	1047	124.659129148931	84.6591291489308	0.0227	Green	8	1198.5242	1198.5242
1783	ACTB_CTEID	P83751	Actin_ cytoplasmic 1 OS=Ctenopharyngodon idella OX=7959 GN=actb PE=3 SV=1	Regular	8121.2860	0.00	42095.0165	299	26	37	56.53	2313427	0	720671			Green	923 928 1287 1289 1782	0	9	Pass1	PepFrag1	None	1198.5222	DSYVGDEAQSK	DSYVGDEAQSK	50	11	3.69	13	11	11	8	2	8362.0750	7.8319		19727	5.8	b3b3°b4b4°y1y2y3y3*y3°y4y5y6y7y7*y7°y8y11	11.3065	1047	124.659129148931	84.6591291489308	0.0227	Green	8	1198.5242	1198.5242
1783	ACTB_CTEID	P83751	Actin_ cytoplasmic 1 OS=Ctenopharyngodon idella OX=7959 GN=actb PE=3 SV=1	Regular	8121.2860	0.00	42095.0165	299	26	37	56.53	2313427	0	720671			Green	923 928 1287 1289 1782	0	9	Pass1	PepFrag1	None	1198.5222	DSYVGDEAQSK	DSYVGDEAQSK	50	11	3.69	13	11	11	8	2	8362.0750	7.8319		19727	5.8	b3b3°b4b4°y1y2y3y3*y3°y4y5y6y7y7*y7°y8y11	11.3065	1047	124.659129148931	84.6591291489308	0.0227	Green	8	1198.5242	1198.5242
1783	ACTB_CTEID	P83751	Actin_ cytoplasmic 1 OS=Ctenopharyngodon idella OX=7959 GN=actb PE=3 SV=1	Regular	8121.2860	0.00	42095.0165	299	26	37	56.53	2313427	0	720671			Green	923 928 1287 1289 1782	0	9	Pass1	PepFrag1	None	1198.5222	DSYVGDEAQSK	DSYVGDEAQSK	50	11	3.69	13	11	11	8	2	8362.0750	7.8319		19727	5.8	b3b3°b4b4°y1y2y3y3*y3°y4y5y6y7y7*y7°y8y11	11.3065	1047	124.659129148931	84.6591291489308	0.0227	Green	8	1198.5242	1198.5242
1783	ACTB_CTEID	P83751	Actin_ cytoplasmic 1 OS=Ctenopharyngodon idella OX=7959 GN=actb PE=3 SV=1	Regular	8121.2860	0.00	42095.0165	299	26	37	56.53	2313427	0	720671			Green	923 928 1287 1289 1782	0	9	Pass1	PepFrag1	None	1198.5222	DSYVGDEAQSK	DSYVGDEAQSK	50	11	3.69	13	11	11	8	2	8362.0750	7.8319		19727	5.8	b3b3°b4b4°y1y2y3y3*y3°y4y5y6y7y7*y7°y8y11	11.3065	1047	124.659129148931	84.6591291489308	0.0227	Green	8	1198.5242	1198.5242
1783	ACTB_CTEID	P83751	Actin_ cytoplasmic 1 OS=Ctenopharyngodon idella OX=7959 GN=actb PE=3 SV=1	Regular	8121.2860	0.00	42095.0165	299	26	37	56.53	2313427	0	720671			Green	923 928 1287 1289 1782	0	9	Pass1	PepFrag1	None	1198.5222	DSYVGDEAQSK	DSYVGDEAQSK	50	11	3.69	13	11	11	8	2	8362.0750	7.8319		19727	5.8	b3b3°b4b4°y1y2y3y3*y3°y4y5y6y7y7*y7°y8y11	11.3065	1047	124.659129148931	84.6591291489308	0.0227	Green	8	1198.5242	1198.5242
1783	ACTB_CTEID	P83751	Actin_ cytoplasmic 1 OS=Ctenopharyngodon idella OX=7959 GN=actb PE=3 SV=1	Regular	8121.2860	0.00	42095.0165	299	26	37	56.53	2313427	0	720671			Green	923 928 1287 1289 1782	0	9	Pass1	PepFrag1	None	1198.5222	DSYVGDEAQSK	DSYVGDEAQSK	50	11	3.69	13	11	11	8	2	8362.0750	7.8319		19727	5.8	b3b3°b4b4°y1y2y3y3*y3°y4y5y6y7y7*y7°y8y11	11.3065	1047	124.659129148931	84.6591291489308	0.0227	Green	8	1198.5242	1198.5242
1783	ACTB_CTEID	P83751	Actin_ cytoplasmic 1 OS=Ctenopharyngodon idella OX=7959 GN=actb PE=3 SV=1	Regular	8121.2860	0.00	42095.0165	299	26	37	56.53	2313427	0	720671			Green	923 928 1287 1289 1782	0	9	Pass1	PepFrag1	None	1198.5222	DSYVGDEAQSK	DSYVGDEAQSK	50	11	3.69	13	11	11	8	2	8362.0750	7.8319		19727	5.8	b3b3°b4b4°y1y2y3y3*y3°y4y5y6y7y7*y7°y8y11	11.3065	1047	124.659129148931	84.6591291489308	0.0227	Green	8	1198.5242	1198.5242
1783	ACTB_CTEID	P83751	Actin_ cytoplasmic 1 OS=Ctenopharyngodon idella OX=7959 GN=actb PE=3 SV=1	Regular	8121.2860	0.00	42095.0165	299	26	37	56.53	2313427	0	720671			Green	923 928 1287 1289 1782	0	9	Pass1	PepFrag1	None	1198.5222	DSYVGDEAQSK	DSYVGDEAQSK	50	11	3.69	13	11	11	8	2	8362.0750	7.8319		19727	5.8	b3b3°b4b4°y1y2y3y3*y3°y4y5y6y7y7*y7°y8y11	11.3065	1047	124.659129148931	84.6591291489308	0.0227	Green	8	1198.5242	1198.5242
1783	ACTB_CTEID	P83751	Actin_ cytoplasmic 1 OS=Ctenopharyngodon idella OX=7959 GN=actb PE=3 SV=1	Regular	8121.2860	0.00	42095.0165	299	26	37	56.53	2313427	0	720671			Green	923 928 1287 1289 1782	0	9	Pass1	PepFrag1	None	1198.5222	DSYVGDEAQSK	DSYVGDEAQSK	50	11	3.69	13	11	11	8	2	8362.0750	7.8319		19727	5.8	b3b3°b4b4°y1y2y3y3*y3°y4y5y6y7y7*y7°y8y11	11.3065	1047	124.659129148931	84.6591291489308	0.0227	Green	8	1198.5242	1198.5242
1783	ACTB_CTEID	P83751	Actin_ cytoplasmic 1 OS=Ctenopharyngodon idella OX=7959 GN=actb PE=3 SV=1	Regular	8121.2860	0.00	42095.0165	299	26	37	56.53	2313427	0	720671			Green	923 928 1287 1289 1782	0	9	Pass1	PepFrag1	None	1198.5222	DSYVGDEAQSK	DSYVGDEAQSK	50	11	3.69	13	11	11	8	2	8362.0750	7.8319		19727	5.8	b3b3°b4b4°y1y2y3y3*y3°y4y5y6y7y7*y7°y8y11	11.3065	1047	124.659129148931	84.6591291489308	0.0227	Green	8	1198.5242	1198.5242
1783	ACTB_CTEID	P83751	Actin_ cytoplasmic 1 OS=Ctenopharyngodon idella OX=7959 GN=actb PE=3 SV=1	Regular	8121.2860	0.00	42095.0165	299	26	37	56.53	2313427	0	720671			Green	923 928 1287 1289 1782	0	9	Pass1	PepFrag1	None	1198.5222	DSYVGDEAQSK	DSYVGDEAQSK	50	11	3.69	13	11	11	8	2	8362.0750	7.8319		19727	5.8	b3b3°b4b4°y1y2y3y3*y3°y4y5y6y7y7*y7°y8y11	11.3065	1047	124.659129148931	84.6591291489308	0.0227	Green	8	1198.5242	1198.5242
1783	ACTB_CTEID	P83751	Actin_ cytoplasmic 1 OS=Ctenopharyngodon idella OX=7959 GN=actb PE=3 SV=1	Regular	8121.2860	0.00	42095.0165	299	26	37	56.53	2313427	0	720671			Green	923 928 1287 1289 1782	0	9	Pass1	PepFrag1	None	1198.5222	DSYVGDEAQSK	DSYVGDEAQSK	50	11	3.69	13	11	11	8	2	8362.0750	7.8319		19727	5.8	b3b3°b4b4°y1y2y3y3*y3°y4y5y6y7y7*y7°y8y11	11.3065	1047	124.659129148931	84.6591291489308	0.0227	Green	8	1198.5242	1198.5242
1783	ACTB_CTEID	P83751	Actin_ cytoplasmic 1 OS=Ctenopharyngodon idella OX=7959 GN=actb PE=3 SV=1	Regular	8121.2860	0.00	42095.0165	299	26	37	56.53	2313427	0	720671			Green	923 928 1287 1289 1782	0	9	Pass1	PepFrag1	None	1198.5222	DSYVGDEAQSK	DSYVGDEAQSK	50	11	3.69	13	11	11	8	2	8362.0750	7.8319		19727	5.8	b3b3°b4b4°y1y2y3y3*y3°y4y5y6y7y7*y7°y8y11	11.3065	1047	124.659129148931	84.6591291489308	0.0227	Green	8	1198.5242	1198.5242
1783	ACTB_CTEID	P83751	Actin_ cytoplasmic 1 OS=Ctenopharyngodon idella OX=7959 GN=actb PE=3 SV=1	Regular	8121.2860	0.00	42095.0165	299	26	37	56.53	2313427	0	720671			Green	1287 1289 1782	0	10	Pass1	PepFrag1	None	3183.6143	TTGIVMDSGDGVTHTVPIYEGYALPHAILR	TTGIVMDSGDGVTHTVPIYEGYALPHAILR	147	30	5.13	5	22	22	9	4	12309.8600	7.9999	Identified	32904	7.8	b2b2°b3b3°b4b5°b10b16b17b30y1y4y6y7y8y10y11y12y14y20y24y25y26y28y30	15.8094	2967	249.63453421551	84.8172671077549	0.0186	Green	139	3183.6189	3183.6189
1783	ACTB_CTEID	P83751	Actin_ cytoplasmic 1 OS=Ctenopharyngodon idella OX=7959 GN=actb PE=3 SV=1	Regular	8121.2860	0.00	42095.0165	299	26	37	56.53	2313427	0	720671			Green	1287 1289 1782	0	10	Pass1	PepFrag1	None	3183.6143	TTGIVMDSGDGVTHTVPIYEGYALPHAILR	TTGIVMDSGDGVTHTVPIYEGYALPHAILR	147	30	5.13	5	22	22	9	4	12309.8600	7.9999	Identified	32904	7.8	b2b2°b3b3°b4b5°b10b16b17b30y1y4y6y7y8y10y11y12y14y20y24y25y26y28y30	15.8094	2967	249.63453421551	84.8172671077549	0.0186	Green	139	3183.6189	3183.6189
1783	ACTB_CTEID	P83751	Actin_ cytoplasmic 1 OS=Ctenopharyngodon idella OX=7959 GN=actb PE=3 SV=1	Regular	8121.2860	0.00	42095.0165	299	26	37	56.53	2313427	0	720671			Green	1287 1289 1782	0	10	Pass1	PepFrag1	None	3183.6143	TTGIVMDSGDGVTHTVPIYEGYALPHAILR	TTGIVMDSGDGVTHTVPIYEGYALPHAILR	147	30	5.13	5	22	22	9	4	12309.8600	7.9999	Identified	32904	7.8	b2b2°b3b3°b4b5°b10b16b17b30y1y4y6y7y8y10y11y12y14y20y24y25y26y28y30	15.8094	2967	249.63453421551	84.8172671077549	0.0186	Green	139	3183.6189	3183.6189
1783	ACTB_CTEID	P83751	Actin_ cytoplasmic 1 OS=Ctenopharyngodon idella OX=7959 GN=actb PE=3 SV=1	Regular	8121.2860	0.00	42095.0165	299	26	37	56.53	2313427	0	720671			Green	1287 1289 1782	0	10	Pass1	PepFrag1	None	3183.6143	TTGIVMDSGDGVTHTVPIYEGYALPHAILR	TTGIVMDSGDGVTHTVPIYEGYALPHAILR	147	30	5.13	5	22	22	9	4	12309.8600	7.9999	Identified	32904	7.8	b2b2°b3b3°b4b5°b10b16b17b30y1y4y6y7y8y10y11y12y14y20y24y25y26y28y30	15.8094	2967	249.63453421551	84.8172671077549	0.0186	Green	139	3183.6189	3183.6189
1783	ACTB_CTEID	P83751	Actin_ cytoplasmic 1 OS=Ctenopharyngodon idella OX=7959 GN=actb PE=3 SV=1	Regular	8121.2860	0.00	42095.0165	299	26	37	56.53	2313427	0	720671			Green	1287 1289 1782	0	10	Pass1	PepFrag1	None	3183.6143	TTGIVMDSGDGVTHTVPIYEGYALPHAILR	TTGIVMDSGDGVTHTVPIYEGYALPHAILR	147	30	5.13	5	22	22	9	4	12309.8600	7.9999	Identified	32904	7.8	b2b2°b3b3°b4b5°b10b16b17b30y1y4y6y7y8y10y11y12y14y20y24y25y26y28y30	15.8094	2967	249.63453421551	84.8172671077549	0.0186	Green	139	3183.6189	3183.6189
1783	ACTB_CTEID	P83751	Actin_ cytoplasmic 1 OS=Ctenopharyngodon idella OX=7959 GN=actb PE=3 SV=1	Regular	8121.2860	0.00	42095.0165	299	26	37	56.53	2313427	0	720671			Green	1287 1289 1782	0	10	Pass1	PepFrag1	None	3183.6143	TTGIVMDSGDGVTHTVPIYEGYALPHAILR	TTGIVMDSGDGVTHTVPIYEGYALPHAILR	147	30	5.13	5	22	22	9	4	12309.8600	7.9999	Identified	32904	7.8	b2b2°b3b3°b4b5°b10b16b17b30y1y4y6y7y8y10y11y12y14y20y24y25y26y28y30	15.8094	2967	249.63453421551	84.8172671077549	0.0186	Green	139	3183.6189	3183.6189
1783	ACTB_CTEID	P83751	Actin_ cytoplasmic 1 OS=Ctenopharyngodon idella OX=7959 GN=actb PE=3 SV=1	Regular	8121.2860	0.00	42095.0165	299	26	37	56.53	2313427	0	720671			Green	1287 1289 1782	0	10	Pass1	PepFrag1	None	3183.6143	TTGIVMDSGDGVTHTVPIYEGYALPHAILR	TTGIVMDSGDGVTHTVPIYEGYALPHAILR	147	30	5.13	5	22	22	9	4	12309.8600	7.9999	Identified	32904	7.8	b2b2°b3b3°b4b5°b10b16b17b30y1y4y6y7y8y10y11y12y14y20y24y25y26y28y30	15.8094	2967	249.63453421551	84.8172671077549	0.0186	Green	139	3183.6189	3183.6189
1783	ACTB_CTEID	P83751	Actin_ cytoplasmic 1 OS=Ctenopharyngodon idella OX=7959 GN=actb PE=3 SV=1	Regular	8121.2860	0.00	42095.0165	299	26	37	56.53	2313427	0	720671			Green	1287 1289 1782	0	10	Pass1	PepFrag1	None	3183.6143	TTGIVMDSGDGVTHTVPIYEGYALPHAILR	TTGIVMDSGDGVTHTVPIYEGYALPHAILR	147	30	5.13	5	22	22	9	4	12309.8600	7.9999	Identified	32904	7.8	b2b2°b3b3°b4b5°b10b16b17b30y1y4y6y7y8y10y11y12y14y20y24y25y26y28y30	15.8094	2967	249.63453421551	84.8172671077549	0.0186	Green	139	3183.6189	3183.6189
1783	ACTB_CTEID	P83751	Actin_ cytoplasmic 1 OS=Ctenopharyngodon idella OX=7959 GN=actb PE=3 SV=1	Regular	8121.2860	0.00	42095.0165	299	26	37	56.53	2313427	0	720671			Green	1287 1289 1782	0	10	Pass1	PepFrag1	None	3183.6143	TTGIVMDSGDGVTHTVPIYEGYALPHAILR	TTGIVMDSGDGVTHTVPIYEGYALPHAILR	147	30	5.13	5	22	22	9	4	12309.8600	7.9999	Identified	32904	7.8	b2b2°b3b3°b4b5°b10b16b17b30y1y4y6y7y8y10y11y12y14y20y24y25y26y28y30	15.8094	2967	249.63453421551	84.8172671077549	0.0186	Green	139	3183.6189	3183.6189
1783	ACTB_CTEID	P83751	Actin_ cytoplasmic 1 OS=Ctenopharyngodon idella OX=7959 GN=actb PE=3 SV=1	Regular	8121.2860	0.00	42095.0165	299	26	37	56.53	2313427	0	720671			Green	1287 1289 1782	0	10	Pass1	PepFrag1	None	3183.6143	TTGIVMDSGDGVTHTVPIYEGYALPHAILR	TTGIVMDSGDGVTHTVPIYEGYALPHAILR	147	30	5.13	5	22	22	9	4	12309.8600	7.9999	Identified	32904	7.8	b2b2°b3b3°b4b5°b10b16b17b30y1y4y6y7y8y10y11y12y14y20y24y25y26y28y30	15.8094	2967	249.63453421551	84.8172671077549	0.0186	Green	139	3183.6189	3183.6189
1783	ACTB_CTEID	P83751	Actin_ cytoplasmic 1 OS=Ctenopharyngodon idella OX=7959 GN=actb PE=3 SV=1	Regular	8121.2860	0.00	42095.0165	299	26	37	56.53	2313427	0	720671			Green	1287 1289 1782	0	10	Pass1	PepFrag1	None	3183.6143	TTGIVMDSGDGVTHTVPIYEGYALPHAILR	TTGIVMDSGDGVTHTVPIYEGYALPHAILR	147	30	5.13	5	22	22	9	4	12309.8600	7.9999	Identified	32904	7.8	b2b2°b3b3°b4b5°b10b16b17b30y1y4y6y7y8y10y11y12y14y20y24y25y26y28y30	15.8094	2967	249.63453421551	84.8172671077549	0.0186	Green	139	3183.6189	3183.6189
1783	ACTB_CTEID	P83751	Actin_ cytoplasmic 1 OS=Ctenopharyngodon idella OX=7959 GN=actb PE=3 SV=1	Regular	8121.2860	0.00	42095.0165	299	26	37	56.53	2313427	0	720671			Green	1287 1289 1782	0	10	Pass1	PepFrag1	None	3183.6143	TTGIVMDSGDGVTHTVPIYEGYALPHAILR	TTGIVMDSGDGVTHTVPIYEGYALPHAILR	147	30	5.13	5	22	22	9	4	12309.8600	7.9999	Identified	32904	7.8	b2b2°b3b3°b4b5°b10b16b17b30y1y4y6y7y8y10y11y12y14y20y24y25y26y28y30	15.8094	2967	249.63453421551	84.8172671077549	0.0186	Green	139	3183.6189	3183.6189
1783	ACTB_CTEID	P83751	Actin_ cytoplasmic 1 OS=Ctenopharyngodon idella OX=7959 GN=actb PE=3 SV=1	Regular	8121.2860	0.00	42095.0165	299	26	37	56.53	2313427	0	720671			Green	1287 1289 1782	0	10	Pass1	PepFrag1	None	3183.6143	TTGIVMDSGDGVTHTVPIYEGYALPHAILR	TTGIVMDSGDGVTHTVPIYEGYALPHAILR	147	30	5.13	5	22	22	9	4	12309.8600	7.9999	Identified	32904	7.8	b2b2°b3b3°b4b5°b10b16b17b30y1y4y6y7y8y10y11y12y14y20y24y25y26y28y30	15.8094	2967	249.63453421551	84.8172671077549	0.0186	Green	139	3183.6189	3183.6189
1783	ACTB_CTEID	P83751	Actin_ cytoplasmic 1 OS=Ctenopharyngodon idella OX=7959 GN=actb PE=3 SV=1	Regular	8121.2860	0.00	42095.0165	299	26	37	56.53	2313427	0	720671			Green	1287 1289 1782	0	10	Pass1	PepFrag1	None	3183.6143	TTGIVMDSGDGVTHTVPIYEGYALPHAILR	TTGIVMDSGDGVTHTVPIYEGYALPHAILR	147	30	5.13	5	22	22	9	4	12309.8600	7.9999	Identified	32904	7.8	b2b2°b3b3°b4b5°b10b16b17b30y1y4y6y7y8y10y11y12y14y20y24y25y26y28y30	15.8094	2967	249.63453421551	84.8172671077549	0.0186	Green	139	3183.6189	3183.6189
1783	ACTB_CTEID	P83751	Actin_ cytoplasmic 1 OS=Ctenopharyngodon idella OX=7959 GN=actb PE=3 SV=1	Regular	8121.2860	0.00	42095.0165	299	26	37	56.53	2313427	0	720671			Green	1287 1289 1782	0	10	Pass1	PepFrag1	None	3183.6143	TTGIVMDSGDGVTHTVPIYEGYALPHAILR	TTGIVMDSGDGVTHTVPIYEGYALPHAILR	147	30	5.13	5	22	22	9	4	12309.8600	7.9999	Identified	32904	7.8	b2b2°b3b3°b4b5°b10b16b17b30y1y4y6y7y8y10y11y12y14y20y24y25y26y28y30	15.8094	2967	249.63453421551	84.8172671077549	0.0186	Green	139	3183.6189	3183.6189
1783	ACTB_CTEID	P83751	Actin_ cytoplasmic 1 OS=Ctenopharyngodon idella OX=7959 GN=actb PE=3 SV=1	Regular	8121.2860	0.00	42095.0165	299	26	37	56.53	2313427	0	720671			Green	1287 1289 1782	0	10	Pass1	PepFrag1	None	3183.6143	TTGIVMDSGDGVTHTVPIYEGYALPHAILR	TTGIVMDSGDGVTHTVPIYEGYALPHAILR	147	30	5.13	5	22	22	9	4	12309.8600	7.9999	Identified	32904	7.8	b2b2°b3b3°b4b5°b10b16b17b30y1y4y6y7y8y10y11y12y14y20y24y25y26y28y30	15.8094	2967	249.63453421551	84.8172671077549	0.0186	Green	139	3183.6189	3183.6189
1783	ACTB_CTEID	P83751	Actin_ cytoplasmic 1 OS=Ctenopharyngodon idella OX=7959 GN=actb PE=3 SV=1	Regular	8121.2860	0.00	42095.0165	299	26	37	56.53	2313427	0	720671			Green	1287 1289 1782	0	10	Pass1	PepFrag1	None	3183.6143	TTGIVMDSGDGVTHTVPIYEGYALPHAILR	TTGIVMDSGDGVTHTVPIYEGYALPHAILR	147	30	5.13	5	22	22	9	4	12309.8600	7.9999	Identified	32904	7.8	b2b2°b3b3°b4b5°b10b16b17b30y1y4y6y7y8y10y11y12y14y20y24y25y26y28y30	15.8094	2967	249.63453421551	84.8172671077549	0.0186	Green	139	3183.6189	3183.6189
1783	ACTB_CTEID	P83751	Actin_ cytoplasmic 1 OS=Ctenopharyngodon idella OX=7959 GN=actb PE=3 SV=1	Regular	8121.2860	0.00	42095.0165	299	26	37	56.53	2313427	0	720671			Green	1287 1289 1782	0	10	Pass1	PepFrag1	None	3183.6143	TTGIVMDSGDGVTHTVPIYEGYALPHAILR	TTGIVMDSGDGVTHTVPIYEGYALPHAILR	147	30	5.13	5	22	22	9	4	12309.8600	7.9999	Identified	32904	7.8	b2b2°b3b3°b4b5°b10b16b17b30y1y4y6y7y8y10y11y12y14y20y24y25y26y28y30	15.8094	2967	249.63453421551	84.8172671077549	0.0186	Green	139	3183.6189	3183.6189
1783	ACTB_CTEID	P83751	Actin_ cytoplasmic 1 OS=Ctenopharyngodon idella OX=7959 GN=actb PE=3 SV=1	Regular	8121.2860	0.00	42095.0165	299	26	37	56.53	2313427	0	720671			Green	1287 1289 1782	0	10	Pass1	PepFrag1	None	3183.6143	TTGIVMDSGDGVTHTVPIYEGYALPHAILR	TTGIVMDSGDGVTHTVPIYEGYALPHAILR	147	30	5.13	5	22	22	9	4	12309.8600	7.9999	Identified	32904	7.8	b2b2°b3b3°b4b5°b10b16b17b30y1y4y6y7y8y10y11y12y14y20y24y25y26y28y30	15.8094	2967	249.63453421551	84.8172671077549	0.0186	Green	139	3183.6189	3183.6189
1783	ACTB_CTEID	P83751	Actin_ cytoplasmic 1 OS=Ctenopharyngodon idella OX=7959 GN=actb PE=3 SV=1	Regular	8121.2860	0.00	42095.0165	299	26	37	56.53	2313427	0	720671			Green	1287 1289 1782	0	10	Pass1	PepFrag1	None	3183.6143	TTGIVMDSGDGVTHTVPIYEGYALPHAILR	TTGIVMDSGDGVTHTVPIYEGYALPHAILR	147	30	5.13	5	22	22	9	4	12309.8600	7.9999	Identified	32904	7.8	b2b2°b3b3°b4b5°b10b16b17b30y1y4y6y7y8y10y11y12y14y20y24y25y26y28y30	15.8094	2967	249.63453421551	84.8172671077549	0.0186	Green	139	3183.6189	3183.6189
1783	ACTB_CTEID	P83751	Actin_ cytoplasmic 1 OS=Ctenopharyngodon idella OX=7959 GN=actb PE=3 SV=1	Regular	8121.2860	0.00	42095.0165	299	26	37	56.53	2313427	0	720671			Green	1287 1289 1782	0	10	Pass1	PepFrag1	None	3183.6143	TTGIVMDSGDGVTHTVPIYEGYALPHAILR	TTGIVMDSGDGVTHTVPIYEGYALPHAILR	147	30	5.13	5	22	22	9	4	12309.8600	7.9999	Identified	32904	7.8	b2b2°b3b3°b4b5°b10b16b17b30y1y4y6y7y8y10y11y12y14y20y24y25y26y28y30	15.8094	2967	249.63453421551	84.8172671077549	0.0186	Green	139	3183.6189	3183.6189
1783	ACTB_CTEID	P83751	Actin_ cytoplasmic 1 OS=Ctenopharyngodon idella OX=7959 GN=actb PE=3 SV=1	Regular	8121.2860	0.00	42095.0165	299	26	37	56.53	2313427	0	720671			Green	1287 1289 1782	0	10	Pass1	PepFrag1	None	3183.6143	TTGIVMDSGDGVTHTVPIYEGYALPHAILR	TTGIVMDSGDGVTHTVPIYEGYALPHAILR	147	30	5.13	5	22	22	9	4	12309.8600	7.9999	Identified	32904	7.8	b2b2°b3b3°b4b5°b10b16b17b30y1y4y6y7y8y10y11y12y14y20y24y25y26y28y30	15.8094	2967	249.63453421551	84.8172671077549	0.0186	Green	139	3183.6189	3183.6189
1783	ACTB_CTEID	P83751	Actin_ cytoplasmic 1 OS=Ctenopharyngodon idella OX=7959 GN=actb PE=3 SV=1	Regular	8121.2860	0.00	42095.0165	299	26	37	56.53	2313427	0	720671			Green	1287 1289 1782	0	10	Pass1	PepFrag1	None	3183.6143	TTGIVMDSGDGVTHTVPIYEGYALPHAILR	TTGIVMDSGDGVTHTVPIYEGYALPHAILR	147	30	5.13	5	22	22	9	4	12309.8600	7.9999	Identified	32904	7.8	b2b2°b3b3°b4b5°b10b16b17b30y1y4y6y7y8y10y11y12y14y20y24y25y26y28y30	15.8094	2967	249.63453421551	84.8172671077549	0.0186	Green	139	3183.6189	3183.6189
1783	ACTB_CTEID	P83751	Actin_ cytoplasmic 1 OS=Ctenopharyngodon idella OX=7959 GN=actb PE=3 SV=1	Regular	8121.2860	0.00	42095.0165	299	26	37	56.53	2313427	0	720671			Green	1287 1289 1782	0	10	Pass1	PepFrag1	None	3183.6143	TTGIVMDSGDGVTHTVPIYEGYALPHAILR	TTGIVMDSGDGVTHTVPIYEGYALPHAILR	147	30	5.13	5	22	22	9	4	12309.8600	7.9999	Identified	32904	7.8	b2b2°b3b3°b4b5°b10b16b17b30y1y4y6y7y8y10y11y12y14y20y24y25y26y28y30	15.8094	2967	249.63453421551	84.8172671077549	0.0186	Green	139	3183.6189	3183.6189
1783	ACTB_CTEID	P83751	Actin_ cytoplasmic 1 OS=Ctenopharyngodon idella OX=7959 GN=actb PE=3 SV=1	Regular	8121.2860	0.00	42095.0165	299	26	37	56.53	2313427	0	720671			Green	1287 1289 1782	0	10	Pass1	PepFrag1	None	3183.6143	TTGIVMDSGDGVTHTVPIYEGYALPHAILR	TTGIVMDSGDGVTHTVPIYEGYALPHAILR	147	30	5.13	5	22	22	9	4	12309.8600	7.9999	Identified	32904	7.8	b2b2°b3b3°b4b5°b10b16b17b30y1y4y6y7y8y10y11y12y14y20y24y25y26y28y30	15.8094	2967	249.63453421551	84.8172671077549	0.0186	Green	139	3183.6189	3183.6189
1783	ACTB_CTEID	P83751	Actin_ cytoplasmic 1 OS=Ctenopharyngodon idella OX=7959 GN=actb PE=3 SV=1	Regular	8121.2860	0.00	42095.0165	299	26	37	56.53	2313427	0	720671			Green	923 928 1287 1289 1782	0	11	Pass1	PepFrag1	None	1354.6233	DSYVGDEAQSKR	DSYVGDEAQSKR	50	12	4.31	12	9	9	4	0	3943.4820	7.5055		14420	5.5	b12y1y3y5y5*y5°y6y6*y6°y8y8*y8°y9y10y11	11.1552	1195	136.146005702141	96.1460057021406	0.0185	Green	3	1354.6248	1354.6248
1783	ACTB_CTEID	P83751	Actin_ cytoplasmic 1 OS=Ctenopharyngodon idella OX=7959 GN=actb PE=3 SV=1	Regular	8121.2860	0.00	42095.0165	299	26	37	56.53	2313427	0	720671			Green	923 928 1287 1289 1782	0	11	Pass1	PepFrag1	None	1354.6233	DSYVGDEAQSKR	DSYVGDEAQSKR	50	12	4.31	12	9	9	4	0	3943.4820	7.5055		14420	5.5	b12y1y3y5y5*y5°y6y6*y6°y8y8*y8°y9y10y11	11.1552	1195	136.146005702141	96.1460057021406	0.0185	Green	3	1354.6248	1354.6248
1783	ACTB_CTEID	P83751	Actin_ cytoplasmic 1 OS=Ctenopharyngodon idella OX=7959 GN=actb PE=3 SV=1	Regular	8121.2860	0.00	42095.0165	299	26	37	56.53	2313427	0	720671			Green	923 928 1287 1289 1782	0	11	Pass1	PepFrag1	None	1354.6233	DSYVGDEAQSKR	DSYVGDEAQSKR	50	12	4.31	12	9	9	4	0	3943.4820	7.5055		14420	5.5	b12y1y3y5y5*y5°y6y6*y6°y8y8*y8°y9y10y11	11.1552	1195	136.146005702141	96.1460057021406	0.0185	Green	3	1354.6248	1354.6248
1783	ACTB_CTEID	P83751	Actin_ cytoplasmic 1 OS=Ctenopharyngodon idella OX=7959 GN=actb PE=3 SV=1	Regular	8121.2860	0.00	42095.0165	299	26	37	56.53	2313427	0	720671			Green	923 928 1287 1289 1782	0	11	Pass1	PepFrag1	None	1354.6233	DSYVGDEAQSKR	DSYVGDEAQSKR	50	12	4.31	12	9	9	4	0	3943.4820	7.5055		14420	5.5	b12y1y3y5y5*y5°y6y6*y6°y8y8*y8°y9y10y11	11.1552	1195	136.146005702141	96.1460057021406	0.0185	Green	3	1354.6248	1354.6248
1783	ACTB_CTEID	P83751	Actin_ cytoplasmic 1 OS=Ctenopharyngodon idella OX=7959 GN=actb PE=3 SV=1	Regular	8121.2860	0.00	42095.0165	299	26	37	56.53	2313427	0	720671			Green	923 928 1287 1289 1782	0	11	Pass1	PepFrag1	None	1354.6233	DSYVGDEAQSKR	DSYVGDEAQSKR	50	12	4.31	12	9	9	4	0	3943.4820	7.5055		14420	5.5	b12y1y3y5y5*y5°y6y6*y6°y8y8*y8°y9y10y11	11.1552	1195	136.146005702141	96.1460057021406	0.0185	Green	3	1354.6248	1354.6248
1783	ACTB_CTEID	P83751	Actin_ cytoplasmic 1 OS=Ctenopharyngodon idella OX=7959 GN=actb PE=3 SV=1	Regular	8121.2860	0.00	42095.0165	299	26	37	56.53	2313427	0	720671			Green	923 928 1287 1289 1782	0	11	Pass1	PepFrag1	None	1354.6233	DSYVGDEAQSKR	DSYVGDEAQSKR	50	12	4.31	12	9	9	4	0	3943.4820	7.5055		14420	5.5	b12y1y3y5y5*y5°y6y6*y6°y8y8*y8°y9y10y11	11.1552	1195	136.146005702141	96.1460057021406	0.0185	Green	3	1354.6248	1354.6248
1783	ACTB_CTEID	P83751	Actin_ cytoplasmic 1 OS=Ctenopharyngodon idella OX=7959 GN=actb PE=3 SV=1	Regular	8121.2860	0.00	42095.0165	299	26	37	56.53	2313427	0	720671			Green	923 928 1287 1289 1782	0	11	Pass1	PepFrag1	None	1354.6233	DSYVGDEAQSKR	DSYVGDEAQSKR	50	12	4.31	12	9	9	4	0	3943.4820	7.5055		14420	5.5	b12y1y3y5y5*y5°y6y6*y6°y8y8*y8°y9y10y11	11.1552	1195	136.146005702141	96.1460057021406	0.0185	Green	3	1354.6248	1354.6248
1783	ACTB_CTEID	P83751	Actin_ cytoplasmic 1 OS=Ctenopharyngodon idella OX=7959 GN=actb PE=3 SV=1	Regular	8121.2860	0.00	42095.0165	299	26	37	56.53	2313427	0	720671			Green	923 928 1287 1289 1782	0	11	Pass1	PepFrag1	None	1354.6233	DSYVGDEAQSKR	DSYVGDEAQSKR	50	12	4.31	12	9	9	4	0	3943.4820	7.5055		14420	5.5	b12y1y3y5y5*y5°y6y6*y6°y8y8*y8°y9y10y11	11.1552	1195	136.146005702141	96.1460057021406	0.0185	Green	3	1354.6248	1354.6248
1783	ACTB_CTEID	P83751	Actin_ cytoplasmic 1 OS=Ctenopharyngodon idella OX=7959 GN=actb PE=3 SV=1	Regular	8121.2860	0.00	42095.0165	299	26	37	56.53	2313427	0	720671			Green	923 928 1287 1289 1782	0	11	Pass1	PepFrag1	None	1354.6233	DSYVGDEAQSKR	DSYVGDEAQSKR	50	12	4.31	12	9	9	4	0	3943.4820	7.5055		14420	5.5	b12y1y3y5y5*y5°y6y6*y6°y8y8*y8°y9y10y11	11.1552	1195	136.146005702141	96.1460057021406	0.0185	Green	3	1354.6248	1354.6248
1783	ACTB_CTEID	P83751	Actin_ cytoplasmic 1 OS=Ctenopharyngodon idella OX=7959 GN=actb PE=3 SV=1	Regular	8121.2860	0.00	42095.0165	299	26	37	56.53	2313427	0	720671			Green	923 928 1287 1289 1782	0	11	Pass1	PepFrag1	None	1354.6233	DSYVGDEAQSKR	DSYVGDEAQSKR	50	12	4.31	12	9	9	4	0	3943.4820	7.5055		14420	5.5	b12y1y3y5y5*y5°y6y6*y6°y8y8*y8°y9y10y11	11.1552	1195	136.146005702141	96.1460057021406	0.0185	Green	3	1354.6248	1354.6248
1783	ACTB_CTEID	P83751	Actin_ cytoplasmic 1 OS=Ctenopharyngodon idella OX=7959 GN=actb PE=3 SV=1	Regular	8121.2860	0.00	42095.0165	299	26	37	56.53	2313427	0	720671			Green	923 928 1287 1289 1782	0	11	Pass1	PepFrag1	None	1354.6233	DSYVGDEAQSKR	DSYVGDEAQSKR	50	12	4.31	12	9	9	4	0	3943.4820	7.5055		14420	5.5	b12y1y3y5y5*y5°y6y6*y6°y8y8*y8°y9y10y11	11.1552	1195	136.146005702141	96.1460057021406	0.0185	Green	3	1354.6248	1354.6248
1783	ACTB_CTEID	P83751	Actin_ cytoplasmic 1 OS=Ctenopharyngodon idella OX=7959 GN=actb PE=3 SV=1	Regular	8121.2860	0.00	42095.0165	299	26	37	56.53	2313427	0	720671			Green	923 928 1287 1289 1782	0	11	Pass1	PepFrag1	None	1354.6233	DSYVGDEAQSKR	DSYVGDEAQSKR	50	12	4.31	12	9	9	4	0	3943.4820	7.5055		14420	5.5	b12y1y3y5y5*y5°y6y6*y6°y8y8*y8°y9y10y11	11.1552	1195	136.146005702141	96.1460057021406	0.0185	Green	3	1354.6248	1354.6248
1783	ACTB_CTEID	P83751	Actin_ cytoplasmic 1 OS=Ctenopharyngodon idella OX=7959 GN=actb PE=3 SV=1	Regular	8121.2860	0.00	42095.0165	299	26	37	56.53	2313427	0	720671			Green	923 928 1287 1289 1782	0	11	Pass1	PepFrag1	None	1354.6233	DSYVGDEAQSKR	DSYVGDEAQSKR	50	12	4.31	12	9	9	4	0	3943.4820	7.5055		14420	5.5	b12y1y3y5y5*y5°y6y6*y6°y8y8*y8°y9y10y11	11.1552	1195	136.146005702141	96.1460057021406	0.0185	Green	3	1354.6248	1354.6248
1783	ACTB_CTEID	P83751	Actin_ cytoplasmic 1 OS=Ctenopharyngodon idella OX=7959 GN=actb PE=3 SV=1	Regular	8121.2860	0.00	42095.0165	299	26	37	56.53	2313427	0	720671			Green	923 928 1287 1289 1782	0	11	Pass1	PepFrag1	None	1354.6233	DSYVGDEAQSKR	DSYVGDEAQSKR	50	12	4.31	12	9	9	4	0	3943.4820	7.5055		14420	5.5	b12y1y3y5y5*y5°y6y6*y6°y8y8*y8°y9y10y11	11.1552	1195	136.146005702141	96.1460057021406	0.0185	Green	3	1354.6248	1354.6248
1783	ACTB_CTEID	P83751	Actin_ cytoplasmic 1 OS=Ctenopharyngodon idella OX=7959 GN=actb PE=3 SV=1	Regular	8121.2860	0.00	42095.0165	299	26	37	56.53	2313427	0	720671			Green	923 928 1287 1289 1782	0	11	Pass1	PepFrag1	None	1354.6233	DSYVGDEAQSKR	DSYVGDEAQSKR	50	12	4.31	12	9	9	4	0	3943.4820	7.5055		14420	5.5	b12y1y3y5y5*y5°y6y6*y6°y8y8*y8°y9y10y11	11.1552	1195	136.146005702141	96.1460057021406	0.0185	Green	3	1354.6248	1354.6248
1783	ACTB_CTEID	P83751	Actin_ cytoplasmic 1 OS=Ctenopharyngodon idella OX=7959 GN=actb PE=3 SV=1	Regular	8121.2860	0.00	42095.0165	299	26	37	56.53	2313427	0	720671			Green	923 928 1287 1289 1782	0	12	Pass1	PepFrag1	None	1171.5711	HQGVMVGMGQK	HQGVMVGMGQK	39	11	9.98	15	17	17	14	6	26429.0300	8.3317		24597	5.2	b1b2b2*b3b4b5b6b7y1y2y2*y3y3*y4y5y5*y6y7y9y10y10*y11	11.7117	1083	127.500514892981	87.5005148929811	0.0167	Green	19	1171.5724	1171.5724
1783	ACTB_CTEID	P83751	Actin_ cytoplasmic 1 OS=Ctenopharyngodon idella OX=7959 GN=actb PE=3 SV=1	Regular	8121.2860	0.00	42095.0165	299	26	37	56.53	2313427	0	720671			Green	923 928 1287 1289 1782	0	12	Pass1	PepFrag1	None	1171.5711	HQGVMVGMGQK	HQGVMVGMGQK	39	11	9.98	15	17	17	14	6	26429.0300	8.3317		24597	5.2	b1b2b2*b3b4b5b6b7y1y2y2*y3y3*y4y5y5*y6y7y9y10y10*y11	11.7117	1083	127.500514892981	87.5005148929811	0.0167	Green	19	1171.5724	1171.5724
1783	ACTB_CTEID	P83751	Actin_ cytoplasmic 1 OS=Ctenopharyngodon idella OX=7959 GN=actb PE=3 SV=1	Regular	8121.2860	0.00	42095.0165	299	26	37	56.53	2313427	0	720671			Green	923 928 1287 1289 1782	0	12	Pass1	PepFrag1	None	1171.5711	HQGVMVGMGQK	HQGVMVGMGQK	39	11	9.98	15	17	17	14	6	26429.0300	8.3317		24597	5.2	b1b2b2*b3b4b5b6b7y1y2y2*y3y3*y4y5y5*y6y7y9y10y10*y11	11.7117	1083	127.500514892981	87.5005148929811	0.0167	Green	19	1171.5724	1171.5724
1783	ACTB_CTEID	P83751	Actin_ cytoplasmic 1 OS=Ctenopharyngodon idella OX=7959 GN=actb PE=3 SV=1	Regular	8121.2860	0.00	42095.0165	299	26	37	56.53	2313427	0	720671			Green	923 928 1287 1289 1782	0	12	Pass1	PepFrag1	None	1171.5711	HQGVMVGMGQK	HQGVMVGMGQK	39	11	9.98	15	17	17	14	6	26429.0300	8.3317		24597	5.2	b1b2b2*b3b4b5b6b7y1y2y2*y3y3*y4y5y5*y6y7y9y10y10*y11	11.7117	1083	127.500514892981	87.5005148929811	0.0167	Green	19	1171.5724	1171.5724
1783	ACTB_CTEID	P83751	Actin_ cytoplasmic 1 OS=Ctenopharyngodon idella OX=7959 GN=actb PE=3 SV=1	Regular	8121.2860	0.00	42095.0165	299	26	37	56.53	2313427	0	720671			Green	923 928 1287 1289 1782	0	12	Pass1	PepFrag1	None	1171.5711	HQGVMVGMGQK	HQGVMVGMGQK	39	11	9.98	15	17	17	14	6	26429.0300	8.3317		24597	5.2	b1b2b2*b3b4b5b6b7y1y2y2*y3y3*y4y5y5*y6y7y9y10y10*y11	11.7117	1083	127.500514892981	87.5005148929811	0.0167	Green	19	1171.5724	1171.5724
1783	ACTB_CTEID	P83751	Actin_ cytoplasmic 1 OS=Ctenopharyngodon idella OX=7959 GN=actb PE=3 SV=1	Regular	8121.2860	0.00	42095.0165	299	26	37	56.53	2313427	0	720671			Green	923 928 1287 1289 1782	0	12	Pass1	PepFrag1	None	1171.5711	HQGVMVGMGQK	HQGVMVGMGQK	39	11	9.98	15	17	17	14	6	26429.0300	8.3317		24597	5.2	b1b2b2*b3b4b5b6b7y1y2y2*y3y3*y4y5y5*y6y7y9y10y10*y11	11.7117	1083	127.500514892981	87.5005148929811	0.0167	Green	19	1171.5724	1171.5724
1783	ACTB_CTEID	P83751	Actin_ cytoplasmic 1 OS=Ctenopharyngodon idella OX=7959 GN=actb PE=3 SV=1	Regular	8121.2860	0.00	42095.0165	299	26	37	56.53	2313427	0	720671			Green	923 928 1287 1289 1782	0	12	Pass1	PepFrag1	None	1171.5711	HQGVMVGMGQK	HQGVMVGMGQK	39	11	9.98	15	17	17	14	6	26429.0300	8.3317		24597	5.2	b1b2b2*b3b4b5b6b7y1y2y2*y3y3*y4y5y5*y6y7y9y10y10*y11	11.7117	1083	127.500514892981	87.5005148929811	0.0167	Green	19	1171.5724	1171.5724
1783	ACTB_CTEID	P83751	Actin_ cytoplasmic 1 OS=Ctenopharyngodon idella OX=7959 GN=actb PE=3 SV=1	Regular	8121.2860	0.00	42095.0165	299	26	37	56.53	2313427	0	720671			Green	923 928 1287 1289 1782	0	12	Pass1	PepFrag1	None	1171.5711	HQGVMVGMGQK	HQGVMVGMGQK	39	11	9.98	15	17	17	14	6	26429.0300	8.3317		24597	5.2	b1b2b2*b3b4b5b6b7y1y2y2*y3y3*y4y5y5*y6y7y9y10y10*y11	11.7117	1083	127.500514892981	87.5005148929811	0.0167	Green	19	1171.5724	1171.5724
1783	ACTB_CTEID	P83751	Actin_ cytoplasmic 1 OS=Ctenopharyngodon idella OX=7959 GN=actb PE=3 SV=1	Regular	8121.2860	0.00	42095.0165	299	26	37	56.53	2313427	0	720671			Green	923 928 1287 1289 1782	0	12	Pass1	PepFrag1	None	1171.5711	HQGVMVGMGQK	HQGVMVGMGQK	39	11	9.98	15	17	17	14	6	26429.0300	8.3317		24597	5.2	b1b2b2*b3b4b5b6b7y1y2y2*y3y3*y4y5y5*y6y7y9y10y10*y11	11.7117	1083	127.500514892981	87.5005148929811	0.0167	Green	19	1171.5724	1171.5724
1783	ACTB_CTEID	P83751	Actin_ cytoplasmic 1 OS=Ctenopharyngodon idella OX=7959 GN=actb PE=3 SV=1	Regular	8121.2860	0.00	42095.0165	299	26	37	56.53	2313427	0	720671			Green	923 928 1287 1289 1782	0	12	Pass1	PepFrag1	None	1171.5711	HQGVMVGMGQK	HQGVMVGMGQK	39	11	9.98	15	17	17	14	6	26429.0300	8.3317		24597	5.2	b1b2b2*b3b4b5b6b7y1y2y2*y3y3*y4y5y5*y6y7y9y10y10*y11	11.7117	1083	127.500514892981	87.5005148929811	0.0167	Green	19	1171.5724	1171.5724
1783	ACTB_CTEID	P83751	Actin_ cytoplasmic 1 OS=Ctenopharyngodon idella OX=7959 GN=actb PE=3 SV=1	Regular	8121.2860	0.00	42095.0165	299	26	37	56.53	2313427	0	720671			Green	923 928 1287 1289 1782	0	12	Pass1	PepFrag1	None	1171.5711	HQGVMVGMGQK	HQGVMVGMGQK	39	11	9.98	15	17	17	14	6	26429.0300	8.3317		24597	5.2	b1b2b2*b3b4b5b6b7y1y2y2*y3y3*y4y5y5*y6y7y9y10y10*y11	11.7117	1083	127.500514892981	87.5005148929811	0.0167	Green	19	1171.5724	1171.5724
1783	ACTB_CTEID	P83751	Actin_ cytoplasmic 1 OS=Ctenopharyngodon idella OX=7959 GN=actb PE=3 SV=1	Regular	8121.2860	0.00	42095.0165	299	26	37	56.53	2313427	0	720671			Green	923 928 1287 1289 1782	0	12	Pass1	PepFrag1	None	1171.5711	HQGVMVGMGQK	HQGVMVGMGQK	39	11	9.98	15	17	17	14	6	26429.0300	8.3317		24597	5.2	b1b2b2*b3b4b5b6b7y1y2y2*y3y3*y4y5y5*y6y7y9y10y10*y11	11.7117	1083	127.500514892981	87.5005148929811	0.0167	Green	19	1171.5724	1171.5724
1783	ACTB_CTEID	P83751	Actin_ cytoplasmic 1 OS=Ctenopharyngodon idella OX=7959 GN=actb PE=3 SV=1	Regular	8121.2860	0.00	42095.0165	299	26	37	56.53	2313427	0	720671			Green	923 928 1287 1289 1782	0	12	Pass1	PepFrag1	None	1171.5711	HQGVMVGMGQK	HQGVMVGMGQK	39	11	9.98	15	17	17	14	6	26429.0300	8.3317		24597	5.2	b1b2b2*b3b4b5b6b7y1y2y2*y3y3*y4y5y5*y6y7y9y10y10*y11	11.7117	1083	127.500514892981	87.5005148929811	0.0167	Green	19	1171.5724	1171.5724
1783	ACTB_CTEID	P83751	Actin_ cytoplasmic 1 OS=Ctenopharyngodon idella OX=7959 GN=actb PE=3 SV=1	Regular	8121.2860	0.00	42095.0165	299	26	37	56.53	2313427	0	720671			Green	923 928 1287 1289 1782	0	12	Pass1	PepFrag1	None	1171.5711	HQGVMVGMGQK	HQGVMVGMGQK	39	11	9.98	15	17	17	14	6	26429.0300	8.3317		24597	5.2	b1b2b2*b3b4b5b6b7y1y2y2*y3y3*y4y5y5*y6y7y9y10y10*y11	11.7117	1083	127.500514892981	87.5005148929811	0.0167	Green	19	1171.5724	1171.5724
1783	ACTB_CTEID	P83751	Actin_ cytoplasmic 1 OS=Ctenopharyngodon idella OX=7959 GN=actb PE=3 SV=1	Regular	8121.2860	0.00	42095.0165	299	26	37	56.53	2313427	0	720671			Green	923 928 1287 1289 1782	0	12	Pass1	PepFrag1	None	1171.5711	HQGVMVGMGQK	HQGVMVGMGQK	39	11	9.98	15	17	17	14	6	26429.0300	8.3317		24597	5.2	b1b2b2*b3b4b5b6b7y1y2y2*y3y3*y4y5y5*y6y7y9y10y10*y11	11.7117	1083	127.500514892981	87.5005148929811	0.0167	Green	19	1171.5724	1171.5724
1783	ACTB_CTEID	P83751	Actin_ cytoplasmic 1 OS=Ctenopharyngodon idella OX=7959 GN=actb PE=3 SV=1	Regular	8121.2860	0.00	42095.0165	299	26	37	56.53	2313427	0	720671			Green	923 928 1287 1289 1782	0	12	Pass1	PepFrag1	None	1171.5711	HQGVMVGMGQK	HQGVMVGMGQK	39	11	9.98	15	17	17	14	6	26429.0300	8.3317		24597	5.2	b1b2b2*b3b4b5b6b7y1y2y2*y3y3*y4y5y5*y6y7y9y10y10*y11	11.7117	1083	127.500514892981	87.5005148929811	0.0167	Green	19	1171.5724	1171.5724
1783	ACTB_CTEID	P83751	Actin_ cytoplasmic 1 OS=Ctenopharyngodon idella OX=7959 GN=actb PE=3 SV=1	Regular	8121.2860	0.00	42095.0165	299	26	37	56.53	2313427	0	720671			Green	923 928 1287 1289 1782	0	12	Pass1	PepFrag1	None	1171.5711	HQGVMVGMGQK	HQGVMVGMGQK	39	11	9.98	15	17	17	14	6	26429.0300	8.3317		24597	5.2	b1b2b2*b3b4b5b6b7y1y2y2*y3y3*y4y5y5*y6y7y9y10y10*y11	11.7117	1083	127.500514892981	87.5005148929811	0.0167	Green	19	1171.5724	1171.5724
1783	ACTB_CTEID	P83751	Actin_ cytoplasmic 1 OS=Ctenopharyngodon idella OX=7959 GN=actb PE=3 SV=1	Regular	8121.2860	0.00	42095.0165	299	26	37	56.53	2313427	0	720671			Green	923 928 1287 1289 1782	0	12	Pass1	PepFrag1	None	1171.5711	HQGVMVGMGQK	HQGVMVGMGQK	39	11	9.98	15	17	17	14	6	26429.0300	8.3317		24597	5.2	b1b2b2*b3b4b5b6b7y1y2y2*y3y3*y4y5y5*y6y7y9y10y10*y11	11.7117	1083	127.500514892981	87.5005148929811	0.0167	Green	19	1171.5724	1171.5724
1783	ACTB_CTEID	P83751	Actin_ cytoplasmic 1 OS=Ctenopharyngodon idella OX=7959 GN=actb PE=3 SV=1	Regular	8121.2860	0.00	42095.0165	299	26	37	56.53	2313427	0	720671			Green	923 928 1287 1289 1782	0	12	Pass1	PepFrag1	None	1171.5711	HQGVMVGMGQK	HQGVMVGMGQK	39	11	9.98	15	17	17	14	6	26429.0300	8.3317		24597	5.2	b1b2b2*b3b4b5b6b7y1y2y2*y3y3*y4y5y5*y6y7y9y10y10*y11	11.7117	1083	127.500514892981	87.5005148929811	0.0167	Green	19	1171.5724	1171.5724
1783	ACTB_CTEID	P83751	Actin_ cytoplasmic 1 OS=Ctenopharyngodon idella OX=7959 GN=actb PE=3 SV=1	Regular	8121.2860	0.00	42095.0165	299	26	37	56.53	2313427	0	720671			Green	923 928 1287 1289 1782	0	12	Pass1	PepFrag1	None	1171.5711	HQGVMVGMGQK	HQGVMVGMGQK	39	11	9.98	15	17	17	14	6	26429.0300	8.3317		24597	5.2	b1b2b2*b3b4b5b6b7y1y2y2*y3y3*y4y5y5*y6y7y9y10y10*y11	11.7117	1083	127.500514892981	87.5005148929811	0.0167	Green	19	1171.5724	1171.5724
1783	ACTB_CTEID	P83751	Actin_ cytoplasmic 1 OS=Ctenopharyngodon idella OX=7959 GN=actb PE=3 SV=1	Regular	8121.2860	0.00	42095.0165	299	26	37	56.53	2313427	0	720671			Green	923 928 1287 1289 1782	0	12	Pass1	PepFrag1	None	1171.5711	HQGVMVGMGQK	HQGVMVGMGQK	39	11	9.98	15	17	17	14	6	26429.0300	8.3317		24597	5.2	b1b2b2*b3b4b5b6b7y1y2y2*y3y3*y4y5y5*y6y7y9y10y10*y11	11.7117	1083	127.500514892981	87.5005148929811	0.0167	Green	19	1171.5724	1171.5724
1783	ACTB_CTEID	P83751	Actin_ cytoplasmic 1 OS=Ctenopharyngodon idella OX=7959 GN=actb PE=3 SV=1	Regular	8121.2860	0.00	42095.0165	299	26	37	56.53	2313427	0	720671			Green	923 928 1287 1289 1782	0	12	Pass1	PepFrag1	None	1171.5711	HQGVMVGMGQK	HQGVMVGMGQK	39	11	9.98	15	17	17	14	6	26429.0300	8.3317		24597	5.2	b1b2b2*b3b4b5b6b7y1y2y2*y3y3*y4y5y5*y6y7y9y10y10*y11	11.7117	1083	127.500514892981	87.5005148929811	0.0167	Green	19	1171.5724	1171.5724
1783	ACTB_CTEID	P83751	Actin_ cytoplasmic 1 OS=Ctenopharyngodon idella OX=7959 GN=actb PE=3 SV=1	Regular	8121.2860	0.00	42095.0165	299	26	37	56.53	2313427	0	720671			Green	923 928 1287 1289 1782	0	13	Pass1	PepFrag1	None	644.4341	GILTLK	GILTLK	62	6	10.20	22	8	8	4	2	5726.8090	7.6675		29962	3.6	b3b4b4°b5°b6y1y2y3y4y4°y6	13.6329	648	90.5335683145111	141.067136629022	0.0111	Green	62	644.4335	644.4335
1783	ACTB_CTEID	P83751	Actin_ cytoplasmic 1 OS=Ctenopharyngodon idella OX=7959 GN=actb PE=3 SV=1	Regular	8121.2860	0.00	42095.0165	299	26	37	56.53	2313427	0	720671			Green	923 928 1287 1289 1782	0	13	Pass1	PepFrag1	None	644.4341	GILTLK	GILTLK	62	6	10.20	22	8	8	4	2	5726.8090	7.6675		29962	3.6	b3b4b4°b5°b6y1y2y3y4y4°y6	13.6329	648	90.5335683145111	141.067136629022	0.0111	Green	62	644.4335	644.4335
1783	ACTB_CTEID	P83751	Actin_ cytoplasmic 1 OS=Ctenopharyngodon idella OX=7959 GN=actb PE=3 SV=1	Regular	8121.2860	0.00	42095.0165	299	26	37	56.53	2313427	0	720671			Green	923 928 1287 1289 1782	0	13	Pass1	PepFrag1	None	644.4341	GILTLK	GILTLK	62	6	10.20	22	8	8	4	2	5726.8090	7.6675		29962	3.6	b3b4b4°b5°b6y1y2y3y4y4°y6	13.6329	648	90.5335683145111	141.067136629022	0.0111	Green	62	644.4335	644.4335
1783	ACTB_CTEID	P83751	Actin_ cytoplasmic 1 OS=Ctenopharyngodon idella OX=7959 GN=actb PE=3 SV=1	Regular	8121.2860	0.00	42095.0165	299	26	37	56.53	2313427	0	720671			Green	923 928 1287 1289 1782	0	13	Pass1	PepFrag1	None	644.4341	GILTLK	GILTLK	62	6	10.20	22	8	8	4	2	5726.8090	7.6675		29962	3.6	b3b4b4°b5°b6y1y2y3y4y4°y6	13.6329	648	90.5335683145111	141.067136629022	0.0111	Green	62	644.4335	644.4335
1783	ACTB_CTEID	P83751	Actin_ cytoplasmic 1 OS=Ctenopharyngodon idella OX=7959 GN=actb PE=3 SV=1	Regular	8121.2860	0.00	42095.0165	299	26	37	56.53	2313427	0	720671			Green	923 928 1287 1289 1782	0	13	Pass1	PepFrag1	None	644.4341	GILTLK	GILTLK	62	6	10.20	22	8	8	4	2	5726.8090	7.6675		29962	3.6	b3b4b4°b5°b6y1y2y3y4y4°y6	13.6329	648	90.5335683145111	141.067136629022	0.0111	Green	62	644.4335	644.4335
1783	ACTB_CTEID	P83751	Actin_ cytoplasmic 1 OS=Ctenopharyngodon idella OX=7959 GN=actb PE=3 SV=1	Regular	8121.2860	0.00	42095.0165	299	26	37	56.53	2313427	0	720671			Green	923 928 1287 1289 1782	0	13	Pass1	PepFrag1	None	644.4341	GILTLK	GILTLK	62	6	10.20	22	8	8	4	2	5726.8090	7.6675		29962	3.6	b3b4b4°b5°b6y1y2y3y4y4°y6	13.6329	648	90.5335683145111	141.067136629022	0.0111	Green	62	644.4335	644.4335
1783	ACTB_CTEID	P83751	Actin_ cytoplasmic 1 OS=Ctenopharyngodon idella OX=7959 GN=actb PE=3 SV=1	Regular	8121.2860	0.00	42095.0165	299	26	37	56.53	2313427	0	720671			Green	923 928 1287 1289 1782	0	13	Pass1	PepFrag1	None	644.4341	GILTLK	GILTLK	62	6	10.20	22	8	8	4	2	5726.8090	7.6675		29962	3.6	b3b4b4°b5°b6y1y2y3y4y4°y6	13.6329	648	90.5335683145111	141.067136629022	0.0111	Green	62	644.4335	644.4335
1783	ACTB_CTEID	P83751	Actin_ cytoplasmic 1 OS=Ctenopharyngodon idella OX=7959 GN=actb PE=3 SV=1	Regular	8121.2860	0.00	42095.0165	299	26	37	56.53	2313427	0	720671			Green	923 928 1287 1289 1782	0	13	Pass1	PepFrag1	None	644.4341	GILTLK	GILTLK	62	6	10.20	22	8	8	4	2	5726.8090	7.6675		29962	3.6	b3b4b4°b5°b6y1y2y3y4y4°y6	13.6329	648	90.5335683145111	141.067136629022	0.0111	Green	62	644.4335	644.4335
1783	ACTB_CTEID	P83751	Actin_ cytoplasmic 1 OS=Ctenopharyngodon idella OX=7959 GN=actb PE=3 SV=1	Regular	8121.2860	0.00	42095.0165	299	26	37	56.53	2313427	0	720671			Green	923 928 1287 1289 1782	0	13	Pass1	PepFrag1	None	644.4341	GILTLK	GILTLK	62	6	10.20	22	8	8	4	2	5726.8090	7.6675		29962	3.6	b3b4b4°b5°b6y1y2y3y4y4°y6	13.6329	648	90.5335683145111	141.067136629022	0.0111	Green	62	644.4335	644.4335
1783	ACTB_CTEID	P83751	Actin_ cytoplasmic 1 OS=Ctenopharyngodon idella OX=7959 GN=actb PE=3 SV=1	Regular	8121.2860	0.00	42095.0165	299	26	37	56.53	2313427	0	720671			Green	923 928 1287 1289 1782	0	13	Pass1	PepFrag1	None	644.4341	GILTLK	GILTLK	62	6	10.20	22	8	8	4	2	5726.8090	7.6675		29962	3.6	b3b4b4°b5°b6y1y2y3y4y4°y6	13.6329	648	90.5335683145111	141.067136629022	0.0111	Green	62	644.4335	644.4335
1783	ACTB_CTEID	P83751	Actin_ cytoplasmic 1 OS=Ctenopharyngodon idella OX=7959 GN=actb PE=3 SV=1	Regular	8121.2860	0.00	42095.0165	299	26	37	56.53	2313427	0	720671			Green	923 928 1287 1289 1782	0	13	Pass1	PepFrag1	None	644.4341	GILTLK	GILTLK	62	6	10.20	22	8	8	4	2	5726.8090	7.6675		29962	3.6	b3b4b4°b5°b6y1y2y3y4y4°y6	13.6329	648	90.5335683145111	141.067136629022	0.0111	Green	62	644.4335	644.4335
1783	ACTB_CTEID	P83751	Actin_ cytoplasmic 1 OS=Ctenopharyngodon idella OX=7959 GN=actb PE=3 SV=1	Regular	8121.2860	0.00	42095.0165	299	26	37	56.53	2313427	0	720671			Green	923 928 1287 1289 1782	0	14	Pass1	PepFrag1	None	795.4723	IIAPPER	IIAPPER	328	7	6.95	16	5	5	1	0	860.6577	6.8445	Identified	4594	3.2	b2b3y1y3y4°y5°y6	11.9064	752	99.9780958937454	59.9780958937454	0.0068	Green	28	795.4739	795.4739
1783	ACTB_CTEID	P83751	Actin_ cytoplasmic 1 OS=Ctenopharyngodon idella OX=7959 GN=actb PE=3 SV=1	Regular	8121.2860	0.00	42095.0165	299	26	37	56.53	2313427	0	720671			Green	923 928 1287 1289 1782	0	14	Pass1	PepFrag1	None	795.4723	IIAPPER	IIAPPER	328	7	6.95	16	5	5	1	0	860.6577	6.8445	Identified	4594	3.2	b2b3y1y3y4°y5°y6	11.9064	752	99.9780958937454	59.9780958937454	0.0068	Green	28	795.4739	795.4739
1783	ACTB_CTEID	P83751	Actin_ cytoplasmic 1 OS=Ctenopharyngodon idella OX=7959 GN=actb PE=3 SV=1	Regular	8121.2860	0.00	42095.0165	299	26	37	56.53	2313427	0	720671			Green	923 928 1287 1289 1782	0	14	Pass1	PepFrag1	None	795.4723	IIAPPER	IIAPPER	328	7	6.95	16	5	5	1	0	860.6577	6.8445	Identified	4594	3.2	b2b3y1y3y4°y5°y6	11.9064	752	99.9780958937454	59.9780958937454	0.0068	Green	28	795.4739	795.4739
1783	ACTB_CTEID	P83751	Actin_ cytoplasmic 1 OS=Ctenopharyngodon idella OX=7959 GN=actb PE=3 SV=1	Regular	8121.2860	0.00	42095.0165	299	26	37	56.53	2313427	0	720671			Green	923 928 1287 1289 1782	0	14	Pass1	PepFrag1	None	795.4723	IIAPPER	IIAPPER	328	7	6.95	16	5	5	1	0	860.6577	6.8445	Identified	4594	3.2	b2b3y1y3y4°y5°y6	11.9064	752	99.9780958937454	59.9780958937454	0.0068	Green	28	795.4739	795.4739
1783	ACTB_CTEID	P83751	Actin_ cytoplasmic 1 OS=Ctenopharyngodon idella OX=7959 GN=actb PE=3 SV=1	Regular	8121.2860	0.00	42095.0165	299	26	37	56.53	2313427	0	720671			Green	923 928 1287 1289 1782	0	14	Pass1	PepFrag1	None	795.4723	IIAPPER	IIAPPER	328	7	6.95	16	5	5	1	0	860.6577	6.8445	Identified	4594	3.2	b2b3y1y3y4°y5°y6	11.9064	752	99.9780958937454	59.9780958937454	0.0068	Green	28	795.4739	795.4739
1783	ACTB_CTEID	P83751	Actin_ cytoplasmic 1 OS=Ctenopharyngodon idella OX=7959 GN=actb PE=3 SV=1	Regular	8121.2860	0.00	42095.0165	299	26	37	56.53	2313427	0	720671			Green	923 928 1287 1289 1782	0	14	Pass1	PepFrag1	None	795.4723	IIAPPER	IIAPPER	328	7	6.95	16	5	5	1	0	860.6577	6.8445	Identified	4594	3.2	b2b3y1y3y4°y5°y6	11.9064	752	99.9780958937454	59.9780958937454	0.0068	Green	28	795.4739	795.4739
1783	ACTB_CTEID	P83751	Actin_ cytoplasmic 1 OS=Ctenopharyngodon idella OX=7959 GN=actb PE=3 SV=1	Regular	8121.2860	0.00	42095.0165	299	26	37	56.53	2313427	0	720671			Green	923 928 1287 1289 1782	0	14	Pass1	PepFrag1	None	795.4723	IIAPPER	IIAPPER	328	7	6.95	16	5	5	1	0	860.6577	6.8445	Identified	4594	3.2	b2b3y1y3y4°y5°y6	11.9064	752	99.9780958937454	59.9780958937454	0.0068	Green	28	795.4739	795.4739
1783	ACTB_CTEID	P83751	Actin_ cytoplasmic 1 OS=Ctenopharyngodon idella OX=7959 GN=actb PE=3 SV=1	Regular	8121.2860	0.00	42095.0165	299	26	37	56.53	2313427	0	720671			Green	1287 1289 1782	0	15	Pass1	PepFrag1	None	2343.1649	KDLYANTVLSGGTTMYPGIADR	KDLYANTVLSGGTTMYPGIADR	290	22	6.54	4	7	7	1	1	686.7189	6.7464	Identified	5468	4.4	b5°b8b12°b14°b15b15*b15°y1y6°y7y8y16y22	14.7562	2164	202.269843519653	94.8465623464354	0.0052	Green	102	2343.1680	2343.1680
1783	ACTB_CTEID	P83751	Actin_ cytoplasmic 1 OS=Ctenopharyngodon idella OX=7959 GN=actb PE=3 SV=1	Regular	8121.2860	0.00	42095.0165	299	26	37	56.53	2313427	0	720671			Green	1287 1289 1782	0	15	Pass1	PepFrag1	None	2343.1649	KDLYANTVLSGGTTMYPGIADR	KDLYANTVLSGGTTMYPGIADR	290	22	6.54	4	7	7	1	1	686.7189	6.7464	Identified	5468	4.4	b5°b8b12°b14°b15b15*b15°y1y6°y7y8y16y22	14.7562	2164	202.269843519653	94.8465623464354	0.0052	Green	102	2343.1680	2343.1680
1783	ACTB_CTEID	P83751	Actin_ cytoplasmic 1 OS=Ctenopharyngodon idella OX=7959 GN=actb PE=3 SV=1	Regular	8121.2860	0.00	42095.0165	299	26	37	56.53	2313427	0	720671			Green	1287 1289 1782	0	15	Pass1	PepFrag1	None	2343.1649	KDLYANTVLSGGTTMYPGIADR	KDLYANTVLSGGTTMYPGIADR	290	22	6.54	4	7	7	1	1	686.7189	6.7464	Identified	5468	4.4	b5°b8b12°b14°b15b15*b15°y1y6°y7y8y16y22	14.7562	2164	202.269843519653	94.8465623464354	0.0052	Green	102	2343.1680	2343.1680
1783	ACTB_CTEID	P83751	Actin_ cytoplasmic 1 OS=Ctenopharyngodon idella OX=7959 GN=actb PE=3 SV=1	Regular	8121.2860	0.00	42095.0165	299	26	37	56.53	2313427	0	720671			Green	1287 1289 1782	0	15	Pass1	PepFrag1	None	2343.1649	KDLYANTVLSGGTTMYPGIADR	KDLYANTVLSGGTTMYPGIADR	290	22	6.54	4	7	7	1	1	686.7189	6.7464	Identified	5468	4.4	b5°b8b12°b14°b15b15*b15°y1y6°y7y8y16y22	14.7562	2164	202.269843519653	94.8465623464354	0.0052	Green	102	2343.1680	2343.1680
1783	ACTB_CTEID	P83751	Actin_ cytoplasmic 1 OS=Ctenopharyngodon idella OX=7959 GN=actb PE=3 SV=1	Regular	8121.2860	0.00	42095.0165	299	26	37	56.53	2313427	0	720671			Green	1287 1289 1782	0	15	Pass1	PepFrag1	None	2343.1649	KDLYANTVLSGGTTMYPGIADR	KDLYANTVLSGGTTMYPGIADR	290	22	6.54	4	7	7	1	1	686.7189	6.7464	Identified	5468	4.4	b5°b8b12°b14°b15b15*b15°y1y6°y7y8y16y22	14.7562	2164	202.269843519653	94.8465623464354	0.0052	Green	102	2343.1680	2343.1680
1783	ACTB_CTEID	P83751	Actin_ cytoplasmic 1 OS=Ctenopharyngodon idella OX=7959 GN=actb PE=3 SV=1	Regular	8121.2860	0.00	42095.0165	299	26	37	56.53	2313427	0	720671			Green	1287 1289 1782	0	15	Pass1	PepFrag1	None	2343.1649	KDLYANTVLSGGTTMYPGIADR	KDLYANTVLSGGTTMYPGIADR	290	22	6.54	4	7	7	1	1	686.7189	6.7464	Identified	5468	4.4	b5°b8b12°b14°b15b15*b15°y1y6°y7y8y16y22	14.7562	2164	202.269843519653	94.8465623464354	0.0052	Green	102	2343.1680	2343.1680
1783	ACTB_CTEID	P83751	Actin_ cytoplasmic 1 OS=Ctenopharyngodon idella OX=7959 GN=actb PE=3 SV=1	Regular	8121.2860	0.00	42095.0165	299	26	37	56.53	2313427	0	720671			Green	1287 1289 1782	0	15	Pass1	PepFrag1	None	2343.1649	KDLYANTVLSGGTTMYPGIADR	KDLYANTVLSGGTTMYPGIADR	290	22	6.54	4	7	7	1	1	686.7189	6.7464	Identified	5468	4.4	b5°b8b12°b14°b15b15*b15°y1y6°y7y8y16y22	14.7562	2164	202.269843519653	94.8465623464354	0.0052	Green	102	2343.1680	2343.1680
1783	ACTB_CTEID	P83751	Actin_ cytoplasmic 1 OS=Ctenopharyngodon idella OX=7959 GN=actb PE=3 SV=1	Regular	8121.2860	0.00	42095.0165	299	26	37	56.53	2313427	0	720671			Green	1287 1289 1782	0	15	Pass1	PepFrag1	None	2343.1649	KDLYANTVLSGGTTMYPGIADR	KDLYANTVLSGGTTMYPGIADR	290	22	6.54	4	7	7	1	1	686.7189	6.7464	Identified	5468	4.4	b5°b8b12°b14°b15b15*b15°y1y6°y7y8y16y22	14.7562	2164	202.269843519653	94.8465623464354	0.0052	Green	102	2343.1680	2343.1680
1783	ACTB_CTEID	P83751	Actin_ cytoplasmic 1 OS=Ctenopharyngodon idella OX=7959 GN=actb PE=3 SV=1	Regular	8121.2860	0.00	42095.0165	299	26	37	56.53	2313427	0	720671			Green	1287 1289 1782	0	15	Pass1	PepFrag1	None	2343.1649	KDLYANTVLSGGTTMYPGIADR	KDLYANTVLSGGTTMYPGIADR	290	22	6.54	4	7	7	1	1	686.7189	6.7464	Identified	5468	4.4	b5°b8b12°b14°b15b15*b15°y1y6°y7y8y16y22	14.7562	2164	202.269843519653	94.8465623464354	0.0052	Green	102	2343.1680	2343.1680
1783	ACTB_CTEID	P83751	Actin_ cytoplasmic 1 OS=Ctenopharyngodon idella OX=7959 GN=actb PE=3 SV=1	Regular	8121.2860	0.00	42095.0165	299	26	37	56.53	2313427	0	720671			Green	1287 1289 1782	0	15	Pass1	PepFrag1	None	2343.1649	KDLYANTVLSGGTTMYPGIADR	KDLYANTVLSGGTTMYPGIADR	290	22	6.54	4	7	7	1	1	686.7189	6.7464	Identified	5468	4.4	b5°b8b12°b14°b15b15*b15°y1y6°y7y8y16y22	14.7562	2164	202.269843519653	94.8465623464354	0.0052	Green	102	2343.1680	2343.1680
1783	ACTB_CTEID	P83751	Actin_ cytoplasmic 1 OS=Ctenopharyngodon idella OX=7959 GN=actb PE=3 SV=1	Regular	8121.2860	0.00	42095.0165	299	26	37	56.53	2313427	0	720671			Green	1287 1289 1782	0	15	Pass1	PepFrag1	None	2343.1649	KDLYANTVLSGGTTMYPGIADR	KDLYANTVLSGGTTMYPGIADR	290	22	6.54	4	7	7	1	1	686.7189	6.7464	Identified	5468	4.4	b5°b8b12°b14°b15b15*b15°y1y6°y7y8y16y22	14.7562	2164	202.269843519653	94.8465623464354	0.0052	Green	102	2343.1680	2343.1680
1783	ACTB_CTEID	P83751	Actin_ cytoplasmic 1 OS=Ctenopharyngodon idella OX=7959 GN=actb PE=3 SV=1	Regular	8121.2860	0.00	42095.0165	299	26	37	56.53	2313427	0	720671			Green	1287 1289 1782	0	15	Pass1	PepFrag1	None	2343.1649	KDLYANTVLSGGTTMYPGIADR	KDLYANTVLSGGTTMYPGIADR	290	22	6.54	4	7	7	1	1	686.7189	6.7464	Identified	5468	4.4	b5°b8b12°b14°b15b15*b15°y1y6°y7y8y16y22	14.7562	2164	202.269843519653	94.8465623464354	0.0052	Green	102	2343.1680	2343.1680
1783	ACTB_CTEID	P83751	Actin_ cytoplasmic 1 OS=Ctenopharyngodon idella OX=7959 GN=actb PE=3 SV=1	Regular	8121.2860	0.00	42095.0165	299	26	37	56.53	2313427	0	720671			Green	1287 1289 1782	0	15	Pass1	PepFrag1	None	2343.1649	KDLYANTVLSGGTTMYPGIADR	KDLYANTVLSGGTTMYPGIADR	290	22	6.54	4	7	7	1	1	686.7189	6.7464	Identified	5468	4.4	b5°b8b12°b14°b15b15*b15°y1y6°y7y8y16y22	14.7562	2164	202.269843519653	94.8465623464354	0.0052	Green	102	2343.1680	2343.1680
1783	ACTB_CTEID	P83751	Actin_ cytoplasmic 1 OS=Ctenopharyngodon idella OX=7959 GN=actb PE=3 SV=1	Regular	8121.2860	0.00	42095.0165	299	26	37	56.53	2313427	0	720671			Green	923 928 1287 1289 1782	0	16	Pass1	PepFrag1	None	644.3726	LDLAGR	LDLAGR	177	6	6.78	24	6	6	4	1	2851.1360	7.3646		21581	2.5	b2y2y3y4y5y5°y6	12.0794	602	86.1966978132773	132.393395626555	0.0043	Green	33	644.3713	644.3713
1783	ACTB_CTEID	P83751	Actin_ cytoplasmic 1 OS=Ctenopharyngodon idella OX=7959 GN=actb PE=3 SV=1	Regular	8121.2860	0.00	42095.0165	299	26	37	56.53	2313427	0	720671			Green	923 928 1287 1289 1782	0	16	Pass1	PepFrag1	None	644.3726	LDLAGR	LDLAGR	177	6	6.78	24	6	6	4	1	2851.1360	7.3646		21581	2.5	b2y2y3y4y5y5°y6	12.0794	602	86.1966978132773	132.393395626555	0.0043	Green	33	644.3713	644.3713
1783	ACTB_CTEID	P83751	Actin_ cytoplasmic 1 OS=Ctenopharyngodon idella OX=7959 GN=actb PE=3 SV=1	Regular	8121.2860	0.00	42095.0165	299	26	37	56.53	2313427	0	720671			Green	923 928 1287 1289 1782	0	16	Pass1	PepFrag1	None	644.3726	LDLAGR	LDLAGR	177	6	6.78	24	6	6	4	1	2851.1360	7.3646		21581	2.5	b2y2y3y4y5y5°y6	12.0794	602	86.1966978132773	132.393395626555	0.0043	Green	33	644.3713	644.3713
1783	ACTB_CTEID	P83751	Actin_ cytoplasmic 1 OS=Ctenopharyngodon idella OX=7959 GN=actb PE=3 SV=1	Regular	8121.2860	0.00	42095.0165	299	26	37	56.53	2313427	0	720671			Green	923 928 1287 1289 1782	0	16	Pass1	PepFrag1	None	644.3726	LDLAGR	LDLAGR	177	6	6.78	24	6	6	4	1	2851.1360	7.3646		21581	2.5	b2y2y3y4y5y5°y6	12.0794	602	86.1966978132773	132.393395626555	0.0043	Green	33	644.3713	644.3713
1783	ACTB_CTEID	P83751	Actin_ cytoplasmic 1 OS=Ctenopharyngodon idella OX=7959 GN=actb PE=3 SV=1	Regular	8121.2860	0.00	42095.0165	299	26	37	56.53	2313427	0	720671			Green	923 928 1287 1289 1782	0	16	Pass1	PepFrag1	None	644.3726	LDLAGR	LDLAGR	177	6	6.78	24	6	6	4	1	2851.1360	7.3646		21581	2.5	b2y2y3y4y5y5°y6	12.0794	602	86.1966978132773	132.393395626555	0.0043	Green	33	644.3713	644.3713
1783	ACTB_CTEID	P83751	Actin_ cytoplasmic 1 OS=Ctenopharyngodon idella OX=7959 GN=actb PE=3 SV=1	Regular	8121.2860	0.00	42095.0165	299	26	37	56.53	2313427	0	720671			Green	923 928 1287 1289 1782	0	16	Pass1	PepFrag1	None	644.3726	LDLAGR	LDLAGR	177	6	6.78	24	6	6	4	1	2851.1360	7.3646		21581	2.5	b2y2y3y4y5y5°y6	12.0794	602	86.1966978132773	132.393395626555	0.0043	Green	33	644.3713	644.3713
1783	ACTB_CTEID	P83751	Actin_ cytoplasmic 1 OS=Ctenopharyngodon idella OX=7959 GN=actb PE=3 SV=1	Regular	8121.2860	0.00	42095.0165	299	26	37	56.53	2313427	0	720671			Green	923 928 1287 1289 1782	0	16	Pass1	PepFrag1	None	644.3726	LDLAGR	LDLAGR	177	6	6.78	24	6	6	4	1	2851.1360	7.3646		21581	2.5	b2y2y3y4y5y5°y6	12.0794	602	86.1966978132773	132.393395626555	0.0043	Green	33	644.3713	644.3713
1783	ACTB_CTEID	P83751	Actin_ cytoplasmic 1 OS=Ctenopharyngodon idella OX=7959 GN=actb PE=3 SV=1	Regular	8121.2860	0.00	42095.0165	299	26	37	56.53	2313427	0	720671			Green	1287 1289 1782	0	17	Pass1	PepFrag1	Carbamidomethyl+C(1)	905.4510	CDVDIRK	CDVDIRK	284	7	6.26	0	7	7	5	1	8559.5700	7.8421		3097	2.2	b2y2y3y4y5y6y7	11.1731	780	102.444670355323	62.444670355323	0.0024	Green	6	905.4510	905.4510
1783	ACTB_CTEID	P83751	Actin_ cytoplasmic 1 OS=Ctenopharyngodon idella OX=7959 GN=actb PE=3 SV=1	Regular	8121.2860	0.00	42095.0165	299	26	37	56.53	2313427	0	720671			Green	1287 1289 1782	0	17	Pass1	PepFrag1	Carbamidomethyl+C(1)	905.4510	CDVDIRK	CDVDIRK	284	7	6.26	0	7	7	5	1	8559.5700	7.8421		3097	2.2	b2y2y3y4y5y6y7	11.1731	780	102.444670355323	62.444670355323	0.0024	Green	6	905.4510	905.4510
1783	ACTB_CTEID	P83751	Actin_ cytoplasmic 1 OS=Ctenopharyngodon idella OX=7959 GN=actb PE=3 SV=1	Regular	8121.2860	0.00	42095.0165	299	26	37	56.53	2313427	0	720671			Green	1287 1289 1782	0	17	Pass1	PepFrag1	Carbamidomethyl+C(1)	905.4510	CDVDIRK	CDVDIRK	284	7	6.26	0	7	7	5	1	8559.5700	7.8421		3097	2.2	b2y2y3y4y5y6y7	11.1731	780	102.444670355323	62.444670355323	0.0024	Green	6	905.4510	905.4510
1783	ACTB_CTEID	P83751	Actin_ cytoplasmic 1 OS=Ctenopharyngodon idella OX=7959 GN=actb PE=3 SV=1	Regular	8121.2860	0.00	42095.0165	299	26	37	56.53	2313427	0	720671			Green	1287 1289 1782	0	17	Pass1	PepFrag1	Carbamidomethyl+C(1)	905.4510	CDVDIRK	CDVDIRK	284	7	6.26	0	7	7	5	1	8559.5700	7.8421		3097	2.2	b2y2y3y4y5y6y7	11.1731	780	102.444670355323	62.444670355323	0.0024	Green	6	905.4510	905.4510
1783	ACTB_CTEID	P83751	Actin_ cytoplasmic 1 OS=Ctenopharyngodon idella OX=7959 GN=actb PE=3 SV=1	Regular	8121.2860	0.00	42095.0165	299	26	37	56.53	2313427	0	720671			Green	1287 1289 1782	0	17	Pass1	PepFrag1	Carbamidomethyl+C(1)	905.4510	CDVDIRK	CDVDIRK	284	7	6.26	0	7	7	5	1	8559.5700	7.8421		3097	2.2	b2y2y3y4y5y6y7	11.1731	780	102.444670355323	62.444670355323	0.0024	Green	6	905.4510	905.4510
1783	ACTB_CTEID	P83751	Actin_ cytoplasmic 1 OS=Ctenopharyngodon idella OX=7959 GN=actb PE=3 SV=1	Regular	8121.2860	0.00	42095.0165	299	26	37	56.53	2313427	0	720671			Green	1287 1289 1782	0	17	Pass1	PepFrag1	Carbamidomethyl+C(1)	905.4510	CDVDIRK	CDVDIRK	284	7	6.26	0	7	7	5	1	8559.5700	7.8421		3097	2.2	b2y2y3y4y5y6y7	11.1731	780	102.444670355323	62.444670355323	0.0024	Green	6	905.4510	905.4510
1783	ACTB_CTEID	P83751	Actin_ cytoplasmic 1 OS=Ctenopharyngodon idella OX=7959 GN=actb PE=3 SV=1	Regular	8121.2860	0.00	42095.0165	299	26	37	56.53	2313427	0	720671			Green	1287 1289 1782	0	17	Pass1	PepFrag1	Carbamidomethyl+C(1)	905.4510	CDVDIRK	CDVDIRK	284	7	6.26	0	7	7	5	1	8559.5700	7.8421		3097	2.2	b2y2y3y4y5y6y7	11.1731	780	102.444670355323	62.444670355323	0.0024	Green	6	905.4510	905.4510
1783	ACTB_CTEID	P83751	Actin_ cytoplasmic 1 OS=Ctenopharyngodon idella OX=7959 GN=actb PE=3 SV=1	Regular	8121.2860	0.00	42095.0165	299	26	37	56.53	2313427	0	720671			Green	1287 1289 1782	0	18	Pass1	PepFrag1	Carbamidomethyl+C(2)	2536.1582	LCYVALDFEQEMGTAASSSSLEK	LCYVALDFEQEMGTAASSSSLEK	215	23	3.68	7	3	3	0	0	711.1561	6.7616		4219	3.3	b18°y8y11y23	16.6859	2264	208.454167691164	98.9694451274427	0.0024	Green	153	2536.1661	2536.1661
1783	ACTB_CTEID	P83751	Actin_ cytoplasmic 1 OS=Ctenopharyngodon idella OX=7959 GN=actb PE=3 SV=1	Regular	8121.2860	0.00	42095.0165	299	26	37	56.53	2313427	0	720671			Green	1287 1289 1782	0	18	Pass1	PepFrag1	Carbamidomethyl+C(2)	2536.1582	LCYVALDFEQEMGTAASSSSLEK	LCYVALDFEQEMGTAASSSSLEK	215	23	3.68	7	3	3	0	0	711.1561	6.7616		4219	3.3	b18°y8y11y23	16.6859	2264	208.454167691164	98.9694451274427	0.0024	Green	153	2536.1661	2536.1661
1783	ACTB_CTEID	P83751	Actin_ cytoplasmic 1 OS=Ctenopharyngodon idella OX=7959 GN=actb PE=3 SV=1	Regular	8121.2860	0.00	42095.0165	299	26	37	56.53	2313427	0	720671			Green	1287 1289 1782	0	18	Pass1	PepFrag1	Carbamidomethyl+C(2)	2536.1582	LCYVALDFEQEMGTAASSSSLEK	LCYVALDFEQEMGTAASSSSLEK	215	23	3.68	7	3	3	0	0	711.1561	6.7616		4219	3.3	b18°y8y11y23	16.6859	2264	208.454167691164	98.9694451274427	0.0024	Green	153	2536.1661	2536.1661
1783	ACTB_CTEID	P83751	Actin_ cytoplasmic 1 OS=Ctenopharyngodon idella OX=7959 GN=actb PE=3 SV=1	Regular	8121.2860	0.00	42095.0165	299	26	37	56.53	2313427	0	720671			Green	1287 1289 1782	0	18	Pass1	PepFrag1	Carbamidomethyl+C(2)	2536.1582	LCYVALDFEQEMGTAASSSSLEK	LCYVALDFEQEMGTAASSSSLEK	215	23	3.68	7	3	3	0	0	711.1561	6.7616		4219	3.3	b18°y8y11y23	16.6859	2264	208.454167691164	98.9694451274427	0.0024	Green	153	2536.1661	2536.1661
1783	ACTB_CTEID	P83751	Actin_ cytoplasmic 1 OS=Ctenopharyngodon idella OX=7959 GN=actb PE=3 SV=1	Regular	8121.2860	0.00	42095.0165	299	26	37	56.53	2313427	0	720671			Green	923 928 1287 1289 1782	0	19	Pass1	PepFrag1	None	631.3774	ILTER	ILTER	191	5	6.95	25	5	5	2	1	4672.8230	7.5792		10131	1.7	b2y1y3y4y4°y5	11.3950	598	85.8144500315464	131.628900063093	0.0017	Green	15	631.3759	631.3759
1783	ACTB_CTEID	P83751	Actin_ cytoplasmic 1 OS=Ctenopharyngodon idella OX=7959 GN=actb PE=3 SV=1	Regular	8121.2860	0.00	42095.0165	299	26	37	56.53	2313427	0	720671			Green	923 928 1287 1289 1782	0	19	Pass1	PepFrag1	None	631.3774	ILTER	ILTER	191	5	6.95	25	5	5	2	1	4672.8230	7.5792		10131	1.7	b2y1y3y4y4°y5	11.3950	598	85.8144500315464	131.628900063093	0.0017	Green	15	631.3759	631.3759
1783	ACTB_CTEID	P83751	Actin_ cytoplasmic 1 OS=Ctenopharyngodon idella OX=7959 GN=actb PE=3 SV=1	Regular	8121.2860	0.00	42095.0165	299	26	37	56.53	2313427	0	720671			Green	923 928 1287 1289 1782	0	19	Pass1	PepFrag1	None	631.3774	ILTER	ILTER	191	5	6.95	25	5	5	2	1	4672.8230	7.5792		10131	1.7	b2y1y3y4y4°y5	11.3950	598	85.8144500315464	131.628900063093	0.0017	Green	15	631.3759	631.3759
1783	ACTB_CTEID	P83751	Actin_ cytoplasmic 1 OS=Ctenopharyngodon idella OX=7959 GN=actb PE=3 SV=1	Regular	8121.2860	0.00	42095.0165	299	26	37	56.53	2313427	0	720671			Green	923 928 1287 1289 1782	0	19	Pass1	PepFrag1	None	631.3774	ILTER	ILTER	191	5	6.95	25	5	5	2	1	4672.8230	7.5792		10131	1.7	b2y1y3y4y4°y5	11.3950	598	85.8144500315464	131.628900063093	0.0017	Green	15	631.3759	631.3759
1783	ACTB_CTEID	P83751	Actin_ cytoplasmic 1 OS=Ctenopharyngodon idella OX=7959 GN=actb PE=3 SV=1	Regular	8121.2860	0.00	42095.0165	299	26	37	56.53	2313427	0	720671			Green	923 928 1287 1289 1782	0	19	Pass1	PepFrag1	None	631.3774	ILTER	ILTER	191	5	6.95	25	5	5	2	1	4672.8230	7.5792		10131	1.7	b2y1y3y4y4°y5	11.3950	598	85.8144500315464	131.628900063093	0.0017	Green	15	631.3759	631.3759
1783	ACTB_CTEID	P83751	Actin_ cytoplasmic 1 OS=Ctenopharyngodon idella OX=7959 GN=actb PE=3 SV=1	Regular	8121.2860	0.00	42095.0165	299	26	37	56.53	2313427	0	720671			Green	923 928 1287 1289 1782	0	19	Pass1	PepFrag1	None	631.3774	ILTER	ILTER	191	5	6.95	25	5	5	2	1	4672.8230	7.5792		10131	1.7	b2y1y3y4y4°y5	11.3950	598	85.8144500315464	131.628900063093	0.0017	Green	15	631.3759	631.3759
1783	ACTB_CTEID	P83751	Actin_ cytoplasmic 1 OS=Ctenopharyngodon idella OX=7959 GN=actb PE=3 SV=1	Regular	8121.2860	0.00	42095.0165	299	26	37	56.53	2313427	0	720671			Green	923 928 1287 1289 1782	0	20	Pass2	MissedCleavage	None	800.5352	RGILTLK	RGILTLK	61	7	11.64	23	7	7	4	2	1189.2140	6.9849		11725	3.4	b3b4b5b5°b6y1y2y6°y7	12.7041	796	103.840876680495	63.8408766804946	0.0084	Green	46	800.5372	800.5372
1783	ACTB_CTEID	P83751	Actin_ cytoplasmic 1 OS=Ctenopharyngodon idella OX=7959 GN=actb PE=3 SV=1	Regular	8121.2860	0.00	42095.0165	299	26	37	56.53	2313427	0	720671			Green	923 928 1287 1289 1782	0	20	Pass2	MissedCleavage	None	800.5352	RGILTLK	RGILTLK	61	7	11.64	23	7	7	4	2	1189.2140	6.9849		11725	3.4	b3b4b5b5°b6y1y2y6°y7	12.7041	796	103.840876680495	63.8408766804946	0.0084	Green	46	800.5372	800.5372
1783	ACTB_CTEID	P83751	Actin_ cytoplasmic 1 OS=Ctenopharyngodon idella OX=7959 GN=actb PE=3 SV=1	Regular	8121.2860	0.00	42095.0165	299	26	37	56.53	2313427	0	720671			Green	923 928 1287 1289 1782	0	20	Pass2	MissedCleavage	None	800.5352	RGILTLK	RGILTLK	61	7	11.64	23	7	7	4	2	1189.2140	6.9849		11725	3.4	b3b4b5b5°b6y1y2y6°y7	12.7041	796	103.840876680495	63.8408766804946	0.0084	Green	46	800.5372	800.5372
1783	ACTB_CTEID	P83751	Actin_ cytoplasmic 1 OS=Ctenopharyngodon idella OX=7959 GN=actb PE=3 SV=1	Regular	8121.2860	0.00	42095.0165	299	26	37	56.53	2313427	0	720671			Green	923 928 1287 1289 1782	0	20	Pass2	MissedCleavage	None	800.5352	RGILTLK	RGILTLK	61	7	11.64	23	7	7	4	2	1189.2140	6.9849		11725	3.4	b3b4b5b5°b6y1y2y6°y7	12.7041	796	103.840876680495	63.8408766804946	0.0084	Green	46	800.5372	800.5372
1783	ACTB_CTEID	P83751	Actin_ cytoplasmic 1 OS=Ctenopharyngodon idella OX=7959 GN=actb PE=3 SV=1	Regular	8121.2860	0.00	42095.0165	299	26	37	56.53	2313427	0	720671			Green	923 928 1287 1289 1782	0	20	Pass2	MissedCleavage	None	800.5352	RGILTLK	RGILTLK	61	7	11.64	23	7	7	4	2	1189.2140	6.9849		11725	3.4	b3b4b5b5°b6y1y2y6°y7	12.7041	796	103.840876680495	63.8408766804946	0.0084	Green	46	800.5372	800.5372
1783	ACTB_CTEID	P83751	Actin_ cytoplasmic 1 OS=Ctenopharyngodon idella OX=7959 GN=actb PE=3 SV=1	Regular	8121.2860	0.00	42095.0165	299	26	37	56.53	2313427	0	720671			Green	923 928 1287 1289 1782	0	20	Pass2	MissedCleavage	None	800.5352	RGILTLK	RGILTLK	61	7	11.64	23	7	7	4	2	1189.2140	6.9849		11725	3.4	b3b4b5b5°b6y1y2y6°y7	12.7041	796	103.840876680495	63.8408766804946	0.0084	Green	46	800.5372	800.5372
1783	ACTB_CTEID	P83751	Actin_ cytoplasmic 1 OS=Ctenopharyngodon idella OX=7959 GN=actb PE=3 SV=1	Regular	8121.2860	0.00	42095.0165	299	26	37	56.53	2313427	0	720671			Green	923 928 1287 1289 1782	0	20	Pass2	MissedCleavage	None	800.5352	RGILTLK	RGILTLK	61	7	11.64	23	7	7	4	2	1189.2140	6.9849		11725	3.4	b3b4b5b5°b6y1y2y6°y7	12.7041	796	103.840876680495	63.8408766804946	0.0084	Green	46	800.5372	800.5372
1783	ACTB_CTEID	P83751	Actin_ cytoplasmic 1 OS=Ctenopharyngodon idella OX=7959 GN=actb PE=3 SV=1	Regular	8121.2860	0.00	42095.0165	299	26	37	56.53	2313427	0	720671			Green	923 928 1287 1289 1782	0	20	Pass2	MissedCleavage	None	800.5352	RGILTLK	RGILTLK	61	7	11.64	23	7	7	4	2	1189.2140	6.9849		11725	3.4	b3b4b5b5°b6y1y2y6°y7	12.7041	796	103.840876680495	63.8408766804946	0.0084	Green	46	800.5372	800.5372
1783	ACTB_CTEID	P83751	Actin_ cytoplasmic 1 OS=Ctenopharyngodon idella OX=7959 GN=actb PE=3 SV=1	Regular	8121.2860	0.00	42095.0165	299	26	37	56.53	2313427	0	720671			Green	923 928 1287 1289 1782	0	20	Pass2	MissedCleavage	None	800.5352	RGILTLK	RGILTLK	61	7	11.64	23	7	7	4	2	1189.2140	6.9849		11725	3.4	b3b4b5b5°b6y1y2y6°y7	12.7041	796	103.840876680495	63.8408766804946	0.0084	Green	46	800.5372	800.5372
1783	ACTB_CTEID	P83751	Actin_ cytoplasmic 1 OS=Ctenopharyngodon idella OX=7959 GN=actb PE=3 SV=1	Regular	8121.2860	0.00	42095.0165	299	26	37	56.53	2313427	0	720671			Green	1287 1289 1782	0	21	Pass2	VarMod	Oxidation+M(10)	1193.6082	EITSLAPSTMK	EITSLAPSTMK	315	11	7.00	11	14	14	10	5	15219.4600	8.0920	Identified	17839	6.0	b2b2°b3b3°b4b4°b5b5°b6y1y2y3y3°y5y5°y6y7y8y9y11	12.2910	1105	129.221413175377	89.2214131753769	0.0255	Green	39	1193.6101	1193.6101
1783	ACTB_CTEID	P83751	Actin_ cytoplasmic 1 OS=Ctenopharyngodon idella OX=7959 GN=actb PE=3 SV=1	Regular	8121.2860	0.00	42095.0165	299	26	37	56.53	2313427	0	720671			Green	1287 1289 1782	0	21	Pass2	VarMod	Oxidation+M(10)	1193.6082	EITSLAPSTMK	EITSLAPSTMK	315	11	7.00	11	14	14	10	5	15219.4600	8.0920	Identified	17839	6.0	b2b2°b3b3°b4b4°b5b5°b6y1y2y3y3°y5y5°y6y7y8y9y11	12.2910	1105	129.221413175377	89.2214131753769	0.0255	Green	39	1193.6101	1193.6101
1783	ACTB_CTEID	P83751	Actin_ cytoplasmic 1 OS=Ctenopharyngodon idella OX=7959 GN=actb PE=3 SV=1	Regular	8121.2860	0.00	42095.0165	299	26	37	56.53	2313427	0	720671			Green	1287 1289 1782	0	21	Pass2	VarMod	Oxidation+M(10)	1193.6082	EITSLAPSTMK	EITSLAPSTMK	315	11	7.00	11	14	14	10	5	15219.4600	8.0920	Identified	17839	6.0	b2b2°b3b3°b4b4°b5b5°b6y1y2y3y3°y5y5°y6y7y8y9y11	12.2910	1105	129.221413175377	89.2214131753769	0.0255	Green	39	1193.6101	1193.6101
1783	ACTB_CTEID	P83751	Actin_ cytoplasmic 1 OS=Ctenopharyngodon idella OX=7959 GN=actb PE=3 SV=1	Regular	8121.2860	0.00	42095.0165	299	26	37	56.53	2313427	0	720671			Green	1287 1289 1782	0	21	Pass2	VarMod	Oxidation+M(10)	1193.6082	EITSLAPSTMK	EITSLAPSTMK	315	11	7.00	11	14	14	10	5	15219.4600	8.0920	Identified	17839	6.0	b2b2°b3b3°b4b4°b5b5°b6y1y2y3y3°y5y5°y6y7y8y9y11	12.2910	1105	129.221413175377	89.2214131753769	0.0255	Green	39	1193.6101	1193.6101
1783	ACTB_CTEID	P83751	Actin_ cytoplasmic 1 OS=Ctenopharyngodon idella OX=7959 GN=actb PE=3 SV=1	Regular	8121.2860	0.00	42095.0165	299	26	37	56.53	2313427	0	720671			Green	1287 1289 1782	0	21	Pass2	VarMod	Oxidation+M(10)	1193.6082	EITSLAPSTMK	EITSLAPSTMK	315	11	7.00	11	14	14	10	5	15219.4600	8.0920	Identified	17839	6.0	b2b2°b3b3°b4b4°b5b5°b6y1y2y3y3°y5y5°y6y7y8y9y11	12.2910	1105	129.221413175377	89.2214131753769	0.0255	Green	39	1193.6101	1193.6101
1783	ACTB_CTEID	P83751	Actin_ cytoplasmic 1 OS=Ctenopharyngodon idella OX=7959 GN=actb PE=3 SV=1	Regular	8121.2860	0.00	42095.0165	299	26	37	56.53	2313427	0	720671			Green	1287 1289 1782	0	21	Pass2	VarMod	Oxidation+M(10)	1193.6082	EITSLAPSTMK	EITSLAPSTMK	315	11	7.00	11	14	14	10	5	15219.4600	8.0920	Identified	17839	6.0	b2b2°b3b3°b4b4°b5b5°b6y1y2y3y3°y5y5°y6y7y8y9y11	12.2910	1105	129.221413175377	89.2214131753769	0.0255	Green	39	1193.6101	1193.6101
1783	ACTB_CTEID	P83751	Actin_ cytoplasmic 1 OS=Ctenopharyngodon idella OX=7959 GN=actb PE=3 SV=1	Regular	8121.2860	0.00	42095.0165	299	26	37	56.53	2313427	0	720671			Green	1287 1289 1782	0	21	Pass2	VarMod	Oxidation+M(10)	1193.6082	EITSLAPSTMK	EITSLAPSTMK	315	11	7.00	11	14	14	10	5	15219.4600	8.0920	Identified	17839	6.0	b2b2°b3b3°b4b4°b5b5°b6y1y2y3y3°y5y5°y6y7y8y9y11	12.2910	1105	129.221413175377	89.2214131753769	0.0255	Green	39	1193.6101	1193.6101
1783	ACTB_CTEID	P83751	Actin_ cytoplasmic 1 OS=Ctenopharyngodon idella OX=7959 GN=actb PE=3 SV=1	Regular	8121.2860	0.00	42095.0165	299	26	37	56.53	2313427	0	720671			Green	1287 1289 1782	0	21	Pass2	VarMod	Oxidation+M(10)	1193.6082	EITSLAPSTMK	EITSLAPSTMK	315	11	7.00	11	14	14	10	5	15219.4600	8.0920	Identified	17839	6.0	b2b2°b3b3°b4b4°b5b5°b6y1y2y3y3°y5y5°y6y7y8y9y11	12.2910	1105	129.221413175377	89.2214131753769	0.0255	Green	39	1193.6101	1193.6101
1783	ACTB_CTEID	P83751	Actin_ cytoplasmic 1 OS=Ctenopharyngodon idella OX=7959 GN=actb PE=3 SV=1	Regular	8121.2860	0.00	42095.0165	299	26	37	56.53	2313427	0	720671			Green	1287 1289 1782	0	21	Pass2	VarMod	Oxidation+M(10)	1193.6082	EITSLAPSTMK	EITSLAPSTMK	315	11	7.00	11	14	14	10	5	15219.4600	8.0920	Identified	17839	6.0	b2b2°b3b3°b4b4°b5b5°b6y1y2y3y3°y5y5°y6y7y8y9y11	12.2910	1105	129.221413175377	89.2214131753769	0.0255	Green	39	1193.6101	1193.6101
1783	ACTB_CTEID	P83751	Actin_ cytoplasmic 1 OS=Ctenopharyngodon idella OX=7959 GN=actb PE=3 SV=1	Regular	8121.2860	0.00	42095.0165	299	26	37	56.53	2313427	0	720671			Green	1287 1289 1782	0	21	Pass2	VarMod	Oxidation+M(10)	1193.6082	EITSLAPSTMK	EITSLAPSTMK	315	11	7.00	11	14	14	10	5	15219.4600	8.0920	Identified	17839	6.0	b2b2°b3b3°b4b4°b5b5°b6y1y2y3y3°y5y5°y6y7y8y9y11	12.2910	1105	129.221413175377	89.2214131753769	0.0255	Green	39	1193.6101	1193.6101
1783	ACTB_CTEID	P83751	Actin_ cytoplasmic 1 OS=Ctenopharyngodon idella OX=7959 GN=actb PE=3 SV=1	Regular	8121.2860	0.00	42095.0165	299	26	37	56.53	2313427	0	720671			Green	1287 1289 1782	0	21	Pass2	VarMod	Oxidation+M(10)	1193.6082	EITSLAPSTMK	EITSLAPSTMK	315	11	7.00	11	14	14	10	5	15219.4600	8.0920	Identified	17839	6.0	b2b2°b3b3°b4b4°b5b5°b6y1y2y3y3°y5y5°y6y7y8y9y11	12.2910	1105	129.221413175377	89.2214131753769	0.0255	Green	39	1193.6101	1193.6101
1783	ACTB_CTEID	P83751	Actin_ cytoplasmic 1 OS=Ctenopharyngodon idella OX=7959 GN=actb PE=3 SV=1	Regular	8121.2860	0.00	42095.0165	299	26	37	56.53	2313427	0	720671			Green	1287 1289 1782	0	21	Pass2	VarMod	Oxidation+M(10)	1193.6082	EITSLAPSTMK	EITSLAPSTMK	315	11	7.00	11	14	14	10	5	15219.4600	8.0920	Identified	17839	6.0	b2b2°b3b3°b4b4°b5b5°b6y1y2y3y3°y5y5°y6y7y8y9y11	12.2910	1105	129.221413175377	89.2214131753769	0.0255	Green	39	1193.6101	1193.6101
1783	ACTB_CTEID	P83751	Actin_ cytoplasmic 1 OS=Ctenopharyngodon idella OX=7959 GN=actb PE=3 SV=1	Regular	8121.2860	0.00	42095.0165	299	26	37	56.53	2313427	0	720671			Green	1287 1289 1782	0	21	Pass2	VarMod	Oxidation+M(10)	1193.6082	EITSLAPSTMK	EITSLAPSTMK	315	11	7.00	11	14	14	10	5	15219.4600	8.0920	Identified	17839	6.0	b2b2°b3b3°b4b4°b5b5°b6y1y2y3y3°y5y5°y6y7y8y9y11	12.2910	1105	129.221413175377	89.2214131753769	0.0255	Green	39	1193.6101	1193.6101
1783	ACTB_CTEID	P83751	Actin_ cytoplasmic 1 OS=Ctenopharyngodon idella OX=7959 GN=actb PE=3 SV=1	Regular	8121.2860	0.00	42095.0165	299	26	37	56.53	2313427	0	720671			Green	1287 1289 1782	0	21	Pass2	VarMod	Oxidation+M(10)	1193.6082	EITSLAPSTMK	EITSLAPSTMK	315	11	7.00	11	14	14	10	5	15219.4600	8.0920	Identified	17839	6.0	b2b2°b3b3°b4b4°b5b5°b6y1y2y3y3°y5y5°y6y7y8y9y11	12.2910	1105	129.221413175377	89.2214131753769	0.0255	Green	39	1193.6101	1193.6101
1783	ACTB_CTEID	P83751	Actin_ cytoplasmic 1 OS=Ctenopharyngodon idella OX=7959 GN=actb PE=3 SV=1	Regular	8121.2860	0.00	42095.0165	299	26	37	56.53	2313427	0	720671			Green	1287 1289 1782	0	21	Pass2	VarMod	Oxidation+M(10)	1193.6082	EITSLAPSTMK	EITSLAPSTMK	315	11	7.00	11	14	14	10	5	15219.4600	8.0920	Identified	17839	6.0	b2b2°b3b3°b4b4°b5b5°b6y1y2y3y3°y5y5°y6y7y8y9y11	12.2910	1105	129.221413175377	89.2214131753769	0.0255	Green	39	1193.6101	1193.6101
1783	ACTB_CTEID	P83751	Actin_ cytoplasmic 1 OS=Ctenopharyngodon idella OX=7959 GN=actb PE=3 SV=1	Regular	8121.2860	0.00	42095.0165	299	26	37	56.53	2313427	0	720671			Green	1287 1289 1782	0	21	Pass2	VarMod	Oxidation+M(10)	1193.6082	EITSLAPSTMK	EITSLAPSTMK	315	11	7.00	11	14	14	10	5	15219.4600	8.0920	Identified	17839	6.0	b2b2°b3b3°b4b4°b5b5°b6y1y2y3y3°y5y5°y6y7y8y9y11	12.2910	1105	129.221413175377	89.2214131753769	0.0255	Green	39	1193.6101	1193.6101
1783	ACTB_CTEID	P83751	Actin_ cytoplasmic 1 OS=Ctenopharyngodon idella OX=7959 GN=actb PE=3 SV=1	Regular	8121.2860	0.00	42095.0165	299	26	37	56.53	2313427	0	720671			Green	1287 1289 1782	0	21	Pass2	VarMod	Oxidation+M(10)	1193.6082	EITSLAPSTMK	EITSLAPSTMK	315	11	7.00	11	14	14	10	5	15219.4600	8.0920	Identified	17839	6.0	b2b2°b3b3°b4b4°b5b5°b6y1y2y3y3°y5y5°y6y7y8y9y11	12.2910	1105	129.221413175377	89.2214131753769	0.0255	Green	39	1193.6101	1193.6101
1783	ACTB_CTEID	P83751	Actin_ cytoplasmic 1 OS=Ctenopharyngodon idella OX=7959 GN=actb PE=3 SV=1	Regular	8121.2860	0.00	42095.0165	299	26	37	56.53	2313427	0	720671			Green	1287 1289 1782	0	21	Pass2	VarMod	Oxidation+M(10)	1193.6082	EITSLAPSTMK	EITSLAPSTMK	315	11	7.00	11	14	14	10	5	15219.4600	8.0920	Identified	17839	6.0	b2b2°b3b3°b4b4°b5b5°b6y1y2y3y3°y5y5°y6y7y8y9y11	12.2910	1105	129.221413175377	89.2214131753769	0.0255	Green	39	1193.6101	1193.6101
1783	ACTB_CTEID	P83751	Actin_ cytoplasmic 1 OS=Ctenopharyngodon idella OX=7959 GN=actb PE=3 SV=1	Regular	8121.2860	0.00	42095.0165	299	26	37	56.53	2313427	0	720671			Green	1287 1289 1782	0	21	Pass2	VarMod	Oxidation+M(10)	1193.6082	EITSLAPSTMK	EITSLAPSTMK	315	11	7.00	11	14	14	10	5	15219.4600	8.0920	Identified	17839	6.0	b2b2°b3b3°b4b4°b5b5°b6y1y2y3y3°y5y5°y6y7y8y9y11	12.2910	1105	129.221413175377	89.2214131753769	0.0255	Green	39	1193.6101	1193.6101
1783	ACTB_CTEID	P83751	Actin_ cytoplasmic 1 OS=Ctenopharyngodon idella OX=7959 GN=actb PE=3 SV=1	Regular	8121.2860	0.00	42095.0165	299	26	37	56.53	2313427	0	720671			Green	1287 1289 1782	0	21	Pass2	VarMod	Oxidation+M(10)	1193.6082	EITSLAPSTMK	EITSLAPSTMK	315	11	7.00	11	14	14	10	5	15219.4600	8.0920	Identified	17839	6.0	b2b2°b3b3°b4b4°b5b5°b6y1y2y3y3°y5y5°y6y7y8y9y11	12.2910	1105	129.221413175377	89.2214131753769	0.0255	Green	39	1193.6101	1193.6101
1783	ACTB_CTEID	P83751	Actin_ cytoplasmic 1 OS=Ctenopharyngodon idella OX=7959 GN=actb PE=3 SV=1	Regular	8121.2860	0.00	42095.0165	299	26	37	56.53	2313427	0	720671			Green	923 928 1287 1289 1782	0	22	Pass2	VarMod	Oxidation+M(7)	1014.4812	DLTDYLMK	DLTDYLMK	183	8	3.88	21	8	8	5	2	6619.6650	7.7305		5904	4.0	b2b3b4°y2y3y4y5y6y8	14.1868	923	114.611299011537	74.6112990115366	0.0113	Green	86	1014.4820	1014.4820
1783	ACTB_CTEID	P83751	Actin_ cytoplasmic 1 OS=Ctenopharyngodon idella OX=7959 GN=actb PE=3 SV=1	Regular	8121.2860	0.00	42095.0165	299	26	37	56.53	2313427	0	720671			Green	923 928 1287 1289 1782	0	22	Pass2	VarMod	Oxidation+M(7)	1014.4812	DLTDYLMK	DLTDYLMK	183	8	3.88	21	8	8	5	2	6619.6650	7.7305		5904	4.0	b2b3b4°y2y3y4y5y6y8	14.1868	923	114.611299011537	74.6112990115366	0.0113	Green	86	1014.4820	1014.4820
1783	ACTB_CTEID	P83751	Actin_ cytoplasmic 1 OS=Ctenopharyngodon idella OX=7959 GN=actb PE=3 SV=1	Regular	8121.2860	0.00	42095.0165	299	26	37	56.53	2313427	0	720671			Green	923 928 1287 1289 1782	0	22	Pass2	VarMod	Oxidation+M(7)	1014.4812	DLTDYLMK	DLTDYLMK	183	8	3.88	21	8	8	5	2	6619.6650	7.7305		5904	4.0	b2b3b4°y2y3y4y5y6y8	14.1868	923	114.611299011537	74.6112990115366	0.0113	Green	86	1014.4820	1014.4820
1783	ACTB_CTEID	P83751	Actin_ cytoplasmic 1 OS=Ctenopharyngodon idella OX=7959 GN=actb PE=3 SV=1	Regular	8121.2860	0.00	42095.0165	299	26	37	56.53	2313427	0	720671			Green	923 928 1287 1289 1782	0	22	Pass2	VarMod	Oxidation+M(7)	1014.4812	DLTDYLMK	DLTDYLMK	183	8	3.88	21	8	8	5	2	6619.6650	7.7305		5904	4.0	b2b3b4°y2y3y4y5y6y8	14.1868	923	114.611299011537	74.6112990115366	0.0113	Green	86	1014.4820	1014.4820
1783	ACTB_CTEID	P83751	Actin_ cytoplasmic 1 OS=Ctenopharyngodon idella OX=7959 GN=actb PE=3 SV=1	Regular	8121.2860	0.00	42095.0165	299	26	37	56.53	2313427	0	720671			Green	923 928 1287 1289 1782	0	22	Pass2	VarMod	Oxidation+M(7)	1014.4812	DLTDYLMK	DLTDYLMK	183	8	3.88	21	8	8	5	2	6619.6650	7.7305		5904	4.0	b2b3b4°y2y3y4y5y6y8	14.1868	923	114.611299011537	74.6112990115366	0.0113	Green	86	1014.4820	1014.4820
1783	ACTB_CTEID	P83751	Actin_ cytoplasmic 1 OS=Ctenopharyngodon idella OX=7959 GN=actb PE=3 SV=1	Regular	8121.2860	0.00	42095.0165	299	26	37	56.53	2313427	0	720671			Green	923 928 1287 1289 1782	0	22	Pass2	VarMod	Oxidation+M(7)	1014.4812	DLTDYLMK	DLTDYLMK	183	8	3.88	21	8	8	5	2	6619.6650	7.7305		5904	4.0	b2b3b4°y2y3y4y5y6y8	14.1868	923	114.611299011537	74.6112990115366	0.0113	Green	86	1014.4820	1014.4820
1783	ACTB_CTEID	P83751	Actin_ cytoplasmic 1 OS=Ctenopharyngodon idella OX=7959 GN=actb PE=3 SV=1	Regular	8121.2860	0.00	42095.0165	299	26	37	56.53	2313427	0	720671			Green	923 928 1287 1289 1782	0	22	Pass2	VarMod	Oxidation+M(7)	1014.4812	DLTDYLMK	DLTDYLMK	183	8	3.88	21	8	8	5	2	6619.6650	7.7305		5904	4.0	b2b3b4°y2y3y4y5y6y8	14.1868	923	114.611299011537	74.6112990115366	0.0113	Green	86	1014.4820	1014.4820
1783	ACTB_CTEID	P83751	Actin_ cytoplasmic 1 OS=Ctenopharyngodon idella OX=7959 GN=actb PE=3 SV=1	Regular	8121.2860	0.00	42095.0165	299	26	37	56.53	2313427	0	720671			Green	923 928 1287 1289 1782	0	22	Pass2	VarMod	Oxidation+M(7)	1014.4812	DLTDYLMK	DLTDYLMK	183	8	3.88	21	8	8	5	2	6619.6650	7.7305		5904	4.0	b2b3b4°y2y3y4y5y6y8	14.1868	923	114.611299011537	74.6112990115366	0.0113	Green	86	1014.4820	1014.4820
1783	ACTB_CTEID	P83751	Actin_ cytoplasmic 1 OS=Ctenopharyngodon idella OX=7959 GN=actb PE=3 SV=1	Regular	8121.2860	0.00	42095.0165	299	26	37	56.53	2313427	0	720671			Green	923 928 1287 1289 1782	0	22	Pass2	VarMod	Oxidation+M(7)	1014.4812	DLTDYLMK	DLTDYLMK	183	8	3.88	21	8	8	5	2	6619.6650	7.7305		5904	4.0	b2b3b4°y2y3y4y5y6y8	14.1868	923	114.611299011537	74.6112990115366	0.0113	Green	86	1014.4820	1014.4820
1783	ACTB_CTEID	P83751	Actin_ cytoplasmic 1 OS=Ctenopharyngodon idella OX=7959 GN=actb PE=3 SV=1	Regular	8121.2860	0.00	42095.0165	299	26	37	56.53	2313427	0	720671			Green	1287 1289 1782	0	23	Pass2	VarMod	Oxidation+M(14)	2231.0649	DLYANTVLSGGTTMYPGIADR	DLYANTVLSGGTTMYPGIADR	291	21	3.88	9	8	8	3	0	1066.2740	6.9375	Identified	13202	5.6	b6°b7*b7°b8*b12y1y6y6°y7y12y13y14y21y21*	15.0934	2029	193.767528053907	153.767528053907	0.0106	Green	117	2231.0689	2231.0689
1783	ACTB_CTEID	P83751	Actin_ cytoplasmic 1 OS=Ctenopharyngodon idella OX=7959 GN=actb PE=3 SV=1	Regular	8121.2860	0.00	42095.0165	299	26	37	56.53	2313427	0	720671			Green	1287 1289 1782	0	23	Pass2	VarMod	Oxidation+M(14)	2231.0649	DLYANTVLSGGTTMYPGIADR	DLYANTVLSGGTTMYPGIADR	291	21	3.88	9	8	8	3	0	1066.2740	6.9375	Identified	13202	5.6	b6°b7*b7°b8*b12y1y6y6°y7y12y13y14y21y21*	15.0934	2029	193.767528053907	153.767528053907	0.0106	Green	117	2231.0689	2231.0689
1783	ACTB_CTEID	P83751	Actin_ cytoplasmic 1 OS=Ctenopharyngodon idella OX=7959 GN=actb PE=3 SV=1	Regular	8121.2860	0.00	42095.0165	299	26	37	56.53	2313427	0	720671			Green	1287 1289 1782	0	23	Pass2	VarMod	Oxidation+M(14)	2231.0649	DLYANTVLSGGTTMYPGIADR	DLYANTVLSGGTTMYPGIADR	291	21	3.88	9	8	8	3	0	1066.2740	6.9375	Identified	13202	5.6	b6°b7*b7°b8*b12y1y6y6°y7y12y13y14y21y21*	15.0934	2029	193.767528053907	153.767528053907	0.0106	Green	117	2231.0689	2231.0689
1783	ACTB_CTEID	P83751	Actin_ cytoplasmic 1 OS=Ctenopharyngodon idella OX=7959 GN=actb PE=3 SV=1	Regular	8121.2860	0.00	42095.0165	299	26	37	56.53	2313427	0	720671			Green	1287 1289 1782	0	23	Pass2	VarMod	Oxidation+M(14)	2231.0649	DLYANTVLSGGTTMYPGIADR	DLYANTVLSGGTTMYPGIADR	291	21	3.88	9	8	8	3	0	1066.2740	6.9375	Identified	13202	5.6	b6°b7*b7°b8*b12y1y6y6°y7y12y13y14y21y21*	15.0934	2029	193.767528053907	153.767528053907	0.0106	Green	117	2231.0689	2231.0689
1783	ACTB_CTEID	P83751	Actin_ cytoplasmic 1 OS=Ctenopharyngodon idella OX=7959 GN=actb PE=3 SV=1	Regular	8121.2860	0.00	42095.0165	299	26	37	56.53	2313427	0	720671			Green	1287 1289 1782	0	23	Pass2	VarMod	Oxidation+M(14)	2231.0649	DLYANTVLSGGTTMYPGIADR	DLYANTVLSGGTTMYPGIADR	291	21	3.88	9	8	8	3	0	1066.2740	6.9375	Identified	13202	5.6	b6°b7*b7°b8*b12y1y6y6°y7y12y13y14y21y21*	15.0934	2029	193.767528053907	153.767528053907	0.0106	Green	117	2231.0689	2231.0689
1783	ACTB_CTEID	P83751	Actin_ cytoplasmic 1 OS=Ctenopharyngodon idella OX=7959 GN=actb PE=3 SV=1	Regular	8121.2860	0.00	42095.0165	299	26	37	56.53	2313427	0	720671			Green	1287 1289 1782	0	23	Pass2	VarMod	Oxidation+M(14)	2231.0649	DLYANTVLSGGTTMYPGIADR	DLYANTVLSGGTTMYPGIADR	291	21	3.88	9	8	8	3	0	1066.2740	6.9375	Identified	13202	5.6	b6°b7*b7°b8*b12y1y6y6°y7y12y13y14y21y21*	15.0934	2029	193.767528053907	153.767528053907	0.0106	Green	117	2231.0689	2231.0689
1783	ACTB_CTEID	P83751	Actin_ cytoplasmic 1 OS=Ctenopharyngodon idella OX=7959 GN=actb PE=3 SV=1	Regular	8121.2860	0.00	42095.0165	299	26	37	56.53	2313427	0	720671			Green	1287 1289 1782	0	23	Pass2	VarMod	Oxidation+M(14)	2231.0649	DLYANTVLSGGTTMYPGIADR	DLYANTVLSGGTTMYPGIADR	291	21	3.88	9	8	8	3	0	1066.2740	6.9375	Identified	13202	5.6	b6°b7*b7°b8*b12y1y6y6°y7y12y13y14y21y21*	15.0934	2029	193.767528053907	153.767528053907	0.0106	Green	117	2231.0689	2231.0689
1783	ACTB_CTEID	P83751	Actin_ cytoplasmic 1 OS=Ctenopharyngodon idella OX=7959 GN=actb PE=3 SV=1	Regular	8121.2860	0.00	42095.0165	299	26	37	56.53	2313427	0	720671			Green	1287 1289 1782	0	23	Pass2	VarMod	Oxidation+M(14)	2231.0649	DLYANTVLSGGTTMYPGIADR	DLYANTVLSGGTTMYPGIADR	291	21	3.88	9	8	8	3	0	1066.2740	6.9375	Identified	13202	5.6	b6°b7*b7°b8*b12y1y6y6°y7y12y13y14y21y21*	15.0934	2029	193.767528053907	153.767528053907	0.0106	Green	117	2231.0689	2231.0689
1783	ACTB_CTEID	P83751	Actin_ cytoplasmic 1 OS=Ctenopharyngodon idella OX=7959 GN=actb PE=3 SV=1	Regular	8121.2860	0.00	42095.0165	299	26	37	56.53	2313427	0	720671			Green	1287 1289 1782	0	23	Pass2	VarMod	Oxidation+M(14)	2231.0649	DLYANTVLSGGTTMYPGIADR	DLYANTVLSGGTTMYPGIADR	291	21	3.88	9	8	8	3	0	1066.2740	6.9375	Identified	13202	5.6	b6°b7*b7°b8*b12y1y6y6°y7y12y13y14y21y21*	15.0934	2029	193.767528053907	153.767528053907	0.0106	Green	117	2231.0689	2231.0689
1783	ACTB_CTEID	P83751	Actin_ cytoplasmic 1 OS=Ctenopharyngodon idella OX=7959 GN=actb PE=3 SV=1	Regular	8121.2860	0.00	42095.0165	299	26	37	56.53	2313427	0	720671			Green	1287 1289 1782	0	23	Pass2	VarMod	Oxidation+M(14)	2231.0649	DLYANTVLSGGTTMYPGIADR	DLYANTVLSGGTTMYPGIADR	291	21	3.88	9	8	8	3	0	1066.2740	6.9375	Identified	13202	5.6	b6°b7*b7°b8*b12y1y6y6°y7y12y13y14y21y21*	15.0934	2029	193.767528053907	153.767528053907	0.0106	Green	117	2231.0689	2231.0689
1783	ACTB_CTEID	P83751	Actin_ cytoplasmic 1 OS=Ctenopharyngodon idella OX=7959 GN=actb PE=3 SV=1	Regular	8121.2860	0.00	42095.0165	299	26	37	56.53	2313427	0	720671			Green	1287 1289 1782	0	23	Pass2	VarMod	Oxidation+M(14)	2231.0649	DLYANTVLSGGTTMYPGIADR	DLYANTVLSGGTTMYPGIADR	291	21	3.88	9	8	8	3	0	1066.2740	6.9375	Identified	13202	5.6	b6°b7*b7°b8*b12y1y6y6°y7y12y13y14y21y21*	15.0934	2029	193.767528053907	153.767528053907	0.0106	Green	117	2231.0689	2231.0689
1783	ACTB_CTEID	P83751	Actin_ cytoplasmic 1 OS=Ctenopharyngodon idella OX=7959 GN=actb PE=3 SV=1	Regular	8121.2860	0.00	42095.0165	299	26	37	56.53	2313427	0	720671			Green	1287 1289 1782	0	23	Pass2	VarMod	Oxidation+M(14)	2231.0649	DLYANTVLSGGTTMYPGIADR	DLYANTVLSGGTTMYPGIADR	291	21	3.88	9	8	8	3	0	1066.2740	6.9375	Identified	13202	5.6	b6°b7*b7°b8*b12y1y6y6°y7y12y13y14y21y21*	15.0934	2029	193.767528053907	153.767528053907	0.0106	Green	117	2231.0689	2231.0689
1783	ACTB_CTEID	P83751	Actin_ cytoplasmic 1 OS=Ctenopharyngodon idella OX=7959 GN=actb PE=3 SV=1	Regular	8121.2860	0.00	42095.0165	299	26	37	56.53	2313427	0	720671			Green	1287 1289 1782	0	23	Pass2	VarMod	Oxidation+M(14)	2231.0649	DLYANTVLSGGTTMYPGIADR	DLYANTVLSGGTTMYPGIADR	291	21	3.88	9	8	8	3	0	1066.2740	6.9375	Identified	13202	5.6	b6°b7*b7°b8*b12y1y6y6°y7y12y13y14y21y21*	15.0934	2029	193.767528053907	153.767528053907	0.0106	Green	117	2231.0689	2231.0689
1783	ACTB_CTEID	P83751	Actin_ cytoplasmic 1 OS=Ctenopharyngodon idella OX=7959 GN=actb PE=3 SV=1	Regular	8121.2860	0.00	42095.0165	299	26	37	56.53	2313427	0	720671			Green	1287 1289 1782	0	23	Pass2	VarMod	Oxidation+M(14)	2231.0649	DLYANTVLSGGTTMYPGIADR	DLYANTVLSGGTTMYPGIADR	291	21	3.88	9	8	8	3	0	1066.2740	6.9375	Identified	13202	5.6	b6°b7*b7°b8*b12y1y6y6°y7y12y13y14y21y21*	15.0934	2029	193.767528053907	153.767528053907	0.0106	Green	117	2231.0689	2231.0689
1783	ACTB_CTEID	P83751	Actin_ cytoplasmic 1 OS=Ctenopharyngodon idella OX=7959 GN=actb PE=3 SV=1	Regular	8121.2860	0.00	42095.0165	299	26	37	56.53	2313427	0	720671			Green	1287 1289 1782	0	24	Pass2	VarMod	Oxidation+M(6)	3199.6092	TTGIVMDSGDGVTHTVPIYEGYALPHAILR	TTGIVMDSGDGVTHTVPIYEGYALPHAILR	147	30	5.13	8	14	14	4	0	3615.3120	7.4678	Identified	19495	6.2	b3°b5b19y4y5y6y7y8y10y12y14y16y26y28y30	15.4943	2967	249.63453421551	84.8172671077549	0.0099	Green	132	3199.6176	3199.6176
1783	ACTB_CTEID	P83751	Actin_ cytoplasmic 1 OS=Ctenopharyngodon idella OX=7959 GN=actb PE=3 SV=1	Regular	8121.2860	0.00	42095.0165	299	26	37	56.53	2313427	0	720671			Green	1287 1289 1782	0	24	Pass2	VarMod	Oxidation+M(6)	3199.6092	TTGIVMDSGDGVTHTVPIYEGYALPHAILR	TTGIVMDSGDGVTHTVPIYEGYALPHAILR	147	30	5.13	8	14	14	4	0	3615.3120	7.4678	Identified	19495	6.2	b3°b5b19y4y5y6y7y8y10y12y14y16y26y28y30	15.4943	2967	249.63453421551	84.8172671077549	0.0099	Green	132	3199.6176	3199.6176
1783	ACTB_CTEID	P83751	Actin_ cytoplasmic 1 OS=Ctenopharyngodon idella OX=7959 GN=actb PE=3 SV=1	Regular	8121.2860	0.00	42095.0165	299	26	37	56.53	2313427	0	720671			Green	1287 1289 1782	0	24	Pass2	VarMod	Oxidation+M(6)	3199.6092	TTGIVMDSGDGVTHTVPIYEGYALPHAILR	TTGIVMDSGDGVTHTVPIYEGYALPHAILR	147	30	5.13	8	14	14	4	0	3615.3120	7.4678	Identified	19495	6.2	b3°b5b19y4y5y6y7y8y10y12y14y16y26y28y30	15.4943	2967	249.63453421551	84.8172671077549	0.0099	Green	132	3199.6176	3199.6176
1783	ACTB_CTEID	P83751	Actin_ cytoplasmic 1 OS=Ctenopharyngodon idella OX=7959 GN=actb PE=3 SV=1	Regular	8121.2860	0.00	42095.0165	299	26	37	56.53	2313427	0	720671			Green	1287 1289 1782	0	24	Pass2	VarMod	Oxidation+M(6)	3199.6092	TTGIVMDSGDGVTHTVPIYEGYALPHAILR	TTGIVMDSGDGVTHTVPIYEGYALPHAILR	147	30	5.13	8	14	14	4	0	3615.3120	7.4678	Identified	19495	6.2	b3°b5b19y4y5y6y7y8y10y12y14y16y26y28y30	15.4943	2967	249.63453421551	84.8172671077549	0.0099	Green	132	3199.6176	3199.6176
1783	ACTB_CTEID	P83751	Actin_ cytoplasmic 1 OS=Ctenopharyngodon idella OX=7959 GN=actb PE=3 SV=1	Regular	8121.2860	0.00	42095.0165	299	26	37	56.53	2313427	0	720671			Green	1287 1289 1782	0	24	Pass2	VarMod	Oxidation+M(6)	3199.6092	TTGIVMDSGDGVTHTVPIYEGYALPHAILR	TTGIVMDSGDGVTHTVPIYEGYALPHAILR	147	30	5.13	8	14	14	4	0	3615.3120	7.4678	Identified	19495	6.2	b3°b5b19y4y5y6y7y8y10y12y14y16y26y28y30	15.4943	2967	249.63453421551	84.8172671077549	0.0099	Green	132	3199.6176	3199.6176
1783	ACTB_CTEID	P83751	Actin_ cytoplasmic 1 OS=Ctenopharyngodon idella OX=7959 GN=actb PE=3 SV=1	Regular	8121.2860	0.00	42095.0165	299	26	37	56.53	2313427	0	720671			Green	1287 1289 1782	0	24	Pass2	VarMod	Oxidation+M(6)	3199.6092	TTGIVMDSGDGVTHTVPIYEGYALPHAILR	TTGIVMDSGDGVTHTVPIYEGYALPHAILR	147	30	5.13	8	14	14	4	0	3615.3120	7.4678	Identified	19495	6.2	b3°b5b19y4y5y6y7y8y10y12y14y16y26y28y30	15.4943	2967	249.63453421551	84.8172671077549	0.0099	Green	132	3199.6176	3199.6176
1783	ACTB_CTEID	P83751	Actin_ cytoplasmic 1 OS=Ctenopharyngodon idella OX=7959 GN=actb PE=3 SV=1	Regular	8121.2860	0.00	42095.0165	299	26	37	56.53	2313427	0	720671			Green	1287 1289 1782	0	24	Pass2	VarMod	Oxidation+M(6)	3199.6092	TTGIVMDSGDGVTHTVPIYEGYALPHAILR	TTGIVMDSGDGVTHTVPIYEGYALPHAILR	147	30	5.13	8	14	14	4	0	3615.3120	7.4678	Identified	19495	6.2	b3°b5b19y4y5y6y7y8y10y12y14y16y26y28y30	15.4943	2967	249.63453421551	84.8172671077549	0.0099	Green	132	3199.6176	3199.6176
1783	ACTB_CTEID	P83751	Actin_ cytoplasmic 1 OS=Ctenopharyngodon idella OX=7959 GN=actb PE=3 SV=1	Regular	8121.2860	0.00	42095.0165	299	26	37	56.53	2313427	0	720671			Green	1287 1289 1782	0	24	Pass2	VarMod	Oxidation+M(6)	3199.6092	TTGIVMDSGDGVTHTVPIYEGYALPHAILR	TTGIVMDSGDGVTHTVPIYEGYALPHAILR	147	30	5.13	8	14	14	4	0	3615.3120	7.4678	Identified	19495	6.2	b3°b5b19y4y5y6y7y8y10y12y14y16y26y28y30	15.4943	2967	249.63453421551	84.8172671077549	0.0099	Green	132	3199.6176	3199.6176
1783	ACTB_CTEID	P83751	Actin_ cytoplasmic 1 OS=Ctenopharyngodon idella OX=7959 GN=actb PE=3 SV=1	Regular	8121.2860	0.00	42095.0165	299	26	37	56.53	2313427	0	720671			Green	1287 1289 1782	0	24	Pass2	VarMod	Oxidation+M(6)	3199.6092	TTGIVMDSGDGVTHTVPIYEGYALPHAILR	TTGIVMDSGDGVTHTVPIYEGYALPHAILR	147	30	5.13	8	14	14	4	0	3615.3120	7.4678	Identified	19495	6.2	b3°b5b19y4y5y6y7y8y10y12y14y16y26y28y30	15.4943	2967	249.63453421551	84.8172671077549	0.0099	Green	132	3199.6176	3199.6176
1783	ACTB_CTEID	P83751	Actin_ cytoplasmic 1 OS=Ctenopharyngodon idella OX=7959 GN=actb PE=3 SV=1	Regular	8121.2860	0.00	42095.0165	299	26	37	56.53	2313427	0	720671			Green	1287 1289 1782	0	24	Pass2	VarMod	Oxidation+M(6)	3199.6092	TTGIVMDSGDGVTHTVPIYEGYALPHAILR	TTGIVMDSGDGVTHTVPIYEGYALPHAILR	147	30	5.13	8	14	14	4	0	3615.3120	7.4678	Identified	19495	6.2	b3°b5b19y4y5y6y7y8y10y12y14y16y26y28y30	15.4943	2967	249.63453421551	84.8172671077549	0.0099	Green	132	3199.6176	3199.6176
1783	ACTB_CTEID	P83751	Actin_ cytoplasmic 1 OS=Ctenopharyngodon idella OX=7959 GN=actb PE=3 SV=1	Regular	8121.2860	0.00	42095.0165	299	26	37	56.53	2313427	0	720671			Green	1287 1289 1782	0	24	Pass2	VarMod	Oxidation+M(6)	3199.6092	TTGIVMDSGDGVTHTVPIYEGYALPHAILR	TTGIVMDSGDGVTHTVPIYEGYALPHAILR	147	30	5.13	8	14	14	4	0	3615.3120	7.4678	Identified	19495	6.2	b3°b5b19y4y5y6y7y8y10y12y14y16y26y28y30	15.4943	2967	249.63453421551	84.8172671077549	0.0099	Green	132	3199.6176	3199.6176
1783	ACTB_CTEID	P83751	Actin_ cytoplasmic 1 OS=Ctenopharyngodon idella OX=7959 GN=actb PE=3 SV=1	Regular	8121.2860	0.00	42095.0165	299	26	37	56.53	2313427	0	720671			Green	1287 1289 1782	0	24	Pass2	VarMod	Oxidation+M(6)	3199.6092	TTGIVMDSGDGVTHTVPIYEGYALPHAILR	TTGIVMDSGDGVTHTVPIYEGYALPHAILR	147	30	5.13	8	14	14	4	0	3615.3120	7.4678	Identified	19495	6.2	b3°b5b19y4y5y6y7y8y10y12y14y16y26y28y30	15.4943	2967	249.63453421551	84.8172671077549	0.0099	Green	132	3199.6176	3199.6176
1783	ACTB_CTEID	P83751	Actin_ cytoplasmic 1 OS=Ctenopharyngodon idella OX=7959 GN=actb PE=3 SV=1	Regular	8121.2860	0.00	42095.0165	299	26	37	56.53	2313427	0	720671			Green	1287 1289 1782	0	24	Pass2	VarMod	Oxidation+M(6)	3199.6092	TTGIVMDSGDGVTHTVPIYEGYALPHAILR	TTGIVMDSGDGVTHTVPIYEGYALPHAILR	147	30	5.13	8	14	14	4	0	3615.3120	7.4678	Identified	19495	6.2	b3°b5b19y4y5y6y7y8y10y12y14y16y26y28y30	15.4943	2967	249.63453421551	84.8172671077549	0.0099	Green	132	3199.6176	3199.6176
1783	ACTB_CTEID	P83751	Actin_ cytoplasmic 1 OS=Ctenopharyngodon idella OX=7959 GN=actb PE=3 SV=1	Regular	8121.2860	0.00	42095.0165	299	26	37	56.53	2313427	0	720671			Green	1287 1289 1782	0	24	Pass2	VarMod	Oxidation+M(6)	3199.6092	TTGIVMDSGDGVTHTVPIYEGYALPHAILR	TTGIVMDSGDGVTHTVPIYEGYALPHAILR	147	30	5.13	8	14	14	4	0	3615.3120	7.4678	Identified	19495	6.2	b3°b5b19y4y5y6y7y8y10y12y14y16y26y28y30	15.4943	2967	249.63453421551	84.8172671077549	0.0099	Green	132	3199.6176	3199.6176
1783	ACTB_CTEID	P83751	Actin_ cytoplasmic 1 OS=Ctenopharyngodon idella OX=7959 GN=actb PE=3 SV=1	Regular	8121.2860	0.00	42095.0165	299	26	37	56.53	2313427	0	720671			Green	1287 1289 1782	0	24	Pass2	VarMod	Oxidation+M(6)	3199.6092	TTGIVMDSGDGVTHTVPIYEGYALPHAILR	TTGIVMDSGDGVTHTVPIYEGYALPHAILR	147	30	5.13	8	14	14	4	0	3615.3120	7.4678	Identified	19495	6.2	b3°b5b19y4y5y6y7y8y10y12y14y16y26y28y30	15.4943	2967	249.63453421551	84.8172671077549	0.0099	Green	132	3199.6176	3199.6176
1783	ACTB_CTEID	P83751	Actin_ cytoplasmic 1 OS=Ctenopharyngodon idella OX=7959 GN=actb PE=3 SV=1	Regular	8121.2860	0.00	42095.0165	299	26	37	56.53	2313427	0	720671			Green	923 928 1287 1289 1782	0	25	Pass2	VarMod	Oxidation+M(5)	1187.5660	HQGVMVGMGQK	HQGVMVGMGQK	39	11	9.98	20	8	8	2	2	4689.5650	7.5808		5258	3.2	b2b2*b4b5y2*y3y5y6y9y11	11.3102	1083	127.500514892981	87.5005148929811	0.0043	Green	9	1187.5664	1187.5664
1783	ACTB_CTEID	P83751	Actin_ cytoplasmic 1 OS=Ctenopharyngodon idella OX=7959 GN=actb PE=3 SV=1	Regular	8121.2860	0.00	42095.0165	299	26	37	56.53	2313427	0	720671			Green	923 928 1287 1289 1782	0	25	Pass2	VarMod	Oxidation+M(5)	1187.5660	HQGVMVGMGQK	HQGVMVGMGQK	39	11	9.98	20	8	8	2	2	4689.5650	7.5808		5258	3.2	b2b2*b4b5y2*y3y5y6y9y11	11.3102	1083	127.500514892981	87.5005148929811	0.0043	Green	9	1187.5664	1187.5664
1783	ACTB_CTEID	P83751	Actin_ cytoplasmic 1 OS=Ctenopharyngodon idella OX=7959 GN=actb PE=3 SV=1	Regular	8121.2860	0.00	42095.0165	299	26	37	56.53	2313427	0	720671			Green	923 928 1287 1289 1782	0	25	Pass2	VarMod	Oxidation+M(5)	1187.5660	HQGVMVGMGQK	HQGVMVGMGQK	39	11	9.98	20	8	8	2	2	4689.5650	7.5808		5258	3.2	b2b2*b4b5y2*y3y5y6y9y11	11.3102	1083	127.500514892981	87.5005148929811	0.0043	Green	9	1187.5664	1187.5664
1783	ACTB_CTEID	P83751	Actin_ cytoplasmic 1 OS=Ctenopharyngodon idella OX=7959 GN=actb PE=3 SV=1	Regular	8121.2860	0.00	42095.0165	299	26	37	56.53	2313427	0	720671			Green	923 928 1287 1289 1782	0	25	Pass2	VarMod	Oxidation+M(5)	1187.5660	HQGVMVGMGQK	HQGVMVGMGQK	39	11	9.98	20	8	8	2	2	4689.5650	7.5808		5258	3.2	b2b2*b4b5y2*y3y5y6y9y11	11.3102	1083	127.500514892981	87.5005148929811	0.0043	Green	9	1187.5664	1187.5664
1783	ACTB_CTEID	P83751	Actin_ cytoplasmic 1 OS=Ctenopharyngodon idella OX=7959 GN=actb PE=3 SV=1	Regular	8121.2860	0.00	42095.0165	299	26	37	56.53	2313427	0	720671			Green	923 928 1287 1289 1782	0	25	Pass2	VarMod	Oxidation+M(5)	1187.5660	HQGVMVGMGQK	HQGVMVGMGQK	39	11	9.98	20	8	8	2	2	4689.5650	7.5808		5258	3.2	b2b2*b4b5y2*y3y5y6y9y11	11.3102	1083	127.500514892981	87.5005148929811	0.0043	Green	9	1187.5664	1187.5664
1783	ACTB_CTEID	P83751	Actin_ cytoplasmic 1 OS=Ctenopharyngodon idella OX=7959 GN=actb PE=3 SV=1	Regular	8121.2860	0.00	42095.0165	299	26	37	56.53	2313427	0	720671			Green	923 928 1287 1289 1782	0	25	Pass2	VarMod	Oxidation+M(5)	1187.5660	HQGVMVGMGQK	HQGVMVGMGQK	39	11	9.98	20	8	8	2	2	4689.5650	7.5808		5258	3.2	b2b2*b4b5y2*y3y5y6y9y11	11.3102	1083	127.500514892981	87.5005148929811	0.0043	Green	9	1187.5664	1187.5664
1783	ACTB_CTEID	P83751	Actin_ cytoplasmic 1 OS=Ctenopharyngodon idella OX=7959 GN=actb PE=3 SV=1	Regular	8121.2860	0.00	42095.0165	299	26	37	56.53	2313427	0	720671			Green	923 928 1287 1289 1782	0	25	Pass2	VarMod	Oxidation+M(5)	1187.5660	HQGVMVGMGQK	HQGVMVGMGQK	39	11	9.98	20	8	8	2	2	4689.5650	7.5808		5258	3.2	b2b2*b4b5y2*y3y5y6y9y11	11.3102	1083	127.500514892981	87.5005148929811	0.0043	Green	9	1187.5664	1187.5664
1783	ACTB_CTEID	P83751	Actin_ cytoplasmic 1 OS=Ctenopharyngodon idella OX=7959 GN=actb PE=3 SV=1	Regular	8121.2860	0.00	42095.0165	299	26	37	56.53	2313427	0	720671			Green	923 928 1287 1289 1782	0	25	Pass2	VarMod	Oxidation+M(5)	1187.5660	HQGVMVGMGQK	HQGVMVGMGQK	39	11	9.98	20	8	8	2	2	4689.5650	7.5808		5258	3.2	b2b2*b4b5y2*y3y5y6y9y11	11.3102	1083	127.500514892981	87.5005148929811	0.0043	Green	9	1187.5664	1187.5664
1783	ACTB_CTEID	P83751	Actin_ cytoplasmic 1 OS=Ctenopharyngodon idella OX=7959 GN=actb PE=3 SV=1	Regular	8121.2860	0.00	42095.0165	299	26	37	56.53	2313427	0	720671			Green	923 928 1287 1289 1782	0	25	Pass2	VarMod	Oxidation+M(5)	1187.5660	HQGVMVGMGQK	HQGVMVGMGQK	39	11	9.98	20	8	8	2	2	4689.5650	7.5808		5258	3.2	b2b2*b4b5y2*y3y5y6y9y11	11.3102	1083	127.500514892981	87.5005148929811	0.0043	Green	9	1187.5664	1187.5664
1783	ACTB_CTEID	P83751	Actin_ cytoplasmic 1 OS=Ctenopharyngodon idella OX=7959 GN=actb PE=3 SV=1	Regular	8121.2860	0.00	42095.0165	299	26	37	56.53	2313427	0	720671			Green	923 928 1287 1289 1782	0	25	Pass2	VarMod	Oxidation+M(5)	1187.5660	HQGVMVGMGQK	HQGVMVGMGQK	39	11	9.98	20	8	8	2	2	4689.5650	7.5808		5258	3.2	b2b2*b4b5y2*y3y5y6y9y11	11.3102	1083	127.500514892981	87.5005148929811	0.0043	Green	9	1187.5664	1187.5664
1783	ACTB_CTEID	P83751	Actin_ cytoplasmic 1 OS=Ctenopharyngodon idella OX=7959 GN=actb PE=3 SV=1	Regular	8121.2860	0.00	42095.0165	299	26	37	56.53	2313427	0	720671			Green	1287 1289 1782	0	26	Pass2	VarMod	Oxidation+M(15)	2359.1598	KDLYANTVLSGGTTMYPGIADR	KDLYANTVLSGGTTMYPGIADR	290	22	6.54	10	2	2	0	0	1039.4030	6.9264	Identified	2029	3.0	b6°b7°b10°y6y22	14.0337	2164	202.269843519653	94.8465623464354	0.0019	Green	76	2359.1596	2359.1596
1783	ACTB_CTEID	P83751	Actin_ cytoplasmic 1 OS=Ctenopharyngodon idella OX=7959 GN=actb PE=3 SV=1	Regular	8121.2860	0.00	42095.0165	299	26	37	56.53	2313427	0	720671			Green	1287 1289 1782	0	26	Pass2	VarMod	Oxidation+M(15)	2359.1598	KDLYANTVLSGGTTMYPGIADR	KDLYANTVLSGGTTMYPGIADR	290	22	6.54	10	2	2	0	0	1039.4030	6.9264	Identified	2029	3.0	b6°b7°b10°y6y22	14.0337	2164	202.269843519653	94.8465623464354	0.0019	Green	76	2359.1596	2359.1596
1783	ACTB_CTEID	P83751	Actin_ cytoplasmic 1 OS=Ctenopharyngodon idella OX=7959 GN=actb PE=3 SV=1	Regular	8121.2860	0.00	42095.0165	299	26	37	56.53	2313427	0	720671			Green	1287 1289 1782	0	26	Pass2	VarMod	Oxidation+M(15)	2359.1598	KDLYANTVLSGGTTMYPGIADR	KDLYANTVLSGGTTMYPGIADR	290	22	6.54	10	2	2	0	0	1039.4030	6.9264	Identified	2029	3.0	b6°b7°b10°y6y22	14.0337	2164	202.269843519653	94.8465623464354	0.0019	Green	76	2359.1596	2359.1596
1783	ACTB_CTEID	P83751	Actin_ cytoplasmic 1 OS=Ctenopharyngodon idella OX=7959 GN=actb PE=3 SV=1	Regular	8121.2860	0.00	42095.0165	299	26	37	56.53	2313427	0	720671			Green	1287 1289 1782	0	26	Pass2	VarMod	Oxidation+M(15)	2359.1598	KDLYANTVLSGGTTMYPGIADR	KDLYANTVLSGGTTMYPGIADR	290	22	6.54	10	2	2	0	0	1039.4030	6.9264	Identified	2029	3.0	b6°b7°b10°y6y22	14.0337	2164	202.269843519653	94.8465623464354	0.0019	Green	76	2359.1596	2359.1596
1783	ACTB_CTEID	P83751	Actin_ cytoplasmic 1 OS=Ctenopharyngodon idella OX=7959 GN=actb PE=3 SV=1	Regular	8121.2860	0.00	42095.0165	299	26	37	56.53	2313427	0	720671			Green	1287 1289 1782	0	26	Pass2	VarMod	Oxidation+M(15)	2359.1598	KDLYANTVLSGGTTMYPGIADR	KDLYANTVLSGGTTMYPGIADR	290	22	6.54	10	2	2	0	0	1039.4030	6.9264	Identified	2029	3.0	b6°b7°b10°y6y22	14.0337	2164	202.269843519653	94.8465623464354	0.0019	Green	76	2359.1596	2359.1596
1782	ACTB_CYPCA	P83750	Actin_ cytoplasmic 1 OS=Cyprinus carpio OX=7962 GN=actb PE=3 SV=1	Regular	8121.2860	0.00	42095.0165	299	26	37	56.53	2313427	0	720671			Green	1287 1289 1783	1	1	Pass1	PepFrag1	None	1954.0644	VAPEEHPVLLTEAPLNPK	VAPEEHPVLLTEAPLNPK	95	18	4.53	29	28	28	23	11	29381.9800	8.3777	Identified	164903	17.7	b2b3b4b6b7b8b9b10b11b11°b12b12°b13b13°b16y1y2y3y3*y4y5y5*y6y6*y7y7°y8y8°y9y9°y10y10°y11y12y13y13°y14y14*y15y15°y18	14.1666	1845	181.868386785726	81.2455911904842	0.2956	Green	85	1954.0685	1954.0685
1782	ACTB_CYPCA	P83750	Actin_ cytoplasmic 1 OS=Cyprinus carpio OX=7962 GN=actb PE=3 SV=1	Regular	8121.2860	0.00	42095.0165	299	26	37	56.53	2313427	0	720671			Green	1287 1289 1783	1	1	Pass1	PepFrag1	None	1954.0644	VAPEEHPVLLTEAPLNPK	VAPEEHPVLLTEAPLNPK	95	18	4.53	29	28	28	23	11	29381.9800	8.3777	Identified	164903	17.7	b2b3b4b6b7b8b9b10b11b11°b12b12°b13b13°b16y1y2y3y3*y4y5y5*y6y6*y7y7°y8y8°y9y9°y10y10°y11y12y13y13°y14y14*y15y15°y18	14.1666	1845	181.868386785726	81.2455911904842	0.2956	Green	85	1954.0685	1954.0685
1782	ACTB_CYPCA	P83750	Actin_ cytoplasmic 1 OS=Cyprinus carpio OX=7962 GN=actb PE=3 SV=1	Regular	8121.2860	0.00	42095.0165	299	26	37	56.53	2313427	0	720671			Green	1287 1289 1783	1	1	Pass1	PepFrag1	None	1954.0644	VAPEEHPVLLTEAPLNPK	VAPEEHPVLLTEAPLNPK	95	18	4.53	29	28	28	23	11	29381.9800	8.3777	Identified	164903	17.7	b2b3b4b6b7b8b9b10b11b11°b12b12°b13b13°b16y1y2y3y3*y4y5y5*y6y6*y7y7°y8y8°y9y9°y10y10°y11y12y13y13°y14y14*y15y15°y18	14.1666	1845	181.868386785726	81.2455911904842	0.2956	Green	85	1954.0685	1954.0685
1782	ACTB_CYPCA	P83750	Actin_ cytoplasmic 1 OS=Cyprinus carpio OX=7962 GN=actb PE=3 SV=1	Regular	8121.2860	0.00	42095.0165	299	26	37	56.53	2313427	0	720671			Green	1287 1289 1783	1	1	Pass1	PepFrag1	None	1954.0644	VAPEEHPVLLTEAPLNPK	VAPEEHPVLLTEAPLNPK	95	18	4.53	29	28	28	23	11	29381.9800	8.3777	Identified	164903	17.7	b2b3b4b6b7b8b9b10b11b11°b12b12°b13b13°b16y1y2y3y3*y4y5y5*y6y6*y7y7°y8y8°y9y9°y10y10°y11y12y13y13°y14y14*y15y15°y18	14.1666	1845	181.868386785726	81.2455911904842	0.2956	Green	85	1954.0685	1954.0685
1782	ACTB_CYPCA	P83750	Actin_ cytoplasmic 1 OS=Cyprinus carpio OX=7962 GN=actb PE=3 SV=1	Regular	8121.2860	0.00	42095.0165	299	26	37	56.53	2313427	0	720671			Green	1287 1289 1783	1	1	Pass1	PepFrag1	None	1954.0644	VAPEEHPVLLTEAPLNPK	VAPEEHPVLLTEAPLNPK	95	18	4.53	29	28	28	23	11	29381.9800	8.3777	Identified	164903	17.7	b2b3b4b6b7b8b9b10b11b11°b12b12°b13b13°b16y1y2y3y3*y4y5y5*y6y6*y7y7°y8y8°y9y9°y10y10°y11y12y13y13°y14y14*y15y15°y18	14.1666	1845	181.868386785726	81.2455911904842	0.2956	Green	85	1954.0685	1954.0685
1782	ACTB_CYPCA	P83750	Actin_ cytoplasmic 1 OS=Cyprinus carpio OX=7962 GN=actb PE=3 SV=1	Regular	8121.2860	0.00	42095.0165	299	26	37	56.53	2313427	0	720671			Green	1287 1289 1783	1	1	Pass1	PepFrag1	None	1954.0644	VAPEEHPVLLTEAPLNPK	VAPEEHPVLLTEAPLNPK	95	18	4.53	29	28	28	23	11	29381.9800	8.3777	Identified	164903	17.7	b2b3b4b6b7b8b9b10b11b11°b12b12°b13b13°b16y1y2y3y3*y4y5y5*y6y6*y7y7°y8y8°y9y9°y10y10°y11y12y13y13°y14y14*y15y15°y18	14.1666	1845	181.868386785726	81.2455911904842	0.2956	Green	85	1954.0685	1954.0685
1782	ACTB_CYPCA	P83750	Actin_ cytoplasmic 1 OS=Cyprinus carpio OX=7962 GN=actb PE=3 SV=1	Regular	8121.2860	0.00	42095.0165	299	26	37	56.53	2313427	0	720671			Green	1287 1289 1783	1	1	Pass1	PepFrag1	None	1954.0644	VAPEEHPVLLTEAPLNPK	VAPEEHPVLLTEAPLNPK	95	18	4.53	29	28	28	23	11	29381.9800	8.3777	Identified	164903	17.7	b2b3b4b6b7b8b9b10b11b11°b12b12°b13b13°b16y1y2y3y3*y4y5y5*y6y6*y7y7°y8y8°y9y9°y10y10°y11y12y13y13°y14y14*y15y15°y18	14.1666	1845	181.868386785726	81.2455911904842	0.2956	Green	85	1954.0685	1954.0685
1782	ACTB_CYPCA	P83750	Actin_ cytoplasmic 1 OS=Cyprinus carpio OX=7962 GN=actb PE=3 SV=1	Regular	8121.2860	0.00	42095.0165	299	26	37	56.53	2313427	0	720671			Green	1287 1289 1783	1	1	Pass1	PepFrag1	None	1954.0644	VAPEEHPVLLTEAPLNPK	VAPEEHPVLLTEAPLNPK	95	18	4.53	29	28	28	23	11	29381.9800	8.3777	Identified	164903	17.7	b2b3b4b6b7b8b9b10b11b11°b12b12°b13b13°b16y1y2y3y3*y4y5y5*y6y6*y7y7°y8y8°y9y9°y10y10°y11y12y13y13°y14y14*y15y15°y18	14.1666	1845	181.868386785726	81.2455911904842	0.2956	Green	85	1954.0685	1954.0685
1782	ACTB_CYPCA	P83750	Actin_ cytoplasmic 1 OS=Cyprinus carpio OX=7962 GN=actb PE=3 SV=1	Regular	8121.2860	0.00	42095.0165	299	26	37	56.53	2313427	0	720671			Green	1287 1289 1783	1	1	Pass1	PepFrag1	None	1954.0644	VAPEEHPVLLTEAPLNPK	VAPEEHPVLLTEAPLNPK	95	18	4.53	29	28	28	23	11	29381.9800	8.3777	Identified	164903	17.7	b2b3b4b6b7b8b9b10b11b11°b12b12°b13b13°b16y1y2y3y3*y4y5y5*y6y6*y7y7°y8y8°y9y9°y10y10°y11y12y13y13°y14y14*y15y15°y18	14.1666	1845	181.868386785726	81.2455911904842	0.2956	Green	85	1954.0685	1954.0685
1782	ACTB_CYPCA	P83750	Actin_ cytoplasmic 1 OS=Cyprinus carpio OX=7962 GN=actb PE=3 SV=1	Regular	8121.2860	0.00	42095.0165	299	26	37	56.53	2313427	0	720671			Green	1287 1289 1783	1	1	Pass1	PepFrag1	None	1954.0644	VAPEEHPVLLTEAPLNPK	VAPEEHPVLLTEAPLNPK	95	18	4.53	29	28	28	23	11	29381.9800	8.3777	Identified	164903	17.7	b2b3b4b6b7b8b9b10b11b11°b12b12°b13b13°b16y1y2y3y3*y4y5y5*y6y6*y7y7°y8y8°y9y9°y10y10°y11y12y13y13°y14y14*y15y15°y18	14.1666	1845	181.868386785726	81.2455911904842	0.2956	Green	85	1954.0685	1954.0685
1782	ACTB_CYPCA	P83750	Actin_ cytoplasmic 1 OS=Cyprinus carpio OX=7962 GN=actb PE=3 SV=1	Regular	8121.2860	0.00	42095.0165	299	26	37	56.53	2313427	0	720671			Green	1287 1289 1783	1	1	Pass1	PepFrag1	None	1954.0644	VAPEEHPVLLTEAPLNPK	VAPEEHPVLLTEAPLNPK	95	18	4.53	29	28	28	23	11	29381.9800	8.3777	Identified	164903	17.7	b2b3b4b6b7b8b9b10b11b11°b12b12°b13b13°b16y1y2y3y3*y4y5y5*y6y6*y7y7°y8y8°y9y9°y10y10°y11y12y13y13°y14y14*y15y15°y18	14.1666	1845	181.868386785726	81.2455911904842	0.2956	Green	85	1954.0685	1954.0685
1782	ACTB_CYPCA	P83750	Actin_ cytoplasmic 1 OS=Cyprinus carpio OX=7962 GN=actb PE=3 SV=1	Regular	8121.2860	0.00	42095.0165	299	26	37	56.53	2313427	0	720671			Green	1287 1289 1783	1	1	Pass1	PepFrag1	None	1954.0644	VAPEEHPVLLTEAPLNPK	VAPEEHPVLLTEAPLNPK	95	18	4.53	29	28	28	23	11	29381.9800	8.3777	Identified	164903	17.7	b2b3b4b6b7b8b9b10b11b11°b12b12°b13b13°b16y1y2y3y3*y4y5y5*y6y6*y7y7°y8y8°y9y9°y10y10°y11y12y13y13°y14y14*y15y15°y18	14.1666	1845	181.868386785726	81.2455911904842	0.2956	Green	85	1954.0685	1954.0685
1782	ACTB_CYPCA	P83750	Actin_ cytoplasmic 1 OS=Cyprinus carpio OX=7962 GN=actb PE=3 SV=1	Regular	8121.2860	0.00	42095.0165	299	26	37	56.53	2313427	0	720671			Green	1287 1289 1783	1	1	Pass1	PepFrag1	None	1954.0644	VAPEEHPVLLTEAPLNPK	VAPEEHPVLLTEAPLNPK	95	18	4.53	29	28	28	23	11	29381.9800	8.3777	Identified	164903	17.7	b2b3b4b6b7b8b9b10b11b11°b12b12°b13b13°b16y1y2y3y3*y4y5y5*y6y6*y7y7°y8y8°y9y9°y10y10°y11y12y13y13°y14y14*y15y15°y18	14.1666	1845	181.868386785726	81.2455911904842	0.2956	Green	85	1954.0685	1954.0685
1782	ACTB_CYPCA	P83750	Actin_ cytoplasmic 1 OS=Cyprinus carpio OX=7962 GN=actb PE=3 SV=1	Regular	8121.2860	0.00	42095.0165	299	26	37	56.53	2313427	0	720671			Green	1287 1289 1783	1	1	Pass1	PepFrag1	None	1954.0644	VAPEEHPVLLTEAPLNPK	VAPEEHPVLLTEAPLNPK	95	18	4.53	29	28	28	23	11	29381.9800	8.3777	Identified	164903	17.7	b2b3b4b6b7b8b9b10b11b11°b12b12°b13b13°b16y1y2y3y3*y4y5y5*y6y6*y7y7°y8y8°y9y9°y10y10°y11y12y13y13°y14y14*y15y15°y18	14.1666	1845	181.868386785726	81.2455911904842	0.2956	Green	85	1954.0685	1954.0685
1782	ACTB_CYPCA	P83750	Actin_ cytoplasmic 1 OS=Cyprinus carpio OX=7962 GN=actb PE=3 SV=1	Regular	8121.2860	0.00	42095.0165	299	26	37	56.53	2313427	0	720671			Green	1287 1289 1783	1	1	Pass1	PepFrag1	None	1954.0644	VAPEEHPVLLTEAPLNPK	VAPEEHPVLLTEAPLNPK	95	18	4.53	29	28	28	23	11	29381.9800	8.3777	Identified	164903	17.7	b2b3b4b6b7b8b9b10b11b11°b12b12°b13b13°b16y1y2y3y3*y4y5y5*y6y6*y7y7°y8y8°y9y9°y10y10°y11y12y13y13°y14y14*y15y15°y18	14.1666	1845	181.868386785726	81.2455911904842	0.2956	Green	85	1954.0685	1954.0685
1782	ACTB_CYPCA	P83750	Actin_ cytoplasmic 1 OS=Cyprinus carpio OX=7962 GN=actb PE=3 SV=1	Regular	8121.2860	0.00	42095.0165	299	26	37	56.53	2313427	0	720671			Green	1287 1289 1783	1	1	Pass1	PepFrag1	None	1954.0644	VAPEEHPVLLTEAPLNPK	VAPEEHPVLLTEAPLNPK	95	18	4.53	29	28	28	23	11	29381.9800	8.3777	Identified	164903	17.7	b2b3b4b6b7b8b9b10b11b11°b12b12°b13b13°b16y1y2y3y3*y4y5y5*y6y6*y7y7°y8y8°y9y9°y10y10°y11y12y13y13°y14y14*y15y15°y18	14.1666	1845	181.868386785726	81.2455911904842	0.2956	Green	85	1954.0685	1954.0685
1782	ACTB_CYPCA	P83750	Actin_ cytoplasmic 1 OS=Cyprinus carpio OX=7962 GN=actb PE=3 SV=1	Regular	8121.2860	0.00	42095.0165	299	26	37	56.53	2313427	0	720671			Green	1287 1289 1783	1	1	Pass1	PepFrag1	None	1954.0644	VAPEEHPVLLTEAPLNPK	VAPEEHPVLLTEAPLNPK	95	18	4.53	29	28	28	23	11	29381.9800	8.3777	Identified	164903	17.7	b2b3b4b6b7b8b9b10b11b11°b12b12°b13b13°b16y1y2y3y3*y4y5y5*y6y6*y7y7°y8y8°y9y9°y10y10°y11y12y13y13°y14y14*y15y15°y18	14.1666	1845	181.868386785726	81.2455911904842	0.2956	Green	85	1954.0685	1954.0685
1782	ACTB_CYPCA	P83750	Actin_ cytoplasmic 1 OS=Cyprinus carpio OX=7962 GN=actb PE=3 SV=1	Regular	8121.2860	0.00	42095.0165	299	26	37	56.53	2313427	0	720671			Green	1287 1289 1783	1	1	Pass1	PepFrag1	None	1954.0644	VAPEEHPVLLTEAPLNPK	VAPEEHPVLLTEAPLNPK	95	18	4.53	29	28	28	23	11	29381.9800	8.3777	Identified	164903	17.7	b2b3b4b6b7b8b9b10b11b11°b12b12°b13b13°b16y1y2y3y3*y4y5y5*y6y6*y7y7°y8y8°y9y9°y10y10°y11y12y13y13°y14y14*y15y15°y18	14.1666	1845	181.868386785726	81.2455911904842	0.2956	Green	85	1954.0685	1954.0685
1782	ACTB_CYPCA	P83750	Actin_ cytoplasmic 1 OS=Cyprinus carpio OX=7962 GN=actb PE=3 SV=1	Regular	8121.2860	0.00	42095.0165	299	26	37	56.53	2313427	0	720671			Green	1287 1289 1783	1	1	Pass1	PepFrag1	None	1954.0644	VAPEEHPVLLTEAPLNPK	VAPEEHPVLLTEAPLNPK	95	18	4.53	29	28	28	23	11	29381.9800	8.3777	Identified	164903	17.7	b2b3b4b6b7b8b9b10b11b11°b12b12°b13b13°b16y1y2y3y3*y4y5y5*y6y6*y7y7°y8y8°y9y9°y10y10°y11y12y13y13°y14y14*y15y15°y18	14.1666	1845	181.868386785726	81.2455911904842	0.2956	Green	85	1954.0685	1954.0685
1782	ACTB_CYPCA	P83750	Actin_ cytoplasmic 1 OS=Cyprinus carpio OX=7962 GN=actb PE=3 SV=1	Regular	8121.2860	0.00	42095.0165	299	26	37	56.53	2313427	0	720671			Green	1287 1289 1783	1	1	Pass1	PepFrag1	None	1954.0644	VAPEEHPVLLTEAPLNPK	VAPEEHPVLLTEAPLNPK	95	18	4.53	29	28	28	23	11	29381.9800	8.3777	Identified	164903	17.7	b2b3b4b6b7b8b9b10b11b11°b12b12°b13b13°b16y1y2y3y3*y4y5y5*y6y6*y7y7°y8y8°y9y9°y10y10°y11y12y13y13°y14y14*y15y15°y18	14.1666	1845	181.868386785726	81.2455911904842	0.2956	Green	85	1954.0685	1954.0685
1782	ACTB_CYPCA	P83750	Actin_ cytoplasmic 1 OS=Cyprinus carpio OX=7962 GN=actb PE=3 SV=1	Regular	8121.2860	0.00	42095.0165	299	26	37	56.53	2313427	0	720671			Green	1287 1289 1783	1	1	Pass1	PepFrag1	None	1954.0644	VAPEEHPVLLTEAPLNPK	VAPEEHPVLLTEAPLNPK	95	18	4.53	29	28	28	23	11	29381.9800	8.3777	Identified	164903	17.7	b2b3b4b6b7b8b9b10b11b11°b12b12°b13b13°b16y1y2y3y3*y4y5y5*y6y6*y7y7°y8y8°y9y9°y10y10°y11y12y13y13°y14y14*y15y15°y18	14.1666	1845	181.868386785726	81.2455911904842	0.2956	Green	85	1954.0685	1954.0685
1782	ACTB_CYPCA	P83750	Actin_ cytoplasmic 1 OS=Cyprinus carpio OX=7962 GN=actb PE=3 SV=1	Regular	8121.2860	0.00	42095.0165	299	26	37	56.53	2313427	0	720671			Green	1287 1289 1783	1	1	Pass1	PepFrag1	None	1954.0644	VAPEEHPVLLTEAPLNPK	VAPEEHPVLLTEAPLNPK	95	18	4.53	29	28	28	23	11	29381.9800	8.3777	Identified	164903	17.7	b2b3b4b6b7b8b9b10b11b11°b12b12°b13b13°b16y1y2y3y3*y4y5y5*y6y6*y7y7°y8y8°y9y9°y10y10°y11y12y13y13°y14y14*y15y15°y18	14.1666	1845	181.868386785726	81.2455911904842	0.2956	Green	85	1954.0685	1954.0685
1782	ACTB_CYPCA	P83750	Actin_ cytoplasmic 1 OS=Cyprinus carpio OX=7962 GN=actb PE=3 SV=1	Regular	8121.2860	0.00	42095.0165	299	26	37	56.53	2313427	0	720671			Green	1287 1289 1783	1	1	Pass1	PepFrag1	None	1954.0644	VAPEEHPVLLTEAPLNPK	VAPEEHPVLLTEAPLNPK	95	18	4.53	29	28	28	23	11	29381.9800	8.3777	Identified	164903	17.7	b2b3b4b6b7b8b9b10b11b11°b12b12°b13b13°b16y1y2y3y3*y4y5y5*y6y6*y7y7°y8y8°y9y9°y10y10°y11y12y13y13°y14y14*y15y15°y18	14.1666	1845	181.868386785726	81.2455911904842	0.2956	Green	85	1954.0685	1954.0685
1782	ACTB_CYPCA	P83750	Actin_ cytoplasmic 1 OS=Cyprinus carpio OX=7962 GN=actb PE=3 SV=1	Regular	8121.2860	0.00	42095.0165	299	26	37	56.53	2313427	0	720671			Green	1287 1289 1783	1	1	Pass1	PepFrag1	None	1954.0644	VAPEEHPVLLTEAPLNPK	VAPEEHPVLLTEAPLNPK	95	18	4.53	29	28	28	23	11	29381.9800	8.3777	Identified	164903	17.7	b2b3b4b6b7b8b9b10b11b11°b12b12°b13b13°b16y1y2y3y3*y4y5y5*y6y6*y7y7°y8y8°y9y9°y10y10°y11y12y13y13°y14y14*y15y15°y18	14.1666	1845	181.868386785726	81.2455911904842	0.2956	Green	85	1954.0685	1954.0685
1782	ACTB_CYPCA	P83750	Actin_ cytoplasmic 1 OS=Cyprinus carpio OX=7962 GN=actb PE=3 SV=1	Regular	8121.2860	0.00	42095.0165	299	26	37	56.53	2313427	0	720671			Green	1287 1289 1783	1	1	Pass1	PepFrag1	None	1954.0644	VAPEEHPVLLTEAPLNPK	VAPEEHPVLLTEAPLNPK	95	18	4.53	29	28	28	23	11	29381.9800	8.3777	Identified	164903	17.7	b2b3b4b6b7b8b9b10b11b11°b12b12°b13b13°b16y1y2y3y3*y4y5y5*y6y6*y7y7°y8y8°y9y9°y10y10°y11y12y13y13°y14y14*y15y15°y18	14.1666	1845	181.868386785726	81.2455911904842	0.2956	Green	85	1954.0685	1954.0685
1782	ACTB_CYPCA	P83750	Actin_ cytoplasmic 1 OS=Cyprinus carpio OX=7962 GN=actb PE=3 SV=1	Regular	8121.2860	0.00	42095.0165	299	26	37	56.53	2313427	0	720671			Green	1287 1289 1783	1	1	Pass1	PepFrag1	None	1954.0644	VAPEEHPVLLTEAPLNPK	VAPEEHPVLLTEAPLNPK	95	18	4.53	29	28	28	23	11	29381.9800	8.3777	Identified	164903	17.7	b2b3b4b6b7b8b9b10b11b11°b12b12°b13b13°b16y1y2y3y3*y4y5y5*y6y6*y7y7°y8y8°y9y9°y10y10°y11y12y13y13°y14y14*y15y15°y18	14.1666	1845	181.868386785726	81.2455911904842	0.2956	Green	85	1954.0685	1954.0685
1782	ACTB_CYPCA	P83750	Actin_ cytoplasmic 1 OS=Cyprinus carpio OX=7962 GN=actb PE=3 SV=1	Regular	8121.2860	0.00	42095.0165	299	26	37	56.53	2313427	0	720671			Green	1287 1289 1783	1	1	Pass1	PepFrag1	None	1954.0644	VAPEEHPVLLTEAPLNPK	VAPEEHPVLLTEAPLNPK	95	18	4.53	29	28	28	23	11	29381.9800	8.3777	Identified	164903	17.7	b2b3b4b6b7b8b9b10b11b11°b12b12°b13b13°b16y1y2y3y3*y4y5y5*y6y6*y7y7°y8y8°y9y9°y10y10°y11y12y13y13°y14y14*y15y15°y18	14.1666	1845	181.868386785726	81.2455911904842	0.2956	Green	85	1954.0685	1954.0685
1782	ACTB_CYPCA	P83750	Actin_ cytoplasmic 1 OS=Cyprinus carpio OX=7962 GN=actb PE=3 SV=1	Regular	8121.2860	0.00	42095.0165	299	26	37	56.53	2313427	0	720671			Green	1287 1289 1783	1	1	Pass1	PepFrag1	None	1954.0644	VAPEEHPVLLTEAPLNPK	VAPEEHPVLLTEAPLNPK	95	18	4.53	29	28	28	23	11	29381.9800	8.3777	Identified	164903	17.7	b2b3b4b6b7b8b9b10b11b11°b12b12°b13b13°b16y1y2y3y3*y4y5y5*y6y6*y7y7°y8y8°y9y9°y10y10°y11y12y13y13°y14y14*y15y15°y18	14.1666	1845	181.868386785726	81.2455911904842	0.2956	Green	85	1954.0685	1954.0685
1782	ACTB_CYPCA	P83750	Actin_ cytoplasmic 1 OS=Cyprinus carpio OX=7962 GN=actb PE=3 SV=1	Regular	8121.2860	0.00	42095.0165	299	26	37	56.53	2313427	0	720671			Green	1287 1289 1783	1	1	Pass1	PepFrag1	None	1954.0644	VAPEEHPVLLTEAPLNPK	VAPEEHPVLLTEAPLNPK	95	18	4.53	29	28	28	23	11	29381.9800	8.3777	Identified	164903	17.7	b2b3b4b6b7b8b9b10b11b11°b12b12°b13b13°b16y1y2y3y3*y4y5y5*y6y6*y7y7°y8y8°y9y9°y10y10°y11y12y13y13°y14y14*y15y15°y18	14.1666	1845	181.868386785726	81.2455911904842	0.2956	Green	85	1954.0685	1954.0685
1782	ACTB_CYPCA	P83750	Actin_ cytoplasmic 1 OS=Cyprinus carpio OX=7962 GN=actb PE=3 SV=1	Regular	8121.2860	0.00	42095.0165	299	26	37	56.53	2313427	0	720671			Green	1287 1289 1783	1	1	Pass1	PepFrag1	None	1954.0644	VAPEEHPVLLTEAPLNPK	VAPEEHPVLLTEAPLNPK	95	18	4.53	29	28	28	23	11	29381.9800	8.3777	Identified	164903	17.7	b2b3b4b6b7b8b9b10b11b11°b12b12°b13b13°b16y1y2y3y3*y4y5y5*y6y6*y7y7°y8y8°y9y9°y10y10°y11y12y13y13°y14y14*y15y15°y18	14.1666	1845	181.868386785726	81.2455911904842	0.2956	Green	85	1954.0685	1954.0685
1782	ACTB_CYPCA	P83750	Actin_ cytoplasmic 1 OS=Cyprinus carpio OX=7962 GN=actb PE=3 SV=1	Regular	8121.2860	0.00	42095.0165	299	26	37	56.53	2313427	0	720671			Green	1287 1289 1783	1	1	Pass1	PepFrag1	None	1954.0644	VAPEEHPVLLTEAPLNPK	VAPEEHPVLLTEAPLNPK	95	18	4.53	29	28	28	23	11	29381.9800	8.3777	Identified	164903	17.7	b2b3b4b6b7b8b9b10b11b11°b12b12°b13b13°b16y1y2y3y3*y4y5y5*y6y6*y7y7°y8y8°y9y9°y10y10°y11y12y13y13°y14y14*y15y15°y18	14.1666	1845	181.868386785726	81.2455911904842	0.2956	Green	85	1954.0685	1954.0685
1782	ACTB_CYPCA	P83750	Actin_ cytoplasmic 1 OS=Cyprinus carpio OX=7962 GN=actb PE=3 SV=1	Regular	8121.2860	0.00	42095.0165	299	26	37	56.53	2313427	0	720671			Green	1287 1289 1783	1	1	Pass1	PepFrag1	None	1954.0644	VAPEEHPVLLTEAPLNPK	VAPEEHPVLLTEAPLNPK	95	18	4.53	29	28	28	23	11	29381.9800	8.3777	Identified	164903	17.7	b2b3b4b6b7b8b9b10b11b11°b12b12°b13b13°b16y1y2y3y3*y4y5y5*y6y6*y7y7°y8y8°y9y9°y10y10°y11y12y13y13°y14y14*y15y15°y18	14.1666	1845	181.868386785726	81.2455911904842	0.2956	Green	85	1954.0685	1954.0685
1782	ACTB_CYPCA	P83750	Actin_ cytoplasmic 1 OS=Cyprinus carpio OX=7962 GN=actb PE=3 SV=1	Regular	8121.2860	0.00	42095.0165	299	26	37	56.53	2313427	0	720671			Green	1287 1289 1783	1	1	Pass1	PepFrag1	None	1954.0644	VAPEEHPVLLTEAPLNPK	VAPEEHPVLLTEAPLNPK	95	18	4.53	29	28	28	23	11	29381.9800	8.3777	Identified	164903	17.7	b2b3b4b6b7b8b9b10b11b11°b12b12°b13b13°b16y1y2y3y3*y4y5y5*y6y6*y7y7°y8y8°y9y9°y10y10°y11y12y13y13°y14y14*y15y15°y18	14.1666	1845	181.868386785726	81.2455911904842	0.2956	Green	85	1954.0685	1954.0685
1782	ACTB_CYPCA	P83750	Actin_ cytoplasmic 1 OS=Cyprinus carpio OX=7962 GN=actb PE=3 SV=1	Regular	8121.2860	0.00	42095.0165	299	26	37	56.53	2313427	0	720671			Green	1287 1289 1783	1	1	Pass1	PepFrag1	None	1954.0644	VAPEEHPVLLTEAPLNPK	VAPEEHPVLLTEAPLNPK	95	18	4.53	29	28	28	23	11	29381.9800	8.3777	Identified	164903	17.7	b2b3b4b6b7b8b9b10b11b11°b12b12°b13b13°b16y1y2y3y3*y4y5y5*y6y6*y7y7°y8y8°y9y9°y10y10°y11y12y13y13°y14y14*y15y15°y18	14.1666	1845	181.868386785726	81.2455911904842	0.2956	Green	85	1954.0685	1954.0685
1782	ACTB_CYPCA	P83750	Actin_ cytoplasmic 1 OS=Cyprinus carpio OX=7962 GN=actb PE=3 SV=1	Regular	8121.2860	0.00	42095.0165	299	26	37	56.53	2313427	0	720671			Green	1287 1289 1783	1	1	Pass1	PepFrag1	None	1954.0644	VAPEEHPVLLTEAPLNPK	VAPEEHPVLLTEAPLNPK	95	18	4.53	29	28	28	23	11	29381.9800	8.3777	Identified	164903	17.7	b2b3b4b6b7b8b9b10b11b11°b12b12°b13b13°b16y1y2y3y3*y4y5y5*y6y6*y7y7°y8y8°y9y9°y10y10°y11y12y13y13°y14y14*y15y15°y18	14.1666	1845	181.868386785726	81.2455911904842	0.2956	Green	85	1954.0685	1954.0685
1782	ACTB_CYPCA	P83750	Actin_ cytoplasmic 1 OS=Cyprinus carpio OX=7962 GN=actb PE=3 SV=1	Regular	8121.2860	0.00	42095.0165	299	26	37	56.53	2313427	0	720671			Green	1287 1289 1783	1	1	Pass1	PepFrag1	None	1954.0644	VAPEEHPVLLTEAPLNPK	VAPEEHPVLLTEAPLNPK	95	18	4.53	29	28	28	23	11	29381.9800	8.3777	Identified	164903	17.7	b2b3b4b6b7b8b9b10b11b11°b12b12°b13b13°b16y1y2y3y3*y4y5y5*y6y6*y7y7°y8y8°y9y9°y10y10°y11y12y13y13°y14y14*y15y15°y18	14.1666	1845	181.868386785726	81.2455911904842	0.2956	Green	85	1954.0685	1954.0685
1782	ACTB_CYPCA	P83750	Actin_ cytoplasmic 1 OS=Cyprinus carpio OX=7962 GN=actb PE=3 SV=1	Regular	8121.2860	0.00	42095.0165	299	26	37	56.53	2313427	0	720671			Green	1287 1289 1783	1	1	Pass1	PepFrag1	None	1954.0644	VAPEEHPVLLTEAPLNPK	VAPEEHPVLLTEAPLNPK	95	18	4.53	29	28	28	23	11	29381.9800	8.3777	Identified	164903	17.7	b2b3b4b6b7b8b9b10b11b11°b12b12°b13b13°b16y1y2y3y3*y4y5y5*y6y6*y7y7°y8y8°y9y9°y10y10°y11y12y13y13°y14y14*y15y15°y18	14.1666	1845	181.868386785726	81.2455911904842	0.2956	Green	85	1954.0685	1954.0685
1782	ACTB_CYPCA	P83750	Actin_ cytoplasmic 1 OS=Cyprinus carpio OX=7962 GN=actb PE=3 SV=1	Regular	8121.2860	0.00	42095.0165	299	26	37	56.53	2313427	0	720671			Green	1287 1289 1783	1	1	Pass1	PepFrag1	None	1954.0644	VAPEEHPVLLTEAPLNPK	VAPEEHPVLLTEAPLNPK	95	18	4.53	29	28	28	23	11	29381.9800	8.3777	Identified	164903	17.7	b2b3b4b6b7b8b9b10b11b11°b12b12°b13b13°b16y1y2y3y3*y4y5y5*y6y6*y7y7°y8y8°y9y9°y10y10°y11y12y13y13°y14y14*y15y15°y18	14.1666	1845	181.868386785726	81.2455911904842	0.2956	Green	85	1954.0685	1954.0685
1782	ACTB_CYPCA	P83750	Actin_ cytoplasmic 1 OS=Cyprinus carpio OX=7962 GN=actb PE=3 SV=1	Regular	8121.2860	0.00	42095.0165	299	26	37	56.53	2313427	0	720671			Green	1287 1289 1783	1	1	Pass1	PepFrag1	None	1954.0644	VAPEEHPVLLTEAPLNPK	VAPEEHPVLLTEAPLNPK	95	18	4.53	29	28	28	23	11	29381.9800	8.3777	Identified	164903	17.7	b2b3b4b6b7b8b9b10b11b11°b12b12°b13b13°b16y1y2y3y3*y4y5y5*y6y6*y7y7°y8y8°y9y9°y10y10°y11y12y13y13°y14y14*y15y15°y18	14.1666	1845	181.868386785726	81.2455911904842	0.2956	Green	85	1954.0685	1954.0685
1782	ACTB_CYPCA	P83750	Actin_ cytoplasmic 1 OS=Cyprinus carpio OX=7962 GN=actb PE=3 SV=1	Regular	8121.2860	0.00	42095.0165	299	26	37	56.53	2313427	0	720671			Green	1287 1289 1783	1	1	Pass1	PepFrag1	None	1954.0644	VAPEEHPVLLTEAPLNPK	VAPEEHPVLLTEAPLNPK	95	18	4.53	29	28	28	23	11	29381.9800	8.3777	Identified	164903	17.7	b2b3b4b6b7b8b9b10b11b11°b12b12°b13b13°b16y1y2y3y3*y4y5y5*y6y6*y7y7°y8y8°y9y9°y10y10°y11y12y13y13°y14y14*y15y15°y18	14.1666	1845	181.868386785726	81.2455911904842	0.2956	Green	85	1954.0685	1954.0685
1782	ACTB_CYPCA	P83750	Actin_ cytoplasmic 1 OS=Cyprinus carpio OX=7962 GN=actb PE=3 SV=1	Regular	8121.2860	0.00	42095.0165	299	26	37	56.53	2313427	0	720671			Green	1287 1289 1783	1	1	Pass1	PepFrag1	None	1954.0644	VAPEEHPVLLTEAPLNPK	VAPEEHPVLLTEAPLNPK	95	18	4.53	29	28	28	23	11	29381.9800	8.3777	Identified	164903	17.7	b2b3b4b6b7b8b9b10b11b11°b12b12°b13b13°b16y1y2y3y3*y4y5y5*y6y6*y7y7°y8y8°y9y9°y10y10°y11y12y13y13°y14y14*y15y15°y18	14.1666	1845	181.868386785726	81.2455911904842	0.2956	Green	85	1954.0685	1954.0685
1782	ACTB_CYPCA	P83750	Actin_ cytoplasmic 1 OS=Cyprinus carpio OX=7962 GN=actb PE=3 SV=1	Regular	8121.2860	0.00	42095.0165	299	26	37	56.53	2313427	0	720671			Green	923 928 1287 1289 1783	0	2	Pass1	PepFrag1	None	1790.8919	SYELPDGQVITIGNER	SYELPDGQVITIGNER	238	16	3.82	44	24	24	20	10	26197.7200	8.3279	Identified	72012	12.4	b2b3b3°b4b6b7b8b8°b9b9*b10b10*b11b11°b12b16y2y3y4y4*y5y6y7y8y9y10y11y12y12°y13y13°y14	15.0850	1637	167.92889121334	127.92889121334	0.1267	Green	116	1790.8960	1790.8960
1782	ACTB_CYPCA	P83750	Actin_ cytoplasmic 1 OS=Cyprinus carpio OX=7962 GN=actb PE=3 SV=1	Regular	8121.2860	0.00	42095.0165	299	26	37	56.53	2313427	0	720671			Green	923 928 1287 1289 1783	0	2	Pass1	PepFrag1	None	1790.8919	SYELPDGQVITIGNER	SYELPDGQVITIGNER	238	16	3.82	44	24	24	20	10	26197.7200	8.3279	Identified	72012	12.4	b2b3b3°b4b6b7b8b8°b9b9*b10b10*b11b11°b12b16y2y3y4y4*y5y6y7y8y9y10y11y12y12°y13y13°y14	15.0850	1637	167.92889121334	127.92889121334	0.1267	Green	116	1790.8960	1790.8960
1782	ACTB_CYPCA	P83750	Actin_ cytoplasmic 1 OS=Cyprinus carpio OX=7962 GN=actb PE=3 SV=1	Regular	8121.2860	0.00	42095.0165	299	26	37	56.53	2313427	0	720671			Green	923 928 1287 1289 1783	0	2	Pass1	PepFrag1	None	1790.8919	SYELPDGQVITIGNER	SYELPDGQVITIGNER	238	16	3.82	44	24	24	20	10	26197.7200	8.3279	Identified	72012	12.4	b2b3b3°b4b6b7b8b8°b9b9*b10b10*b11b11°b12b16y2y3y4y4*y5y6y7y8y9y10y11y12y12°y13y13°y14	15.0850	1637	167.92889121334	127.92889121334	0.1267	Green	116	1790.8960	1790.8960
1782	ACTB_CYPCA	P83750	Actin_ cytoplasmic 1 OS=Cyprinus carpio OX=7962 GN=actb PE=3 SV=1	Regular	8121.2860	0.00	42095.0165	299	26	37	56.53	2313427	0	720671			Green	923 928 1287 1289 1783	0	2	Pass1	PepFrag1	None	1790.8919	SYELPDGQVITIGNER	SYELPDGQVITIGNER	238	16	3.82	44	24	24	20	10	26197.7200	8.3279	Identified	72012	12.4	b2b3b3°b4b6b7b8b8°b9b9*b10b10*b11b11°b12b16y2y3y4y4*y5y6y7y8y9y10y11y12y12°y13y13°y14	15.0850	1637	167.92889121334	127.92889121334	0.1267	Green	116	1790.8960	1790.8960
1782	ACTB_CYPCA	P83750	Actin_ cytoplasmic 1 OS=Cyprinus carpio OX=7962 GN=actb PE=3 SV=1	Regular	8121.2860	0.00	42095.0165	299	26	37	56.53	2313427	0	720671			Green	923 928 1287 1289 1783	0	2	Pass1	PepFrag1	None	1790.8919	SYELPDGQVITIGNER	SYELPDGQVITIGNER	238	16	3.82	44	24	24	20	10	26197.7200	8.3279	Identified	72012	12.4	b2b3b3°b4b6b7b8b8°b9b9*b10b10*b11b11°b12b16y2y3y4y4*y5y6y7y8y9y10y11y12y12°y13y13°y14	15.0850	1637	167.92889121334	127.92889121334	0.1267	Green	116	1790.8960	1790.8960
1782	ACTB_CYPCA	P83750	Actin_ cytoplasmic 1 OS=Cyprinus carpio OX=7962 GN=actb PE=3 SV=1	Regular	8121.2860	0.00	42095.0165	299	26	37	56.53	2313427	0	720671			Green	923 928 1287 1289 1783	0	2	Pass1	PepFrag1	None	1790.8919	SYELPDGQVITIGNER	SYELPDGQVITIGNER	238	16	3.82	44	24	24	20	10	26197.7200	8.3279	Identified	72012	12.4	b2b3b3°b4b6b7b8b8°b9b9*b10b10*b11b11°b12b16y2y3y4y4*y5y6y7y8y9y10y11y12y12°y13y13°y14	15.0850	1637	167.92889121334	127.92889121334	0.1267	Green	116	1790.8960	1790.8960
1782	ACTB_CYPCA	P83750	Actin_ cytoplasmic 1 OS=Cyprinus carpio OX=7962 GN=actb PE=3 SV=1	Regular	8121.2860	0.00	42095.0165	299	26	37	56.53	2313427	0	720671			Green	923 928 1287 1289 1783	0	2	Pass1	PepFrag1	None	1790.8919	SYELPDGQVITIGNER	SYELPDGQVITIGNER	238	16	3.82	44	24	24	20	10	26197.7200	8.3279	Identified	72012	12.4	b2b3b3°b4b6b7b8b8°b9b9*b10b10*b11b11°b12b16y2y3y4y4*y5y6y7y8y9y10y11y12y12°y13y13°y14	15.0850	1637	167.92889121334	127.92889121334	0.1267	Green	116	1790.8960	1790.8960
1782	ACTB_CYPCA	P83750	Actin_ cytoplasmic 1 OS=Cyprinus carpio OX=7962 GN=actb PE=3 SV=1	Regular	8121.2860	0.00	42095.0165	299	26	37	56.53	2313427	0	720671			Green	923 928 1287 1289 1783	0	2	Pass1	PepFrag1	None	1790.8919	SYELPDGQVITIGNER	SYELPDGQVITIGNER	238	16	3.82	44	24	24	20	10	26197.7200	8.3279	Identified	72012	12.4	b2b3b3°b4b6b7b8b8°b9b9*b10b10*b11b11°b12b16y2y3y4y4*y5y6y7y8y9y10y11y12y12°y13y13°y14	15.0850	1637	167.92889121334	127.92889121334	0.1267	Green	116	1790.8960	1790.8960
1782	ACTB_CYPCA	P83750	Actin_ cytoplasmic 1 OS=Cyprinus carpio OX=7962 GN=actb PE=3 SV=1	Regular	8121.2860	0.00	42095.0165	299	26	37	56.53	2313427	0	720671			Green	923 928 1287 1289 1783	0	2	Pass1	PepFrag1	None	1790.8919	SYELPDGQVITIGNER	SYELPDGQVITIGNER	238	16	3.82	44	24	24	20	10	26197.7200	8.3279	Identified	72012	12.4	b2b3b3°b4b6b7b8b8°b9b9*b10b10*b11b11°b12b16y2y3y4y4*y5y6y7y8y9y10y11y12y12°y13y13°y14	15.0850	1637	167.92889121334	127.92889121334	0.1267	Green	116	1790.8960	1790.8960
1782	ACTB_CYPCA	P83750	Actin_ cytoplasmic 1 OS=Cyprinus carpio OX=7962 GN=actb PE=3 SV=1	Regular	8121.2860	0.00	42095.0165	299	26	37	56.53	2313427	0	720671			Green	923 928 1287 1289 1783	0	2	Pass1	PepFrag1	None	1790.8919	SYELPDGQVITIGNER	SYELPDGQVITIGNER	238	16	3.82	44	24	24	20	10	26197.7200	8.3279	Identified	72012	12.4	b2b3b3°b4b6b7b8b8°b9b9*b10b10*b11b11°b12b16y2y3y4y4*y5y6y7y8y9y10y11y12y12°y13y13°y14	15.0850	1637	167.92889121334	127.92889121334	0.1267	Green	116	1790.8960	1790.8960
1782	ACTB_CYPCA	P83750	Actin_ cytoplasmic 1 OS=Cyprinus carpio OX=7962 GN=actb PE=3 SV=1	Regular	8121.2860	0.00	42095.0165	299	26	37	56.53	2313427	0	720671			Green	923 928 1287 1289 1783	0	2	Pass1	PepFrag1	None	1790.8919	SYELPDGQVITIGNER	SYELPDGQVITIGNER	238	16	3.82	44	24	24	20	10	26197.7200	8.3279	Identified	72012	12.4	b2b3b3°b4b6b7b8b8°b9b9*b10b10*b11b11°b12b16y2y3y4y4*y5y6y7y8y9y10y11y12y12°y13y13°y14	15.0850	1637	167.92889121334	127.92889121334	0.1267	Green	116	1790.8960	1790.8960
1782	ACTB_CYPCA	P83750	Actin_ cytoplasmic 1 OS=Cyprinus carpio OX=7962 GN=actb PE=3 SV=1	Regular	8121.2860	0.00	42095.0165	299	26	37	56.53	2313427	0	720671			Green	923 928 1287 1289 1783	0	2	Pass1	PepFrag1	None	1790.8919	SYELPDGQVITIGNER	SYELPDGQVITIGNER	238	16	3.82	44	24	24	20	10	26197.7200	8.3279	Identified	72012	12.4	b2b3b3°b4b6b7b8b8°b9b9*b10b10*b11b11°b12b16y2y3y4y4*y5y6y7y8y9y10y11y12y12°y13y13°y14	15.0850	1637	167.92889121334	127.92889121334	0.1267	Green	116	1790.8960	1790.8960
1782	ACTB_CYPCA	P83750	Actin_ cytoplasmic 1 OS=Cyprinus carpio OX=7962 GN=actb PE=3 SV=1	Regular	8121.2860	0.00	42095.0165	299	26	37	56.53	2313427	0	720671			Green	923 928 1287 1289 1783	0	2	Pass1	PepFrag1	None	1790.8919	SYELPDGQVITIGNER	SYELPDGQVITIGNER	238	16	3.82	44	24	24	20	10	26197.7200	8.3279	Identified	72012	12.4	b2b3b3°b4b6b7b8b8°b9b9*b10b10*b11b11°b12b16y2y3y4y4*y5y6y7y8y9y10y11y12y12°y13y13°y14	15.0850	1637	167.92889121334	127.92889121334	0.1267	Green	116	1790.8960	1790.8960
1782	ACTB_CYPCA	P83750	Actin_ cytoplasmic 1 OS=Cyprinus carpio OX=7962 GN=actb PE=3 SV=1	Regular	8121.2860	0.00	42095.0165	299	26	37	56.53	2313427	0	720671			Green	923 928 1287 1289 1783	0	2	Pass1	PepFrag1	None	1790.8919	SYELPDGQVITIGNER	SYELPDGQVITIGNER	238	16	3.82	44	24	24	20	10	26197.7200	8.3279	Identified	72012	12.4	b2b3b3°b4b6b7b8b8°b9b9*b10b10*b11b11°b12b16y2y3y4y4*y5y6y7y8y9y10y11y12y12°y13y13°y14	15.0850	1637	167.92889121334	127.92889121334	0.1267	Green	116	1790.8960	1790.8960
1782	ACTB_CYPCA	P83750	Actin_ cytoplasmic 1 OS=Cyprinus carpio OX=7962 GN=actb PE=3 SV=1	Regular	8121.2860	0.00	42095.0165	299	26	37	56.53	2313427	0	720671			Green	923 928 1287 1289 1783	0	2	Pass1	PepFrag1	None	1790.8919	SYELPDGQVITIGNER	SYELPDGQVITIGNER	238	16	3.82	44	24	24	20	10	26197.7200	8.3279	Identified	72012	12.4	b2b3b3°b4b6b7b8b8°b9b9*b10b10*b11b11°b12b16y2y3y4y4*y5y6y7y8y9y10y11y12y12°y13y13°y14	15.0850	1637	167.92889121334	127.92889121334	0.1267	Green	116	1790.8960	1790.8960
1782	ACTB_CYPCA	P83750	Actin_ cytoplasmic 1 OS=Cyprinus carpio OX=7962 GN=actb PE=3 SV=1	Regular	8121.2860	0.00	42095.0165	299	26	37	56.53	2313427	0	720671			Green	923 928 1287 1289 1783	0	2	Pass1	PepFrag1	None	1790.8919	SYELPDGQVITIGNER	SYELPDGQVITIGNER	238	16	3.82	44	24	24	20	10	26197.7200	8.3279	Identified	72012	12.4	b2b3b3°b4b6b7b8b8°b9b9*b10b10*b11b11°b12b16y2y3y4y4*y5y6y7y8y9y10y11y12y12°y13y13°y14	15.0850	1637	167.92889121334	127.92889121334	0.1267	Green	116	1790.8960	1790.8960
1782	ACTB_CYPCA	P83750	Actin_ cytoplasmic 1 OS=Cyprinus carpio OX=7962 GN=actb PE=3 SV=1	Regular	8121.2860	0.00	42095.0165	299	26	37	56.53	2313427	0	720671			Green	923 928 1287 1289 1783	0	2	Pass1	PepFrag1	None	1790.8919	SYELPDGQVITIGNER	SYELPDGQVITIGNER	238	16	3.82	44	24	24	20	10	26197.7200	8.3279	Identified	72012	12.4	b2b3b3°b4b6b7b8b8°b9b9*b10b10*b11b11°b12b16y2y3y4y4*y5y6y7y8y9y10y11y12y12°y13y13°y14	15.0850	1637	167.92889121334	127.92889121334	0.1267	Green	116	1790.8960	1790.8960
1782	ACTB_CYPCA	P83750	Actin_ cytoplasmic 1 OS=Cyprinus carpio OX=7962 GN=actb PE=3 SV=1	Regular	8121.2860	0.00	42095.0165	299	26	37	56.53	2313427	0	720671			Green	923 928 1287 1289 1783	0	2	Pass1	PepFrag1	None	1790.8919	SYELPDGQVITIGNER	SYELPDGQVITIGNER	238	16	3.82	44	24	24	20	10	26197.7200	8.3279	Identified	72012	12.4	b2b3b3°b4b6b7b8b8°b9b9*b10b10*b11b11°b12b16y2y3y4y4*y5y6y7y8y9y10y11y12y12°y13y13°y14	15.0850	1637	167.92889121334	127.92889121334	0.1267	Green	116	1790.8960	1790.8960
1782	ACTB_CYPCA	P83750	Actin_ cytoplasmic 1 OS=Cyprinus carpio OX=7962 GN=actb PE=3 SV=1	Regular	8121.2860	0.00	42095.0165	299	26	37	56.53	2313427	0	720671			Green	923 928 1287 1289 1783	0	2	Pass1	PepFrag1	None	1790.8919	SYELPDGQVITIGNER	SYELPDGQVITIGNER	238	16	3.82	44	24	24	20	10	26197.7200	8.3279	Identified	72012	12.4	b2b3b3°b4b6b7b8b8°b9b9*b10b10*b11b11°b12b16y2y3y4y4*y5y6y7y8y9y10y11y12y12°y13y13°y14	15.0850	1637	167.92889121334	127.92889121334	0.1267	Green	116	1790.8960	1790.8960
1782	ACTB_CYPCA	P83750	Actin_ cytoplasmic 1 OS=Cyprinus carpio OX=7962 GN=actb PE=3 SV=1	Regular	8121.2860	0.00	42095.0165	299	26	37	56.53	2313427	0	720671			Green	923 928 1287 1289 1783	0	2	Pass1	PepFrag1	None	1790.8919	SYELPDGQVITIGNER	SYELPDGQVITIGNER	238	16	3.82	44	24	24	20	10	26197.7200	8.3279	Identified	72012	12.4	b2b3b3°b4b6b7b8b8°b9b9*b10b10*b11b11°b12b16y2y3y4y4*y5y6y7y8y9y10y11y12y12°y13y13°y14	15.0850	1637	167.92889121334	127.92889121334	0.1267	Green	116	1790.8960	1790.8960
1782	ACTB_CYPCA	P83750	Actin_ cytoplasmic 1 OS=Cyprinus carpio OX=7962 GN=actb PE=3 SV=1	Regular	8121.2860	0.00	42095.0165	299	26	37	56.53	2313427	0	720671			Green	923 928 1287 1289 1783	0	2	Pass1	PepFrag1	None	1790.8919	SYELPDGQVITIGNER	SYELPDGQVITIGNER	238	16	3.82	44	24	24	20	10	26197.7200	8.3279	Identified	72012	12.4	b2b3b3°b4b6b7b8b8°b9b9*b10b10*b11b11°b12b16y2y3y4y4*y5y6y7y8y9y10y11y12y12°y13y13°y14	15.0850	1637	167.92889121334	127.92889121334	0.1267	Green	116	1790.8960	1790.8960
1782	ACTB_CYPCA	P83750	Actin_ cytoplasmic 1 OS=Cyprinus carpio OX=7962 GN=actb PE=3 SV=1	Regular	8121.2860	0.00	42095.0165	299	26	37	56.53	2313427	0	720671			Green	923 928 1287 1289 1783	0	2	Pass1	PepFrag1	None	1790.8919	SYELPDGQVITIGNER	SYELPDGQVITIGNER	238	16	3.82	44	24	24	20	10	26197.7200	8.3279	Identified	72012	12.4	b2b3b3°b4b6b7b8b8°b9b9*b10b10*b11b11°b12b16y2y3y4y4*y5y6y7y8y9y10y11y12y12°y13y13°y14	15.0850	1637	167.92889121334	127.92889121334	0.1267	Green	116	1790.8960	1790.8960
1782	ACTB_CYPCA	P83750	Actin_ cytoplasmic 1 OS=Cyprinus carpio OX=7962 GN=actb PE=3 SV=1	Regular	8121.2860	0.00	42095.0165	299	26	37	56.53	2313427	0	720671			Green	923 928 1287 1289 1783	0	2	Pass1	PepFrag1	None	1790.8919	SYELPDGQVITIGNER	SYELPDGQVITIGNER	238	16	3.82	44	24	24	20	10	26197.7200	8.3279	Identified	72012	12.4	b2b3b3°b4b6b7b8b8°b9b9*b10b10*b11b11°b12b16y2y3y4y4*y5y6y7y8y9y10y11y12y12°y13y13°y14	15.0850	1637	167.92889121334	127.92889121334	0.1267	Green	116	1790.8960	1790.8960
1782	ACTB_CYPCA	P83750	Actin_ cytoplasmic 1 OS=Cyprinus carpio OX=7962 GN=actb PE=3 SV=1	Regular	8121.2860	0.00	42095.0165	299	26	37	56.53	2313427	0	720671			Green	923 928 1287 1289 1783	0	2	Pass1	PepFrag1	None	1790.8919	SYELPDGQVITIGNER	SYELPDGQVITIGNER	238	16	3.82	44	24	24	20	10	26197.7200	8.3279	Identified	72012	12.4	b2b3b3°b4b6b7b8b8°b9b9*b10b10*b11b11°b12b16y2y3y4y4*y5y6y7y8y9y10y11y12y12°y13y13°y14	15.0850	1637	167.92889121334	127.92889121334	0.1267	Green	116	1790.8960	1790.8960
1782	ACTB_CYPCA	P83750	Actin_ cytoplasmic 1 OS=Cyprinus carpio OX=7962 GN=actb PE=3 SV=1	Regular	8121.2860	0.00	42095.0165	299	26	37	56.53	2313427	0	720671			Green	923 928 1287 1289 1783	0	2	Pass1	PepFrag1	None	1790.8919	SYELPDGQVITIGNER	SYELPDGQVITIGNER	238	16	3.82	44	24	24	20	10	26197.7200	8.3279	Identified	72012	12.4	b2b3b3°b4b6b7b8b8°b9b9*b10b10*b11b11°b12b16y2y3y4y4*y5y6y7y8y9y10y11y12y12°y13y13°y14	15.0850	1637	167.92889121334	127.92889121334	0.1267	Green	116	1790.8960	1790.8960
1782	ACTB_CYPCA	P83750	Actin_ cytoplasmic 1 OS=Cyprinus carpio OX=7962 GN=actb PE=3 SV=1	Regular	8121.2860	0.00	42095.0165	299	26	37	56.53	2313427	0	720671			Green	923 928 1287 1289 1783	0	2	Pass1	PepFrag1	None	1790.8919	SYELPDGQVITIGNER	SYELPDGQVITIGNER	238	16	3.82	44	24	24	20	10	26197.7200	8.3279	Identified	72012	12.4	b2b3b3°b4b6b7b8b8°b9b9*b10b10*b11b11°b12b16y2y3y4y4*y5y6y7y8y9y10y11y12y12°y13y13°y14	15.0850	1637	167.92889121334	127.92889121334	0.1267	Green	116	1790.8960	1790.8960
1782	ACTB_CYPCA	P83750	Actin_ cytoplasmic 1 OS=Cyprinus carpio OX=7962 GN=actb PE=3 SV=1	Regular	8121.2860	0.00	42095.0165	299	26	37	56.53	2313427	0	720671			Green	923 928 1287 1289 1783	0	2	Pass1	PepFrag1	None	1790.8919	SYELPDGQVITIGNER	SYELPDGQVITIGNER	238	16	3.82	44	24	24	20	10	26197.7200	8.3279	Identified	72012	12.4	b2b3b3°b4b6b7b8b8°b9b9*b10b10*b11b11°b12b16y2y3y4y4*y5y6y7y8y9y10y11y12y12°y13y13°y14	15.0850	1637	167.92889121334	127.92889121334	0.1267	Green	116	1790.8960	1790.8960
1782	ACTB_CYPCA	P83750	Actin_ cytoplasmic 1 OS=Cyprinus carpio OX=7962 GN=actb PE=3 SV=1	Regular	8121.2860	0.00	42095.0165	299	26	37	56.53	2313427	0	720671			Green	923 928 1287 1289 1783	0	2	Pass1	PepFrag1	None	1790.8919	SYELPDGQVITIGNER	SYELPDGQVITIGNER	238	16	3.82	44	24	24	20	10	26197.7200	8.3279	Identified	72012	12.4	b2b3b3°b4b6b7b8b8°b9b9*b10b10*b11b11°b12b16y2y3y4y4*y5y6y7y8y9y10y11y12y12°y13y13°y14	15.0850	1637	167.92889121334	127.92889121334	0.1267	Green	116	1790.8960	1790.8960
1782	ACTB_CYPCA	P83750	Actin_ cytoplasmic 1 OS=Cyprinus carpio OX=7962 GN=actb PE=3 SV=1	Regular	8121.2860	0.00	42095.0165	299	26	37	56.53	2313427	0	720671			Green	923 928 1287 1289 1783	0	2	Pass1	PepFrag1	None	1790.8919	SYELPDGQVITIGNER	SYELPDGQVITIGNER	238	16	3.82	44	24	24	20	10	26197.7200	8.3279	Identified	72012	12.4	b2b3b3°b4b6b7b8b8°b9b9*b10b10*b11b11°b12b16y2y3y4y4*y5y6y7y8y9y10y11y12y12°y13y13°y14	15.0850	1637	167.92889121334	127.92889121334	0.1267	Green	116	1790.8960	1790.8960
1782	ACTB_CYPCA	P83750	Actin_ cytoplasmic 1 OS=Cyprinus carpio OX=7962 GN=actb PE=3 SV=1	Regular	8121.2860	0.00	42095.0165	299	26	37	56.53	2313427	0	720671			Green	923 928 1287 1289 1783	0	2	Pass1	PepFrag1	None	1790.8919	SYELPDGQVITIGNER	SYELPDGQVITIGNER	238	16	3.82	44	24	24	20	10	26197.7200	8.3279	Identified	72012	12.4	b2b3b3°b4b6b7b8b8°b9b9*b10b10*b11b11°b12b16y2y3y4y4*y5y6y7y8y9y10y11y12y12°y13y13°y14	15.0850	1637	167.92889121334	127.92889121334	0.1267	Green	116	1790.8960	1790.8960
1782	ACTB_CYPCA	P83750	Actin_ cytoplasmic 1 OS=Cyprinus carpio OX=7962 GN=actb PE=3 SV=1	Regular	8121.2860	0.00	42095.0165	299	26	37	56.53	2313427	0	720671			Green	923 928 1287 1289 1783	0	2	Pass1	PepFrag1	None	1790.8919	SYELPDGQVITIGNER	SYELPDGQVITIGNER	238	16	3.82	44	24	24	20	10	26197.7200	8.3279	Identified	72012	12.4	b2b3b3°b4b6b7b8b8°b9b9*b10b10*b11b11°b12b16y2y3y4y4*y5y6y7y8y9y10y11y12y12°y13y13°y14	15.0850	1637	167.92889121334	127.92889121334	0.1267	Green	116	1790.8960	1790.8960
1782	ACTB_CYPCA	P83750	Actin_ cytoplasmic 1 OS=Cyprinus carpio OX=7962 GN=actb PE=3 SV=1	Regular	8121.2860	0.00	42095.0165	299	26	37	56.53	2313427	0	720671			Green	923 928 1287 1289 1783	0	2	Pass1	PepFrag1	None	1790.8919	SYELPDGQVITIGNER	SYELPDGQVITIGNER	238	16	3.82	44	24	24	20	10	26197.7200	8.3279	Identified	72012	12.4	b2b3b3°b4b6b7b8b8°b9b9*b10b10*b11b11°b12b16y2y3y4y4*y5y6y7y8y9y10y11y12y12°y13y13°y14	15.0850	1637	167.92889121334	127.92889121334	0.1267	Green	116	1790.8960	1790.8960
1782	ACTB_CYPCA	P83750	Actin_ cytoplasmic 1 OS=Cyprinus carpio OX=7962 GN=actb PE=3 SV=1	Regular	8121.2860	0.00	42095.0165	299	26	37	56.53	2313427	0	720671			Green	1287 1289 1783	0	3	Pass1	PepFrag1	None	1132.5269	GYSFTTTAER	GYSFTTTAER	196	10	6.89	27	12	12	8	3	15861.1100	8.1100		51309	9.8	b2b3b3°b4°b5b5°b6b6°b8°y1y2y3y4y4°y5y6y6°y7y7°y8°y10	12.3714	1000	120.9	80.9	0.1060	Green	42	1132.5303	1132.5303
1782	ACTB_CYPCA	P83750	Actin_ cytoplasmic 1 OS=Cyprinus carpio OX=7962 GN=actb PE=3 SV=1	Regular	8121.2860	0.00	42095.0165	299	26	37	56.53	2313427	0	720671			Green	1287 1289 1783	0	3	Pass1	PepFrag1	None	1132.5269	GYSFTTTAER	GYSFTTTAER	196	10	6.89	27	12	12	8	3	15861.1100	8.1100		51309	9.8	b2b3b3°b4°b5b5°b6b6°b8°y1y2y3y4y4°y5y6y6°y7y7°y8°y10	12.3714	1000	120.9	80.9	0.1060	Green	42	1132.5303	1132.5303
1782	ACTB_CYPCA	P83750	Actin_ cytoplasmic 1 OS=Cyprinus carpio OX=7962 GN=actb PE=3 SV=1	Regular	8121.2860	0.00	42095.0165	299	26	37	56.53	2313427	0	720671			Green	1287 1289 1783	0	3	Pass1	PepFrag1	None	1132.5269	GYSFTTTAER	GYSFTTTAER	196	10	6.89	27	12	12	8	3	15861.1100	8.1100		51309	9.8	b2b3b3°b4°b5b5°b6b6°b8°y1y2y3y4y4°y5y6y6°y7y7°y8°y10	12.3714	1000	120.9	80.9	0.1060	Green	42	1132.5303	1132.5303
1782	ACTB_CYPCA	P83750	Actin_ cytoplasmic 1 OS=Cyprinus carpio OX=7962 GN=actb PE=3 SV=1	Regular	8121.2860	0.00	42095.0165	299	26	37	56.53	2313427	0	720671			Green	1287 1289 1783	0	3	Pass1	PepFrag1	None	1132.5269	GYSFTTTAER	GYSFTTTAER	196	10	6.89	27	12	12	8	3	15861.1100	8.1100		51309	9.8	b2b3b3°b4°b5b5°b6b6°b8°y1y2y3y4y4°y5y6y6°y7y7°y8°y10	12.3714	1000	120.9	80.9	0.1060	Green	42	1132.5303	1132.5303
1782	ACTB_CYPCA	P83750	Actin_ cytoplasmic 1 OS=Cyprinus carpio OX=7962 GN=actb PE=3 SV=1	Regular	8121.2860	0.00	42095.0165	299	26	37	56.53	2313427	0	720671			Green	1287 1289 1783	0	3	Pass1	PepFrag1	None	1132.5269	GYSFTTTAER	GYSFTTTAER	196	10	6.89	27	12	12	8	3	15861.1100	8.1100		51309	9.8	b2b3b3°b4°b5b5°b6b6°b8°y1y2y3y4y4°y5y6y6°y7y7°y8°y10	12.3714	1000	120.9	80.9	0.1060	Green	42	1132.5303	1132.5303
1782	ACTB_CYPCA	P83750	Actin_ cytoplasmic 1 OS=Cyprinus carpio OX=7962 GN=actb PE=3 SV=1	Regular	8121.2860	0.00	42095.0165	299	26	37	56.53	2313427	0	720671			Green	1287 1289 1783	0	3	Pass1	PepFrag1	None	1132.5269	GYSFTTTAER	GYSFTTTAER	196	10	6.89	27	12	12	8	3	15861.1100	8.1100		51309	9.8	b2b3b3°b4°b5b5°b6b6°b8°y1y2y3y4y4°y5y6y6°y7y7°y8°y10	12.3714	1000	120.9	80.9	0.1060	Green	42	1132.5303	1132.5303
1782	ACTB_CYPCA	P83750	Actin_ cytoplasmic 1 OS=Cyprinus carpio OX=7962 GN=actb PE=3 SV=1	Regular	8121.2860	0.00	42095.0165	299	26	37	56.53	2313427	0	720671			Green	1287 1289 1783	0	3	Pass1	PepFrag1	None	1132.5269	GYSFTTTAER	GYSFTTTAER	196	10	6.89	27	12	12	8	3	15861.1100	8.1100		51309	9.8	b2b3b3°b4°b5b5°b6b6°b8°y1y2y3y4y4°y5y6y6°y7y7°y8°y10	12.3714	1000	120.9	80.9	0.1060	Green	42	1132.5303	1132.5303
1782	ACTB_CYPCA	P83750	Actin_ cytoplasmic 1 OS=Cyprinus carpio OX=7962 GN=actb PE=3 SV=1	Regular	8121.2860	0.00	42095.0165	299	26	37	56.53	2313427	0	720671			Green	1287 1289 1783	0	3	Pass1	PepFrag1	None	1132.5269	GYSFTTTAER	GYSFTTTAER	196	10	6.89	27	12	12	8	3	15861.1100	8.1100		51309	9.8	b2b3b3°b4°b5b5°b6b6°b8°y1y2y3y4y4°y5y6y6°y7y7°y8°y10	12.3714	1000	120.9	80.9	0.1060	Green	42	1132.5303	1132.5303
1782	ACTB_CYPCA	P83750	Actin_ cytoplasmic 1 OS=Cyprinus carpio OX=7962 GN=actb PE=3 SV=1	Regular	8121.2860	0.00	42095.0165	299	26	37	56.53	2313427	0	720671			Green	1287 1289 1783	0	3	Pass1	PepFrag1	None	1132.5269	GYSFTTTAER	GYSFTTTAER	196	10	6.89	27	12	12	8	3	15861.1100	8.1100		51309	9.8	b2b3b3°b4°b5b5°b6b6°b8°y1y2y3y4y4°y5y6y6°y7y7°y8°y10	12.3714	1000	120.9	80.9	0.1060	Green	42	1132.5303	1132.5303
1782	ACTB_CYPCA	P83750	Actin_ cytoplasmic 1 OS=Cyprinus carpio OX=7962 GN=actb PE=3 SV=1	Regular	8121.2860	0.00	42095.0165	299	26	37	56.53	2313427	0	720671			Green	1287 1289 1783	0	3	Pass1	PepFrag1	None	1132.5269	GYSFTTTAER	GYSFTTTAER	196	10	6.89	27	12	12	8	3	15861.1100	8.1100		51309	9.8	b2b3b3°b4°b5b5°b6b6°b8°y1y2y3y4y4°y5y6y6°y7y7°y8°y10	12.3714	1000	120.9	80.9	0.1060	Green	42	1132.5303	1132.5303
1782	ACTB_CYPCA	P83750	Actin_ cytoplasmic 1 OS=Cyprinus carpio OX=7962 GN=actb PE=3 SV=1	Regular	8121.2860	0.00	42095.0165	299	26	37	56.53	2313427	0	720671			Green	1287 1289 1783	0	3	Pass1	PepFrag1	None	1132.5269	GYSFTTTAER	GYSFTTTAER	196	10	6.89	27	12	12	8	3	15861.1100	8.1100		51309	9.8	b2b3b3°b4°b5b5°b6b6°b8°y1y2y3y4y4°y5y6y6°y7y7°y8°y10	12.3714	1000	120.9	80.9	0.1060	Green	42	1132.5303	1132.5303
1782	ACTB_CYPCA	P83750	Actin_ cytoplasmic 1 OS=Cyprinus carpio OX=7962 GN=actb PE=3 SV=1	Regular	8121.2860	0.00	42095.0165	299	26	37	56.53	2313427	0	720671			Green	1287 1289 1783	0	3	Pass1	PepFrag1	None	1132.5269	GYSFTTTAER	GYSFTTTAER	196	10	6.89	27	12	12	8	3	15861.1100	8.1100		51309	9.8	b2b3b3°b4°b5b5°b6b6°b8°y1y2y3y4y4°y5y6y6°y7y7°y8°y10	12.3714	1000	120.9	80.9	0.1060	Green	42	1132.5303	1132.5303
1782	ACTB_CYPCA	P83750	Actin_ cytoplasmic 1 OS=Cyprinus carpio OX=7962 GN=actb PE=3 SV=1	Regular	8121.2860	0.00	42095.0165	299	26	37	56.53	2313427	0	720671			Green	1287 1289 1783	0	3	Pass1	PepFrag1	None	1132.5269	GYSFTTTAER	GYSFTTTAER	196	10	6.89	27	12	12	8	3	15861.1100	8.1100		51309	9.8	b2b3b3°b4°b5b5°b6b6°b8°y1y2y3y4y4°y5y6y6°y7y7°y8°y10	12.3714	1000	120.9	80.9	0.1060	Green	42	1132.5303	1132.5303
1782	ACTB_CYPCA	P83750	Actin_ cytoplasmic 1 OS=Cyprinus carpio OX=7962 GN=actb PE=3 SV=1	Regular	8121.2860	0.00	42095.0165	299	26	37	56.53	2313427	0	720671			Green	1287 1289 1783	0	3	Pass1	PepFrag1	None	1132.5269	GYSFTTTAER	GYSFTTTAER	196	10	6.89	27	12	12	8	3	15861.1100	8.1100		51309	9.8	b2b3b3°b4°b5b5°b6b6°b8°y1y2y3y4y4°y5y6y6°y7y7°y8°y10	12.3714	1000	120.9	80.9	0.1060	Green	42	1132.5303	1132.5303
1782	ACTB_CYPCA	P83750	Actin_ cytoplasmic 1 OS=Cyprinus carpio OX=7962 GN=actb PE=3 SV=1	Regular	8121.2860	0.00	42095.0165	299	26	37	56.53	2313427	0	720671			Green	1287 1289 1783	0	3	Pass1	PepFrag1	None	1132.5269	GYSFTTTAER	GYSFTTTAER	196	10	6.89	27	12	12	8	3	15861.1100	8.1100		51309	9.8	b2b3b3°b4°b5b5°b6b6°b8°y1y2y3y4y4°y5y6y6°y7y7°y8°y10	12.3714	1000	120.9	80.9	0.1060	Green	42	1132.5303	1132.5303
1782	ACTB_CYPCA	P83750	Actin_ cytoplasmic 1 OS=Cyprinus carpio OX=7962 GN=actb PE=3 SV=1	Regular	8121.2860	0.00	42095.0165	299	26	37	56.53	2313427	0	720671			Green	1287 1289 1783	0	3	Pass1	PepFrag1	None	1132.5269	GYSFTTTAER	GYSFTTTAER	196	10	6.89	27	12	12	8	3	15861.1100	8.1100		51309	9.8	b2b3b3°b4°b5b5°b6b6°b8°y1y2y3y4y4°y5y6y6°y7y7°y8°y10	12.3714	1000	120.9	80.9	0.1060	Green	42	1132.5303	1132.5303
1782	ACTB_CYPCA	P83750	Actin_ cytoplasmic 1 OS=Cyprinus carpio OX=7962 GN=actb PE=3 SV=1	Regular	8121.2860	0.00	42095.0165	299	26	37	56.53	2313427	0	720671			Green	1287 1289 1783	0	3	Pass1	PepFrag1	None	1132.5269	GYSFTTTAER	GYSFTTTAER	196	10	6.89	27	12	12	8	3	15861.1100	8.1100		51309	9.8	b2b3b3°b4°b5b5°b6b6°b8°y1y2y3y4y4°y5y6y6°y7y7°y8°y10	12.3714	1000	120.9	80.9	0.1060	Green	42	1132.5303	1132.5303
1782	ACTB_CYPCA	P83750	Actin_ cytoplasmic 1 OS=Cyprinus carpio OX=7962 GN=actb PE=3 SV=1	Regular	8121.2860	0.00	42095.0165	299	26	37	56.53	2313427	0	720671			Green	1287 1289 1783	0	3	Pass1	PepFrag1	None	1132.5269	GYSFTTTAER	GYSFTTTAER	196	10	6.89	27	12	12	8	3	15861.1100	8.1100		51309	9.8	b2b3b3°b4°b5b5°b6b6°b8°y1y2y3y4y4°y5y6y6°y7y7°y8°y10	12.3714	1000	120.9	80.9	0.1060	Green	42	1132.5303	1132.5303
1782	ACTB_CYPCA	P83750	Actin_ cytoplasmic 1 OS=Cyprinus carpio OX=7962 GN=actb PE=3 SV=1	Regular	8121.2860	0.00	42095.0165	299	26	37	56.53	2313427	0	720671			Green	1287 1289 1783	0	3	Pass1	PepFrag1	None	1132.5269	GYSFTTTAER	GYSFTTTAER	196	10	6.89	27	12	12	8	3	15861.1100	8.1100		51309	9.8	b2b3b3°b4°b5b5°b6b6°b8°y1y2y3y4y4°y5y6y6°y7y7°y8°y10	12.3714	1000	120.9	80.9	0.1060	Green	42	1132.5303	1132.5303
1782	ACTB_CYPCA	P83750	Actin_ cytoplasmic 1 OS=Cyprinus carpio OX=7962 GN=actb PE=3 SV=1	Regular	8121.2860	0.00	42095.0165	299	26	37	56.53	2313427	0	720671			Green	1287 1289 1783	0	3	Pass1	PepFrag1	None	1132.5269	GYSFTTTAER	GYSFTTTAER	196	10	6.89	27	12	12	8	3	15861.1100	8.1100		51309	9.8	b2b3b3°b4°b5b5°b6b6°b8°y1y2y3y4y4°y5y6y6°y7y7°y8°y10	12.3714	1000	120.9	80.9	0.1060	Green	42	1132.5303	1132.5303
1782	ACTB_CYPCA	P83750	Actin_ cytoplasmic 1 OS=Cyprinus carpio OX=7962 GN=actb PE=3 SV=1	Regular	8121.2860	0.00	42095.0165	299	26	37	56.53	2313427	0	720671			Green	1287 1289 1783	0	3	Pass1	PepFrag1	None	1132.5269	GYSFTTTAER	GYSFTTTAER	196	10	6.89	27	12	12	8	3	15861.1100	8.1100		51309	9.8	b2b3b3°b4°b5b5°b6b6°b8°y1y2y3y4y4°y5y6y6°y7y7°y8°y10	12.3714	1000	120.9	80.9	0.1060	Green	42	1132.5303	1132.5303
1782	ACTB_CYPCA	P83750	Actin_ cytoplasmic 1 OS=Cyprinus carpio OX=7962 GN=actb PE=3 SV=1	Regular	8121.2860	0.00	42095.0165	299	26	37	56.53	2313427	0	720671			Green	1287 1289 1783	0	4	Pass1	PepFrag1	None	1177.6133	EITSLAPSTMK	EITSLAPSTMK	315	11	7.00	28	14	14	11	4	22478.1100	8.2614	Identified	55999	9.9	b2b2°b3b3°b4b4°b5b5°b6b6°y1y2y3y3°y4y4°y5y5°y6y6°y7y8y8°y9°y11	13.0986	1105	129.221413175377	89.2214131753769	0.1000	Green	55	1177.6155	1177.6155
1782	ACTB_CYPCA	P83750	Actin_ cytoplasmic 1 OS=Cyprinus carpio OX=7962 GN=actb PE=3 SV=1	Regular	8121.2860	0.00	42095.0165	299	26	37	56.53	2313427	0	720671			Green	1287 1289 1783	0	4	Pass1	PepFrag1	None	1177.6133	EITSLAPSTMK	EITSLAPSTMK	315	11	7.00	28	14	14	11	4	22478.1100	8.2614	Identified	55999	9.9	b2b2°b3b3°b4b4°b5b5°b6b6°y1y2y3y3°y4y4°y5y5°y6y6°y7y8y8°y9°y11	13.0986	1105	129.221413175377	89.2214131753769	0.1000	Green	55	1177.6155	1177.6155
1782	ACTB_CYPCA	P83750	Actin_ cytoplasmic 1 OS=Cyprinus carpio OX=7962 GN=actb PE=3 SV=1	Regular	8121.2860	0.00	42095.0165	299	26	37	56.53	2313427	0	720671			Green	1287 1289 1783	0	4	Pass1	PepFrag1	None	1177.6133	EITSLAPSTMK	EITSLAPSTMK	315	11	7.00	28	14	14	11	4	22478.1100	8.2614	Identified	55999	9.9	b2b2°b3b3°b4b4°b5b5°b6b6°y1y2y3y3°y4y4°y5y5°y6y6°y7y8y8°y9°y11	13.0986	1105	129.221413175377	89.2214131753769	0.1000	Green	55	1177.6155	1177.6155
1782	ACTB_CYPCA	P83750	Actin_ cytoplasmic 1 OS=Cyprinus carpio OX=7962 GN=actb PE=3 SV=1	Regular	8121.2860	0.00	42095.0165	299	26	37	56.53	2313427	0	720671			Green	1287 1289 1783	0	4	Pass1	PepFrag1	None	1177.6133	EITSLAPSTMK	EITSLAPSTMK	315	11	7.00	28	14	14	11	4	22478.1100	8.2614	Identified	55999	9.9	b2b2°b3b3°b4b4°b5b5°b6b6°y1y2y3y3°y4y4°y5y5°y6y6°y7y8y8°y9°y11	13.0986	1105	129.221413175377	89.2214131753769	0.1000	Green	55	1177.6155	1177.6155
1782	ACTB_CYPCA	P83750	Actin_ cytoplasmic 1 OS=Cyprinus carpio OX=7962 GN=actb PE=3 SV=1	Regular	8121.2860	0.00	42095.0165	299	26	37	56.53	2313427	0	720671			Green	1287 1289 1783	0	4	Pass1	PepFrag1	None	1177.6133	EITSLAPSTMK	EITSLAPSTMK	315	11	7.00	28	14	14	11	4	22478.1100	8.2614	Identified	55999	9.9	b2b2°b3b3°b4b4°b5b5°b6b6°y1y2y3y3°y4y4°y5y5°y6y6°y7y8y8°y9°y11	13.0986	1105	129.221413175377	89.2214131753769	0.1000	Green	55	1177.6155	1177.6155
1782	ACTB_CYPCA	P83750	Actin_ cytoplasmic 1 OS=Cyprinus carpio OX=7962 GN=actb PE=3 SV=1	Regular	8121.2860	0.00	42095.0165	299	26	37	56.53	2313427	0	720671			Green	1287 1289 1783	0	4	Pass1	PepFrag1	None	1177.6133	EITSLAPSTMK	EITSLAPSTMK	315	11	7.00	28	14	14	11	4	22478.1100	8.2614	Identified	55999	9.9	b2b2°b3b3°b4b4°b5b5°b6b6°y1y2y3y3°y4y4°y5y5°y6y6°y7y8y8°y9°y11	13.0986	1105	129.221413175377	89.2214131753769	0.1000	Green	55	1177.6155	1177.6155
1782	ACTB_CYPCA	P83750	Actin_ cytoplasmic 1 OS=Cyprinus carpio OX=7962 GN=actb PE=3 SV=1	Regular	8121.2860	0.00	42095.0165	299	26	37	56.53	2313427	0	720671			Green	1287 1289 1783	0	4	Pass1	PepFrag1	None	1177.6133	EITSLAPSTMK	EITSLAPSTMK	315	11	7.00	28	14	14	11	4	22478.1100	8.2614	Identified	55999	9.9	b2b2°b3b3°b4b4°b5b5°b6b6°y1y2y3y3°y4y4°y5y5°y6y6°y7y8y8°y9°y11	13.0986	1105	129.221413175377	89.2214131753769	0.1000	Green	55	1177.6155	1177.6155
1782	ACTB_CYPCA	P83750	Actin_ cytoplasmic 1 OS=Cyprinus carpio OX=7962 GN=actb PE=3 SV=1	Regular	8121.2860	0.00	42095.0165	299	26	37	56.53	2313427	0	720671			Green	1287 1289 1783	0	4	Pass1	PepFrag1	None	1177.6133	EITSLAPSTMK	EITSLAPSTMK	315	11	7.00	28	14	14	11	4	22478.1100	8.2614	Identified	55999	9.9	b2b2°b3b3°b4b4°b5b5°b6b6°y1y2y3y3°y4y4°y5y5°y6y6°y7y8y8°y9°y11	13.0986	1105	129.221413175377	89.2214131753769	0.1000	Green	55	1177.6155	1177.6155
1782	ACTB_CYPCA	P83750	Actin_ cytoplasmic 1 OS=Cyprinus carpio OX=7962 GN=actb PE=3 SV=1	Regular	8121.2860	0.00	42095.0165	299	26	37	56.53	2313427	0	720671			Green	1287 1289 1783	0	4	Pass1	PepFrag1	None	1177.6133	EITSLAPSTMK	EITSLAPSTMK	315	11	7.00	28	14	14	11	4	22478.1100	8.2614	Identified	55999	9.9	b2b2°b3b3°b4b4°b5b5°b6b6°y1y2y3y3°y4y4°y5y5°y6y6°y7y8y8°y9°y11	13.0986	1105	129.221413175377	89.2214131753769	0.1000	Green	55	1177.6155	1177.6155
1782	ACTB_CYPCA	P83750	Actin_ cytoplasmic 1 OS=Cyprinus carpio OX=7962 GN=actb PE=3 SV=1	Regular	8121.2860	0.00	42095.0165	299	26	37	56.53	2313427	0	720671			Green	1287 1289 1783	0	4	Pass1	PepFrag1	None	1177.6133	EITSLAPSTMK	EITSLAPSTMK	315	11	7.00	28	14	14	11	4	22478.1100	8.2614	Identified	55999	9.9	b2b2°b3b3°b4b4°b5b5°b6b6°y1y2y3y3°y4y4°y5y5°y6y6°y7y8y8°y9°y11	13.0986	1105	129.221413175377	89.2214131753769	0.1000	Green	55	1177.6155	1177.6155
1782	ACTB_CYPCA	P83750	Actin_ cytoplasmic 1 OS=Cyprinus carpio OX=7962 GN=actb PE=3 SV=1	Regular	8121.2860	0.00	42095.0165	299	26	37	56.53	2313427	0	720671			Green	1287 1289 1783	0	4	Pass1	PepFrag1	None	1177.6133	EITSLAPSTMK	EITSLAPSTMK	315	11	7.00	28	14	14	11	4	22478.1100	8.2614	Identified	55999	9.9	b2b2°b3b3°b4b4°b5b5°b6b6°y1y2y3y3°y4y4°y5y5°y6y6°y7y8y8°y9°y11	13.0986	1105	129.221413175377	89.2214131753769	0.1000	Green	55	1177.6155	1177.6155
1782	ACTB_CYPCA	P83750	Actin_ cytoplasmic 1 OS=Cyprinus carpio OX=7962 GN=actb PE=3 SV=1	Regular	8121.2860	0.00	42095.0165	299	26	37	56.53	2313427	0	720671			Green	1287 1289 1783	0	4	Pass1	PepFrag1	None	1177.6133	EITSLAPSTMK	EITSLAPSTMK	315	11	7.00	28	14	14	11	4	22478.1100	8.2614	Identified	55999	9.9	b2b2°b3b3°b4b4°b5b5°b6b6°y1y2y3y3°y4y4°y5y5°y6y6°y7y8y8°y9°y11	13.0986	1105	129.221413175377	89.2214131753769	0.1000	Green	55	1177.6155	1177.6155
1782	ACTB_CYPCA	P83750	Actin_ cytoplasmic 1 OS=Cyprinus carpio OX=7962 GN=actb PE=3 SV=1	Regular	8121.2860	0.00	42095.0165	299	26	37	56.53	2313427	0	720671			Green	1287 1289 1783	0	4	Pass1	PepFrag1	None	1177.6133	EITSLAPSTMK	EITSLAPSTMK	315	11	7.00	28	14	14	11	4	22478.1100	8.2614	Identified	55999	9.9	b2b2°b3b3°b4b4°b5b5°b6b6°y1y2y3y3°y4y4°y5y5°y6y6°y7y8y8°y9°y11	13.0986	1105	129.221413175377	89.2214131753769	0.1000	Green	55	1177.6155	1177.6155
1782	ACTB_CYPCA	P83750	Actin_ cytoplasmic 1 OS=Cyprinus carpio OX=7962 GN=actb PE=3 SV=1	Regular	8121.2860	0.00	42095.0165	299	26	37	56.53	2313427	0	720671			Green	1287 1289 1783	0	4	Pass1	PepFrag1	None	1177.6133	EITSLAPSTMK	EITSLAPSTMK	315	11	7.00	28	14	14	11	4	22478.1100	8.2614	Identified	55999	9.9	b2b2°b3b3°b4b4°b5b5°b6b6°y1y2y3y3°y4y4°y5y5°y6y6°y7y8y8°y9°y11	13.0986	1105	129.221413175377	89.2214131753769	0.1000	Green	55	1177.6155	1177.6155
1782	ACTB_CYPCA	P83750	Actin_ cytoplasmic 1 OS=Cyprinus carpio OX=7962 GN=actb PE=3 SV=1	Regular	8121.2860	0.00	42095.0165	299	26	37	56.53	2313427	0	720671			Green	1287 1289 1783	0	4	Pass1	PepFrag1	None	1177.6133	EITSLAPSTMK	EITSLAPSTMK	315	11	7.00	28	14	14	11	4	22478.1100	8.2614	Identified	55999	9.9	b2b2°b3b3°b4b4°b5b5°b6b6°y1y2y3y3°y4y4°y5y5°y6y6°y7y8y8°y9°y11	13.0986	1105	129.221413175377	89.2214131753769	0.1000	Green	55	1177.6155	1177.6155
1782	ACTB_CYPCA	P83750	Actin_ cytoplasmic 1 OS=Cyprinus carpio OX=7962 GN=actb PE=3 SV=1	Regular	8121.2860	0.00	42095.0165	299	26	37	56.53	2313427	0	720671			Green	1287 1289 1783	0	4	Pass1	PepFrag1	None	1177.6133	EITSLAPSTMK	EITSLAPSTMK	315	11	7.00	28	14	14	11	4	22478.1100	8.2614	Identified	55999	9.9	b2b2°b3b3°b4b4°b5b5°b6b6°y1y2y3y3°y4y4°y5y5°y6y6°y7y8y8°y9°y11	13.0986	1105	129.221413175377	89.2214131753769	0.1000	Green	55	1177.6155	1177.6155
1782	ACTB_CYPCA	P83750	Actin_ cytoplasmic 1 OS=Cyprinus carpio OX=7962 GN=actb PE=3 SV=1	Regular	8121.2860	0.00	42095.0165	299	26	37	56.53	2313427	0	720671			Green	1287 1289 1783	0	4	Pass1	PepFrag1	None	1177.6133	EITSLAPSTMK	EITSLAPSTMK	315	11	7.00	28	14	14	11	4	22478.1100	8.2614	Identified	55999	9.9	b2b2°b3b3°b4b4°b5b5°b6b6°y1y2y3y3°y4y4°y5y5°y6y6°y7y8y8°y9°y11	13.0986	1105	129.221413175377	89.2214131753769	0.1000	Green	55	1177.6155	1177.6155
1782	ACTB_CYPCA	P83750	Actin_ cytoplasmic 1 OS=Cyprinus carpio OX=7962 GN=actb PE=3 SV=1	Regular	8121.2860	0.00	42095.0165	299	26	37	56.53	2313427	0	720671			Green	1287 1289 1783	0	4	Pass1	PepFrag1	None	1177.6133	EITSLAPSTMK	EITSLAPSTMK	315	11	7.00	28	14	14	11	4	22478.1100	8.2614	Identified	55999	9.9	b2b2°b3b3°b4b4°b5b5°b6b6°y1y2y3y3°y4y4°y5y5°y6y6°y7y8y8°y9°y11	13.0986	1105	129.221413175377	89.2214131753769	0.1000	Green	55	1177.6155	1177.6155
1782	ACTB_CYPCA	P83750	Actin_ cytoplasmic 1 OS=Cyprinus carpio OX=7962 GN=actb PE=3 SV=1	Regular	8121.2860	0.00	42095.0165	299	26	37	56.53	2313427	0	720671			Green	1287 1289 1783	0	4	Pass1	PepFrag1	None	1177.6133	EITSLAPSTMK	EITSLAPSTMK	315	11	7.00	28	14	14	11	4	22478.1100	8.2614	Identified	55999	9.9	b2b2°b3b3°b4b4°b5b5°b6b6°y1y2y3y3°y4y4°y5y5°y6y6°y7y8y8°y9°y11	13.0986	1105	129.221413175377	89.2214131753769	0.1000	Green	55	1177.6155	1177.6155
1782	ACTB_CYPCA	P83750	Actin_ cytoplasmic 1 OS=Cyprinus carpio OX=7962 GN=actb PE=3 SV=1	Regular	8121.2860	0.00	42095.0165	299	26	37	56.53	2313427	0	720671			Green	1287 1289 1783	0	4	Pass1	PepFrag1	None	1177.6133	EITSLAPSTMK	EITSLAPSTMK	315	11	7.00	28	14	14	11	4	22478.1100	8.2614	Identified	55999	9.9	b2b2°b3b3°b4b4°b5b5°b6b6°y1y2y3y3°y4y4°y5y5°y6y6°y7y8y8°y9°y11	13.0986	1105	129.221413175377	89.2214131753769	0.1000	Green	55	1177.6155	1177.6155
1782	ACTB_CYPCA	P83750	Actin_ cytoplasmic 1 OS=Cyprinus carpio OX=7962 GN=actb PE=3 SV=1	Regular	8121.2860	0.00	42095.0165	299	26	37	56.53	2313427	0	720671			Green	1287 1289 1783	0	4	Pass1	PepFrag1	None	1177.6133	EITSLAPSTMK	EITSLAPSTMK	315	11	7.00	28	14	14	11	4	22478.1100	8.2614	Identified	55999	9.9	b2b2°b3b3°b4b4°b5b5°b6b6°y1y2y3y3°y4y4°y5y5°y6y6°y7y8y8°y9°y11	13.0986	1105	129.221413175377	89.2214131753769	0.1000	Green	55	1177.6155	1177.6155
1782	ACTB_CYPCA	P83750	Actin_ cytoplasmic 1 OS=Cyprinus carpio OX=7962 GN=actb PE=3 SV=1	Regular	8121.2860	0.00	42095.0165	299	26	37	56.53	2313427	0	720671			Green	1287 1289 1783	0	4	Pass1	PepFrag1	None	1177.6133	EITSLAPSTMK	EITSLAPSTMK	315	11	7.00	28	14	14	11	4	22478.1100	8.2614	Identified	55999	9.9	b2b2°b3b3°b4b4°b5b5°b6b6°y1y2y3y3°y4y4°y5y5°y6y6°y7y8y8°y9°y11	13.0986	1105	129.221413175377	89.2214131753769	0.1000	Green	55	1177.6155	1177.6155
1782	ACTB_CYPCA	P83750	Actin_ cytoplasmic 1 OS=Cyprinus carpio OX=7962 GN=actb PE=3 SV=1	Regular	8121.2860	0.00	42095.0165	299	26	37	56.53	2313427	0	720671			Green	1287 1289 1783	0	4	Pass1	PepFrag1	None	1177.6133	EITSLAPSTMK	EITSLAPSTMK	315	11	7.00	28	14	14	11	4	22478.1100	8.2614	Identified	55999	9.9	b2b2°b3b3°b4b4°b5b5°b6b6°y1y2y3y3°y4y4°y5y5°y6y6°y7y8y8°y9°y11	13.0986	1105	129.221413175377	89.2214131753769	0.1000	Green	55	1177.6155	1177.6155
1782	ACTB_CYPCA	P83750	Actin_ cytoplasmic 1 OS=Cyprinus carpio OX=7962 GN=actb PE=3 SV=1	Regular	8121.2860	0.00	42095.0165	299	26	37	56.53	2313427	0	720671			Green	1287 1289 1783	0	4	Pass1	PepFrag1	None	1177.6133	EITSLAPSTMK	EITSLAPSTMK	315	11	7.00	28	14	14	11	4	22478.1100	8.2614	Identified	55999	9.9	b2b2°b3b3°b4b4°b5b5°b6b6°y1y2y3y3°y4y4°y5y5°y6y6°y7y8y8°y9°y11	13.0986	1105	129.221413175377	89.2214131753769	0.1000	Green	55	1177.6155	1177.6155
1782	ACTB_CYPCA	P83750	Actin_ cytoplasmic 1 OS=Cyprinus carpio OX=7962 GN=actb PE=3 SV=1	Regular	8121.2860	0.00	42095.0165	299	26	37	56.53	2313427	0	720671			Green	1287 1289 1783	0	4	Pass1	PepFrag1	None	1177.6133	EITSLAPSTMK	EITSLAPSTMK	315	11	7.00	28	14	14	11	4	22478.1100	8.2614	Identified	55999	9.9	b2b2°b3b3°b4b4°b5b5°b6b6°y1y2y3y3°y4y4°y5y5°y6y6°y7y8y8°y9°y11	13.0986	1105	129.221413175377	89.2214131753769	0.1000	Green	55	1177.6155	1177.6155
1782	ACTB_CYPCA	P83750	Actin_ cytoplasmic 1 OS=Cyprinus carpio OX=7962 GN=actb PE=3 SV=1	Regular	8121.2860	0.00	42095.0165	299	26	37	56.53	2313427	0	720671			Green	923 928 1287 1289 1783	0	5	Pass1	PepFrag1	None	976.4483	AGFAGDDAPR	AGFAGDDAPR	18	10	3.88	40	15	15	11	5	9302.3770	7.8782	Identified	46984	8.5	b2b3b4b5b7b8y1y2y3y4y5y5°y6y6°y7y7°y9y10	11.6541	852	108.655745869932	68.6557458699324	0.0712	Green	18	976.4511	976.4511
1782	ACTB_CYPCA	P83750	Actin_ cytoplasmic 1 OS=Cyprinus carpio OX=7962 GN=actb PE=3 SV=1	Regular	8121.2860	0.00	42095.0165	299	26	37	56.53	2313427	0	720671			Green	923 928 1287 1289 1783	0	5	Pass1	PepFrag1	None	976.4483	AGFAGDDAPR	AGFAGDDAPR	18	10	3.88	40	15	15	11	5	9302.3770	7.8782	Identified	46984	8.5	b2b3b4b5b7b8y1y2y3y4y5y5°y6y6°y7y7°y9y10	11.6541	852	108.655745869932	68.6557458699324	0.0712	Green	18	976.4511	976.4511
1782	ACTB_CYPCA	P83750	Actin_ cytoplasmic 1 OS=Cyprinus carpio OX=7962 GN=actb PE=3 SV=1	Regular	8121.2860	0.00	42095.0165	299	26	37	56.53	2313427	0	720671			Green	923 928 1287 1289 1783	0	5	Pass1	PepFrag1	None	976.4483	AGFAGDDAPR	AGFAGDDAPR	18	10	3.88	40	15	15	11	5	9302.3770	7.8782	Identified	46984	8.5	b2b3b4b5b7b8y1y2y3y4y5y5°y6y6°y7y7°y9y10	11.6541	852	108.655745869932	68.6557458699324	0.0712	Green	18	976.4511	976.4511
1782	ACTB_CYPCA	P83750	Actin_ cytoplasmic 1 OS=Cyprinus carpio OX=7962 GN=actb PE=3 SV=1	Regular	8121.2860	0.00	42095.0165	299	26	37	56.53	2313427	0	720671			Green	923 928 1287 1289 1783	0	5	Pass1	PepFrag1	None	976.4483	AGFAGDDAPR	AGFAGDDAPR	18	10	3.88	40	15	15	11	5	9302.3770	7.8782	Identified	46984	8.5	b2b3b4b5b7b8y1y2y3y4y5y5°y6y6°y7y7°y9y10	11.6541	852	108.655745869932	68.6557458699324	0.0712	Green	18	976.4511	976.4511
1782	ACTB_CYPCA	P83750	Actin_ cytoplasmic 1 OS=Cyprinus carpio OX=7962 GN=actb PE=3 SV=1	Regular	8121.2860	0.00	42095.0165	299	26	37	56.53	2313427	0	720671			Green	923 928 1287 1289 1783	0	5	Pass1	PepFrag1	None	976.4483	AGFAGDDAPR	AGFAGDDAPR	18	10	3.88	40	15	15	11	5	9302.3770	7.8782	Identified	46984	8.5	b2b3b4b5b7b8y1y2y3y4y5y5°y6y6°y7y7°y9y10	11.6541	852	108.655745869932	68.6557458699324	0.0712	Green	18	976.4511	976.4511
1782	ACTB_CYPCA	P83750	Actin_ cytoplasmic 1 OS=Cyprinus carpio OX=7962 GN=actb PE=3 SV=1	Regular	8121.2860	0.00	42095.0165	299	26	37	56.53	2313427	0	720671			Green	923 928 1287 1289 1783	0	5	Pass1	PepFrag1	None	976.4483	AGFAGDDAPR	AGFAGDDAPR	18	10	3.88	40	15	15	11	5	9302.3770	7.8782	Identified	46984	8.5	b2b3b4b5b7b8y1y2y3y4y5y5°y6y6°y7y7°y9y10	11.6541	852	108.655745869932	68.6557458699324	0.0712	Green	18	976.4511	976.4511
1782	ACTB_CYPCA	P83750	Actin_ cytoplasmic 1 OS=Cyprinus carpio OX=7962 GN=actb PE=3 SV=1	Regular	8121.2860	0.00	42095.0165	299	26	37	56.53	2313427	0	720671			Green	923 928 1287 1289 1783	0	5	Pass1	PepFrag1	None	976.4483	AGFAGDDAPR	AGFAGDDAPR	18	10	3.88	40	15	15	11	5	9302.3770	7.8782	Identified	46984	8.5	b2b3b4b5b7b8y1y2y3y4y5y5°y6y6°y7y7°y9y10	11.6541	852	108.655745869932	68.6557458699324	0.0712	Green	18	976.4511	976.4511
1782	ACTB_CYPCA	P83750	Actin_ cytoplasmic 1 OS=Cyprinus carpio OX=7962 GN=actb PE=3 SV=1	Regular	8121.2860	0.00	42095.0165	299	26	37	56.53	2313427	0	720671			Green	923 928 1287 1289 1783	0	5	Pass1	PepFrag1	None	976.4483	AGFAGDDAPR	AGFAGDDAPR	18	10	3.88	40	15	15	11	5	9302.3770	7.8782	Identified	46984	8.5	b2b3b4b5b7b8y1y2y3y4y5y5°y6y6°y7y7°y9y10	11.6541	852	108.655745869932	68.6557458699324	0.0712	Green	18	976.4511	976.4511
1782	ACTB_CYPCA	P83750	Actin_ cytoplasmic 1 OS=Cyprinus carpio OX=7962 GN=actb PE=3 SV=1	Regular	8121.2860	0.00	42095.0165	299	26	37	56.53	2313427	0	720671			Green	923 928 1287 1289 1783	0	5	Pass1	PepFrag1	None	976.4483	AGFAGDDAPR	AGFAGDDAPR	18	10	3.88	40	15	15	11	5	9302.3770	7.8782	Identified	46984	8.5	b2b3b4b5b7b8y1y2y3y4y5y5°y6y6°y7y7°y9y10	11.6541	852	108.655745869932	68.6557458699324	0.0712	Green	18	976.4511	976.4511
1782	ACTB_CYPCA	P83750	Actin_ cytoplasmic 1 OS=Cyprinus carpio OX=7962 GN=actb PE=3 SV=1	Regular	8121.2860	0.00	42095.0165	299	26	37	56.53	2313427	0	720671			Green	923 928 1287 1289 1783	0	5	Pass1	PepFrag1	None	976.4483	AGFAGDDAPR	AGFAGDDAPR	18	10	3.88	40	15	15	11	5	9302.3770	7.8782	Identified	46984	8.5	b2b3b4b5b7b8y1y2y3y4y5y5°y6y6°y7y7°y9y10	11.6541	852	108.655745869932	68.6557458699324	0.0712	Green	18	976.4511	976.4511
1782	ACTB_CYPCA	P83750	Actin_ cytoplasmic 1 OS=Cyprinus carpio OX=7962 GN=actb PE=3 SV=1	Regular	8121.2860	0.00	42095.0165	299	26	37	56.53	2313427	0	720671			Green	923 928 1287 1289 1783	0	5	Pass1	PepFrag1	None	976.4483	AGFAGDDAPR	AGFAGDDAPR	18	10	3.88	40	15	15	11	5	9302.3770	7.8782	Identified	46984	8.5	b2b3b4b5b7b8y1y2y3y4y5y5°y6y6°y7y7°y9y10	11.6541	852	108.655745869932	68.6557458699324	0.0712	Green	18	976.4511	976.4511
1782	ACTB_CYPCA	P83750	Actin_ cytoplasmic 1 OS=Cyprinus carpio OX=7962 GN=actb PE=3 SV=1	Regular	8121.2860	0.00	42095.0165	299	26	37	56.53	2313427	0	720671			Green	923 928 1287 1289 1783	0	5	Pass1	PepFrag1	None	976.4483	AGFAGDDAPR	AGFAGDDAPR	18	10	3.88	40	15	15	11	5	9302.3770	7.8782	Identified	46984	8.5	b2b3b4b5b7b8y1y2y3y4y5y5°y6y6°y7y7°y9y10	11.6541	852	108.655745869932	68.6557458699324	0.0712	Green	18	976.4511	976.4511
1782	ACTB_CYPCA	P83750	Actin_ cytoplasmic 1 OS=Cyprinus carpio OX=7962 GN=actb PE=3 SV=1	Regular	8121.2860	0.00	42095.0165	299	26	37	56.53	2313427	0	720671			Green	923 928 1287 1289 1783	0	5	Pass1	PepFrag1	None	976.4483	AGFAGDDAPR	AGFAGDDAPR	18	10	3.88	40	15	15	11	5	9302.3770	7.8782	Identified	46984	8.5	b2b3b4b5b7b8y1y2y3y4y5y5°y6y6°y7y7°y9y10	11.6541	852	108.655745869932	68.6557458699324	0.0712	Green	18	976.4511	976.4511
1782	ACTB_CYPCA	P83750	Actin_ cytoplasmic 1 OS=Cyprinus carpio OX=7962 GN=actb PE=3 SV=1	Regular	8121.2860	0.00	42095.0165	299	26	37	56.53	2313427	0	720671			Green	923 928 1287 1289 1783	0	5	Pass1	PepFrag1	None	976.4483	AGFAGDDAPR	AGFAGDDAPR	18	10	3.88	40	15	15	11	5	9302.3770	7.8782	Identified	46984	8.5	b2b3b4b5b7b8y1y2y3y4y5y5°y6y6°y7y7°y9y10	11.6541	852	108.655745869932	68.6557458699324	0.0712	Green	18	976.4511	976.4511
1782	ACTB_CYPCA	P83750	Actin_ cytoplasmic 1 OS=Cyprinus carpio OX=7962 GN=actb PE=3 SV=1	Regular	8121.2860	0.00	42095.0165	299	26	37	56.53	2313427	0	720671			Green	923 928 1287 1289 1783	0	5	Pass1	PepFrag1	None	976.4483	AGFAGDDAPR	AGFAGDDAPR	18	10	3.88	40	15	15	11	5	9302.3770	7.8782	Identified	46984	8.5	b2b3b4b5b7b8y1y2y3y4y5y5°y6y6°y7y7°y9y10	11.6541	852	108.655745869932	68.6557458699324	0.0712	Green	18	976.4511	976.4511
1782	ACTB_CYPCA	P83750	Actin_ cytoplasmic 1 OS=Cyprinus carpio OX=7962 GN=actb PE=3 SV=1	Regular	8121.2860	0.00	42095.0165	299	26	37	56.53	2313427	0	720671			Green	923 928 1287 1289 1783	0	5	Pass1	PepFrag1	None	976.4483	AGFAGDDAPR	AGFAGDDAPR	18	10	3.88	40	15	15	11	5	9302.3770	7.8782	Identified	46984	8.5	b2b3b4b5b7b8y1y2y3y4y5y5°y6y6°y7y7°y9y10	11.6541	852	108.655745869932	68.6557458699324	0.0712	Green	18	976.4511	976.4511
1782	ACTB_CYPCA	P83750	Actin_ cytoplasmic 1 OS=Cyprinus carpio OX=7962 GN=actb PE=3 SV=1	Regular	8121.2860	0.00	42095.0165	299	26	37	56.53	2313427	0	720671			Green	923 928 1287 1289 1783	0	5	Pass1	PepFrag1	None	976.4483	AGFAGDDAPR	AGFAGDDAPR	18	10	3.88	40	15	15	11	5	9302.3770	7.8782	Identified	46984	8.5	b2b3b4b5b7b8y1y2y3y4y5y5°y6y6°y7y7°y9y10	11.6541	852	108.655745869932	68.6557458699324	0.0712	Green	18	976.4511	976.4511
1782	ACTB_CYPCA	P83750	Actin_ cytoplasmic 1 OS=Cyprinus carpio OX=7962 GN=actb PE=3 SV=1	Regular	8121.2860	0.00	42095.0165	299	26	37	56.53	2313427	0	720671			Green	923 928 1287 1289 1783	0	5	Pass1	PepFrag1	None	976.4483	AGFAGDDAPR	AGFAGDDAPR	18	10	3.88	40	15	15	11	5	9302.3770	7.8782	Identified	46984	8.5	b2b3b4b5b7b8y1y2y3y4y5y5°y6y6°y7y7°y9y10	11.6541	852	108.655745869932	68.6557458699324	0.0712	Green	18	976.4511	976.4511
1782	ACTB_CYPCA	P83750	Actin_ cytoplasmic 1 OS=Cyprinus carpio OX=7962 GN=actb PE=3 SV=1	Regular	8121.2860	0.00	42095.0165	299	26	37	56.53	2313427	0	720671			Green	923 928 1287 1289 1783	0	6	Pass1	PepFrag1	None	998.4863	DLTDYLMK	DLTDYLMK	183	8	3.88	45	12	12	9	4	11495.3800	7.9701		33654	7.2	b2b3b3°b4b4°b5b5°b6b6°b7°y1y2y3y4y5y6°y7y8	15.3735	923	114.611299011537	74.6112990115366	0.0560	Green	124	998.4883	998.4883
1782	ACTB_CYPCA	P83750	Actin_ cytoplasmic 1 OS=Cyprinus carpio OX=7962 GN=actb PE=3 SV=1	Regular	8121.2860	0.00	42095.0165	299	26	37	56.53	2313427	0	720671			Green	923 928 1287 1289 1783	0	6	Pass1	PepFrag1	None	998.4863	DLTDYLMK	DLTDYLMK	183	8	3.88	45	12	12	9	4	11495.3800	7.9701		33654	7.2	b2b3b3°b4b4°b5b5°b6b6°b7°y1y2y3y4y5y6°y7y8	15.3735	923	114.611299011537	74.6112990115366	0.0560	Green	124	998.4883	998.4883
1782	ACTB_CYPCA	P83750	Actin_ cytoplasmic 1 OS=Cyprinus carpio OX=7962 GN=actb PE=3 SV=1	Regular	8121.2860	0.00	42095.0165	299	26	37	56.53	2313427	0	720671			Green	923 928 1287 1289 1783	0	6	Pass1	PepFrag1	None	998.4863	DLTDYLMK	DLTDYLMK	183	8	3.88	45	12	12	9	4	11495.3800	7.9701		33654	7.2	b2b3b3°b4b4°b5b5°b6b6°b7°y1y2y3y4y5y6°y7y8	15.3735	923	114.611299011537	74.6112990115366	0.0560	Green	124	998.4883	998.4883
1782	ACTB_CYPCA	P83750	Actin_ cytoplasmic 1 OS=Cyprinus carpio OX=7962 GN=actb PE=3 SV=1	Regular	8121.2860	0.00	42095.0165	299	26	37	56.53	2313427	0	720671			Green	923 928 1287 1289 1783	0	6	Pass1	PepFrag1	None	998.4863	DLTDYLMK	DLTDYLMK	183	8	3.88	45	12	12	9	4	11495.3800	7.9701		33654	7.2	b2b3b3°b4b4°b5b5°b6b6°b7°y1y2y3y4y5y6°y7y8	15.3735	923	114.611299011537	74.6112990115366	0.0560	Green	124	998.4883	998.4883
1782	ACTB_CYPCA	P83750	Actin_ cytoplasmic 1 OS=Cyprinus carpio OX=7962 GN=actb PE=3 SV=1	Regular	8121.2860	0.00	42095.0165	299	26	37	56.53	2313427	0	720671			Green	923 928 1287 1289 1783	0	6	Pass1	PepFrag1	None	998.4863	DLTDYLMK	DLTDYLMK	183	8	3.88	45	12	12	9	4	11495.3800	7.9701		33654	7.2	b2b3b3°b4b4°b5b5°b6b6°b7°y1y2y3y4y5y6°y7y8	15.3735	923	114.611299011537	74.6112990115366	0.0560	Green	124	998.4883	998.4883
1782	ACTB_CYPCA	P83750	Actin_ cytoplasmic 1 OS=Cyprinus carpio OX=7962 GN=actb PE=3 SV=1	Regular	8121.2860	0.00	42095.0165	299	26	37	56.53	2313427	0	720671			Green	923 928 1287 1289 1783	0	6	Pass1	PepFrag1	None	998.4863	DLTDYLMK	DLTDYLMK	183	8	3.88	45	12	12	9	4	11495.3800	7.9701		33654	7.2	b2b3b3°b4b4°b5b5°b6b6°b7°y1y2y3y4y5y6°y7y8	15.3735	923	114.611299011537	74.6112990115366	0.0560	Green	124	998.4883	998.4883
1782	ACTB_CYPCA	P83750	Actin_ cytoplasmic 1 OS=Cyprinus carpio OX=7962 GN=actb PE=3 SV=1	Regular	8121.2860	0.00	42095.0165	299	26	37	56.53	2313427	0	720671			Green	923 928 1287 1289 1783	0	6	Pass1	PepFrag1	None	998.4863	DLTDYLMK	DLTDYLMK	183	8	3.88	45	12	12	9	4	11495.3800	7.9701		33654	7.2	b2b3b3°b4b4°b5b5°b6b6°b7°y1y2y3y4y5y6°y7y8	15.3735	923	114.611299011537	74.6112990115366	0.0560	Green	124	998.4883	998.4883
1782	ACTB_CYPCA	P83750	Actin_ cytoplasmic 1 OS=Cyprinus carpio OX=7962 GN=actb PE=3 SV=1	Regular	8121.2860	0.00	42095.0165	299	26	37	56.53	2313427	0	720671			Green	923 928 1287 1289 1783	0	6	Pass1	PepFrag1	None	998.4863	DLTDYLMK	DLTDYLMK	183	8	3.88	45	12	12	9	4	11495.3800	7.9701		33654	7.2	b2b3b3°b4b4°b5b5°b6b6°b7°y1y2y3y4y5y6°y7y8	15.3735	923	114.611299011537	74.6112990115366	0.0560	Green	124	998.4883	998.4883
1782	ACTB_CYPCA	P83750	Actin_ cytoplasmic 1 OS=Cyprinus carpio OX=7962 GN=actb PE=3 SV=1	Regular	8121.2860	0.00	42095.0165	299	26	37	56.53	2313427	0	720671			Green	923 928 1287 1289 1783	0	6	Pass1	PepFrag1	None	998.4863	DLTDYLMK	DLTDYLMK	183	8	3.88	45	12	12	9	4	11495.3800	7.9701		33654	7.2	b2b3b3°b4b4°b5b5°b6b6°b7°y1y2y3y4y5y6°y7y8	15.3735	923	114.611299011537	74.6112990115366	0.0560	Green	124	998.4883	998.4883
1782	ACTB_CYPCA	P83750	Actin_ cytoplasmic 1 OS=Cyprinus carpio OX=7962 GN=actb PE=3 SV=1	Regular	8121.2860	0.00	42095.0165	299	26	37	56.53	2313427	0	720671			Green	923 928 1287 1289 1783	0	6	Pass1	PepFrag1	None	998.4863	DLTDYLMK	DLTDYLMK	183	8	3.88	45	12	12	9	4	11495.3800	7.9701		33654	7.2	b2b3b3°b4b4°b5b5°b6b6°b7°y1y2y3y4y5y6°y7y8	15.3735	923	114.611299011537	74.6112990115366	0.0560	Green	124	998.4883	998.4883
1782	ACTB_CYPCA	P83750	Actin_ cytoplasmic 1 OS=Cyprinus carpio OX=7962 GN=actb PE=3 SV=1	Regular	8121.2860	0.00	42095.0165	299	26	37	56.53	2313427	0	720671			Green	923 928 1287 1289 1783	0	6	Pass1	PepFrag1	None	998.4863	DLTDYLMK	DLTDYLMK	183	8	3.88	45	12	12	9	4	11495.3800	7.9701		33654	7.2	b2b3b3°b4b4°b5b5°b6b6°b7°y1y2y3y4y5y6°y7y8	15.3735	923	114.611299011537	74.6112990115366	0.0560	Green	124	998.4883	998.4883
1782	ACTB_CYPCA	P83750	Actin_ cytoplasmic 1 OS=Cyprinus carpio OX=7962 GN=actb PE=3 SV=1	Regular	8121.2860	0.00	42095.0165	299	26	37	56.53	2313427	0	720671			Green	923 928 1287 1289 1783	0	6	Pass1	PepFrag1	None	998.4863	DLTDYLMK	DLTDYLMK	183	8	3.88	45	12	12	9	4	11495.3800	7.9701		33654	7.2	b2b3b3°b4b4°b5b5°b6b6°b7°y1y2y3y4y5y6°y7y8	15.3735	923	114.611299011537	74.6112990115366	0.0560	Green	124	998.4883	998.4883
1782	ACTB_CYPCA	P83750	Actin_ cytoplasmic 1 OS=Cyprinus carpio OX=7962 GN=actb PE=3 SV=1	Regular	8121.2860	0.00	42095.0165	299	26	37	56.53	2313427	0	720671			Green	923 928 1287 1289 1783	0	6	Pass1	PepFrag1	None	998.4863	DLTDYLMK	DLTDYLMK	183	8	3.88	45	12	12	9	4	11495.3800	7.9701		33654	7.2	b2b3b3°b4b4°b5b5°b6b6°b7°y1y2y3y4y5y6°y7y8	15.3735	923	114.611299011537	74.6112990115366	0.0560	Green	124	998.4883	998.4883
1782	ACTB_CYPCA	P83750	Actin_ cytoplasmic 1 OS=Cyprinus carpio OX=7962 GN=actb PE=3 SV=1	Regular	8121.2860	0.00	42095.0165	299	26	37	56.53	2313427	0	720671			Green	923 928 1287 1289 1783	0	6	Pass1	PepFrag1	None	998.4863	DLTDYLMK	DLTDYLMK	183	8	3.88	45	12	12	9	4	11495.3800	7.9701		33654	7.2	b2b3b3°b4b4°b5b5°b6b6°b7°y1y2y3y4y5y6°y7y8	15.3735	923	114.611299011537	74.6112990115366	0.0560	Green	124	998.4883	998.4883
1782	ACTB_CYPCA	P83750	Actin_ cytoplasmic 1 OS=Cyprinus carpio OX=7962 GN=actb PE=3 SV=1	Regular	8121.2860	0.00	42095.0165	299	26	37	56.53	2313427	0	720671			Green	923 928 1287 1289 1783	0	6	Pass1	PepFrag1	None	998.4863	DLTDYLMK	DLTDYLMK	183	8	3.88	45	12	12	9	4	11495.3800	7.9701		33654	7.2	b2b3b3°b4b4°b5b5°b6b6°b7°y1y2y3y4y5y6°y7y8	15.3735	923	114.611299011537	74.6112990115366	0.0560	Green	124	998.4883	998.4883
1782	ACTB_CYPCA	P83750	Actin_ cytoplasmic 1 OS=Cyprinus carpio OX=7962 GN=actb PE=3 SV=1	Regular	8121.2860	0.00	42095.0165	299	26	37	56.53	2313427	0	720671			Green	923 928 1287 1289 1783	0	6	Pass1	PepFrag1	None	998.4863	DLTDYLMK	DLTDYLMK	183	8	3.88	45	12	12	9	4	11495.3800	7.9701		33654	7.2	b2b3b3°b4b4°b5b5°b6b6°b7°y1y2y3y4y5y6°y7y8	15.3735	923	114.611299011537	74.6112990115366	0.0560	Green	124	998.4883	998.4883
1782	ACTB_CYPCA	P83750	Actin_ cytoplasmic 1 OS=Cyprinus carpio OX=7962 GN=actb PE=3 SV=1	Regular	8121.2860	0.00	42095.0165	299	26	37	56.53	2313427	0	720671			Green	923 928 1287 1289 1783	0	6	Pass1	PepFrag1	None	998.4863	DLTDYLMK	DLTDYLMK	183	8	3.88	45	12	12	9	4	11495.3800	7.9701		33654	7.2	b2b3b3°b4b4°b5b5°b6b6°b7°y1y2y3y4y5y6°y7y8	15.3735	923	114.611299011537	74.6112990115366	0.0560	Green	124	998.4883	998.4883
1782	ACTB_CYPCA	P83750	Actin_ cytoplasmic 1 OS=Cyprinus carpio OX=7962 GN=actb PE=3 SV=1	Regular	8121.2860	0.00	42095.0165	299	26	37	56.53	2313427	0	720671			Green	923 928 1287 1289 1783	0	6	Pass1	PepFrag1	None	998.4863	DLTDYLMK	DLTDYLMK	183	8	3.88	45	12	12	9	4	11495.3800	7.9701		33654	7.2	b2b3b3°b4b4°b5b5°b6b6°b7°y1y2y3y4y5y6°y7y8	15.3735	923	114.611299011537	74.6112990115366	0.0560	Green	124	998.4883	998.4883
1782	ACTB_CYPCA	P83750	Actin_ cytoplasmic 1 OS=Cyprinus carpio OX=7962 GN=actb PE=3 SV=1	Regular	8121.2860	0.00	42095.0165	299	26	37	56.53	2313427	0	720671			Green	923 928 1287 1289 1783	0	7	Pass1	PepFrag1	None	1198.7055	AVFPSIVGRPR	AVFPSIVGRPR	28	11	12.48	43	9	9	5	1	2511.1150	7.3095	Identified	9706	6.9	b2y1y2y4y5y6y7y7°y9y9°y10	13.6621	1133	131.395222330407	91.3952223304068	0.0367	Green	64	1198.7077	1198.7077
1782	ACTB_CYPCA	P83750	Actin_ cytoplasmic 1 OS=Cyprinus carpio OX=7962 GN=actb PE=3 SV=1	Regular	8121.2860	0.00	42095.0165	299	26	37	56.53	2313427	0	720671			Green	923 928 1287 1289 1783	0	7	Pass1	PepFrag1	None	1198.7055	AVFPSIVGRPR	AVFPSIVGRPR	28	11	12.48	43	9	9	5	1	2511.1150	7.3095	Identified	9706	6.9	b2y1y2y4y5y6y7y7°y9y9°y10	13.6621	1133	131.395222330407	91.3952223304068	0.0367	Green	64	1198.7077	1198.7077
1782	ACTB_CYPCA	P83750	Actin_ cytoplasmic 1 OS=Cyprinus carpio OX=7962 GN=actb PE=3 SV=1	Regular	8121.2860	0.00	42095.0165	299	26	37	56.53	2313427	0	720671			Green	923 928 1287 1289 1783	0	7	Pass1	PepFrag1	None	1198.7055	AVFPSIVGRPR	AVFPSIVGRPR	28	11	12.48	43	9	9	5	1	2511.1150	7.3095	Identified	9706	6.9	b2y1y2y4y5y6y7y7°y9y9°y10	13.6621	1133	131.395222330407	91.3952223304068	0.0367	Green	64	1198.7077	1198.7077
1782	ACTB_CYPCA	P83750	Actin_ cytoplasmic 1 OS=Cyprinus carpio OX=7962 GN=actb PE=3 SV=1	Regular	8121.2860	0.00	42095.0165	299	26	37	56.53	2313427	0	720671			Green	923 928 1287 1289 1783	0	7	Pass1	PepFrag1	None	1198.7055	AVFPSIVGRPR	AVFPSIVGRPR	28	11	12.48	43	9	9	5	1	2511.1150	7.3095	Identified	9706	6.9	b2y1y2y4y5y6y7y7°y9y9°y10	13.6621	1133	131.395222330407	91.3952223304068	0.0367	Green	64	1198.7077	1198.7077
1782	ACTB_CYPCA	P83750	Actin_ cytoplasmic 1 OS=Cyprinus carpio OX=7962 GN=actb PE=3 SV=1	Regular	8121.2860	0.00	42095.0165	299	26	37	56.53	2313427	0	720671			Green	923 928 1287 1289 1783	0	7	Pass1	PepFrag1	None	1198.7055	AVFPSIVGRPR	AVFPSIVGRPR	28	11	12.48	43	9	9	5	1	2511.1150	7.3095	Identified	9706	6.9	b2y1y2y4y5y6y7y7°y9y9°y10	13.6621	1133	131.395222330407	91.3952223304068	0.0367	Green	64	1198.7077	1198.7077
1782	ACTB_CYPCA	P83750	Actin_ cytoplasmic 1 OS=Cyprinus carpio OX=7962 GN=actb PE=3 SV=1	Regular	8121.2860	0.00	42095.0165	299	26	37	56.53	2313427	0	720671			Green	923 928 1287 1289 1783	0	7	Pass1	PepFrag1	None	1198.7055	AVFPSIVGRPR	AVFPSIVGRPR	28	11	12.48	43	9	9	5	1	2511.1150	7.3095	Identified	9706	6.9	b2y1y2y4y5y6y7y7°y9y9°y10	13.6621	1133	131.395222330407	91.3952223304068	0.0367	Green	64	1198.7077	1198.7077
1782	ACTB_CYPCA	P83750	Actin_ cytoplasmic 1 OS=Cyprinus carpio OX=7962 GN=actb PE=3 SV=1	Regular	8121.2860	0.00	42095.0165	299	26	37	56.53	2313427	0	720671			Green	923 928 1287 1289 1783	0	7	Pass1	PepFrag1	None	1198.7055	AVFPSIVGRPR	AVFPSIVGRPR	28	11	12.48	43	9	9	5	1	2511.1150	7.3095	Identified	9706	6.9	b2y1y2y4y5y6y7y7°y9y9°y10	13.6621	1133	131.395222330407	91.3952223304068	0.0367	Green	64	1198.7077	1198.7077
1782	ACTB_CYPCA	P83750	Actin_ cytoplasmic 1 OS=Cyprinus carpio OX=7962 GN=actb PE=3 SV=1	Regular	8121.2860	0.00	42095.0165	299	26	37	56.53	2313427	0	720671			Green	923 928 1287 1289 1783	0	7	Pass1	PepFrag1	None	1198.7055	AVFPSIVGRPR	AVFPSIVGRPR	28	11	12.48	43	9	9	5	1	2511.1150	7.3095	Identified	9706	6.9	b2y1y2y4y5y6y7y7°y9y9°y10	13.6621	1133	131.395222330407	91.3952223304068	0.0367	Green	64	1198.7077	1198.7077
1782	ACTB_CYPCA	P83750	Actin_ cytoplasmic 1 OS=Cyprinus carpio OX=7962 GN=actb PE=3 SV=1	Regular	8121.2860	0.00	42095.0165	299	26	37	56.53	2313427	0	720671			Green	923 928 1287 1289 1783	0	7	Pass1	PepFrag1	None	1198.7055	AVFPSIVGRPR	AVFPSIVGRPR	28	11	12.48	43	9	9	5	1	2511.1150	7.3095	Identified	9706	6.9	b2y1y2y4y5y6y7y7°y9y9°y10	13.6621	1133	131.395222330407	91.3952223304068	0.0367	Green	64	1198.7077	1198.7077
1782	ACTB_CYPCA	P83750	Actin_ cytoplasmic 1 OS=Cyprinus carpio OX=7962 GN=actb PE=3 SV=1	Regular	8121.2860	0.00	42095.0165	299	26	37	56.53	2313427	0	720671			Green	923 928 1287 1289 1783	0	7	Pass1	PepFrag1	None	1198.7055	AVFPSIVGRPR	AVFPSIVGRPR	28	11	12.48	43	9	9	5	1	2511.1150	7.3095	Identified	9706	6.9	b2y1y2y4y5y6y7y7°y9y9°y10	13.6621	1133	131.395222330407	91.3952223304068	0.0367	Green	64	1198.7077	1198.7077
1782	ACTB_CYPCA	P83750	Actin_ cytoplasmic 1 OS=Cyprinus carpio OX=7962 GN=actb PE=3 SV=1	Regular	8121.2860	0.00	42095.0165	299	26	37	56.53	2313427	0	720671			Green	923 928 1287 1289 1783	0	7	Pass1	PepFrag1	None	1198.7055	AVFPSIVGRPR	AVFPSIVGRPR	28	11	12.48	43	9	9	5	1	2511.1150	7.3095	Identified	9706	6.9	b2y1y2y4y5y6y7y7°y9y9°y10	13.6621	1133	131.395222330407	91.3952223304068	0.0367	Green	64	1198.7077	1198.7077
1782	ACTB_CYPCA	P83750	Actin_ cytoplasmic 1 OS=Cyprinus carpio OX=7962 GN=actb PE=3 SV=1	Regular	8121.2860	0.00	42095.0165	299	26	37	56.53	2313427	0	720671			Green	1287 1289 1783	0	8	Pass1	PepFrag1	None	2215.0700	DLYANTVLSGGTTMYPGIADR	DLYANTVLSGGTTMYPGIADR	291	21	3.88	32	24	24	18	7	24162.2100	8.2928	Identified	39952	7.6	b2b3b4b5b6b6°b7b7*b7°b8b8*b8°b9b9°b12°b13*b14b14°b15b15*y3y5y6y7y8y9y10y11y12y13y14y15y17y18*y21	15.8248	2029	193.767528053907	153.767528053907	0.0255	Green	140	2215.0719	2215.0719
1782	ACTB_CYPCA	P83750	Actin_ cytoplasmic 1 OS=Cyprinus carpio OX=7962 GN=actb PE=3 SV=1	Regular	8121.2860	0.00	42095.0165	299	26	37	56.53	2313427	0	720671			Green	1287 1289 1783	0	8	Pass1	PepFrag1	None	2215.0700	DLYANTVLSGGTTMYPGIADR	DLYANTVLSGGTTMYPGIADR	291	21	3.88	32	24	24	18	7	24162.2100	8.2928	Identified	39952	7.6	b2b3b4b5b6b6°b7b7*b7°b8b8*b8°b9b9°b12°b13*b14b14°b15b15*y3y5y6y7y8y9y10y11y12y13y14y15y17y18*y21	15.8248	2029	193.767528053907	153.767528053907	0.0255	Green	140	2215.0719	2215.0719
1782	ACTB_CYPCA	P83750	Actin_ cytoplasmic 1 OS=Cyprinus carpio OX=7962 GN=actb PE=3 SV=1	Regular	8121.2860	0.00	42095.0165	299	26	37	56.53	2313427	0	720671			Green	1287 1289 1783	0	8	Pass1	PepFrag1	None	2215.0700	DLYANTVLSGGTTMYPGIADR	DLYANTVLSGGTTMYPGIADR	291	21	3.88	32	24	24	18	7	24162.2100	8.2928	Identified	39952	7.6	b2b3b4b5b6b6°b7b7*b7°b8b8*b8°b9b9°b12°b13*b14b14°b15b15*y3y5y6y7y8y9y10y11y12y13y14y15y17y18*y21	15.8248	2029	193.767528053907	153.767528053907	0.0255	Green	140	2215.0719	2215.0719
1782	ACTB_CYPCA	P83750	Actin_ cytoplasmic 1 OS=Cyprinus carpio OX=7962 GN=actb PE=3 SV=1	Regular	8121.2860	0.00	42095.0165	299	26	37	56.53	2313427	0	720671			Green	1287 1289 1783	0	8	Pass1	PepFrag1	None	2215.0700	DLYANTVLSGGTTMYPGIADR	DLYANTVLSGGTTMYPGIADR	291	21	3.88	32	24	24	18	7	24162.2100	8.2928	Identified	39952	7.6	b2b3b4b5b6b6°b7b7*b7°b8b8*b8°b9b9°b12°b13*b14b14°b15b15*y3y5y6y7y8y9y10y11y12y13y14y15y17y18*y21	15.8248	2029	193.767528053907	153.767528053907	0.0255	Green	140	2215.0719	2215.0719
1782	ACTB_CYPCA	P83750	Actin_ cytoplasmic 1 OS=Cyprinus carpio OX=7962 GN=actb PE=3 SV=1	Regular	8121.2860	0.00	42095.0165	299	26	37	56.53	2313427	0	720671			Green	1287 1289 1783	0	8	Pass1	PepFrag1	None	2215.0700	DLYANTVLSGGTTMYPGIADR	DLYANTVLSGGTTMYPGIADR	291	21	3.88	32	24	24	18	7	24162.2100	8.2928	Identified	39952	7.6	b2b3b4b5b6b6°b7b7*b7°b8b8*b8°b9b9°b12°b13*b14b14°b15b15*y3y5y6y7y8y9y10y11y12y13y14y15y17y18*y21	15.8248	2029	193.767528053907	153.767528053907	0.0255	Green	140	2215.0719	2215.0719
1782	ACTB_CYPCA	P83750	Actin_ cytoplasmic 1 OS=Cyprinus carpio OX=7962 GN=actb PE=3 SV=1	Regular	8121.2860	0.00	42095.0165	299	26	37	56.53	2313427	0	720671			Green	1287 1289 1783	0	8	Pass1	PepFrag1	None	2215.0700	DLYANTVLSGGTTMYPGIADR	DLYANTVLSGGTTMYPGIADR	291	21	3.88	32	24	24	18	7	24162.2100	8.2928	Identified	39952	7.6	b2b3b4b5b6b6°b7b7*b7°b8b8*b8°b9b9°b12°b13*b14b14°b15b15*y3y5y6y7y8y9y10y11y12y13y14y15y17y18*y21	15.8248	2029	193.767528053907	153.767528053907	0.0255	Green	140	2215.0719	2215.0719
1782	ACTB_CYPCA	P83750	Actin_ cytoplasmic 1 OS=Cyprinus carpio OX=7962 GN=actb PE=3 SV=1	Regular	8121.2860	0.00	42095.0165	299	26	37	56.53	2313427	0	720671			Green	1287 1289 1783	0	8	Pass1	PepFrag1	None	2215.0700	DLYANTVLSGGTTMYPGIADR	DLYANTVLSGGTTMYPGIADR	291	21	3.88	32	24	24	18	7	24162.2100	8.2928	Identified	39952	7.6	b2b3b4b5b6b6°b7b7*b7°b8b8*b8°b9b9°b12°b13*b14b14°b15b15*y3y5y6y7y8y9y10y11y12y13y14y15y17y18*y21	15.8248	2029	193.767528053907	153.767528053907	0.0255	Green	140	2215.0719	2215.0719
1782	ACTB_CYPCA	P83750	Actin_ cytoplasmic 1 OS=Cyprinus carpio OX=7962 GN=actb PE=3 SV=1	Regular	8121.2860	0.00	42095.0165	299	26	37	56.53	2313427	0	720671			Green	1287 1289 1783	0	8	Pass1	PepFrag1	None	2215.0700	DLYANTVLSGGTTMYPGIADR	DLYANTVLSGGTTMYPGIADR	291	21	3.88	32	24	24	18	7	24162.2100	8.2928	Identified	39952	7.6	b2b3b4b5b6b6°b7b7*b7°b8b8*b8°b9b9°b12°b13*b14b14°b15b15*y3y5y6y7y8y9y10y11y12y13y14y15y17y18*y21	15.8248	2029	193.767528053907	153.767528053907	0.0255	Green	140	2215.0719	2215.0719
1782	ACTB_CYPCA	P83750	Actin_ cytoplasmic 1 OS=Cyprinus carpio OX=7962 GN=actb PE=3 SV=1	Regular	8121.2860	0.00	42095.0165	299	26	37	56.53	2313427	0	720671			Green	1287 1289 1783	0	8	Pass1	PepFrag1	None	2215.0700	DLYANTVLSGGTTMYPGIADR	DLYANTVLSGGTTMYPGIADR	291	21	3.88	32	24	24	18	7	24162.2100	8.2928	Identified	39952	7.6	b2b3b4b5b6b6°b7b7*b7°b8b8*b8°b9b9°b12°b13*b14b14°b15b15*y3y5y6y7y8y9y10y11y12y13y14y15y17y18*y21	15.8248	2029	193.767528053907	153.767528053907	0.0255	Green	140	2215.0719	2215.0719
1782	ACTB_CYPCA	P83750	Actin_ cytoplasmic 1 OS=Cyprinus carpio OX=7962 GN=actb PE=3 SV=1	Regular	8121.2860	0.00	42095.0165	299	26	37	56.53	2313427	0	720671			Green	1287 1289 1783	0	8	Pass1	PepFrag1	None	2215.0700	DLYANTVLSGGTTMYPGIADR	DLYANTVLSGGTTMYPGIADR	291	21	3.88	32	24	24	18	7	24162.2100	8.2928	Identified	39952	7.6	b2b3b4b5b6b6°b7b7*b7°b8b8*b8°b9b9°b12°b13*b14b14°b15b15*y3y5y6y7y8y9y10y11y12y13y14y15y17y18*y21	15.8248	2029	193.767528053907	153.767528053907	0.0255	Green	140	2215.0719	2215.0719
1782	ACTB_CYPCA	P83750	Actin_ cytoplasmic 1 OS=Cyprinus carpio OX=7962 GN=actb PE=3 SV=1	Regular	8121.2860	0.00	42095.0165	299	26	37	56.53	2313427	0	720671			Green	1287 1289 1783	0	8	Pass1	PepFrag1	None	2215.0700	DLYANTVLSGGTTMYPGIADR	DLYANTVLSGGTTMYPGIADR	291	21	3.88	32	24	24	18	7	24162.2100	8.2928	Identified	39952	7.6	b2b3b4b5b6b6°b7b7*b7°b8b8*b8°b9b9°b12°b13*b14b14°b15b15*y3y5y6y7y8y9y10y11y12y13y14y15y17y18*y21	15.8248	2029	193.767528053907	153.767528053907	0.0255	Green	140	2215.0719	2215.0719
1782	ACTB_CYPCA	P83750	Actin_ cytoplasmic 1 OS=Cyprinus carpio OX=7962 GN=actb PE=3 SV=1	Regular	8121.2860	0.00	42095.0165	299	26	37	56.53	2313427	0	720671			Green	1287 1289 1783	0	8	Pass1	PepFrag1	None	2215.0700	DLYANTVLSGGTTMYPGIADR	DLYANTVLSGGTTMYPGIADR	291	21	3.88	32	24	24	18	7	24162.2100	8.2928	Identified	39952	7.6	b2b3b4b5b6b6°b7b7*b7°b8b8*b8°b9b9°b12°b13*b14b14°b15b15*y3y5y6y7y8y9y10y11y12y13y14y15y17y18*y21	15.8248	2029	193.767528053907	153.767528053907	0.0255	Green	140	2215.0719	2215.0719
1782	ACTB_CYPCA	P83750	Actin_ cytoplasmic 1 OS=Cyprinus carpio OX=7962 GN=actb PE=3 SV=1	Regular	8121.2860	0.00	42095.0165	299	26	37	56.53	2313427	0	720671			Green	1287 1289 1783	0	8	Pass1	PepFrag1	None	2215.0700	DLYANTVLSGGTTMYPGIADR	DLYANTVLSGGTTMYPGIADR	291	21	3.88	32	24	24	18	7	24162.2100	8.2928	Identified	39952	7.6	b2b3b4b5b6b6°b7b7*b7°b8b8*b8°b9b9°b12°b13*b14b14°b15b15*y3y5y6y7y8y9y10y11y12y13y14y15y17y18*y21	15.8248	2029	193.767528053907	153.767528053907	0.0255	Green	140	2215.0719	2215.0719
1782	ACTB_CYPCA	P83750	Actin_ cytoplasmic 1 OS=Cyprinus carpio OX=7962 GN=actb PE=3 SV=1	Regular	8121.2860	0.00	42095.0165	299	26	37	56.53	2313427	0	720671			Green	1287 1289 1783	0	8	Pass1	PepFrag1	None	2215.0700	DLYANTVLSGGTTMYPGIADR	DLYANTVLSGGTTMYPGIADR	291	21	3.88	32	24	24	18	7	24162.2100	8.2928	Identified	39952	7.6	b2b3b4b5b6b6°b7b7*b7°b8b8*b8°b9b9°b12°b13*b14b14°b15b15*y3y5y6y7y8y9y10y11y12y13y14y15y17y18*y21	15.8248	2029	193.767528053907	153.767528053907	0.0255	Green	140	2215.0719	2215.0719
1782	ACTB_CYPCA	P83750	Actin_ cytoplasmic 1 OS=Cyprinus carpio OX=7962 GN=actb PE=3 SV=1	Regular	8121.2860	0.00	42095.0165	299	26	37	56.53	2313427	0	720671			Green	1287 1289 1783	0	8	Pass1	PepFrag1	None	2215.0700	DLYANTVLSGGTTMYPGIADR	DLYANTVLSGGTTMYPGIADR	291	21	3.88	32	24	24	18	7	24162.2100	8.2928	Identified	39952	7.6	b2b3b4b5b6b6°b7b7*b7°b8b8*b8°b9b9°b12°b13*b14b14°b15b15*y3y5y6y7y8y9y10y11y12y13y14y15y17y18*y21	15.8248	2029	193.767528053907	153.767528053907	0.0255	Green	140	2215.0719	2215.0719
1782	ACTB_CYPCA	P83750	Actin_ cytoplasmic 1 OS=Cyprinus carpio OX=7962 GN=actb PE=3 SV=1	Regular	8121.2860	0.00	42095.0165	299	26	37	56.53	2313427	0	720671			Green	1287 1289 1783	0	8	Pass1	PepFrag1	None	2215.0700	DLYANTVLSGGTTMYPGIADR	DLYANTVLSGGTTMYPGIADR	291	21	3.88	32	24	24	18	7	24162.2100	8.2928	Identified	39952	7.6	b2b3b4b5b6b6°b7b7*b7°b8b8*b8°b9b9°b12°b13*b14b14°b15b15*y3y5y6y7y8y9y10y11y12y13y14y15y17y18*y21	15.8248	2029	193.767528053907	153.767528053907	0.0255	Green	140	2215.0719	2215.0719
1782	ACTB_CYPCA	P83750	Actin_ cytoplasmic 1 OS=Cyprinus carpio OX=7962 GN=actb PE=3 SV=1	Regular	8121.2860	0.00	42095.0165	299	26	37	56.53	2313427	0	720671			Green	1287 1289 1783	0	8	Pass1	PepFrag1	None	2215.0700	DLYANTVLSGGTTMYPGIADR	DLYANTVLSGGTTMYPGIADR	291	21	3.88	32	24	24	18	7	24162.2100	8.2928	Identified	39952	7.6	b2b3b4b5b6b6°b7b7*b7°b8b8*b8°b9b9°b12°b13*b14b14°b15b15*y3y5y6y7y8y9y10y11y12y13y14y15y17y18*y21	15.8248	2029	193.767528053907	153.767528053907	0.0255	Green	140	2215.0719	2215.0719
1782	ACTB_CYPCA	P83750	Actin_ cytoplasmic 1 OS=Cyprinus carpio OX=7962 GN=actb PE=3 SV=1	Regular	8121.2860	0.00	42095.0165	299	26	37	56.53	2313427	0	720671			Green	1287 1289 1783	0	8	Pass1	PepFrag1	None	2215.0700	DLYANTVLSGGTTMYPGIADR	DLYANTVLSGGTTMYPGIADR	291	21	3.88	32	24	24	18	7	24162.2100	8.2928	Identified	39952	7.6	b2b3b4b5b6b6°b7b7*b7°b8b8*b8°b9b9°b12°b13*b14b14°b15b15*y3y5y6y7y8y9y10y11y12y13y14y15y17y18*y21	15.8248	2029	193.767528053907	153.767528053907	0.0255	Green	140	2215.0719	2215.0719
1782	ACTB_CYPCA	P83750	Actin_ cytoplasmic 1 OS=Cyprinus carpio OX=7962 GN=actb PE=3 SV=1	Regular	8121.2860	0.00	42095.0165	299	26	37	56.53	2313427	0	720671			Green	1287 1289 1783	0	8	Pass1	PepFrag1	None	2215.0700	DLYANTVLSGGTTMYPGIADR	DLYANTVLSGGTTMYPGIADR	291	21	3.88	32	24	24	18	7	24162.2100	8.2928	Identified	39952	7.6	b2b3b4b5b6b6°b7b7*b7°b8b8*b8°b9b9°b12°b13*b14b14°b15b15*y3y5y6y7y8y9y10y11y12y13y14y15y17y18*y21	15.8248	2029	193.767528053907	153.767528053907	0.0255	Green	140	2215.0719	2215.0719
1782	ACTB_CYPCA	P83750	Actin_ cytoplasmic 1 OS=Cyprinus carpio OX=7962 GN=actb PE=3 SV=1	Regular	8121.2860	0.00	42095.0165	299	26	37	56.53	2313427	0	720671			Green	1287 1289 1783	0	8	Pass1	PepFrag1	None	2215.0700	DLYANTVLSGGTTMYPGIADR	DLYANTVLSGGTTMYPGIADR	291	21	3.88	32	24	24	18	7	24162.2100	8.2928	Identified	39952	7.6	b2b3b4b5b6b6°b7b7*b7°b8b8*b8°b9b9°b12°b13*b14b14°b15b15*y3y5y6y7y8y9y10y11y12y13y14y15y17y18*y21	15.8248	2029	193.767528053907	153.767528053907	0.0255	Green	140	2215.0719	2215.0719
1782	ACTB_CYPCA	P83750	Actin_ cytoplasmic 1 OS=Cyprinus carpio OX=7962 GN=actb PE=3 SV=1	Regular	8121.2860	0.00	42095.0165	299	26	37	56.53	2313427	0	720671			Green	1287 1289 1783	0	8	Pass1	PepFrag1	None	2215.0700	DLYANTVLSGGTTMYPGIADR	DLYANTVLSGGTTMYPGIADR	291	21	3.88	32	24	24	18	7	24162.2100	8.2928	Identified	39952	7.6	b2b3b4b5b6b6°b7b7*b7°b8b8*b8°b9b9°b12°b13*b14b14°b15b15*y3y5y6y7y8y9y10y11y12y13y14y15y17y18*y21	15.8248	2029	193.767528053907	153.767528053907	0.0255	Green	140	2215.0719	2215.0719
1782	ACTB_CYPCA	P83750	Actin_ cytoplasmic 1 OS=Cyprinus carpio OX=7962 GN=actb PE=3 SV=1	Regular	8121.2860	0.00	42095.0165	299	26	37	56.53	2313427	0	720671			Green	1287 1289 1783	0	8	Pass1	PepFrag1	None	2215.0700	DLYANTVLSGGTTMYPGIADR	DLYANTVLSGGTTMYPGIADR	291	21	3.88	32	24	24	18	7	24162.2100	8.2928	Identified	39952	7.6	b2b3b4b5b6b6°b7b7*b7°b8b8*b8°b9b9°b12°b13*b14b14°b15b15*y3y5y6y7y8y9y10y11y12y13y14y15y17y18*y21	15.8248	2029	193.767528053907	153.767528053907	0.0255	Green	140	2215.0719	2215.0719
1782	ACTB_CYPCA	P83750	Actin_ cytoplasmic 1 OS=Cyprinus carpio OX=7962 GN=actb PE=3 SV=1	Regular	8121.2860	0.00	42095.0165	299	26	37	56.53	2313427	0	720671			Green	1287 1289 1783	0	8	Pass1	PepFrag1	None	2215.0700	DLYANTVLSGGTTMYPGIADR	DLYANTVLSGGTTMYPGIADR	291	21	3.88	32	24	24	18	7	24162.2100	8.2928	Identified	39952	7.6	b2b3b4b5b6b6°b7b7*b7°b8b8*b8°b9b9°b12°b13*b14b14°b15b15*y3y5y6y7y8y9y10y11y12y13y14y15y17y18*y21	15.8248	2029	193.767528053907	153.767528053907	0.0255	Green	140	2215.0719	2215.0719
1782	ACTB_CYPCA	P83750	Actin_ cytoplasmic 1 OS=Cyprinus carpio OX=7962 GN=actb PE=3 SV=1	Regular	8121.2860	0.00	42095.0165	299	26	37	56.53	2313427	0	720671			Green	1287 1289 1783	0	8	Pass1	PepFrag1	None	2215.0700	DLYANTVLSGGTTMYPGIADR	DLYANTVLSGGTTMYPGIADR	291	21	3.88	32	24	24	18	7	24162.2100	8.2928	Identified	39952	7.6	b2b3b4b5b6b6°b7b7*b7°b8b8*b8°b9b9°b12°b13*b14b14°b15b15*y3y5y6y7y8y9y10y11y12y13y14y15y17y18*y21	15.8248	2029	193.767528053907	153.767528053907	0.0255	Green	140	2215.0719	2215.0719
1782	ACTB_CYPCA	P83750	Actin_ cytoplasmic 1 OS=Cyprinus carpio OX=7962 GN=actb PE=3 SV=1	Regular	8121.2860	0.00	42095.0165	299	26	37	56.53	2313427	0	720671			Green	1287 1289 1783	0	8	Pass1	PepFrag1	None	2215.0700	DLYANTVLSGGTTMYPGIADR	DLYANTVLSGGTTMYPGIADR	291	21	3.88	32	24	24	18	7	24162.2100	8.2928	Identified	39952	7.6	b2b3b4b5b6b6°b7b7*b7°b8b8*b8°b9b9°b12°b13*b14b14°b15b15*y3y5y6y7y8y9y10y11y12y13y14y15y17y18*y21	15.8248	2029	193.767528053907	153.767528053907	0.0255	Green	140	2215.0719	2215.0719
1782	ACTB_CYPCA	P83750	Actin_ cytoplasmic 1 OS=Cyprinus carpio OX=7962 GN=actb PE=3 SV=1	Regular	8121.2860	0.00	42095.0165	299	26	37	56.53	2313427	0	720671			Green	1287 1289 1783	0	8	Pass1	PepFrag1	None	2215.0700	DLYANTVLSGGTTMYPGIADR	DLYANTVLSGGTTMYPGIADR	291	21	3.88	32	24	24	18	7	24162.2100	8.2928	Identified	39952	7.6	b2b3b4b5b6b6°b7b7*b7°b8b8*b8°b9b9°b12°b13*b14b14°b15b15*y3y5y6y7y8y9y10y11y12y13y14y15y17y18*y21	15.8248	2029	193.767528053907	153.767528053907	0.0255	Green	140	2215.0719	2215.0719
1782	ACTB_CYPCA	P83750	Actin_ cytoplasmic 1 OS=Cyprinus carpio OX=7962 GN=actb PE=3 SV=1	Regular	8121.2860	0.00	42095.0165	299	26	37	56.53	2313427	0	720671			Green	1287 1289 1783	0	8	Pass1	PepFrag1	None	2215.0700	DLYANTVLSGGTTMYPGIADR	DLYANTVLSGGTTMYPGIADR	291	21	3.88	32	24	24	18	7	24162.2100	8.2928	Identified	39952	7.6	b2b3b4b5b6b6°b7b7*b7°b8b8*b8°b9b9°b12°b13*b14b14°b15b15*y3y5y6y7y8y9y10y11y12y13y14y15y17y18*y21	15.8248	2029	193.767528053907	153.767528053907	0.0255	Green	140	2215.0719	2215.0719
1782	ACTB_CYPCA	P83750	Actin_ cytoplasmic 1 OS=Cyprinus carpio OX=7962 GN=actb PE=3 SV=1	Regular	8121.2860	0.00	42095.0165	299	26	37	56.53	2313427	0	720671			Green	1287 1289 1783	0	8	Pass1	PepFrag1	None	2215.0700	DLYANTVLSGGTTMYPGIADR	DLYANTVLSGGTTMYPGIADR	291	21	3.88	32	24	24	18	7	24162.2100	8.2928	Identified	39952	7.6	b2b3b4b5b6b6°b7b7*b7°b8b8*b8°b9b9°b12°b13*b14b14°b15b15*y3y5y6y7y8y9y10y11y12y13y14y15y17y18*y21	15.8248	2029	193.767528053907	153.767528053907	0.0255	Green	140	2215.0719	2215.0719
1782	ACTB_CYPCA	P83750	Actin_ cytoplasmic 1 OS=Cyprinus carpio OX=7962 GN=actb PE=3 SV=1	Regular	8121.2860	0.00	42095.0165	299	26	37	56.53	2313427	0	720671			Green	1287 1289 1783	0	8	Pass1	PepFrag1	None	2215.0700	DLYANTVLSGGTTMYPGIADR	DLYANTVLSGGTTMYPGIADR	291	21	3.88	32	24	24	18	7	24162.2100	8.2928	Identified	39952	7.6	b2b3b4b5b6b6°b7b7*b7°b8b8*b8°b9b9°b12°b13*b14b14°b15b15*y3y5y6y7y8y9y10y11y12y13y14y15y17y18*y21	15.8248	2029	193.767528053907	153.767528053907	0.0255	Green	140	2215.0719	2215.0719
1782	ACTB_CYPCA	P83750	Actin_ cytoplasmic 1 OS=Cyprinus carpio OX=7962 GN=actb PE=3 SV=1	Regular	8121.2860	0.00	42095.0165	299	26	37	56.53	2313427	0	720671			Green	1287 1289 1783	0	8	Pass1	PepFrag1	None	2215.0700	DLYANTVLSGGTTMYPGIADR	DLYANTVLSGGTTMYPGIADR	291	21	3.88	32	24	24	18	7	24162.2100	8.2928	Identified	39952	7.6	b2b3b4b5b6b6°b7b7*b7°b8b8*b8°b9b9°b12°b13*b14b14°b15b15*y3y5y6y7y8y9y10y11y12y13y14y15y17y18*y21	15.8248	2029	193.767528053907	153.767528053907	0.0255	Green	140	2215.0719	2215.0719
1782	ACTB_CYPCA	P83750	Actin_ cytoplasmic 1 OS=Cyprinus carpio OX=7962 GN=actb PE=3 SV=1	Regular	8121.2860	0.00	42095.0165	299	26	37	56.53	2313427	0	720671			Green	1287 1289 1783	0	8	Pass1	PepFrag1	None	2215.0700	DLYANTVLSGGTTMYPGIADR	DLYANTVLSGGTTMYPGIADR	291	21	3.88	32	24	24	18	7	24162.2100	8.2928	Identified	39952	7.6	b2b3b4b5b6b6°b7b7*b7°b8b8*b8°b9b9°b12°b13*b14b14°b15b15*y3y5y6y7y8y9y10y11y12y13y14y15y17y18*y21	15.8248	2029	193.767528053907	153.767528053907	0.0255	Green	140	2215.0719	2215.0719
1782	ACTB_CYPCA	P83750	Actin_ cytoplasmic 1 OS=Cyprinus carpio OX=7962 GN=actb PE=3 SV=1	Regular	8121.2860	0.00	42095.0165	299	26	37	56.53	2313427	0	720671			Green	1287 1289 1783	0	8	Pass1	PepFrag1	None	2215.0700	DLYANTVLSGGTTMYPGIADR	DLYANTVLSGGTTMYPGIADR	291	21	3.88	32	24	24	18	7	24162.2100	8.2928	Identified	39952	7.6	b2b3b4b5b6b6°b7b7*b7°b8b8*b8°b9b9°b12°b13*b14b14°b15b15*y3y5y6y7y8y9y10y11y12y13y14y15y17y18*y21	15.8248	2029	193.767528053907	153.767528053907	0.0255	Green	140	2215.0719	2215.0719
1782	ACTB_CYPCA	P83750	Actin_ cytoplasmic 1 OS=Cyprinus carpio OX=7962 GN=actb PE=3 SV=1	Regular	8121.2860	0.00	42095.0165	299	26	37	56.53	2313427	0	720671			Green	1287 1289 1783	0	8	Pass1	PepFrag1	None	2215.0700	DLYANTVLSGGTTMYPGIADR	DLYANTVLSGGTTMYPGIADR	291	21	3.88	32	24	24	18	7	24162.2100	8.2928	Identified	39952	7.6	b2b3b4b5b6b6°b7b7*b7°b8b8*b8°b9b9°b12°b13*b14b14°b15b15*y3y5y6y7y8y9y10y11y12y13y14y15y17y18*y21	15.8248	2029	193.767528053907	153.767528053907	0.0255	Green	140	2215.0719	2215.0719
1782	ACTB_CYPCA	P83750	Actin_ cytoplasmic 1 OS=Cyprinus carpio OX=7962 GN=actb PE=3 SV=1	Regular	8121.2860	0.00	42095.0165	299	26	37	56.53	2313427	0	720671			Green	1287 1289 1783	0	8	Pass1	PepFrag1	None	2215.0700	DLYANTVLSGGTTMYPGIADR	DLYANTVLSGGTTMYPGIADR	291	21	3.88	32	24	24	18	7	24162.2100	8.2928	Identified	39952	7.6	b2b3b4b5b6b6°b7b7*b7°b8b8*b8°b9b9°b12°b13*b14b14°b15b15*y3y5y6y7y8y9y10y11y12y13y14y15y17y18*y21	15.8248	2029	193.767528053907	153.767528053907	0.0255	Green	140	2215.0719	2215.0719
1782	ACTB_CYPCA	P83750	Actin_ cytoplasmic 1 OS=Cyprinus carpio OX=7962 GN=actb PE=3 SV=1	Regular	8121.2860	0.00	42095.0165	299	26	37	56.53	2313427	0	720671			Green	1287 1289 1783	0	8	Pass1	PepFrag1	None	2215.0700	DLYANTVLSGGTTMYPGIADR	DLYANTVLSGGTTMYPGIADR	291	21	3.88	32	24	24	18	7	24162.2100	8.2928	Identified	39952	7.6	b2b3b4b5b6b6°b7b7*b7°b8b8*b8°b9b9°b12°b13*b14b14°b15b15*y3y5y6y7y8y9y10y11y12y13y14y15y17y18*y21	15.8248	2029	193.767528053907	153.767528053907	0.0255	Green	140	2215.0719	2215.0719
1782	ACTB_CYPCA	P83750	Actin_ cytoplasmic 1 OS=Cyprinus carpio OX=7962 GN=actb PE=3 SV=1	Regular	8121.2860	0.00	42095.0165	299	26	37	56.53	2313427	0	720671			Green	923 928 1287 1289 1783	0	9	Pass1	PepFrag1	None	1198.5222	DSYVGDEAQSK	DSYVGDEAQSK	50	11	3.69	39	11	11	8	2	8362.0750	7.8319		19727	5.8	b3b3°b4b4°y1y2y3y3*y3°y4y5y6y7y7*y7°y8y11	11.3065	1047	124.659129148931	84.6591291489308	0.0227	Green	8	1198.5242	1198.5242
1782	ACTB_CYPCA	P83750	Actin_ cytoplasmic 1 OS=Cyprinus carpio OX=7962 GN=actb PE=3 SV=1	Regular	8121.2860	0.00	42095.0165	299	26	37	56.53	2313427	0	720671			Green	923 928 1287 1289 1783	0	9	Pass1	PepFrag1	None	1198.5222	DSYVGDEAQSK	DSYVGDEAQSK	50	11	3.69	39	11	11	8	2	8362.0750	7.8319		19727	5.8	b3b3°b4b4°y1y2y3y3*y3°y4y5y6y7y7*y7°y8y11	11.3065	1047	124.659129148931	84.6591291489308	0.0227	Green	8	1198.5242	1198.5242
1782	ACTB_CYPCA	P83750	Actin_ cytoplasmic 1 OS=Cyprinus carpio OX=7962 GN=actb PE=3 SV=1	Regular	8121.2860	0.00	42095.0165	299	26	37	56.53	2313427	0	720671			Green	923 928 1287 1289 1783	0	9	Pass1	PepFrag1	None	1198.5222	DSYVGDEAQSK	DSYVGDEAQSK	50	11	3.69	39	11	11	8	2	8362.0750	7.8319		19727	5.8	b3b3°b4b4°y1y2y3y3*y3°y4y5y6y7y7*y7°y8y11	11.3065	1047	124.659129148931	84.6591291489308	0.0227	Green	8	1198.5242	1198.5242
1782	ACTB_CYPCA	P83750	Actin_ cytoplasmic 1 OS=Cyprinus carpio OX=7962 GN=actb PE=3 SV=1	Regular	8121.2860	0.00	42095.0165	299	26	37	56.53	2313427	0	720671			Green	923 928 1287 1289 1783	0	9	Pass1	PepFrag1	None	1198.5222	DSYVGDEAQSK	DSYVGDEAQSK	50	11	3.69	39	11	11	8	2	8362.0750	7.8319		19727	5.8	b3b3°b4b4°y1y2y3y3*y3°y4y5y6y7y7*y7°y8y11	11.3065	1047	124.659129148931	84.6591291489308	0.0227	Green	8	1198.5242	1198.5242
1782	ACTB_CYPCA	P83750	Actin_ cytoplasmic 1 OS=Cyprinus carpio OX=7962 GN=actb PE=3 SV=1	Regular	8121.2860	0.00	42095.0165	299	26	37	56.53	2313427	0	720671			Green	923 928 1287 1289 1783	0	9	Pass1	PepFrag1	None	1198.5222	DSYVGDEAQSK	DSYVGDEAQSK	50	11	3.69	39	11	11	8	2	8362.0750	7.8319		19727	5.8	b3b3°b4b4°y1y2y3y3*y3°y4y5y6y7y7*y7°y8y11	11.3065	1047	124.659129148931	84.6591291489308	0.0227	Green	8	1198.5242	1198.5242
1782	ACTB_CYPCA	P83750	Actin_ cytoplasmic 1 OS=Cyprinus carpio OX=7962 GN=actb PE=3 SV=1	Regular	8121.2860	0.00	42095.0165	299	26	37	56.53	2313427	0	720671			Green	923 928 1287 1289 1783	0	9	Pass1	PepFrag1	None	1198.5222	DSYVGDEAQSK	DSYVGDEAQSK	50	11	3.69	39	11	11	8	2	8362.0750	7.8319		19727	5.8	b3b3°b4b4°y1y2y3y3*y3°y4y5y6y7y7*y7°y8y11	11.3065	1047	124.659129148931	84.6591291489308	0.0227	Green	8	1198.5242	1198.5242
1782	ACTB_CYPCA	P83750	Actin_ cytoplasmic 1 OS=Cyprinus carpio OX=7962 GN=actb PE=3 SV=1	Regular	8121.2860	0.00	42095.0165	299	26	37	56.53	2313427	0	720671			Green	923 928 1287 1289 1783	0	9	Pass1	PepFrag1	None	1198.5222	DSYVGDEAQSK	DSYVGDEAQSK	50	11	3.69	39	11	11	8	2	8362.0750	7.8319		19727	5.8	b3b3°b4b4°y1y2y3y3*y3°y4y5y6y7y7*y7°y8y11	11.3065	1047	124.659129148931	84.6591291489308	0.0227	Green	8	1198.5242	1198.5242
1782	ACTB_CYPCA	P83750	Actin_ cytoplasmic 1 OS=Cyprinus carpio OX=7962 GN=actb PE=3 SV=1	Regular	8121.2860	0.00	42095.0165	299	26	37	56.53	2313427	0	720671			Green	923 928 1287 1289 1783	0	9	Pass1	PepFrag1	None	1198.5222	DSYVGDEAQSK	DSYVGDEAQSK	50	11	3.69	39	11	11	8	2	8362.0750	7.8319		19727	5.8	b3b3°b4b4°y1y2y3y3*y3°y4y5y6y7y7*y7°y8y11	11.3065	1047	124.659129148931	84.6591291489308	0.0227	Green	8	1198.5242	1198.5242
1782	ACTB_CYPCA	P83750	Actin_ cytoplasmic 1 OS=Cyprinus carpio OX=7962 GN=actb PE=3 SV=1	Regular	8121.2860	0.00	42095.0165	299	26	37	56.53	2313427	0	720671			Green	923 928 1287 1289 1783	0	9	Pass1	PepFrag1	None	1198.5222	DSYVGDEAQSK	DSYVGDEAQSK	50	11	3.69	39	11	11	8	2	8362.0750	7.8319		19727	5.8	b3b3°b4b4°y1y2y3y3*y3°y4y5y6y7y7*y7°y8y11	11.3065	1047	124.659129148931	84.6591291489308	0.0227	Green	8	1198.5242	1198.5242
1782	ACTB_CYPCA	P83750	Actin_ cytoplasmic 1 OS=Cyprinus carpio OX=7962 GN=actb PE=3 SV=1	Regular	8121.2860	0.00	42095.0165	299	26	37	56.53	2313427	0	720671			Green	923 928 1287 1289 1783	0	9	Pass1	PepFrag1	None	1198.5222	DSYVGDEAQSK	DSYVGDEAQSK	50	11	3.69	39	11	11	8	2	8362.0750	7.8319		19727	5.8	b3b3°b4b4°y1y2y3y3*y3°y4y5y6y7y7*y7°y8y11	11.3065	1047	124.659129148931	84.6591291489308	0.0227	Green	8	1198.5242	1198.5242
1782	ACTB_CYPCA	P83750	Actin_ cytoplasmic 1 OS=Cyprinus carpio OX=7962 GN=actb PE=3 SV=1	Regular	8121.2860	0.00	42095.0165	299	26	37	56.53	2313427	0	720671			Green	923 928 1287 1289 1783	0	9	Pass1	PepFrag1	None	1198.5222	DSYVGDEAQSK	DSYVGDEAQSK	50	11	3.69	39	11	11	8	2	8362.0750	7.8319		19727	5.8	b3b3°b4b4°y1y2y3y3*y3°y4y5y6y7y7*y7°y8y11	11.3065	1047	124.659129148931	84.6591291489308	0.0227	Green	8	1198.5242	1198.5242
1782	ACTB_CYPCA	P83750	Actin_ cytoplasmic 1 OS=Cyprinus carpio OX=7962 GN=actb PE=3 SV=1	Regular	8121.2860	0.00	42095.0165	299	26	37	56.53	2313427	0	720671			Green	923 928 1287 1289 1783	0	9	Pass1	PepFrag1	None	1198.5222	DSYVGDEAQSK	DSYVGDEAQSK	50	11	3.69	39	11	11	8	2	8362.0750	7.8319		19727	5.8	b3b3°b4b4°y1y2y3y3*y3°y4y5y6y7y7*y7°y8y11	11.3065	1047	124.659129148931	84.6591291489308	0.0227	Green	8	1198.5242	1198.5242
1782	ACTB_CYPCA	P83750	Actin_ cytoplasmic 1 OS=Cyprinus carpio OX=7962 GN=actb PE=3 SV=1	Regular	8121.2860	0.00	42095.0165	299	26	37	56.53	2313427	0	720671			Green	923 928 1287 1289 1783	0	9	Pass1	PepFrag1	None	1198.5222	DSYVGDEAQSK	DSYVGDEAQSK	50	11	3.69	39	11	11	8	2	8362.0750	7.8319		19727	5.8	b3b3°b4b4°y1y2y3y3*y3°y4y5y6y7y7*y7°y8y11	11.3065	1047	124.659129148931	84.6591291489308	0.0227	Green	8	1198.5242	1198.5242
1782	ACTB_CYPCA	P83750	Actin_ cytoplasmic 1 OS=Cyprinus carpio OX=7962 GN=actb PE=3 SV=1	Regular	8121.2860	0.00	42095.0165	299	26	37	56.53	2313427	0	720671			Green	923 928 1287 1289 1783	0	9	Pass1	PepFrag1	None	1198.5222	DSYVGDEAQSK	DSYVGDEAQSK	50	11	3.69	39	11	11	8	2	8362.0750	7.8319		19727	5.8	b3b3°b4b4°y1y2y3y3*y3°y4y5y6y7y7*y7°y8y11	11.3065	1047	124.659129148931	84.6591291489308	0.0227	Green	8	1198.5242	1198.5242
1782	ACTB_CYPCA	P83750	Actin_ cytoplasmic 1 OS=Cyprinus carpio OX=7962 GN=actb PE=3 SV=1	Regular	8121.2860	0.00	42095.0165	299	26	37	56.53	2313427	0	720671			Green	923 928 1287 1289 1783	0	9	Pass1	PepFrag1	None	1198.5222	DSYVGDEAQSK	DSYVGDEAQSK	50	11	3.69	39	11	11	8	2	8362.0750	7.8319		19727	5.8	b3b3°b4b4°y1y2y3y3*y3°y4y5y6y7y7*y7°y8y11	11.3065	1047	124.659129148931	84.6591291489308	0.0227	Green	8	1198.5242	1198.5242
1782	ACTB_CYPCA	P83750	Actin_ cytoplasmic 1 OS=Cyprinus carpio OX=7962 GN=actb PE=3 SV=1	Regular	8121.2860	0.00	42095.0165	299	26	37	56.53	2313427	0	720671			Green	923 928 1287 1289 1783	0	9	Pass1	PepFrag1	None	1198.5222	DSYVGDEAQSK	DSYVGDEAQSK	50	11	3.69	39	11	11	8	2	8362.0750	7.8319		19727	5.8	b3b3°b4b4°y1y2y3y3*y3°y4y5y6y7y7*y7°y8y11	11.3065	1047	124.659129148931	84.6591291489308	0.0227	Green	8	1198.5242	1198.5242
1782	ACTB_CYPCA	P83750	Actin_ cytoplasmic 1 OS=Cyprinus carpio OX=7962 GN=actb PE=3 SV=1	Regular	8121.2860	0.00	42095.0165	299	26	37	56.53	2313427	0	720671			Green	923 928 1287 1289 1783	0	9	Pass1	PepFrag1	None	1198.5222	DSYVGDEAQSK	DSYVGDEAQSK	50	11	3.69	39	11	11	8	2	8362.0750	7.8319		19727	5.8	b3b3°b4b4°y1y2y3y3*y3°y4y5y6y7y7*y7°y8y11	11.3065	1047	124.659129148931	84.6591291489308	0.0227	Green	8	1198.5242	1198.5242
1782	ACTB_CYPCA	P83750	Actin_ cytoplasmic 1 OS=Cyprinus carpio OX=7962 GN=actb PE=3 SV=1	Regular	8121.2860	0.00	42095.0165	299	26	37	56.53	2313427	0	720671			Green	1287 1289 1783	0	10	Pass1	PepFrag1	None	3183.6143	TTGIVMDSGDGVTHTVPIYEGYALPHAILR	TTGIVMDSGDGVTHTVPIYEGYALPHAILR	147	30	5.13	31	22	22	9	4	12309.8600	7.9999	Identified	32904	7.8	b2b2°b3b3°b4b5°b10b16b17b30y1y4y6y7y8y10y11y12y14y20y24y25y26y28y30	15.8094	2967	249.63453421551	84.8172671077549	0.0186	Green	139	3183.6189	3183.6189
1782	ACTB_CYPCA	P83750	Actin_ cytoplasmic 1 OS=Cyprinus carpio OX=7962 GN=actb PE=3 SV=1	Regular	8121.2860	0.00	42095.0165	299	26	37	56.53	2313427	0	720671			Green	1287 1289 1783	0	10	Pass1	PepFrag1	None	3183.6143	TTGIVMDSGDGVTHTVPIYEGYALPHAILR	TTGIVMDSGDGVTHTVPIYEGYALPHAILR	147	30	5.13	31	22	22	9	4	12309.8600	7.9999	Identified	32904	7.8	b2b2°b3b3°b4b5°b10b16b17b30y1y4y6y7y8y10y11y12y14y20y24y25y26y28y30	15.8094	2967	249.63453421551	84.8172671077549	0.0186	Green	139	3183.6189	3183.6189
1782	ACTB_CYPCA	P83750	Actin_ cytoplasmic 1 OS=Cyprinus carpio OX=7962 GN=actb PE=3 SV=1	Regular	8121.2860	0.00	42095.0165	299	26	37	56.53	2313427	0	720671			Green	1287 1289 1783	0	10	Pass1	PepFrag1	None	3183.6143	TTGIVMDSGDGVTHTVPIYEGYALPHAILR	TTGIVMDSGDGVTHTVPIYEGYALPHAILR	147	30	5.13	31	22	22	9	4	12309.8600	7.9999	Identified	32904	7.8	b2b2°b3b3°b4b5°b10b16b17b30y1y4y6y7y8y10y11y12y14y20y24y25y26y28y30	15.8094	2967	249.63453421551	84.8172671077549	0.0186	Green	139	3183.6189	3183.6189
1782	ACTB_CYPCA	P83750	Actin_ cytoplasmic 1 OS=Cyprinus carpio OX=7962 GN=actb PE=3 SV=1	Regular	8121.2860	0.00	42095.0165	299	26	37	56.53	2313427	0	720671			Green	1287 1289 1783	0	10	Pass1	PepFrag1	None	3183.6143	TTGIVMDSGDGVTHTVPIYEGYALPHAILR	TTGIVMDSGDGVTHTVPIYEGYALPHAILR	147	30	5.13	31	22	22	9	4	12309.8600	7.9999	Identified	32904	7.8	b2b2°b3b3°b4b5°b10b16b17b30y1y4y6y7y8y10y11y12y14y20y24y25y26y28y30	15.8094	2967	249.63453421551	84.8172671077549	0.0186	Green	139	3183.6189	3183.6189
1782	ACTB_CYPCA	P83750	Actin_ cytoplasmic 1 OS=Cyprinus carpio OX=7962 GN=actb PE=3 SV=1	Regular	8121.2860	0.00	42095.0165	299	26	37	56.53	2313427	0	720671			Green	1287 1289 1783	0	10	Pass1	PepFrag1	None	3183.6143	TTGIVMDSGDGVTHTVPIYEGYALPHAILR	TTGIVMDSGDGVTHTVPIYEGYALPHAILR	147	30	5.13	31	22	22	9	4	12309.8600	7.9999	Identified	32904	7.8	b2b2°b3b3°b4b5°b10b16b17b30y1y4y6y7y8y10y11y12y14y20y24y25y26y28y30	15.8094	2967	249.63453421551	84.8172671077549	0.0186	Green	139	3183.6189	3183.6189
1782	ACTB_CYPCA	P83750	Actin_ cytoplasmic 1 OS=Cyprinus carpio OX=7962 GN=actb PE=3 SV=1	Regular	8121.2860	0.00	42095.0165	299	26	37	56.53	2313427	0	720671			Green	1287 1289 1783	0	10	Pass1	PepFrag1	None	3183.6143	TTGIVMDSGDGVTHTVPIYEGYALPHAILR	TTGIVMDSGDGVTHTVPIYEGYALPHAILR	147	30	5.13	31	22	22	9	4	12309.8600	7.9999	Identified	32904	7.8	b2b2°b3b3°b4b5°b10b16b17b30y1y4y6y7y8y10y11y12y14y20y24y25y26y28y30	15.8094	2967	249.63453421551	84.8172671077549	0.0186	Green	139	3183.6189	3183.6189
1782	ACTB_CYPCA	P83750	Actin_ cytoplasmic 1 OS=Cyprinus carpio OX=7962 GN=actb PE=3 SV=1	Regular	8121.2860	0.00	42095.0165	299	26	37	56.53	2313427	0	720671			Green	1287 1289 1783	0	10	Pass1	PepFrag1	None	3183.6143	TTGIVMDSGDGVTHTVPIYEGYALPHAILR	TTGIVMDSGDGVTHTVPIYEGYALPHAILR	147	30	5.13	31	22	22	9	4	12309.8600	7.9999	Identified	32904	7.8	b2b2°b3b3°b4b5°b10b16b17b30y1y4y6y7y8y10y11y12y14y20y24y25y26y28y30	15.8094	2967	249.63453421551	84.8172671077549	0.0186	Green	139	3183.6189	3183.6189
1782	ACTB_CYPCA	P83750	Actin_ cytoplasmic 1 OS=Cyprinus carpio OX=7962 GN=actb PE=3 SV=1	Regular	8121.2860	0.00	42095.0165	299	26	37	56.53	2313427	0	720671			Green	1287 1289 1783	0	10	Pass1	PepFrag1	None	3183.6143	TTGIVMDSGDGVTHTVPIYEGYALPHAILR	TTGIVMDSGDGVTHTVPIYEGYALPHAILR	147	30	5.13	31	22	22	9	4	12309.8600	7.9999	Identified	32904	7.8	b2b2°b3b3°b4b5°b10b16b17b30y1y4y6y7y8y10y11y12y14y20y24y25y26y28y30	15.8094	2967	249.63453421551	84.8172671077549	0.0186	Green	139	3183.6189	3183.6189
1782	ACTB_CYPCA	P83750	Actin_ cytoplasmic 1 OS=Cyprinus carpio OX=7962 GN=actb PE=3 SV=1	Regular	8121.2860	0.00	42095.0165	299	26	37	56.53	2313427	0	720671			Green	1287 1289 1783	0	10	Pass1	PepFrag1	None	3183.6143	TTGIVMDSGDGVTHTVPIYEGYALPHAILR	TTGIVMDSGDGVTHTVPIYEGYALPHAILR	147	30	5.13	31	22	22	9	4	12309.8600	7.9999	Identified	32904	7.8	b2b2°b3b3°b4b5°b10b16b17b30y1y4y6y7y8y10y11y12y14y20y24y25y26y28y30	15.8094	2967	249.63453421551	84.8172671077549	0.0186	Green	139	3183.6189	3183.6189
1782	ACTB_CYPCA	P83750	Actin_ cytoplasmic 1 OS=Cyprinus carpio OX=7962 GN=actb PE=3 SV=1	Regular	8121.2860	0.00	42095.0165	299	26	37	56.53	2313427	0	720671			Green	1287 1289 1783	0	10	Pass1	PepFrag1	None	3183.6143	TTGIVMDSGDGVTHTVPIYEGYALPHAILR	TTGIVMDSGDGVTHTVPIYEGYALPHAILR	147	30	5.13	31	22	22	9	4	12309.8600	7.9999	Identified	32904	7.8	b2b2°b3b3°b4b5°b10b16b17b30y1y4y6y7y8y10y11y12y14y20y24y25y26y28y30	15.8094	2967	249.63453421551	84.8172671077549	0.0186	Green	139	3183.6189	3183.6189
1782	ACTB_CYPCA	P83750	Actin_ cytoplasmic 1 OS=Cyprinus carpio OX=7962 GN=actb PE=3 SV=1	Regular	8121.2860	0.00	42095.0165	299	26	37	56.53	2313427	0	720671			Green	1287 1289 1783	0	10	Pass1	PepFrag1	None	3183.6143	TTGIVMDSGDGVTHTVPIYEGYALPHAILR	TTGIVMDSGDGVTHTVPIYEGYALPHAILR	147	30	5.13	31	22	22	9	4	12309.8600	7.9999	Identified	32904	7.8	b2b2°b3b3°b4b5°b10b16b17b30y1y4y6y7y8y10y11y12y14y20y24y25y26y28y30	15.8094	2967	249.63453421551	84.8172671077549	0.0186	Green	139	3183.6189	3183.6189
1782	ACTB_CYPCA	P83750	Actin_ cytoplasmic 1 OS=Cyprinus carpio OX=7962 GN=actb PE=3 SV=1	Regular	8121.2860	0.00	42095.0165	299	26	37	56.53	2313427	0	720671			Green	1287 1289 1783	0	10	Pass1	PepFrag1	None	3183.6143	TTGIVMDSGDGVTHTVPIYEGYALPHAILR	TTGIVMDSGDGVTHTVPIYEGYALPHAILR	147	30	5.13	31	22	22	9	4	12309.8600	7.9999	Identified	32904	7.8	b2b2°b3b3°b4b5°b10b16b17b30y1y4y6y7y8y10y11y12y14y20y24y25y26y28y30	15.8094	2967	249.63453421551	84.8172671077549	0.0186	Green	139	3183.6189	3183.6189
1782	ACTB_CYPCA	P83750	Actin_ cytoplasmic 1 OS=Cyprinus carpio OX=7962 GN=actb PE=3 SV=1	Regular	8121.2860	0.00	42095.0165	299	26	37	56.53	2313427	0	720671			Green	1287 1289 1783	0	10	Pass1	PepFrag1	None	3183.6143	TTGIVMDSGDGVTHTVPIYEGYALPHAILR	TTGIVMDSGDGVTHTVPIYEGYALPHAILR	147	30	5.13	31	22	22	9	4	12309.8600	7.9999	Identified	32904	7.8	b2b2°b3b3°b4b5°b10b16b17b30y1y4y6y7y8y10y11y12y14y20y24y25y26y28y30	15.8094	2967	249.63453421551	84.8172671077549	0.0186	Green	139	3183.6189	3183.6189
1782	ACTB_CYPCA	P83750	Actin_ cytoplasmic 1 OS=Cyprinus carpio OX=7962 GN=actb PE=3 SV=1	Regular	8121.2860	0.00	42095.0165	299	26	37	56.53	2313427	0	720671			Green	1287 1289 1783	0	10	Pass1	PepFrag1	None	3183.6143	TTGIVMDSGDGVTHTVPIYEGYALPHAILR	TTGIVMDSGDGVTHTVPIYEGYALPHAILR	147	30	5.13	31	22	22	9	4	12309.8600	7.9999	Identified	32904	7.8	b2b2°b3b3°b4b5°b10b16b17b30y1y4y6y7y8y10y11y12y14y20y24y25y26y28y30	15.8094	2967	249.63453421551	84.8172671077549	0.0186	Green	139	3183.6189	3183.6189
1782	ACTB_CYPCA	P83750	Actin_ cytoplasmic 1 OS=Cyprinus carpio OX=7962 GN=actb PE=3 SV=1	Regular	8121.2860	0.00	42095.0165	299	26	37	56.53	2313427	0	720671			Green	1287 1289 1783	0	10	Pass1	PepFrag1	None	3183.6143	TTGIVMDSGDGVTHTVPIYEGYALPHAILR	TTGIVMDSGDGVTHTVPIYEGYALPHAILR	147	30	5.13	31	22	22	9	4	12309.8600	7.9999	Identified	32904	7.8	b2b2°b3b3°b4b5°b10b16b17b30y1y4y6y7y8y10y11y12y14y20y24y25y26y28y30	15.8094	2967	249.63453421551	84.8172671077549	0.0186	Green	139	3183.6189	3183.6189
1782	ACTB_CYPCA	P83750	Actin_ cytoplasmic 1 OS=Cyprinus carpio OX=7962 GN=actb PE=3 SV=1	Regular	8121.2860	0.00	42095.0165	299	26	37	56.53	2313427	0	720671			Green	1287 1289 1783	0	10	Pass1	PepFrag1	None	3183.6143	TTGIVMDSGDGVTHTVPIYEGYALPHAILR	TTGIVMDSGDGVTHTVPIYEGYALPHAILR	147	30	5.13	31	22	22	9	4	12309.8600	7.9999	Identified	32904	7.8	b2b2°b3b3°b4b5°b10b16b17b30y1y4y6y7y8y10y11y12y14y20y24y25y26y28y30	15.8094	2967	249.63453421551	84.8172671077549	0.0186	Green	139	3183.6189	3183.6189
1782	ACTB_CYPCA	P83750	Actin_ cytoplasmic 1 OS=Cyprinus carpio OX=7962 GN=actb PE=3 SV=1	Regular	8121.2860	0.00	42095.0165	299	26	37	56.53	2313427	0	720671			Green	1287 1289 1783	0	10	Pass1	PepFrag1	None	3183.6143	TTGIVMDSGDGVTHTVPIYEGYALPHAILR	TTGIVMDSGDGVTHTVPIYEGYALPHAILR	147	30	5.13	31	22	22	9	4	12309.8600	7.9999	Identified	32904	7.8	b2b2°b3b3°b4b5°b10b16b17b30y1y4y6y7y8y10y11y12y14y20y24y25y26y28y30	15.8094	2967	249.63453421551	84.8172671077549	0.0186	Green	139	3183.6189	3183.6189
1782	ACTB_CYPCA	P83750	Actin_ cytoplasmic 1 OS=Cyprinus carpio OX=7962 GN=actb PE=3 SV=1	Regular	8121.2860	0.00	42095.0165	299	26	37	56.53	2313427	0	720671			Green	1287 1289 1783	0	10	Pass1	PepFrag1	None	3183.6143	TTGIVMDSGDGVTHTVPIYEGYALPHAILR	TTGIVMDSGDGVTHTVPIYEGYALPHAILR	147	30	5.13	31	22	22	9	4	12309.8600	7.9999	Identified	32904	7.8	b2b2°b3b3°b4b5°b10b16b17b30y1y4y6y7y8y10y11y12y14y20y24y25y26y28y30	15.8094	2967	249.63453421551	84.8172671077549	0.0186	Green	139	3183.6189	3183.6189
1782	ACTB_CYPCA	P83750	Actin_ cytoplasmic 1 OS=Cyprinus carpio OX=7962 GN=actb PE=3 SV=1	Regular	8121.2860	0.00	42095.0165	299	26	37	56.53	2313427	0	720671			Green	1287 1289 1783	0	10	Pass1	PepFrag1	None	3183.6143	TTGIVMDSGDGVTHTVPIYEGYALPHAILR	TTGIVMDSGDGVTHTVPIYEGYALPHAILR	147	30	5.13	31	22	22	9	4	12309.8600	7.9999	Identified	32904	7.8	b2b2°b3b3°b4b5°b10b16b17b30y1y4y6y7y8y10y11y12y14y20y24y25y26y28y30	15.8094	2967	249.63453421551	84.8172671077549	0.0186	Green	139	3183.6189	3183.6189
1782	ACTB_CYPCA	P83750	Actin_ cytoplasmic 1 OS=Cyprinus carpio OX=7962 GN=actb PE=3 SV=1	Regular	8121.2860	0.00	42095.0165	299	26	37	56.53	2313427	0	720671			Green	1287 1289 1783	0	10	Pass1	PepFrag1	None	3183.6143	TTGIVMDSGDGVTHTVPIYEGYALPHAILR	TTGIVMDSGDGVTHTVPIYEGYALPHAILR	147	30	5.13	31	22	22	9	4	12309.8600	7.9999	Identified	32904	7.8	b2b2°b3b3°b4b5°b10b16b17b30y1y4y6y7y8y10y11y12y14y20y24y25y26y28y30	15.8094	2967	249.63453421551	84.8172671077549	0.0186	Green	139	3183.6189	3183.6189
1782	ACTB_CYPCA	P83750	Actin_ cytoplasmic 1 OS=Cyprinus carpio OX=7962 GN=actb PE=3 SV=1	Regular	8121.2860	0.00	42095.0165	299	26	37	56.53	2313427	0	720671			Green	1287 1289 1783	0	10	Pass1	PepFrag1	None	3183.6143	TTGIVMDSGDGVTHTVPIYEGYALPHAILR	TTGIVMDSGDGVTHTVPIYEGYALPHAILR	147	30	5.13	31	22	22	9	4	12309.8600	7.9999	Identified	32904	7.8	b2b2°b3b3°b4b5°b10b16b17b30y1y4y6y7y8y10y11y12y14y20y24y25y26y28y30	15.8094	2967	249.63453421551	84.8172671077549	0.0186	Green	139	3183.6189	3183.6189
1782	ACTB_CYPCA	P83750	Actin_ cytoplasmic 1 OS=Cyprinus carpio OX=7962 GN=actb PE=3 SV=1	Regular	8121.2860	0.00	42095.0165	299	26	37	56.53	2313427	0	720671			Green	1287 1289 1783	0	10	Pass1	PepFrag1	None	3183.6143	TTGIVMDSGDGVTHTVPIYEGYALPHAILR	TTGIVMDSGDGVTHTVPIYEGYALPHAILR	147	30	5.13	31	22	22	9	4	12309.8600	7.9999	Identified	32904	7.8	b2b2°b3b3°b4b5°b10b16b17b30y1y4y6y7y8y10y11y12y14y20y24y25y26y28y30	15.8094	2967	249.63453421551	84.8172671077549	0.0186	Green	139	3183.6189	3183.6189
1782	ACTB_CYPCA	P83750	Actin_ cytoplasmic 1 OS=Cyprinus carpio OX=7962 GN=actb PE=3 SV=1	Regular	8121.2860	0.00	42095.0165	299	26	37	56.53	2313427	0	720671			Green	1287 1289 1783	0	10	Pass1	PepFrag1	None	3183.6143	TTGIVMDSGDGVTHTVPIYEGYALPHAILR	TTGIVMDSGDGVTHTVPIYEGYALPHAILR	147	30	5.13	31	22	22	9	4	12309.8600	7.9999	Identified	32904	7.8	b2b2°b3b3°b4b5°b10b16b17b30y1y4y6y7y8y10y11y12y14y20y24y25y26y28y30	15.8094	2967	249.63453421551	84.8172671077549	0.0186	Green	139	3183.6189	3183.6189
1782	ACTB_CYPCA	P83750	Actin_ cytoplasmic 1 OS=Cyprinus carpio OX=7962 GN=actb PE=3 SV=1	Regular	8121.2860	0.00	42095.0165	299	26	37	56.53	2313427	0	720671			Green	1287 1289 1783	0	10	Pass1	PepFrag1	None	3183.6143	TTGIVMDSGDGVTHTVPIYEGYALPHAILR	TTGIVMDSGDGVTHTVPIYEGYALPHAILR	147	30	5.13	31	22	22	9	4	12309.8600	7.9999	Identified	32904	7.8	b2b2°b3b3°b4b5°b10b16b17b30y1y4y6y7y8y10y11y12y14y20y24y25y26y28y30	15.8094	2967	249.63453421551	84.8172671077549	0.0186	Green	139	3183.6189	3183.6189
1782	ACTB_CYPCA	P83750	Actin_ cytoplasmic 1 OS=Cyprinus carpio OX=7962 GN=actb PE=3 SV=1	Regular	8121.2860	0.00	42095.0165	299	26	37	56.53	2313427	0	720671			Green	1287 1289 1783	0	10	Pass1	PepFrag1	None	3183.6143	TTGIVMDSGDGVTHTVPIYEGYALPHAILR	TTGIVMDSGDGVTHTVPIYEGYALPHAILR	147	30	5.13	31	22	22	9	4	12309.8600	7.9999	Identified	32904	7.8	b2b2°b3b3°b4b5°b10b16b17b30y1y4y6y7y8y10y11y12y14y20y24y25y26y28y30	15.8094	2967	249.63453421551	84.8172671077549	0.0186	Green	139	3183.6189	3183.6189
1782	ACTB_CYPCA	P83750	Actin_ cytoplasmic 1 OS=Cyprinus carpio OX=7962 GN=actb PE=3 SV=1	Regular	8121.2860	0.00	42095.0165	299	26	37	56.53	2313427	0	720671			Green	923 928 1287 1289 1783	0	11	Pass1	PepFrag1	None	1354.6233	DSYVGDEAQSKR	DSYVGDEAQSKR	50	12	4.31	38	9	9	4	0	3943.4820	7.5055		14420	5.5	b12y1y3y5y5*y5°y6y6*y6°y8y8*y8°y9y10y11	11.1552	1195	136.146005702141	96.1460057021406	0.0185	Green	3	1354.6248	1354.6248
1782	ACTB_CYPCA	P83750	Actin_ cytoplasmic 1 OS=Cyprinus carpio OX=7962 GN=actb PE=3 SV=1	Regular	8121.2860	0.00	42095.0165	299	26	37	56.53	2313427	0	720671			Green	923 928 1287 1289 1783	0	11	Pass1	PepFrag1	None	1354.6233	DSYVGDEAQSKR	DSYVGDEAQSKR	50	12	4.31	38	9	9	4	0	3943.4820	7.5055		14420	5.5	b12y1y3y5y5*y5°y6y6*y6°y8y8*y8°y9y10y11	11.1552	1195	136.146005702141	96.1460057021406	0.0185	Green	3	1354.6248	1354.6248
1782	ACTB_CYPCA	P83750	Actin_ cytoplasmic 1 OS=Cyprinus carpio OX=7962 GN=actb PE=3 SV=1	Regular	8121.2860	0.00	42095.0165	299	26	37	56.53	2313427	0	720671			Green	923 928 1287 1289 1783	0	11	Pass1	PepFrag1	None	1354.6233	DSYVGDEAQSKR	DSYVGDEAQSKR	50	12	4.31	38	9	9	4	0	3943.4820	7.5055		14420	5.5	b12y1y3y5y5*y5°y6y6*y6°y8y8*y8°y9y10y11	11.1552	1195	136.146005702141	96.1460057021406	0.0185	Green	3	1354.6248	1354.6248
1782	ACTB_CYPCA	P83750	Actin_ cytoplasmic 1 OS=Cyprinus carpio OX=7962 GN=actb PE=3 SV=1	Regular	8121.2860	0.00	42095.0165	299	26	37	56.53	2313427	0	720671			Green	923 928 1287 1289 1783	0	11	Pass1	PepFrag1	None	1354.6233	DSYVGDEAQSKR	DSYVGDEAQSKR	50	12	4.31	38	9	9	4	0	3943.4820	7.5055		14420	5.5	b12y1y3y5y5*y5°y6y6*y6°y8y8*y8°y9y10y11	11.1552	1195	136.146005702141	96.1460057021406	0.0185	Green	3	1354.6248	1354.6248
1782	ACTB_CYPCA	P83750	Actin_ cytoplasmic 1 OS=Cyprinus carpio OX=7962 GN=actb PE=3 SV=1	Regular	8121.2860	0.00	42095.0165	299	26	37	56.53	2313427	0	720671			Green	923 928 1287 1289 1783	0	11	Pass1	PepFrag1	None	1354.6233	DSYVGDEAQSKR	DSYVGDEAQSKR	50	12	4.31	38	9	9	4	0	3943.4820	7.5055		14420	5.5	b12y1y3y5y5*y5°y6y6*y6°y8y8*y8°y9y10y11	11.1552	1195	136.146005702141	96.1460057021406	0.0185	Green	3	1354.6248	1354.6248
1782	ACTB_CYPCA	P83750	Actin_ cytoplasmic 1 OS=Cyprinus carpio OX=7962 GN=actb PE=3 SV=1	Regular	8121.2860	0.00	42095.0165	299	26	37	56.53	2313427	0	720671			Green	923 928 1287 1289 1783	0	11	Pass1	PepFrag1	None	1354.6233	DSYVGDEAQSKR	DSYVGDEAQSKR	50	12	4.31	38	9	9	4	0	3943.4820	7.5055		14420	5.5	b12y1y3y5y5*y5°y6y6*y6°y8y8*y8°y9y10y11	11.1552	1195	136.146005702141	96.1460057021406	0.0185	Green	3	1354.6248	1354.6248
1782	ACTB_CYPCA	P83750	Actin_ cytoplasmic 1 OS=Cyprinus carpio OX=7962 GN=actb PE=3 SV=1	Regular	8121.2860	0.00	42095.0165	299	26	37	56.53	2313427	0	720671			Green	923 928 1287 1289 1783	0	11	Pass1	PepFrag1	None	1354.6233	DSYVGDEAQSKR	DSYVGDEAQSKR	50	12	4.31	38	9	9	4	0	3943.4820	7.5055		14420	5.5	b12y1y3y5y5*y5°y6y6*y6°y8y8*y8°y9y10y11	11.1552	1195	136.146005702141	96.1460057021406	0.0185	Green	3	1354.6248	1354.6248
1782	ACTB_CYPCA	P83750	Actin_ cytoplasmic 1 OS=Cyprinus carpio OX=7962 GN=actb PE=3 SV=1	Regular	8121.2860	0.00	42095.0165	299	26	37	56.53	2313427	0	720671			Green	923 928 1287 1289 1783	0	11	Pass1	PepFrag1	None	1354.6233	DSYVGDEAQSKR	DSYVGDEAQSKR	50	12	4.31	38	9	9	4	0	3943.4820	7.5055		14420	5.5	b12y1y3y5y5*y5°y6y6*y6°y8y8*y8°y9y10y11	11.1552	1195	136.146005702141	96.1460057021406	0.0185	Green	3	1354.6248	1354.6248
1782	ACTB_CYPCA	P83750	Actin_ cytoplasmic 1 OS=Cyprinus carpio OX=7962 GN=actb PE=3 SV=1	Regular	8121.2860	0.00	42095.0165	299	26	37	56.53	2313427	0	720671			Green	923 928 1287 1289 1783	0	11	Pass1	PepFrag1	None	1354.6233	DSYVGDEAQSKR	DSYVGDEAQSKR	50	12	4.31	38	9	9	4	0	3943.4820	7.5055		14420	5.5	b12y1y3y5y5*y5°y6y6*y6°y8y8*y8°y9y10y11	11.1552	1195	136.146005702141	96.1460057021406	0.0185	Green	3	1354.6248	1354.6248
1782	ACTB_CYPCA	P83750	Actin_ cytoplasmic 1 OS=Cyprinus carpio OX=7962 GN=actb PE=3 SV=1	Regular	8121.2860	0.00	42095.0165	299	26	37	56.53	2313427	0	720671			Green	923 928 1287 1289 1783	0	11	Pass1	PepFrag1	None	1354.6233	DSYVGDEAQSKR	DSYVGDEAQSKR	50	12	4.31	38	9	9	4	0	3943.4820	7.5055		14420	5.5	b12y1y3y5y5*y5°y6y6*y6°y8y8*y8°y9y10y11	11.1552	1195	136.146005702141	96.1460057021406	0.0185	Green	3	1354.6248	1354.6248
1782	ACTB_CYPCA	P83750	Actin_ cytoplasmic 1 OS=Cyprinus carpio OX=7962 GN=actb PE=3 SV=1	Regular	8121.2860	0.00	42095.0165	299	26	37	56.53	2313427	0	720671			Green	923 928 1287 1289 1783	0	11	Pass1	PepFrag1	None	1354.6233	DSYVGDEAQSKR	DSYVGDEAQSKR	50	12	4.31	38	9	9	4	0	3943.4820	7.5055		14420	5.5	b12y1y3y5y5*y5°y6y6*y6°y8y8*y8°y9y10y11	11.1552	1195	136.146005702141	96.1460057021406	0.0185	Green	3	1354.6248	1354.6248
1782	ACTB_CYPCA	P83750	Actin_ cytoplasmic 1 OS=Cyprinus carpio OX=7962 GN=actb PE=3 SV=1	Regular	8121.2860	0.00	42095.0165	299	26	37	56.53	2313427	0	720671			Green	923 928 1287 1289 1783	0	11	Pass1	PepFrag1	None	1354.6233	DSYVGDEAQSKR	DSYVGDEAQSKR	50	12	4.31	38	9	9	4	0	3943.4820	7.5055		14420	5.5	b12y1y3y5y5*y5°y6y6*y6°y8y8*y8°y9y10y11	11.1552	1195	136.146005702141	96.1460057021406	0.0185	Green	3	1354.6248	1354.6248
1782	ACTB_CYPCA	P83750	Actin_ cytoplasmic 1 OS=Cyprinus carpio OX=7962 GN=actb PE=3 SV=1	Regular	8121.2860	0.00	42095.0165	299	26	37	56.53	2313427	0	720671			Green	923 928 1287 1289 1783	0	11	Pass1	PepFrag1	None	1354.6233	DSYVGDEAQSKR	DSYVGDEAQSKR	50	12	4.31	38	9	9	4	0	3943.4820	7.5055		14420	5.5	b12y1y3y5y5*y5°y6y6*y6°y8y8*y8°y9y10y11	11.1552	1195	136.146005702141	96.1460057021406	0.0185	Green	3	1354.6248	1354.6248
1782	ACTB_CYPCA	P83750	Actin_ cytoplasmic 1 OS=Cyprinus carpio OX=7962 GN=actb PE=3 SV=1	Regular	8121.2860	0.00	42095.0165	299	26	37	56.53	2313427	0	720671			Green	923 928 1287 1289 1783	0	11	Pass1	PepFrag1	None	1354.6233	DSYVGDEAQSKR	DSYVGDEAQSKR	50	12	4.31	38	9	9	4	0	3943.4820	7.5055		14420	5.5	b12y1y3y5y5*y5°y6y6*y6°y8y8*y8°y9y10y11	11.1552	1195	136.146005702141	96.1460057021406	0.0185	Green	3	1354.6248	1354.6248
1782	ACTB_CYPCA	P83750	Actin_ cytoplasmic 1 OS=Cyprinus carpio OX=7962 GN=actb PE=3 SV=1	Regular	8121.2860	0.00	42095.0165	299	26	37	56.53	2313427	0	720671			Green	923 928 1287 1289 1783	0	11	Pass1	PepFrag1	None	1354.6233	DSYVGDEAQSKR	DSYVGDEAQSKR	50	12	4.31	38	9	9	4	0	3943.4820	7.5055		14420	5.5	b12y1y3y5y5*y5°y6y6*y6°y8y8*y8°y9y10y11	11.1552	1195	136.146005702141	96.1460057021406	0.0185	Green	3	1354.6248	1354.6248
1782	ACTB_CYPCA	P83750	Actin_ cytoplasmic 1 OS=Cyprinus carpio OX=7962 GN=actb PE=3 SV=1	Regular	8121.2860	0.00	42095.0165	299	26	37	56.53	2313427	0	720671			Green	923 928 1287 1289 1783	0	12	Pass1	PepFrag1	None	1171.5711	HQGVMVGMGQK	HQGVMVGMGQK	39	11	9.98	41	17	17	14	6	26429.0300	8.3317		24597	5.2	b1b2b2*b3b4b5b6b7y1y2y2*y3y3*y4y5y5*y6y7y9y10y10*y11	11.7117	1083	127.500514892981	87.5005148929811	0.0167	Green	19	1171.5724	1171.5724
1782	ACTB_CYPCA	P83750	Actin_ cytoplasmic 1 OS=Cyprinus carpio OX=7962 GN=actb PE=3 SV=1	Regular	8121.2860	0.00	42095.0165	299	26	37	56.53	2313427	0	720671			Green	923 928 1287 1289 1783	0	12	Pass1	PepFrag1	None	1171.5711	HQGVMVGMGQK	HQGVMVGMGQK	39	11	9.98	41	17	17	14	6	26429.0300	8.3317		24597	5.2	b1b2b2*b3b4b5b6b7y1y2y2*y3y3*y4y5y5*y6y7y9y10y10*y11	11.7117	1083	127.500514892981	87.5005148929811	0.0167	Green	19	1171.5724	1171.5724
1782	ACTB_CYPCA	P83750	Actin_ cytoplasmic 1 OS=Cyprinus carpio OX=7962 GN=actb PE=3 SV=1	Regular	8121.2860	0.00	42095.0165	299	26	37	56.53	2313427	0	720671			Green	923 928 1287 1289 1783	0	12	Pass1	PepFrag1	None	1171.5711	HQGVMVGMGQK	HQGVMVGMGQK	39	11	9.98	41	17	17	14	6	26429.0300	8.3317		24597	5.2	b1b2b2*b3b4b5b6b7y1y2y2*y3y3*y4y5y5*y6y7y9y10y10*y11	11.7117	1083	127.500514892981	87.5005148929811	0.0167	Green	19	1171.5724	1171.5724
1782	ACTB_CYPCA	P83750	Actin_ cytoplasmic 1 OS=Cyprinus carpio OX=7962 GN=actb PE=3 SV=1	Regular	8121.2860	0.00	42095.0165	299	26	37	56.53	2313427	0	720671			Green	923 928 1287 1289 1783	0	12	Pass1	PepFrag1	None	1171.5711	HQGVMVGMGQK	HQGVMVGMGQK	39	11	9.98	41	17	17	14	6	26429.0300	8.3317		24597	5.2	b1b2b2*b3b4b5b6b7y1y2y2*y3y3*y4y5y5*y6y7y9y10y10*y11	11.7117	1083	127.500514892981	87.5005148929811	0.0167	Green	19	1171.5724	1171.5724
1782	ACTB_CYPCA	P83750	Actin_ cytoplasmic 1 OS=Cyprinus carpio OX=7962 GN=actb PE=3 SV=1	Regular	8121.2860	0.00	42095.0165	299	26	37	56.53	2313427	0	720671			Green	923 928 1287 1289 1783	0	12	Pass1	PepFrag1	None	1171.5711	HQGVMVGMGQK	HQGVMVGMGQK	39	11	9.98	41	17	17	14	6	26429.0300	8.3317		24597	5.2	b1b2b2*b3b4b5b6b7y1y2y2*y3y3*y4y5y5*y6y7y9y10y10*y11	11.7117	1083	127.500514892981	87.5005148929811	0.0167	Green	19	1171.5724	1171.5724
1782	ACTB_CYPCA	P83750	Actin_ cytoplasmic 1 OS=Cyprinus carpio OX=7962 GN=actb PE=3 SV=1	Regular	8121.2860	0.00	42095.0165	299	26	37	56.53	2313427	0	720671			Green	923 928 1287 1289 1783	0	12	Pass1	PepFrag1	None	1171.5711	HQGVMVGMGQK	HQGVMVGMGQK	39	11	9.98	41	17	17	14	6	26429.0300	8.3317		24597	5.2	b1b2b2*b3b4b5b6b7y1y2y2*y3y3*y4y5y5*y6y7y9y10y10*y11	11.7117	1083	127.500514892981	87.5005148929811	0.0167	Green	19	1171.5724	1171.5724
1782	ACTB_CYPCA	P83750	Actin_ cytoplasmic 1 OS=Cyprinus carpio OX=7962 GN=actb PE=3 SV=1	Regular	8121.2860	0.00	42095.0165	299	26	37	56.53	2313427	0	720671			Green	923 928 1287 1289 1783	0	12	Pass1	PepFrag1	None	1171.5711	HQGVMVGMGQK	HQGVMVGMGQK	39	11	9.98	41	17	17	14	6	26429.0300	8.3317		24597	5.2	b1b2b2*b3b4b5b6b7y1y2y2*y3y3*y4y5y5*y6y7y9y10y10*y11	11.7117	1083	127.500514892981	87.5005148929811	0.0167	Green	19	1171.5724	1171.5724
1782	ACTB_CYPCA	P83750	Actin_ cytoplasmic 1 OS=Cyprinus carpio OX=7962 GN=actb PE=3 SV=1	Regular	8121.2860	0.00	42095.0165	299	26	37	56.53	2313427	0	720671			Green	923 928 1287 1289 1783	0	12	Pass1	PepFrag1	None	1171.5711	HQGVMVGMGQK	HQGVMVGMGQK	39	11	9.98	41	17	17	14	6	26429.0300	8.3317		24597	5.2	b1b2b2*b3b4b5b6b7y1y2y2*y3y3*y4y5y5*y6y7y9y10y10*y11	11.7117	1083	127.500514892981	87.5005148929811	0.0167	Green	19	1171.5724	1171.5724
1782	ACTB_CYPCA	P83750	Actin_ cytoplasmic 1 OS=Cyprinus carpio OX=7962 GN=actb PE=3 SV=1	Regular	8121.2860	0.00	42095.0165	299	26	37	56.53	2313427	0	720671			Green	923 928 1287 1289 1783	0	12	Pass1	PepFrag1	None	1171.5711	HQGVMVGMGQK	HQGVMVGMGQK	39	11	9.98	41	17	17	14	6	26429.0300	8.3317		24597	5.2	b1b2b2*b3b4b5b6b7y1y2y2*y3y3*y4y5y5*y6y7y9y10y10*y11	11.7117	1083	127.500514892981	87.5005148929811	0.0167	Green	19	1171.5724	1171.5724
1782	ACTB_CYPCA	P83750	Actin_ cytoplasmic 1 OS=Cyprinus carpio OX=7962 GN=actb PE=3 SV=1	Regular	8121.2860	0.00	42095.0165	299	26	37	56.53	2313427	0	720671			Green	923 928 1287 1289 1783	0	12	Pass1	PepFrag1	None	1171.5711	HQGVMVGMGQK	HQGVMVGMGQK	39	11	9.98	41	17	17	14	6	26429.0300	8.3317		24597	5.2	b1b2b2*b3b4b5b6b7y1y2y2*y3y3*y4y5y5*y6y7y9y10y10*y11	11.7117	1083	127.500514892981	87.5005148929811	0.0167	Green	19	1171.5724	1171.5724
1782	ACTB_CYPCA	P83750	Actin_ cytoplasmic 1 OS=Cyprinus carpio OX=7962 GN=actb PE=3 SV=1	Regular	8121.2860	0.00	42095.0165	299	26	37	56.53	2313427	0	720671			Green	923 928 1287 1289 1783	0	12	Pass1	PepFrag1	None	1171.5711	HQGVMVGMGQK	HQGVMVGMGQK	39	11	9.98	41	17	17	14	6	26429.0300	8.3317		24597	5.2	b1b2b2*b3b4b5b6b7y1y2y2*y3y3*y4y5y5*y6y7y9y10y10*y11	11.7117	1083	127.500514892981	87.5005148929811	0.0167	Green	19	1171.5724	1171.5724
1782	ACTB_CYPCA	P83750	Actin_ cytoplasmic 1 OS=Cyprinus carpio OX=7962 GN=actb PE=3 SV=1	Regular	8121.2860	0.00	42095.0165	299	26	37	56.53	2313427	0	720671			Green	923 928 1287 1289 1783	0	12	Pass1	PepFrag1	None	1171.5711	HQGVMVGMGQK	HQGVMVGMGQK	39	11	9.98	41	17	17	14	6	26429.0300	8.3317		24597	5.2	b1b2b2*b3b4b5b6b7y1y2y2*y3y3*y4y5y5*y6y7y9y10y10*y11	11.7117	1083	127.500514892981	87.5005148929811	0.0167	Green	19	1171.5724	1171.5724
1782	ACTB_CYPCA	P83750	Actin_ cytoplasmic 1 OS=Cyprinus carpio OX=7962 GN=actb PE=3 SV=1	Regular	8121.2860	0.00	42095.0165	299	26	37	56.53	2313427	0	720671			Green	923 928 1287 1289 1783	0	12	Pass1	PepFrag1	None	1171.5711	HQGVMVGMGQK	HQGVMVGMGQK	39	11	9.98	41	17	17	14	6	26429.0300	8.3317		24597	5.2	b1b2b2*b3b4b5b6b7y1y2y2*y3y3*y4y5y5*y6y7y9y10y10*y11	11.7117	1083	127.500514892981	87.5005148929811	0.0167	Green	19	1171.5724	1171.5724
1782	ACTB_CYPCA	P83750	Actin_ cytoplasmic 1 OS=Cyprinus carpio OX=7962 GN=actb PE=3 SV=1	Regular	8121.2860	0.00	42095.0165	299	26	37	56.53	2313427	0	720671			Green	923 928 1287 1289 1783	0	12	Pass1	PepFrag1	None	1171.5711	HQGVMVGMGQK	HQGVMVGMGQK	39	11	9.98	41	17	17	14	6	26429.0300	8.3317		24597	5.2	b1b2b2*b3b4b5b6b7y1y2y2*y3y3*y4y5y5*y6y7y9y10y10*y11	11.7117	1083	127.500514892981	87.5005148929811	0.0167	Green	19	1171.5724	1171.5724
1782	ACTB_CYPCA	P83750	Actin_ cytoplasmic 1 OS=Cyprinus carpio OX=7962 GN=actb PE=3 SV=1	Regular	8121.2860	0.00	42095.0165	299	26	37	56.53	2313427	0	720671			Green	923 928 1287 1289 1783	0	12	Pass1	PepFrag1	None	1171.5711	HQGVMVGMGQK	HQGVMVGMGQK	39	11	9.98	41	17	17	14	6	26429.0300	8.3317		24597	5.2	b1b2b2*b3b4b5b6b7y1y2y2*y3y3*y4y5y5*y6y7y9y10y10*y11	11.7117	1083	127.500514892981	87.5005148929811	0.0167	Green	19	1171.5724	1171.5724
1782	ACTB_CYPCA	P83750	Actin_ cytoplasmic 1 OS=Cyprinus carpio OX=7962 GN=actb PE=3 SV=1	Regular	8121.2860	0.00	42095.0165	299	26	37	56.53	2313427	0	720671			Green	923 928 1287 1289 1783	0	12	Pass1	PepFrag1	None	1171.5711	HQGVMVGMGQK	HQGVMVGMGQK	39	11	9.98	41	17	17	14	6	26429.0300	8.3317		24597	5.2	b1b2b2*b3b4b5b6b7y1y2y2*y3y3*y4y5y5*y6y7y9y10y10*y11	11.7117	1083	127.500514892981	87.5005148929811	0.0167	Green	19	1171.5724	1171.5724
1782	ACTB_CYPCA	P83750	Actin_ cytoplasmic 1 OS=Cyprinus carpio OX=7962 GN=actb PE=3 SV=1	Regular	8121.2860	0.00	42095.0165	299	26	37	56.53	2313427	0	720671			Green	923 928 1287 1289 1783	0	12	Pass1	PepFrag1	None	1171.5711	HQGVMVGMGQK	HQGVMVGMGQK	39	11	9.98	41	17	17	14	6	26429.0300	8.3317		24597	5.2	b1b2b2*b3b4b5b6b7y1y2y2*y3y3*y4y5y5*y6y7y9y10y10*y11	11.7117	1083	127.500514892981	87.5005148929811	0.0167	Green	19	1171.5724	1171.5724
1782	ACTB_CYPCA	P83750	Actin_ cytoplasmic 1 OS=Cyprinus carpio OX=7962 GN=actb PE=3 SV=1	Regular	8121.2860	0.00	42095.0165	299	26	37	56.53	2313427	0	720671			Green	923 928 1287 1289 1783	0	12	Pass1	PepFrag1	None	1171.5711	HQGVMVGMGQK	HQGVMVGMGQK	39	11	9.98	41	17	17	14	6	26429.0300	8.3317		24597	5.2	b1b2b2*b3b4b5b6b7y1y2y2*y3y3*y4y5y5*y6y7y9y10y10*y11	11.7117	1083	127.500514892981	87.5005148929811	0.0167	Green	19	1171.5724	1171.5724
1782	ACTB_CYPCA	P83750	Actin_ cytoplasmic 1 OS=Cyprinus carpio OX=7962 GN=actb PE=3 SV=1	Regular	8121.2860	0.00	42095.0165	299	26	37	56.53	2313427	0	720671			Green	923 928 1287 1289 1783	0	12	Pass1	PepFrag1	None	1171.5711	HQGVMVGMGQK	HQGVMVGMGQK	39	11	9.98	41	17	17	14	6	26429.0300	8.3317		24597	5.2	b1b2b2*b3b4b5b6b7y1y2y2*y3y3*y4y5y5*y6y7y9y10y10*y11	11.7117	1083	127.500514892981	87.5005148929811	0.0167	Green	19	1171.5724	1171.5724
1782	ACTB_CYPCA	P83750	Actin_ cytoplasmic 1 OS=Cyprinus carpio OX=7962 GN=actb PE=3 SV=1	Regular	8121.2860	0.00	42095.0165	299	26	37	56.53	2313427	0	720671			Green	923 928 1287 1289 1783	0	12	Pass1	PepFrag1	None	1171.5711	HQGVMVGMGQK	HQGVMVGMGQK	39	11	9.98	41	17	17	14	6	26429.0300	8.3317		24597	5.2	b1b2b2*b3b4b5b6b7y1y2y2*y3y3*y4y5y5*y6y7y9y10y10*y11	11.7117	1083	127.500514892981	87.5005148929811	0.0167	Green	19	1171.5724	1171.5724
1782	ACTB_CYPCA	P83750	Actin_ cytoplasmic 1 OS=Cyprinus carpio OX=7962 GN=actb PE=3 SV=1	Regular	8121.2860	0.00	42095.0165	299	26	37	56.53	2313427	0	720671			Green	923 928 1287 1289 1783	0	12	Pass1	PepFrag1	None	1171.5711	HQGVMVGMGQK	HQGVMVGMGQK	39	11	9.98	41	17	17	14	6	26429.0300	8.3317		24597	5.2	b1b2b2*b3b4b5b6b7y1y2y2*y3y3*y4y5y5*y6y7y9y10y10*y11	11.7117	1083	127.500514892981	87.5005148929811	0.0167	Green	19	1171.5724	1171.5724
1782	ACTB_CYPCA	P83750	Actin_ cytoplasmic 1 OS=Cyprinus carpio OX=7962 GN=actb PE=3 SV=1	Regular	8121.2860	0.00	42095.0165	299	26	37	56.53	2313427	0	720671			Green	923 928 1287 1289 1783	0	12	Pass1	PepFrag1	None	1171.5711	HQGVMVGMGQK	HQGVMVGMGQK	39	11	9.98	41	17	17	14	6	26429.0300	8.3317		24597	5.2	b1b2b2*b3b4b5b6b7y1y2y2*y3y3*y4y5y5*y6y7y9y10y10*y11	11.7117	1083	127.500514892981	87.5005148929811	0.0167	Green	19	1171.5724	1171.5724
1782	ACTB_CYPCA	P83750	Actin_ cytoplasmic 1 OS=Cyprinus carpio OX=7962 GN=actb PE=3 SV=1	Regular	8121.2860	0.00	42095.0165	299	26	37	56.53	2313427	0	720671			Green	923 928 1287 1289 1783	0	13	Pass1	PepFrag1	None	644.4341	GILTLK	GILTLK	62	6	10.20	48	8	8	4	2	5726.8090	7.6675		29962	3.6	b3b4b4°b5°b6y1y2y3y4y4°y6	13.6329	648	90.5335683145111	141.067136629022	0.0111	Green	62	644.4335	644.4335
1782	ACTB_CYPCA	P83750	Actin_ cytoplasmic 1 OS=Cyprinus carpio OX=7962 GN=actb PE=3 SV=1	Regular	8121.2860	0.00	42095.0165	299	26	37	56.53	2313427	0	720671			Green	923 928 1287 1289 1783	0	13	Pass1	PepFrag1	None	644.4341	GILTLK	GILTLK	62	6	10.20	48	8	8	4	2	5726.8090	7.6675		29962	3.6	b3b4b4°b5°b6y1y2y3y4y4°y6	13.6329	648	90.5335683145111	141.067136629022	0.0111	Green	62	644.4335	644.4335
1782	ACTB_CYPCA	P83750	Actin_ cytoplasmic 1 OS=Cyprinus carpio OX=7962 GN=actb PE=3 SV=1	Regular	8121.2860	0.00	42095.0165	299	26	37	56.53	2313427	0	720671			Green	923 928 1287 1289 1783	0	13	Pass1	PepFrag1	None	644.4341	GILTLK	GILTLK	62	6	10.20	48	8	8	4	2	5726.8090	7.6675		29962	3.6	b3b4b4°b5°b6y1y2y3y4y4°y6	13.6329	648	90.5335683145111	141.067136629022	0.0111	Green	62	644.4335	644.4335
1782	ACTB_CYPCA	P83750	Actin_ cytoplasmic 1 OS=Cyprinus carpio OX=7962 GN=actb PE=3 SV=1	Regular	8121.2860	0.00	42095.0165	299	26	37	56.53	2313427	0	720671			Green	923 928 1287 1289 1783	0	13	Pass1	PepFrag1	None	644.4341	GILTLK	GILTLK	62	6	10.20	48	8	8	4	2	5726.8090	7.6675		29962	3.6	b3b4b4°b5°b6y1y2y3y4y4°y6	13.6329	648	90.5335683145111	141.067136629022	0.0111	Green	62	644.4335	644.4335
1782	ACTB_CYPCA	P83750	Actin_ cytoplasmic 1 OS=Cyprinus carpio OX=7962 GN=actb PE=3 SV=1	Regular	8121.2860	0.00	42095.0165	299	26	37	56.53	2313427	0	720671			Green	923 928 1287 1289 1783	0	13	Pass1	PepFrag1	None	644.4341	GILTLK	GILTLK	62	6	10.20	48	8	8	4	2	5726.8090	7.6675		29962	3.6	b3b4b4°b5°b6y1y2y3y4y4°y6	13.6329	648	90.5335683145111	141.067136629022	0.0111	Green	62	644.4335	644.4335
1782	ACTB_CYPCA	P83750	Actin_ cytoplasmic 1 OS=Cyprinus carpio OX=7962 GN=actb PE=3 SV=1	Regular	8121.2860	0.00	42095.0165	299	26	37	56.53	2313427	0	720671			Green	923 928 1287 1289 1783	0	13	Pass1	PepFrag1	None	644.4341	GILTLK	GILTLK	62	6	10.20	48	8	8	4	2	5726.8090	7.6675		29962	3.6	b3b4b4°b5°b6y1y2y3y4y4°y6	13.6329	648	90.5335683145111	141.067136629022	0.0111	Green	62	644.4335	644.4335
1782	ACTB_CYPCA	P83750	Actin_ cytoplasmic 1 OS=Cyprinus carpio OX=7962 GN=actb PE=3 SV=1	Regular	8121.2860	0.00	42095.0165	299	26	37	56.53	2313427	0	720671			Green	923 928 1287 1289 1783	0	13	Pass1	PepFrag1	None	644.4341	GILTLK	GILTLK	62	6	10.20	48	8	8	4	2	5726.8090	7.6675		29962	3.6	b3b4b4°b5°b6y1y2y3y4y4°y6	13.6329	648	90.5335683145111	141.067136629022	0.0111	Green	62	644.4335	644.4335
1782	ACTB_CYPCA	P83750	Actin_ cytoplasmic 1 OS=Cyprinus carpio OX=7962 GN=actb PE=3 SV=1	Regular	8121.2860	0.00	42095.0165	299	26	37	56.53	2313427	0	720671			Green	923 928 1287 1289 1783	0	13	Pass1	PepFrag1	None	644.4341	GILTLK	GILTLK	62	6	10.20	48	8	8	4	2	5726.8090	7.6675		29962	3.6	b3b4b4°b5°b6y1y2y3y4y4°y6	13.6329	648	90.5335683145111	141.067136629022	0.0111	Green	62	644.4335	644.4335
1782	ACTB_CYPCA	P83750	Actin_ cytoplasmic 1 OS=Cyprinus carpio OX=7962 GN=actb PE=3 SV=1	Regular	8121.2860	0.00	42095.0165	299	26	37	56.53	2313427	0	720671			Green	923 928 1287 1289 1783	0	13	Pass1	PepFrag1	None	644.4341	GILTLK	GILTLK	62	6	10.20	48	8	8	4	2	5726.8090	7.6675		29962	3.6	b3b4b4°b5°b6y1y2y3y4y4°y6	13.6329	648	90.5335683145111	141.067136629022	0.0111	Green	62	644.4335	644.4335
1782	ACTB_CYPCA	P83750	Actin_ cytoplasmic 1 OS=Cyprinus carpio OX=7962 GN=actb PE=3 SV=1	Regular	8121.2860	0.00	42095.0165	299	26	37	56.53	2313427	0	720671			Green	923 928 1287 1289 1783	0	13	Pass1	PepFrag1	None	644.4341	GILTLK	GILTLK	62	6	10.20	48	8	8	4	2	5726.8090	7.6675		29962	3.6	b3b4b4°b5°b6y1y2y3y4y4°y6	13.6329	648	90.5335683145111	141.067136629022	0.0111	Green	62	644.4335	644.4335
1782	ACTB_CYPCA	P83750	Actin_ cytoplasmic 1 OS=Cyprinus carpio OX=7962 GN=actb PE=3 SV=1	Regular	8121.2860	0.00	42095.0165	299	26	37	56.53	2313427	0	720671			Green	923 928 1287 1289 1783	0	13	Pass1	PepFrag1	None	644.4341	GILTLK	GILTLK	62	6	10.20	48	8	8	4	2	5726.8090	7.6675		29962	3.6	b3b4b4°b5°b6y1y2y3y4y4°y6	13.6329	648	90.5335683145111	141.067136629022	0.0111	Green	62	644.4335	644.4335
1782	ACTB_CYPCA	P83750	Actin_ cytoplasmic 1 OS=Cyprinus carpio OX=7962 GN=actb PE=3 SV=1	Regular	8121.2860	0.00	42095.0165	299	26	37	56.53	2313427	0	720671			Green	923 928 1287 1289 1783	0	14	Pass1	PepFrag1	None	795.4723	IIAPPER	IIAPPER	328	7	6.95	42	5	5	1	0	860.6577	6.8445	Identified	4594	3.2	b2b3y1y3y4°y5°y6	11.9064	752	99.9780958937454	59.9780958937454	0.0068	Green	28	795.4739	795.4739
1782	ACTB_CYPCA	P83750	Actin_ cytoplasmic 1 OS=Cyprinus carpio OX=7962 GN=actb PE=3 SV=1	Regular	8121.2860	0.00	42095.0165	299	26	37	56.53	2313427	0	720671			Green	923 928 1287 1289 1783	0	14	Pass1	PepFrag1	None	795.4723	IIAPPER	IIAPPER	328	7	6.95	42	5	5	1	0	860.6577	6.8445	Identified	4594	3.2	b2b3y1y3y4°y5°y6	11.9064	752	99.9780958937454	59.9780958937454	0.0068	Green	28	795.4739	795.4739
1782	ACTB_CYPCA	P83750	Actin_ cytoplasmic 1 OS=Cyprinus carpio OX=7962 GN=actb PE=3 SV=1	Regular	8121.2860	0.00	42095.0165	299	26	37	56.53	2313427	0	720671			Green	923 928 1287 1289 1783	0	14	Pass1	PepFrag1	None	795.4723	IIAPPER	IIAPPER	328	7	6.95	42	5	5	1	0	860.6577	6.8445	Identified	4594	3.2	b2b3y1y3y4°y5°y6	11.9064	752	99.9780958937454	59.9780958937454	0.0068	Green	28	795.4739	795.4739
1782	ACTB_CYPCA	P83750	Actin_ cytoplasmic 1 OS=Cyprinus carpio OX=7962 GN=actb PE=3 SV=1	Regular	8121.2860	0.00	42095.0165	299	26	37	56.53	2313427	0	720671			Green	923 928 1287 1289 1783	0	14	Pass1	PepFrag1	None	795.4723	IIAPPER	IIAPPER	328	7	6.95	42	5	5	1	0	860.6577	6.8445	Identified	4594	3.2	b2b3y1y3y4°y5°y6	11.9064	752	99.9780958937454	59.9780958937454	0.0068	Green	28	795.4739	795.4739
1782	ACTB_CYPCA	P83750	Actin_ cytoplasmic 1 OS=Cyprinus carpio OX=7962 GN=actb PE=3 SV=1	Regular	8121.2860	0.00	42095.0165	299	26	37	56.53	2313427	0	720671			Green	923 928 1287 1289 1783	0	14	Pass1	PepFrag1	None	795.4723	IIAPPER	IIAPPER	328	7	6.95	42	5	5	1	0	860.6577	6.8445	Identified	4594	3.2	b2b3y1y3y4°y5°y6	11.9064	752	99.9780958937454	59.9780958937454	0.0068	Green	28	795.4739	795.4739
1782	ACTB_CYPCA	P83750	Actin_ cytoplasmic 1 OS=Cyprinus carpio OX=7962 GN=actb PE=3 SV=1	Regular	8121.2860	0.00	42095.0165	299	26	37	56.53	2313427	0	720671			Green	923 928 1287 1289 1783	0	14	Pass1	PepFrag1	None	795.4723	IIAPPER	IIAPPER	328	7	6.95	42	5	5	1	0	860.6577	6.8445	Identified	4594	3.2	b2b3y1y3y4°y5°y6	11.9064	752	99.9780958937454	59.9780958937454	0.0068	Green	28	795.4739	795.4739
1782	ACTB_CYPCA	P83750	Actin_ cytoplasmic 1 OS=Cyprinus carpio OX=7962 GN=actb PE=3 SV=1	Regular	8121.2860	0.00	42095.0165	299	26	37	56.53	2313427	0	720671			Green	923 928 1287 1289 1783	0	14	Pass1	PepFrag1	None	795.4723	IIAPPER	IIAPPER	328	7	6.95	42	5	5	1	0	860.6577	6.8445	Identified	4594	3.2	b2b3y1y3y4°y5°y6	11.9064	752	99.9780958937454	59.9780958937454	0.0068	Green	28	795.4739	795.4739
1782	ACTB_CYPCA	P83750	Actin_ cytoplasmic 1 OS=Cyprinus carpio OX=7962 GN=actb PE=3 SV=1	Regular	8121.2860	0.00	42095.0165	299	26	37	56.53	2313427	0	720671			Green	1287 1289 1783	0	15	Pass1	PepFrag1	None	2343.1649	KDLYANTVLSGGTTMYPGIADR	KDLYANTVLSGGTTMYPGIADR	290	22	6.54	30	7	7	1	1	686.7189	6.7464	Identified	5468	4.4	b5°b8b12°b14°b15b15*b15°y1y6°y7y8y16y22	14.7562	2164	202.269843519653	94.8465623464354	0.0052	Green	102	2343.1680	2343.1680
1782	ACTB_CYPCA	P83750	Actin_ cytoplasmic 1 OS=Cyprinus carpio OX=7962 GN=actb PE=3 SV=1	Regular	8121.2860	0.00	42095.0165	299	26	37	56.53	2313427	0	720671			Green	1287 1289 1783	0	15	Pass1	PepFrag1	None	2343.1649	KDLYANTVLSGGTTMYPGIADR	KDLYANTVLSGGTTMYPGIADR	290	22	6.54	30	7	7	1	1	686.7189	6.7464	Identified	5468	4.4	b5°b8b12°b14°b15b15*b15°y1y6°y7y8y16y22	14.7562	2164	202.269843519653	94.8465623464354	0.0052	Green	102	2343.1680	2343.1680
1782	ACTB_CYPCA	P83750	Actin_ cytoplasmic 1 OS=Cyprinus carpio OX=7962 GN=actb PE=3 SV=1	Regular	8121.2860	0.00	42095.0165	299	26	37	56.53	2313427	0	720671			Green	1287 1289 1783	0	15	Pass1	PepFrag1	None	2343.1649	KDLYANTVLSGGTTMYPGIADR	KDLYANTVLSGGTTMYPGIADR	290	22	6.54	30	7	7	1	1	686.7189	6.7464	Identified	5468	4.4	b5°b8b12°b14°b15b15*b15°y1y6°y7y8y16y22	14.7562	2164	202.269843519653	94.8465623464354	0.0052	Green	102	2343.1680	2343.1680
1782	ACTB_CYPCA	P83750	Actin_ cytoplasmic 1 OS=Cyprinus carpio OX=7962 GN=actb PE=3 SV=1	Regular	8121.2860	0.00	42095.0165	299	26	37	56.53	2313427	0	720671			Green	1287 1289 1783	0	15	Pass1	PepFrag1	None	2343.1649	KDLYANTVLSGGTTMYPGIADR	KDLYANTVLSGGTTMYPGIADR	290	22	6.54	30	7	7	1	1	686.7189	6.7464	Identified	5468	4.4	b5°b8b12°b14°b15b15*b15°y1y6°y7y8y16y22	14.7562	2164	202.269843519653	94.8465623464354	0.0052	Green	102	2343.1680	2343.1680
1782	ACTB_CYPCA	P83750	Actin_ cytoplasmic 1 OS=Cyprinus carpio OX=7962 GN=actb PE=3 SV=1	Regular	8121.2860	0.00	42095.0165	299	26	37	56.53	2313427	0	720671			Green	1287 1289 1783	0	15	Pass1	PepFrag1	None	2343.1649	KDLYANTVLSGGTTMYPGIADR	KDLYANTVLSGGTTMYPGIADR	290	22	6.54	30	7	7	1	1	686.7189	6.7464	Identified	5468	4.4	b5°b8b12°b14°b15b15*b15°y1y6°y7y8y16y22	14.7562	2164	202.269843519653	94.8465623464354	0.0052	Green	102	2343.1680	2343.1680
1782	ACTB_CYPCA	P83750	Actin_ cytoplasmic 1 OS=Cyprinus carpio OX=7962 GN=actb PE=3 SV=1	Regular	8121.2860	0.00	42095.0165	299	26	37	56.53	2313427	0	720671			Green	1287 1289 1783	0	15	Pass1	PepFrag1	None	2343.1649	KDLYANTVLSGGTTMYPGIADR	KDLYANTVLSGGTTMYPGIADR	290	22	6.54	30	7	7	1	1	686.7189	6.7464	Identified	5468	4.4	b5°b8b12°b14°b15b15*b15°y1y6°y7y8y16y22	14.7562	2164	202.269843519653	94.8465623464354	0.0052	Green	102	2343.1680	2343.1680
1782	ACTB_CYPCA	P83750	Actin_ cytoplasmic 1 OS=Cyprinus carpio OX=7962 GN=actb PE=3 SV=1	Regular	8121.2860	0.00	42095.0165	299	26	37	56.53	2313427	0	720671			Green	1287 1289 1783	0	15	Pass1	PepFrag1	None	2343.1649	KDLYANTVLSGGTTMYPGIADR	KDLYANTVLSGGTTMYPGIADR	290	22	6.54	30	7	7	1	1	686.7189	6.7464	Identified	5468	4.4	b5°b8b12°b14°b15b15*b15°y1y6°y7y8y16y22	14.7562	2164	202.269843519653	94.8465623464354	0.0052	Green	102	2343.1680	2343.1680
1782	ACTB_CYPCA	P83750	Actin_ cytoplasmic 1 OS=Cyprinus carpio OX=7962 GN=actb PE=3 SV=1	Regular	8121.2860	0.00	42095.0165	299	26	37	56.53	2313427	0	720671			Green	1287 1289 1783	0	15	Pass1	PepFrag1	None	2343.1649	KDLYANTVLSGGTTMYPGIADR	KDLYANTVLSGGTTMYPGIADR	290	22	6.54	30	7	7	1	1	686.7189	6.7464	Identified	5468	4.4	b5°b8b12°b14°b15b15*b15°y1y6°y7y8y16y22	14.7562	2164	202.269843519653	94.8465623464354	0.0052	Green	102	2343.1680	2343.1680
1782	ACTB_CYPCA	P83750	Actin_ cytoplasmic 1 OS=Cyprinus carpio OX=7962 GN=actb PE=3 SV=1	Regular	8121.2860	0.00	42095.0165	299	26	37	56.53	2313427	0	720671			Green	1287 1289 1783	0	15	Pass1	PepFrag1	None	2343.1649	KDLYANTVLSGGTTMYPGIADR	KDLYANTVLSGGTTMYPGIADR	290	22	6.54	30	7	7	1	1	686.7189	6.7464	Identified	5468	4.4	b5°b8b12°b14°b15b15*b15°y1y6°y7y8y16y22	14.7562	2164	202.269843519653	94.8465623464354	0.0052	Green	102	2343.1680	2343.1680
1782	ACTB_CYPCA	P83750	Actin_ cytoplasmic 1 OS=Cyprinus carpio OX=7962 GN=actb PE=3 SV=1	Regular	8121.2860	0.00	42095.0165	299	26	37	56.53	2313427	0	720671			Green	1287 1289 1783	0	15	Pass1	PepFrag1	None	2343.1649	KDLYANTVLSGGTTMYPGIADR	KDLYANTVLSGGTTMYPGIADR	290	22	6.54	30	7	7	1	1	686.7189	6.7464	Identified	5468	4.4	b5°b8b12°b14°b15b15*b15°y1y6°y7y8y16y22	14.7562	2164	202.269843519653	94.8465623464354	0.0052	Green	102	2343.1680	2343.1680
1782	ACTB_CYPCA	P83750	Actin_ cytoplasmic 1 OS=Cyprinus carpio OX=7962 GN=actb PE=3 SV=1	Regular	8121.2860	0.00	42095.0165	299	26	37	56.53	2313427	0	720671			Green	1287 1289 1783	0	15	Pass1	PepFrag1	None	2343.1649	KDLYANTVLSGGTTMYPGIADR	KDLYANTVLSGGTTMYPGIADR	290	22	6.54	30	7	7	1	1	686.7189	6.7464	Identified	5468	4.4	b5°b8b12°b14°b15b15*b15°y1y6°y7y8y16y22	14.7562	2164	202.269843519653	94.8465623464354	0.0052	Green	102	2343.1680	2343.1680
1782	ACTB_CYPCA	P83750	Actin_ cytoplasmic 1 OS=Cyprinus carpio OX=7962 GN=actb PE=3 SV=1	Regular	8121.2860	0.00	42095.0165	299	26	37	56.53	2313427	0	720671			Green	1287 1289 1783	0	15	Pass1	PepFrag1	None	2343.1649	KDLYANTVLSGGTTMYPGIADR	KDLYANTVLSGGTTMYPGIADR	290	22	6.54	30	7	7	1	1	686.7189	6.7464	Identified	5468	4.4	b5°b8b12°b14°b15b15*b15°y1y6°y7y8y16y22	14.7562	2164	202.269843519653	94.8465623464354	0.0052	Green	102	2343.1680	2343.1680
1782	ACTB_CYPCA	P83750	Actin_ cytoplasmic 1 OS=Cyprinus carpio OX=7962 GN=actb PE=3 SV=1	Regular	8121.2860	0.00	42095.0165	299	26	37	56.53	2313427	0	720671			Green	1287 1289 1783	0	15	Pass1	PepFrag1	None	2343.1649	KDLYANTVLSGGTTMYPGIADR	KDLYANTVLSGGTTMYPGIADR	290	22	6.54	30	7	7	1	1	686.7189	6.7464	Identified	5468	4.4	b5°b8b12°b14°b15b15*b15°y1y6°y7y8y16y22	14.7562	2164	202.269843519653	94.8465623464354	0.0052	Green	102	2343.1680	2343.1680
1782	ACTB_CYPCA	P83750	Actin_ cytoplasmic 1 OS=Cyprinus carpio OX=7962 GN=actb PE=3 SV=1	Regular	8121.2860	0.00	42095.0165	299	26	37	56.53	2313427	0	720671			Green	923 928 1287 1289 1783	0	16	Pass1	PepFrag1	None	644.3726	LDLAGR	LDLAGR	177	6	6.78	50	6	6	4	1	2851.1360	7.3646		21581	2.5	b2y2y3y4y5y5°y6	12.0794	602	86.1966978132773	132.393395626555	0.0043	Green	33	644.3713	644.3713
1782	ACTB_CYPCA	P83750	Actin_ cytoplasmic 1 OS=Cyprinus carpio OX=7962 GN=actb PE=3 SV=1	Regular	8121.2860	0.00	42095.0165	299	26	37	56.53	2313427	0	720671			Green	923 928 1287 1289 1783	0	16	Pass1	PepFrag1	None	644.3726	LDLAGR	LDLAGR	177	6	6.78	50	6	6	4	1	2851.1360	7.3646		21581	2.5	b2y2y3y4y5y5°y6	12.0794	602	86.1966978132773	132.393395626555	0.0043	Green	33	644.3713	644.3713
1782	ACTB_CYPCA	P83750	Actin_ cytoplasmic 1 OS=Cyprinus carpio OX=7962 GN=actb PE=3 SV=1	Regular	8121.2860	0.00	42095.0165	299	26	37	56.53	2313427	0	720671			Green	923 928 1287 1289 1783	0	16	Pass1	PepFrag1	None	644.3726	LDLAGR	LDLAGR	177	6	6.78	50	6	6	4	1	2851.1360	7.3646		21581	2.5	b2y2y3y4y5y5°y6	12.0794	602	86.1966978132773	132.393395626555	0.0043	Green	33	644.3713	644.3713
1782	ACTB_CYPCA	P83750	Actin_ cytoplasmic 1 OS=Cyprinus carpio OX=7962 GN=actb PE=3 SV=1	Regular	8121.2860	0.00	42095.0165	299	26	37	56.53	2313427	0	720671			Green	923 928 1287 1289 1783	0	16	Pass1	PepFrag1	None	644.3726	LDLAGR	LDLAGR	177	6	6.78	50	6	6	4	1	2851.1360	7.3646		21581	2.5	b2y2y3y4y5y5°y6	12.0794	602	86.1966978132773	132.393395626555	0.0043	Green	33	644.3713	644.3713
1782	ACTB_CYPCA	P83750	Actin_ cytoplasmic 1 OS=Cyprinus carpio OX=7962 GN=actb PE=3 SV=1	Regular	8121.2860	0.00	42095.0165	299	26	37	56.53	2313427	0	720671			Green	923 928 1287 1289 1783	0	16	Pass1	PepFrag1	None	644.3726	LDLAGR	LDLAGR	177	6	6.78	50	6	6	4	1	2851.1360	7.3646		21581	2.5	b2y2y3y4y5y5°y6	12.0794	602	86.1966978132773	132.393395626555	0.0043	Green	33	644.3713	644.3713
1782	ACTB_CYPCA	P83750	Actin_ cytoplasmic 1 OS=Cyprinus carpio OX=7962 GN=actb PE=3 SV=1	Regular	8121.2860	0.00	42095.0165	299	26	37	56.53	2313427	0	720671			Green	923 928 1287 1289 1783	0	16	Pass1	PepFrag1	None	644.3726	LDLAGR	LDLAGR	177	6	6.78	50	6	6	4	1	2851.1360	7.3646		21581	2.5	b2y2y3y4y5y5°y6	12.0794	602	86.1966978132773	132.393395626555	0.0043	Green	33	644.3713	644.3713
1782	ACTB_CYPCA	P83750	Actin_ cytoplasmic 1 OS=Cyprinus carpio OX=7962 GN=actb PE=3 SV=1	Regular	8121.2860	0.00	42095.0165	299	26	37	56.53	2313427	0	720671			Green	923 928 1287 1289 1783	0	16	Pass1	PepFrag1	None	644.3726	LDLAGR	LDLAGR	177	6	6.78	50	6	6	4	1	2851.1360	7.3646		21581	2.5	b2y2y3y4y5y5°y6	12.0794	602	86.1966978132773	132.393395626555	0.0043	Green	33	644.3713	644.3713
1782	ACTB_CYPCA	P83750	Actin_ cytoplasmic 1 OS=Cyprinus carpio OX=7962 GN=actb PE=3 SV=1	Regular	8121.2860	0.00	42095.0165	299	26	37	56.53	2313427	0	720671			Green	1287 1289 1783	0	17	Pass1	PepFrag1	Carbamidomethyl+C(1)	905.4510	CDVDIRK	CDVDIRK	284	7	6.26	26	7	7	5	1	8559.5700	7.8421		3097	2.2	b2y2y3y4y5y6y7	11.1731	780	102.444670355323	62.444670355323	0.0024	Green	6	905.4510	905.4510
1782	ACTB_CYPCA	P83750	Actin_ cytoplasmic 1 OS=Cyprinus carpio OX=7962 GN=actb PE=3 SV=1	Regular	8121.2860	0.00	42095.0165	299	26	37	56.53	2313427	0	720671			Green	1287 1289 1783	0	17	Pass1	PepFrag1	Carbamidomethyl+C(1)	905.4510	CDVDIRK	CDVDIRK	284	7	6.26	26	7	7	5	1	8559.5700	7.8421		3097	2.2	b2y2y3y4y5y6y7	11.1731	780	102.444670355323	62.444670355323	0.0024	Green	6	905.4510	905.4510
1782	ACTB_CYPCA	P83750	Actin_ cytoplasmic 1 OS=Cyprinus carpio OX=7962 GN=actb PE=3 SV=1	Regular	8121.2860	0.00	42095.0165	299	26	37	56.53	2313427	0	720671			Green	1287 1289 1783	0	17	Pass1	PepFrag1	Carbamidomethyl+C(1)	905.4510	CDVDIRK	CDVDIRK	284	7	6.26	26	7	7	5	1	8559.5700	7.8421		3097	2.2	b2y2y3y4y5y6y7	11.1731	780	102.444670355323	62.444670355323	0.0024	Green	6	905.4510	905.4510
1782	ACTB_CYPCA	P83750	Actin_ cytoplasmic 1 OS=Cyprinus carpio OX=7962 GN=actb PE=3 SV=1	Regular	8121.2860	0.00	42095.0165	299	26	37	56.53	2313427	0	720671			Green	1287 1289 1783	0	17	Pass1	PepFrag1	Carbamidomethyl+C(1)	905.4510	CDVDIRK	CDVDIRK	284	7	6.26	26	7	7	5	1	8559.5700	7.8421		3097	2.2	b2y2y3y4y5y6y7	11.1731	780	102.444670355323	62.444670355323	0.0024	Green	6	905.4510	905.4510
1782	ACTB_CYPCA	P83750	Actin_ cytoplasmic 1 OS=Cyprinus carpio OX=7962 GN=actb PE=3 SV=1	Regular	8121.2860	0.00	42095.0165	299	26	37	56.53	2313427	0	720671			Green	1287 1289 1783	0	17	Pass1	PepFrag1	Carbamidomethyl+C(1)	905.4510	CDVDIRK	CDVDIRK	284	7	6.26	26	7	7	5	1	8559.5700	7.8421		3097	2.2	b2y2y3y4y5y6y7	11.1731	780	102.444670355323	62.444670355323	0.0024	Green	6	905.4510	905.4510
1782	ACTB_CYPCA	P83750	Actin_ cytoplasmic 1 OS=Cyprinus carpio OX=7962 GN=actb PE=3 SV=1	Regular	8121.2860	0.00	42095.0165	299	26	37	56.53	2313427	0	720671			Green	1287 1289 1783	0	17	Pass1	PepFrag1	Carbamidomethyl+C(1)	905.4510	CDVDIRK	CDVDIRK	284	7	6.26	26	7	7	5	1	8559.5700	7.8421		3097	2.2	b2y2y3y4y5y6y7	11.1731	780	102.444670355323	62.444670355323	0.0024	Green	6	905.4510	905.4510
1782	ACTB_CYPCA	P83750	Actin_ cytoplasmic 1 OS=Cyprinus carpio OX=7962 GN=actb PE=3 SV=1	Regular	8121.2860	0.00	42095.0165	299	26	37	56.53	2313427	0	720671			Green	1287 1289 1783	0	17	Pass1	PepFrag1	Carbamidomethyl+C(1)	905.4510	CDVDIRK	CDVDIRK	284	7	6.26	26	7	7	5	1	8559.5700	7.8421		3097	2.2	b2y2y3y4y5y6y7	11.1731	780	102.444670355323	62.444670355323	0.0024	Green	6	905.4510	905.4510
1782	ACTB_CYPCA	P83750	Actin_ cytoplasmic 1 OS=Cyprinus carpio OX=7962 GN=actb PE=3 SV=1	Regular	8121.2860	0.00	42095.0165	299	26	37	56.53	2313427	0	720671			Green	1287 1289 1783	0	18	Pass1	PepFrag1	Carbamidomethyl+C(2)	2536.1582	LCYVALDFEQEMGTAASSSSLEK	LCYVALDFEQEMGTAASSSSLEK	215	23	3.68	33	3	3	0	0	711.1561	6.7616		4219	3.3	b18°y8y11y23	16.6859	2264	208.454167691164	98.9694451274427	0.0024	Green	153	2536.1661	2536.1661
1782	ACTB_CYPCA	P83750	Actin_ cytoplasmic 1 OS=Cyprinus carpio OX=7962 GN=actb PE=3 SV=1	Regular	8121.2860	0.00	42095.0165	299	26	37	56.53	2313427	0	720671			Green	1287 1289 1783	0	18	Pass1	PepFrag1	Carbamidomethyl+C(2)	2536.1582	LCYVALDFEQEMGTAASSSSLEK	LCYVALDFEQEMGTAASSSSLEK	215	23	3.68	33	3	3	0	0	711.1561	6.7616		4219	3.3	b18°y8y11y23	16.6859	2264	208.454167691164	98.9694451274427	0.0024	Green	153	2536.1661	2536.1661
1782	ACTB_CYPCA	P83750	Actin_ cytoplasmic 1 OS=Cyprinus carpio OX=7962 GN=actb PE=3 SV=1	Regular	8121.2860	0.00	42095.0165	299	26	37	56.53	2313427	0	720671			Green	1287 1289 1783	0	18	Pass1	PepFrag1	Carbamidomethyl+C(2)	2536.1582	LCYVALDFEQEMGTAASSSSLEK	LCYVALDFEQEMGTAASSSSLEK	215	23	3.68	33	3	3	0	0	711.1561	6.7616		4219	3.3	b18°y8y11y23	16.6859	2264	208.454167691164	98.9694451274427	0.0024	Green	153	2536.1661	2536.1661
1782	ACTB_CYPCA	P83750	Actin_ cytoplasmic 1 OS=Cyprinus carpio OX=7962 GN=actb PE=3 SV=1	Regular	8121.2860	0.00	42095.0165	299	26	37	56.53	2313427	0	720671			Green	1287 1289 1783	0	18	Pass1	PepFrag1	Carbamidomethyl+C(2)	2536.1582	LCYVALDFEQEMGTAASSSSLEK	LCYVALDFEQEMGTAASSSSLEK	215	23	3.68	33	3	3	0	0	711.1561	6.7616		4219	3.3	b18°y8y11y23	16.6859	2264	208.454167691164	98.9694451274427	0.0024	Green	153	2536.1661	2536.1661
1782	ACTB_CYPCA	P83750	Actin_ cytoplasmic 1 OS=Cyprinus carpio OX=7962 GN=actb PE=3 SV=1	Regular	8121.2860	0.00	42095.0165	299	26	37	56.53	2313427	0	720671			Green	923 928 1287 1289 1783	0	19	Pass1	PepFrag1	None	631.3774	ILTER	ILTER	191	5	6.95	51	5	5	2	1	4672.8230	7.5792		10131	1.7	b2y1y3y4y4°y5	11.3950	598	85.8144500315464	131.628900063093	0.0017	Green	15	631.3759	631.3759
1782	ACTB_CYPCA	P83750	Actin_ cytoplasmic 1 OS=Cyprinus carpio OX=7962 GN=actb PE=3 SV=1	Regular	8121.2860	0.00	42095.0165	299	26	37	56.53	2313427	0	720671			Green	923 928 1287 1289 1783	0	19	Pass1	PepFrag1	None	631.3774	ILTER	ILTER	191	5	6.95	51	5	5	2	1	4672.8230	7.5792		10131	1.7	b2y1y3y4y4°y5	11.3950	598	85.8144500315464	131.628900063093	0.0017	Green	15	631.3759	631.3759
1782	ACTB_CYPCA	P83750	Actin_ cytoplasmic 1 OS=Cyprinus carpio OX=7962 GN=actb PE=3 SV=1	Regular	8121.2860	0.00	42095.0165	299	26	37	56.53	2313427	0	720671			Green	923 928 1287 1289 1783	0	19	Pass1	PepFrag1	None	631.3774	ILTER	ILTER	191	5	6.95	51	5	5	2	1	4672.8230	7.5792		10131	1.7	b2y1y3y4y4°y5	11.3950	598	85.8144500315464	131.628900063093	0.0017	Green	15	631.3759	631.3759
1782	ACTB_CYPCA	P83750	Actin_ cytoplasmic 1 OS=Cyprinus carpio OX=7962 GN=actb PE=3 SV=1	Regular	8121.2860	0.00	42095.0165	299	26	37	56.53	2313427	0	720671			Green	923 928 1287 1289 1783	0	19	Pass1	PepFrag1	None	631.3774	ILTER	ILTER	191	5	6.95	51	5	5	2	1	4672.8230	7.5792		10131	1.7	b2y1y3y4y4°y5	11.3950	598	85.8144500315464	131.628900063093	0.0017	Green	15	631.3759	631.3759
1782	ACTB_CYPCA	P83750	Actin_ cytoplasmic 1 OS=Cyprinus carpio OX=7962 GN=actb PE=3 SV=1	Regular	8121.2860	0.00	42095.0165	299	26	37	56.53	2313427	0	720671			Green	923 928 1287 1289 1783	0	19	Pass1	PepFrag1	None	631.3774	ILTER	ILTER	191	5	6.95	51	5	5	2	1	4672.8230	7.5792		10131	1.7	b2y1y3y4y4°y5	11.3950	598	85.8144500315464	131.628900063093	0.0017	Green	15	631.3759	631.3759
1782	ACTB_CYPCA	P83750	Actin_ cytoplasmic 1 OS=Cyprinus carpio OX=7962 GN=actb PE=3 SV=1	Regular	8121.2860	0.00	42095.0165	299	26	37	56.53	2313427	0	720671			Green	923 928 1287 1289 1783	0	19	Pass1	PepFrag1	None	631.3774	ILTER	ILTER	191	5	6.95	51	5	5	2	1	4672.8230	7.5792		10131	1.7	b2y1y3y4y4°y5	11.3950	598	85.8144500315464	131.628900063093	0.0017	Green	15	631.3759	631.3759
1782	ACTB_CYPCA	P83750	Actin_ cytoplasmic 1 OS=Cyprinus carpio OX=7962 GN=actb PE=3 SV=1	Regular	8121.2860	0.00	42095.0165	299	26	37	56.53	2313427	0	720671			Green	923 928 1287 1289 1783	0	20	Pass2	MissedCleavage	None	800.5352	RGILTLK	RGILTLK	61	7	11.64	49	7	7	4	2	1189.2140	6.9849		11725	3.4	b3b4b5b5°b6y1y2y6°y7	12.7041	796	103.840876680495	63.8408766804946	0.0084	Green	46	800.5372	800.5372
1782	ACTB_CYPCA	P83750	Actin_ cytoplasmic 1 OS=Cyprinus carpio OX=7962 GN=actb PE=3 SV=1	Regular	8121.2860	0.00	42095.0165	299	26	37	56.53	2313427	0	720671			Green	923 928 1287 1289 1783	0	20	Pass2	MissedCleavage	None	800.5352	RGILTLK	RGILTLK	61	7	11.64	49	7	7	4	2	1189.2140	6.9849		11725	3.4	b3b4b5b5°b6y1y2y6°y7	12.7041	796	103.840876680495	63.8408766804946	0.0084	Green	46	800.5372	800.5372
1782	ACTB_CYPCA	P83750	Actin_ cytoplasmic 1 OS=Cyprinus carpio OX=7962 GN=actb PE=3 SV=1	Regular	8121.2860	0.00	42095.0165	299	26	37	56.53	2313427	0	720671			Green	923 928 1287 1289 1783	0	20	Pass2	MissedCleavage	None	800.5352	RGILTLK	RGILTLK	61	7	11.64	49	7	7	4	2	1189.2140	6.9849		11725	3.4	b3b4b5b5°b6y1y2y6°y7	12.7041	796	103.840876680495	63.8408766804946	0.0084	Green	46	800.5372	800.5372
1782	ACTB_CYPCA	P83750	Actin_ cytoplasmic 1 OS=Cyprinus carpio OX=7962 GN=actb PE=3 SV=1	Regular	8121.2860	0.00	42095.0165	299	26	37	56.53	2313427	0	720671			Green	923 928 1287 1289 1783	0	20	Pass2	MissedCleavage	None	800.5352	RGILTLK	RGILTLK	61	7	11.64	49	7	7	4	2	1189.2140	6.9849		11725	3.4	b3b4b5b5°b6y1y2y6°y7	12.7041	796	103.840876680495	63.8408766804946	0.0084	Green	46	800.5372	800.5372
1782	ACTB_CYPCA	P83750	Actin_ cytoplasmic 1 OS=Cyprinus carpio OX=7962 GN=actb PE=3 SV=1	Regular	8121.2860	0.00	42095.0165	299	26	37	56.53	2313427	0	720671			Green	923 928 1287 1289 1783	0	20	Pass2	MissedCleavage	None	800.5352	RGILTLK	RGILTLK	61	7	11.64	49	7	7	4	2	1189.2140	6.9849		11725	3.4	b3b4b5b5°b6y1y2y6°y7	12.7041	796	103.840876680495	63.8408766804946	0.0084	Green	46	800.5372	800.5372
1782	ACTB_CYPCA	P83750	Actin_ cytoplasmic 1 OS=Cyprinus carpio OX=7962 GN=actb PE=3 SV=1	Regular	8121.2860	0.00	42095.0165	299	26	37	56.53	2313427	0	720671			Green	923 928 1287 1289 1783	0	20	Pass2	MissedCleavage	None	800.5352	RGILTLK	RGILTLK	61	7	11.64	49	7	7	4	2	1189.2140	6.9849		11725	3.4	b3b4b5b5°b6y1y2y6°y7	12.7041	796	103.840876680495	63.8408766804946	0.0084	Green	46	800.5372	800.5372
1782	ACTB_CYPCA	P83750	Actin_ cytoplasmic 1 OS=Cyprinus carpio OX=7962 GN=actb PE=3 SV=1	Regular	8121.2860	0.00	42095.0165	299	26	37	56.53	2313427	0	720671			Green	923 928 1287 1289 1783	0	20	Pass2	MissedCleavage	None	800.5352	RGILTLK	RGILTLK	61	7	11.64	49	7	7	4	2	1189.2140	6.9849		11725	3.4	b3b4b5b5°b6y1y2y6°y7	12.7041	796	103.840876680495	63.8408766804946	0.0084	Green	46	800.5372	800.5372
1782	ACTB_CYPCA	P83750	Actin_ cytoplasmic 1 OS=Cyprinus carpio OX=7962 GN=actb PE=3 SV=1	Regular	8121.2860	0.00	42095.0165	299	26	37	56.53	2313427	0	720671			Green	923 928 1287 1289 1783	0	20	Pass2	MissedCleavage	None	800.5352	RGILTLK	RGILTLK	61	7	11.64	49	7	7	4	2	1189.2140	6.9849		11725	3.4	b3b4b5b5°b6y1y2y6°y7	12.7041	796	103.840876680495	63.8408766804946	0.0084	Green	46	800.5372	800.5372
1782	ACTB_CYPCA	P83750	Actin_ cytoplasmic 1 OS=Cyprinus carpio OX=7962 GN=actb PE=3 SV=1	Regular	8121.2860	0.00	42095.0165	299	26	37	56.53	2313427	0	720671			Green	923 928 1287 1289 1783	0	20	Pass2	MissedCleavage	None	800.5352	RGILTLK	RGILTLK	61	7	11.64	49	7	7	4	2	1189.2140	6.9849		11725	3.4	b3b4b5b5°b6y1y2y6°y7	12.7041	796	103.840876680495	63.8408766804946	0.0084	Green	46	800.5372	800.5372
1782	ACTB_CYPCA	P83750	Actin_ cytoplasmic 1 OS=Cyprinus carpio OX=7962 GN=actb PE=3 SV=1	Regular	8121.2860	0.00	42095.0165	299	26	37	56.53	2313427	0	720671			Green	1287 1289 1783	0	21	Pass2	VarMod	Oxidation+M(10)	1193.6082	EITSLAPSTMK	EITSLAPSTMK	315	11	7.00	37	14	14	10	5	15219.4600	8.0920	Identified	17839	6.0	b2b2°b3b3°b4b4°b5b5°b6y1y2y3y3°y5y5°y6y7y8y9y11	12.2910	1105	129.221413175377	89.2214131753769	0.0255	Green	39	1193.6101	1193.6101
1782	ACTB_CYPCA	P83750	Actin_ cytoplasmic 1 OS=Cyprinus carpio OX=7962 GN=actb PE=3 SV=1	Regular	8121.2860	0.00	42095.0165	299	26	37	56.53	2313427	0	720671			Green	1287 1289 1783	0	21	Pass2	VarMod	Oxidation+M(10)	1193.6082	EITSLAPSTMK	EITSLAPSTMK	315	11	7.00	37	14	14	10	5	15219.4600	8.0920	Identified	17839	6.0	b2b2°b3b3°b4b4°b5b5°b6y1y2y3y3°y5y5°y6y7y8y9y11	12.2910	1105	129.221413175377	89.2214131753769	0.0255	Green	39	1193.6101	1193.6101
1782	ACTB_CYPCA	P83750	Actin_ cytoplasmic 1 OS=Cyprinus carpio OX=7962 GN=actb PE=3 SV=1	Regular	8121.2860	0.00	42095.0165	299	26	37	56.53	2313427	0	720671			Green	1287 1289 1783	0	21	Pass2	VarMod	Oxidation+M(10)	1193.6082	EITSLAPSTMK	EITSLAPSTMK	315	11	7.00	37	14	14	10	5	15219.4600	8.0920	Identified	17839	6.0	b2b2°b3b3°b4b4°b5b5°b6y1y2y3y3°y5y5°y6y7y8y9y11	12.2910	1105	129.221413175377	89.2214131753769	0.0255	Green	39	1193.6101	1193.6101
1782	ACTB_CYPCA	P83750	Actin_ cytoplasmic 1 OS=Cyprinus carpio OX=7962 GN=actb PE=3 SV=1	Regular	8121.2860	0.00	42095.0165	299	26	37	56.53	2313427	0	720671			Green	1287 1289 1783	0	21	Pass2	VarMod	Oxidation+M(10)	1193.6082	EITSLAPSTMK	EITSLAPSTMK	315	11	7.00	37	14	14	10	5	15219.4600	8.0920	Identified	17839	6.0	b2b2°b3b3°b4b4°b5b5°b6y1y2y3y3°y5y5°y6y7y8y9y11	12.2910	1105	129.221413175377	89.2214131753769	0.0255	Green	39	1193.6101	1193.6101
1782	ACTB_CYPCA	P83750	Actin_ cytoplasmic 1 OS=Cyprinus carpio OX=7962 GN=actb PE=3 SV=1	Regular	8121.2860	0.00	42095.0165	299	26	37	56.53	2313427	0	720671			Green	1287 1289 1783	0	21	Pass2	VarMod	Oxidation+M(10)	1193.6082	EITSLAPSTMK	EITSLAPSTMK	315	11	7.00	37	14	14	10	5	15219.4600	8.0920	Identified	17839	6.0	b2b2°b3b3°b4b4°b5b5°b6y1y2y3y3°y5y5°y6y7y8y9y11	12.2910	1105	129.221413175377	89.2214131753769	0.0255	Green	39	1193.6101	1193.6101
1782	ACTB_CYPCA	P83750	Actin_ cytoplasmic 1 OS=Cyprinus carpio OX=7962 GN=actb PE=3 SV=1	Regular	8121.2860	0.00	42095.0165	299	26	37	56.53	2313427	0	720671			Green	1287 1289 1783	0	21	Pass2	VarMod	Oxidation+M(10)	1193.6082	EITSLAPSTMK	EITSLAPSTMK	315	11	7.00	37	14	14	10	5	15219.4600	8.0920	Identified	17839	6.0	b2b2°b3b3°b4b4°b5b5°b6y1y2y3y3°y5y5°y6y7y8y9y11	12.2910	1105	129.221413175377	89.2214131753769	0.0255	Green	39	1193.6101	1193.6101
1782	ACTB_CYPCA	P83750	Actin_ cytoplasmic 1 OS=Cyprinus carpio OX=7962 GN=actb PE=3 SV=1	Regular	8121.2860	0.00	42095.0165	299	26	37	56.53	2313427	0	720671			Green	1287 1289 1783	0	21	Pass2	VarMod	Oxidation+M(10)	1193.6082	EITSLAPSTMK	EITSLAPSTMK	315	11	7.00	37	14	14	10	5	15219.4600	8.0920	Identified	17839	6.0	b2b2°b3b3°b4b4°b5b5°b6y1y2y3y3°y5y5°y6y7y8y9y11	12.2910	1105	129.221413175377	89.2214131753769	0.0255	Green	39	1193.6101	1193.6101
1782	ACTB_CYPCA	P83750	Actin_ cytoplasmic 1 OS=Cyprinus carpio OX=7962 GN=actb PE=3 SV=1	Regular	8121.2860	0.00	42095.0165	299	26	37	56.53	2313427	0	720671			Green	1287 1289 1783	0	21	Pass2	VarMod	Oxidation+M(10)	1193.6082	EITSLAPSTMK	EITSLAPSTMK	315	11	7.00	37	14	14	10	5	15219.4600	8.0920	Identified	17839	6.0	b2b2°b3b3°b4b4°b5b5°b6y1y2y3y3°y5y5°y6y7y8y9y11	12.2910	1105	129.221413175377	89.2214131753769	0.0255	Green	39	1193.6101	1193.6101
1782	ACTB_CYPCA	P83750	Actin_ cytoplasmic 1 OS=Cyprinus carpio OX=7962 GN=actb PE=3 SV=1	Regular	8121.2860	0.00	42095.0165	299	26	37	56.53	2313427	0	720671			Green	1287 1289 1783	0	21	Pass2	VarMod	Oxidation+M(10)	1193.6082	EITSLAPSTMK	EITSLAPSTMK	315	11	7.00	37	14	14	10	5	15219.4600	8.0920	Identified	17839	6.0	b2b2°b3b3°b4b4°b5b5°b6y1y2y3y3°y5y5°y6y7y8y9y11	12.2910	1105	129.221413175377	89.2214131753769	0.0255	Green	39	1193.6101	1193.6101
1782	ACTB_CYPCA	P83750	Actin_ cytoplasmic 1 OS=Cyprinus carpio OX=7962 GN=actb PE=3 SV=1	Regular	8121.2860	0.00	42095.0165	299	26	37	56.53	2313427	0	720671			Green	1287 1289 1783	0	21	Pass2	VarMod	Oxidation+M(10)	1193.6082	EITSLAPSTMK	EITSLAPSTMK	315	11	7.00	37	14	14	10	5	15219.4600	8.0920	Identified	17839	6.0	b2b2°b3b3°b4b4°b5b5°b6y1y2y3y3°y5y5°y6y7y8y9y11	12.2910	1105	129.221413175377	89.2214131753769	0.0255	Green	39	1193.6101	1193.6101
1782	ACTB_CYPCA	P83750	Actin_ cytoplasmic 1 OS=Cyprinus carpio OX=7962 GN=actb PE=3 SV=1	Regular	8121.2860	0.00	42095.0165	299	26	37	56.53	2313427	0	720671			Green	1287 1289 1783	0	21	Pass2	VarMod	Oxidation+M(10)	1193.6082	EITSLAPSTMK	EITSLAPSTMK	315	11	7.00	37	14	14	10	5	15219.4600	8.0920	Identified	17839	6.0	b2b2°b3b3°b4b4°b5b5°b6y1y2y3y3°y5y5°y6y7y8y9y11	12.2910	1105	129.221413175377	89.2214131753769	0.0255	Green	39	1193.6101	1193.6101
1782	ACTB_CYPCA	P83750	Actin_ cytoplasmic 1 OS=Cyprinus carpio OX=7962 GN=actb PE=3 SV=1	Regular	8121.2860	0.00	42095.0165	299	26	37	56.53	2313427	0	720671			Green	1287 1289 1783	0	21	Pass2	VarMod	Oxidation+M(10)	1193.6082	EITSLAPSTMK	EITSLAPSTMK	315	11	7.00	37	14	14	10	5	15219.4600	8.0920	Identified	17839	6.0	b2b2°b3b3°b4b4°b5b5°b6y1y2y3y3°y5y5°y6y7y8y9y11	12.2910	1105	129.221413175377	89.2214131753769	0.0255	Green	39	1193.6101	1193.6101
1782	ACTB_CYPCA	P83750	Actin_ cytoplasmic 1 OS=Cyprinus carpio OX=7962 GN=actb PE=3 SV=1	Regular	8121.2860	0.00	42095.0165	299	26	37	56.53	2313427	0	720671			Green	1287 1289 1783	0	21	Pass2	VarMod	Oxidation+M(10)	1193.6082	EITSLAPSTMK	EITSLAPSTMK	315	11	7.00	37	14	14	10	5	15219.4600	8.0920	Identified	17839	6.0	b2b2°b3b3°b4b4°b5b5°b6y1y2y3y3°y5y5°y6y7y8y9y11	12.2910	1105	129.221413175377	89.2214131753769	0.0255	Green	39	1193.6101	1193.6101
1782	ACTB_CYPCA	P83750	Actin_ cytoplasmic 1 OS=Cyprinus carpio OX=7962 GN=actb PE=3 SV=1	Regular	8121.2860	0.00	42095.0165	299	26	37	56.53	2313427	0	720671			Green	1287 1289 1783	0	21	Pass2	VarMod	Oxidation+M(10)	1193.6082	EITSLAPSTMK	EITSLAPSTMK	315	11	7.00	37	14	14	10	5	15219.4600	8.0920	Identified	17839	6.0	b2b2°b3b3°b4b4°b5b5°b6y1y2y3y3°y5y5°y6y7y8y9y11	12.2910	1105	129.221413175377	89.2214131753769	0.0255	Green	39	1193.6101	1193.6101
1782	ACTB_CYPCA	P83750	Actin_ cytoplasmic 1 OS=Cyprinus carpio OX=7962 GN=actb PE=3 SV=1	Regular	8121.2860	0.00	42095.0165	299	26	37	56.53	2313427	0	720671			Green	1287 1289 1783	0	21	Pass2	VarMod	Oxidation+M(10)	1193.6082	EITSLAPSTMK	EITSLAPSTMK	315	11	7.00	37	14	14	10	5	15219.4600	8.0920	Identified	17839	6.0	b2b2°b3b3°b4b4°b5b5°b6y1y2y3y3°y5y5°y6y7y8y9y11	12.2910	1105	129.221413175377	89.2214131753769	0.0255	Green	39	1193.6101	1193.6101
1782	ACTB_CYPCA	P83750	Actin_ cytoplasmic 1 OS=Cyprinus carpio OX=7962 GN=actb PE=3 SV=1	Regular	8121.2860	0.00	42095.0165	299	26	37	56.53	2313427	0	720671			Green	1287 1289 1783	0	21	Pass2	VarMod	Oxidation+M(10)	1193.6082	EITSLAPSTMK	EITSLAPSTMK	315	11	7.00	37	14	14	10	5	15219.4600	8.0920	Identified	17839	6.0	b2b2°b3b3°b4b4°b5b5°b6y1y2y3y3°y5y5°y6y7y8y9y11	12.2910	1105	129.221413175377	89.2214131753769	0.0255	Green	39	1193.6101	1193.6101
1782	ACTB_CYPCA	P83750	Actin_ cytoplasmic 1 OS=Cyprinus carpio OX=7962 GN=actb PE=3 SV=1	Regular	8121.2860	0.00	42095.0165	299	26	37	56.53	2313427	0	720671			Green	1287 1289 1783	0	21	Pass2	VarMod	Oxidation+M(10)	1193.6082	EITSLAPSTMK	EITSLAPSTMK	315	11	7.00	37	14	14	10	5	15219.4600	8.0920	Identified	17839	6.0	b2b2°b3b3°b4b4°b5b5°b6y1y2y3y3°y5y5°y6y7y8y9y11	12.2910	1105	129.221413175377	89.2214131753769	0.0255	Green	39	1193.6101	1193.6101
1782	ACTB_CYPCA	P83750	Actin_ cytoplasmic 1 OS=Cyprinus carpio OX=7962 GN=actb PE=3 SV=1	Regular	8121.2860	0.00	42095.0165	299	26	37	56.53	2313427	0	720671			Green	1287 1289 1783	0	21	Pass2	VarMod	Oxidation+M(10)	1193.6082	EITSLAPSTMK	EITSLAPSTMK	315	11	7.00	37	14	14	10	5	15219.4600	8.0920	Identified	17839	6.0	b2b2°b3b3°b4b4°b5b5°b6y1y2y3y3°y5y5°y6y7y8y9y11	12.2910	1105	129.221413175377	89.2214131753769	0.0255	Green	39	1193.6101	1193.6101
1782	ACTB_CYPCA	P83750	Actin_ cytoplasmic 1 OS=Cyprinus carpio OX=7962 GN=actb PE=3 SV=1	Regular	8121.2860	0.00	42095.0165	299	26	37	56.53	2313427	0	720671			Green	1287 1289 1783	0	21	Pass2	VarMod	Oxidation+M(10)	1193.6082	EITSLAPSTMK	EITSLAPSTMK	315	11	7.00	37	14	14	10	5	15219.4600	8.0920	Identified	17839	6.0	b2b2°b3b3°b4b4°b5b5°b6y1y2y3y3°y5y5°y6y7y8y9y11	12.2910	1105	129.221413175377	89.2214131753769	0.0255	Green	39	1193.6101	1193.6101
1782	ACTB_CYPCA	P83750	Actin_ cytoplasmic 1 OS=Cyprinus carpio OX=7962 GN=actb PE=3 SV=1	Regular	8121.2860	0.00	42095.0165	299	26	37	56.53	2313427	0	720671			Green	1287 1289 1783	0	21	Pass2	VarMod	Oxidation+M(10)	1193.6082	EITSLAPSTMK	EITSLAPSTMK	315	11	7.00	37	14	14	10	5	15219.4600	8.0920	Identified	17839	6.0	b2b2°b3b3°b4b4°b5b5°b6y1y2y3y3°y5y5°y6y7y8y9y11	12.2910	1105	129.221413175377	89.2214131753769	0.0255	Green	39	1193.6101	1193.6101
1782	ACTB_CYPCA	P83750	Actin_ cytoplasmic 1 OS=Cyprinus carpio OX=7962 GN=actb PE=3 SV=1	Regular	8121.2860	0.00	42095.0165	299	26	37	56.53	2313427	0	720671			Green	923 928 1287 1289 1783	0	22	Pass2	VarMod	Oxidation+M(7)	1014.4812	DLTDYLMK	DLTDYLMK	183	8	3.88	47	8	8	5	2	6619.6650	7.7305		5904	4.0	b2b3b4°y2y3y4y5y6y8	14.1868	923	114.611299011537	74.6112990115366	0.0113	Green	86	1014.4820	1014.4820
1782	ACTB_CYPCA	P83750	Actin_ cytoplasmic 1 OS=Cyprinus carpio OX=7962 GN=actb PE=3 SV=1	Regular	8121.2860	0.00	42095.0165	299	26	37	56.53	2313427	0	720671			Green	923 928 1287 1289 1783	0	22	Pass2	VarMod	Oxidation+M(7)	1014.4812	DLTDYLMK	DLTDYLMK	183	8	3.88	47	8	8	5	2	6619.6650	7.7305		5904	4.0	b2b3b4°y2y3y4y5y6y8	14.1868	923	114.611299011537	74.6112990115366	0.0113	Green	86	1014.4820	1014.4820
1782	ACTB_CYPCA	P83750	Actin_ cytoplasmic 1 OS=Cyprinus carpio OX=7962 GN=actb PE=3 SV=1	Regular	8121.2860	0.00	42095.0165	299	26	37	56.53	2313427	0	720671			Green	923 928 1287 1289 1783	0	22	Pass2	VarMod	Oxidation+M(7)	1014.4812	DLTDYLMK	DLTDYLMK	183	8	3.88	47	8	8	5	2	6619.6650	7.7305		5904	4.0	b2b3b4°y2y3y4y5y6y8	14.1868	923	114.611299011537	74.6112990115366	0.0113	Green	86	1014.4820	1014.4820
1782	ACTB_CYPCA	P83750	Actin_ cytoplasmic 1 OS=Cyprinus carpio OX=7962 GN=actb PE=3 SV=1	Regular	8121.2860	0.00	42095.0165	299	26	37	56.53	2313427	0	720671			Green	923 928 1287 1289 1783	0	22	Pass2	VarMod	Oxidation+M(7)	1014.4812	DLTDYLMK	DLTDYLMK	183	8	3.88	47	8	8	5	2	6619.6650	7.7305		5904	4.0	b2b3b4°y2y3y4y5y6y8	14.1868	923	114.611299011537	74.6112990115366	0.0113	Green	86	1014.4820	1014.4820
1782	ACTB_CYPCA	P83750	Actin_ cytoplasmic 1 OS=Cyprinus carpio OX=7962 GN=actb PE=3 SV=1	Regular	8121.2860	0.00	42095.0165	299	26	37	56.53	2313427	0	720671			Green	923 928 1287 1289 1783	0	22	Pass2	VarMod	Oxidation+M(7)	1014.4812	DLTDYLMK	DLTDYLMK	183	8	3.88	47	8	8	5	2	6619.6650	7.7305		5904	4.0	b2b3b4°y2y3y4y5y6y8	14.1868	923	114.611299011537	74.6112990115366	0.0113	Green	86	1014.4820	1014.4820
1782	ACTB_CYPCA	P83750	Actin_ cytoplasmic 1 OS=Cyprinus carpio OX=7962 GN=actb PE=3 SV=1	Regular	8121.2860	0.00	42095.0165	299	26	37	56.53	2313427	0	720671			Green	923 928 1287 1289 1783	0	22	Pass2	VarMod	Oxidation+M(7)	1014.4812	DLTDYLMK	DLTDYLMK	183	8	3.88	47	8	8	5	2	6619.6650	7.7305		5904	4.0	b2b3b4°y2y3y4y5y6y8	14.1868	923	114.611299011537	74.6112990115366	0.0113	Green	86	1014.4820	1014.4820
1782	ACTB_CYPCA	P83750	Actin_ cytoplasmic 1 OS=Cyprinus carpio OX=7962 GN=actb PE=3 SV=1	Regular	8121.2860	0.00	42095.0165	299	26	37	56.53	2313427	0	720671			Green	923 928 1287 1289 1783	0	22	Pass2	VarMod	Oxidation+M(7)	1014.4812	DLTDYLMK	DLTDYLMK	183	8	3.88	47	8	8	5	2	6619.6650	7.7305		5904	4.0	b2b3b4°y2y3y4y5y6y8	14.1868	923	114.611299011537	74.6112990115366	0.0113	Green	86	1014.4820	1014.4820
1782	ACTB_CYPCA	P83750	Actin_ cytoplasmic 1 OS=Cyprinus carpio OX=7962 GN=actb PE=3 SV=1	Regular	8121.2860	0.00	42095.0165	299	26	37	56.53	2313427	0	720671			Green	923 928 1287 1289 1783	0	22	Pass2	VarMod	Oxidation+M(7)	1014.4812	DLTDYLMK	DLTDYLMK	183	8	3.88	47	8	8	5	2	6619.6650	7.7305		5904	4.0	b2b3b4°y2y3y4y5y6y8	14.1868	923	114.611299011537	74.6112990115366	0.0113	Green	86	1014.4820	1014.4820
1782	ACTB_CYPCA	P83750	Actin_ cytoplasmic 1 OS=Cyprinus carpio OX=7962 GN=actb PE=3 SV=1	Regular	8121.2860	0.00	42095.0165	299	26	37	56.53	2313427	0	720671			Green	923 928 1287 1289 1783	0	22	Pass2	VarMod	Oxidation+M(7)	1014.4812	DLTDYLMK	DLTDYLMK	183	8	3.88	47	8	8	5	2	6619.6650	7.7305		5904	4.0	b2b3b4°y2y3y4y5y6y8	14.1868	923	114.611299011537	74.6112990115366	0.0113	Green	86	1014.4820	1014.4820
1782	ACTB_CYPCA	P83750	Actin_ cytoplasmic 1 OS=Cyprinus carpio OX=7962 GN=actb PE=3 SV=1	Regular	8121.2860	0.00	42095.0165	299	26	37	56.53	2313427	0	720671			Green	1287 1289 1783	0	23	Pass2	VarMod	Oxidation+M(14)	2231.0649	DLYANTVLSGGTTMYPGIADR	DLYANTVLSGGTTMYPGIADR	291	21	3.88	35	8	8	3	0	1066.2740	6.9375	Identified	13202	5.6	b6°b7*b7°b8*b12y1y6y6°y7y12y13y14y21y21*	15.0934	2029	193.767528053907	153.767528053907	0.0106	Green	117	2231.0689	2231.0689
1782	ACTB_CYPCA	P83750	Actin_ cytoplasmic 1 OS=Cyprinus carpio OX=7962 GN=actb PE=3 SV=1	Regular	8121.2860	0.00	42095.0165	299	26	37	56.53	2313427	0	720671			Green	1287 1289 1783	0	23	Pass2	VarMod	Oxidation+M(14)	2231.0649	DLYANTVLSGGTTMYPGIADR	DLYANTVLSGGTTMYPGIADR	291	21	3.88	35	8	8	3	0	1066.2740	6.9375	Identified	13202	5.6	b6°b7*b7°b8*b12y1y6y6°y7y12y13y14y21y21*	15.0934	2029	193.767528053907	153.767528053907	0.0106	Green	117	2231.0689	2231.0689
1782	ACTB_CYPCA	P83750	Actin_ cytoplasmic 1 OS=Cyprinus carpio OX=7962 GN=actb PE=3 SV=1	Regular	8121.2860	0.00	42095.0165	299	26	37	56.53	2313427	0	720671			Green	1287 1289 1783	0	23	Pass2	VarMod	Oxidation+M(14)	2231.0649	DLYANTVLSGGTTMYPGIADR	DLYANTVLSGGTTMYPGIADR	291	21	3.88	35	8	8	3	0	1066.2740	6.9375	Identified	13202	5.6	b6°b7*b7°b8*b12y1y6y6°y7y12y13y14y21y21*	15.0934	2029	193.767528053907	153.767528053907	0.0106	Green	117	2231.0689	2231.0689
1782	ACTB_CYPCA	P83750	Actin_ cytoplasmic 1 OS=Cyprinus carpio OX=7962 GN=actb PE=3 SV=1	Regular	8121.2860	0.00	42095.0165	299	26	37	56.53	2313427	0	720671			Green	1287 1289 1783	0	23	Pass2	VarMod	Oxidation+M(14)	2231.0649	DLYANTVLSGGTTMYPGIADR	DLYANTVLSGGTTMYPGIADR	291	21	3.88	35	8	8	3	0	1066.2740	6.9375	Identified	13202	5.6	b6°b7*b7°b8*b12y1y6y6°y7y12y13y14y21y21*	15.0934	2029	193.767528053907	153.767528053907	0.0106	Green	117	2231.0689	2231.0689
1782	ACTB_CYPCA	P83750	Actin_ cytoplasmic 1 OS=Cyprinus carpio OX=7962 GN=actb PE=3 SV=1	Regular	8121.2860	0.00	42095.0165	299	26	37	56.53	2313427	0	720671			Green	1287 1289 1783	0	23	Pass2	VarMod	Oxidation+M(14)	2231.0649	DLYANTVLSGGTTMYPGIADR	DLYANTVLSGGTTMYPGIADR	291	21	3.88	35	8	8	3	0	1066.2740	6.9375	Identified	13202	5.6	b6°b7*b7°b8*b12y1y6y6°y7y12y13y14y21y21*	15.0934	2029	193.767528053907	153.767528053907	0.0106	Green	117	2231.0689	2231.0689
1782	ACTB_CYPCA	P83750	Actin_ cytoplasmic 1 OS=Cyprinus carpio OX=7962 GN=actb PE=3 SV=1	Regular	8121.2860	0.00	42095.0165	299	26	37	56.53	2313427	0	720671			Green	1287 1289 1783	0	23	Pass2	VarMod	Oxidation+M(14)	2231.0649	DLYANTVLSGGTTMYPGIADR	DLYANTVLSGGTTMYPGIADR	291	21	3.88	35	8	8	3	0	1066.2740	6.9375	Identified	13202	5.6	b6°b7*b7°b8*b12y1y6y6°y7y12y13y14y21y21*	15.0934	2029	193.767528053907	153.767528053907	0.0106	Green	117	2231.0689	2231.0689
1782	ACTB_CYPCA	P83750	Actin_ cytoplasmic 1 OS=Cyprinus carpio OX=7962 GN=actb PE=3 SV=1	Regular	8121.2860	0.00	42095.0165	299	26	37	56.53	2313427	0	720671			Green	1287 1289 1783	0	23	Pass2	VarMod	Oxidation+M(14)	2231.0649	DLYANTVLSGGTTMYPGIADR	DLYANTVLSGGTTMYPGIADR	291	21	3.88	35	8	8	3	0	1066.2740	6.9375	Identified	13202	5.6	b6°b7*b7°b8*b12y1y6y6°y7y12y13y14y21y21*	15.0934	2029	193.767528053907	153.767528053907	0.0106	Green	117	2231.0689	2231.0689
1782	ACTB_CYPCA	P83750	Actin_ cytoplasmic 1 OS=Cyprinus carpio OX=7962 GN=actb PE=3 SV=1	Regular	8121.2860	0.00	42095.0165	299	26	37	56.53	2313427	0	720671			Green	1287 1289 1783	0	23	Pass2	VarMod	Oxidation+M(14)	2231.0649	DLYANTVLSGGTTMYPGIADR	DLYANTVLSGGTTMYPGIADR	291	21	3.88	35	8	8	3	0	1066.2740	6.9375	Identified	13202	5.6	b6°b7*b7°b8*b12y1y6y6°y7y12y13y14y21y21*	15.0934	2029	193.767528053907	153.767528053907	0.0106	Green	117	2231.0689	2231.0689
1782	ACTB_CYPCA	P83750	Actin_ cytoplasmic 1 OS=Cyprinus carpio OX=7962 GN=actb PE=3 SV=1	Regular	8121.2860	0.00	42095.0165	299	26	37	56.53	2313427	0	720671			Green	1287 1289 1783	0	23	Pass2	VarMod	Oxidation+M(14)	2231.0649	DLYANTVLSGGTTMYPGIADR	DLYANTVLSGGTTMYPGIADR	291	21	3.88	35	8	8	3	0	1066.2740	6.9375	Identified	13202	5.6	b6°b7*b7°b8*b12y1y6y6°y7y12y13y14y21y21*	15.0934	2029	193.767528053907	153.767528053907	0.0106	Green	117	2231.0689	2231.0689
1782	ACTB_CYPCA	P83750	Actin_ cytoplasmic 1 OS=Cyprinus carpio OX=7962 GN=actb PE=3 SV=1	Regular	8121.2860	0.00	42095.0165	299	26	37	56.53	2313427	0	720671			Green	1287 1289 1783	0	23	Pass2	VarMod	Oxidation+M(14)	2231.0649	DLYANTVLSGGTTMYPGIADR	DLYANTVLSGGTTMYPGIADR	291	21	3.88	35	8	8	3	0	1066.2740	6.9375	Identified	13202	5.6	b6°b7*b7°b8*b12y1y6y6°y7y12y13y14y21y21*	15.0934	2029	193.767528053907	153.767528053907	0.0106	Green	117	2231.0689	2231.0689
1782	ACTB_CYPCA	P83750	Actin_ cytoplasmic 1 OS=Cyprinus carpio OX=7962 GN=actb PE=3 SV=1	Regular	8121.2860	0.00	42095.0165	299	26	37	56.53	2313427	0	720671			Green	1287 1289 1783	0	23	Pass2	VarMod	Oxidation+M(14)	2231.0649	DLYANTVLSGGTTMYPGIADR	DLYANTVLSGGTTMYPGIADR	291	21	3.88	35	8	8	3	0	1066.2740	6.9375	Identified	13202	5.6	b6°b7*b7°b8*b12y1y6y6°y7y12y13y14y21y21*	15.0934	2029	193.767528053907	153.767528053907	0.0106	Green	117	2231.0689	2231.0689
1782	ACTB_CYPCA	P83750	Actin_ cytoplasmic 1 OS=Cyprinus carpio OX=7962 GN=actb PE=3 SV=1	Regular	8121.2860	0.00	42095.0165	299	26	37	56.53	2313427	0	720671			Green	1287 1289 1783	0	23	Pass2	VarMod	Oxidation+M(14)	2231.0649	DLYANTVLSGGTTMYPGIADR	DLYANTVLSGGTTMYPGIADR	291	21	3.88	35	8	8	3	0	1066.2740	6.9375	Identified	13202	5.6	b6°b7*b7°b8*b12y1y6y6°y7y12y13y14y21y21*	15.0934	2029	193.767528053907	153.767528053907	0.0106	Green	117	2231.0689	2231.0689
1782	ACTB_CYPCA	P83750	Actin_ cytoplasmic 1 OS=Cyprinus carpio OX=7962 GN=actb PE=3 SV=1	Regular	8121.2860	0.00	42095.0165	299	26	37	56.53	2313427	0	720671			Green	1287 1289 1783	0	23	Pass2	VarMod	Oxidation+M(14)	2231.0649	DLYANTVLSGGTTMYPGIADR	DLYANTVLSGGTTMYPGIADR	291	21	3.88	35	8	8	3	0	1066.2740	6.9375	Identified	13202	5.6	b6°b7*b7°b8*b12y1y6y6°y7y12y13y14y21y21*	15.0934	2029	193.767528053907	153.767528053907	0.0106	Green	117	2231.0689	2231.0689
1782	ACTB_CYPCA	P83750	Actin_ cytoplasmic 1 OS=Cyprinus carpio OX=7962 GN=actb PE=3 SV=1	Regular	8121.2860	0.00	42095.0165	299	26	37	56.53	2313427	0	720671			Green	1287 1289 1783	0	23	Pass2	VarMod	Oxidation+M(14)	2231.0649	DLYANTVLSGGTTMYPGIADR	DLYANTVLSGGTTMYPGIADR	291	21	3.88	35	8	8	3	0	1066.2740	6.9375	Identified	13202	5.6	b6°b7*b7°b8*b12y1y6y6°y7y12y13y14y21y21*	15.0934	2029	193.767528053907	153.767528053907	0.0106	Green	117	2231.0689	2231.0689
1782	ACTB_CYPCA	P83750	Actin_ cytoplasmic 1 OS=Cyprinus carpio OX=7962 GN=actb PE=3 SV=1	Regular	8121.2860	0.00	42095.0165	299	26	37	56.53	2313427	0	720671			Green	1287 1289 1783	0	24	Pass2	VarMod	Oxidation+M(6)	3199.6092	TTGIVMDSGDGVTHTVPIYEGYALPHAILR	TTGIVMDSGDGVTHTVPIYEGYALPHAILR	147	30	5.13	34	14	14	4	0	3615.3120	7.4678	Identified	19495	6.2	b3°b5b19y4y5y6y7y8y10y12y14y16y26y28y30	15.4943	2967	249.63453421551	84.8172671077549	0.0099	Green	132	3199.6176	3199.6176
1782	ACTB_CYPCA	P83750	Actin_ cytoplasmic 1 OS=Cyprinus carpio OX=7962 GN=actb PE=3 SV=1	Regular	8121.2860	0.00	42095.0165	299	26	37	56.53	2313427	0	720671			Green	1287 1289 1783	0	24	Pass2	VarMod	Oxidation+M(6)	3199.6092	TTGIVMDSGDGVTHTVPIYEGYALPHAILR	TTGIVMDSGDGVTHTVPIYEGYALPHAILR	147	30	5.13	34	14	14	4	0	3615.3120	7.4678	Identified	19495	6.2	b3°b5b19y4y5y6y7y8y10y12y14y16y26y28y30	15.4943	2967	249.63453421551	84.8172671077549	0.0099	Green	132	3199.6176	3199.6176
1782	ACTB_CYPCA	P83750	Actin_ cytoplasmic 1 OS=Cyprinus carpio OX=7962 GN=actb PE=3 SV=1	Regular	8121.2860	0.00	42095.0165	299	26	37	56.53	2313427	0	720671			Green	1287 1289 1783	0	24	Pass2	VarMod	Oxidation+M(6)	3199.6092	TTGIVMDSGDGVTHTVPIYEGYALPHAILR	TTGIVMDSGDGVTHTVPIYEGYALPHAILR	147	30	5.13	34	14	14	4	0	3615.3120	7.4678	Identified	19495	6.2	b3°b5b19y4y5y6y7y8y10y12y14y16y26y28y30	15.4943	2967	249.63453421551	84.8172671077549	0.0099	Green	132	3199.6176	3199.6176
1782	ACTB_CYPCA	P83750	Actin_ cytoplasmic 1 OS=Cyprinus carpio OX=7962 GN=actb PE=3 SV=1	Regular	8121.2860	0.00	42095.0165	299	26	37	56.53	2313427	0	720671			Green	1287 1289 1783	0	24	Pass2	VarMod	Oxidation+M(6)	3199.6092	TTGIVMDSGDGVTHTVPIYEGYALPHAILR	TTGIVMDSGDGVTHTVPIYEGYALPHAILR	147	30	5.13	34	14	14	4	0	3615.3120	7.4678	Identified	19495	6.2	b3°b5b19y4y5y6y7y8y10y12y14y16y26y28y30	15.4943	2967	249.63453421551	84.8172671077549	0.0099	Green	132	3199.6176	3199.6176
1782	ACTB_CYPCA	P83750	Actin_ cytoplasmic 1 OS=Cyprinus carpio OX=7962 GN=actb PE=3 SV=1	Regular	8121.2860	0.00	42095.0165	299	26	37	56.53	2313427	0	720671			Green	1287 1289 1783	0	24	Pass2	VarMod	Oxidation+M(6)	3199.6092	TTGIVMDSGDGVTHTVPIYEGYALPHAILR	TTGIVMDSGDGVTHTVPIYEGYALPHAILR	147	30	5.13	34	14	14	4	0	3615.3120	7.4678	Identified	19495	6.2	b3°b5b19y4y5y6y7y8y10y12y14y16y26y28y30	15.4943	2967	249.63453421551	84.8172671077549	0.0099	Green	132	3199.6176	3199.6176
1782	ACTB_CYPCA	P83750	Actin_ cytoplasmic 1 OS=Cyprinus carpio OX=7962 GN=actb PE=3 SV=1	Regular	8121.2860	0.00	42095.0165	299	26	37	56.53	2313427	0	720671			Green	1287 1289 1783	0	24	Pass2	VarMod	Oxidation+M(6)	3199.6092	TTGIVMDSGDGVTHTVPIYEGYALPHAILR	TTGIVMDSGDGVTHTVPIYEGYALPHAILR	147	30	5.13	34	14	14	4	0	3615.3120	7.4678	Identified	19495	6.2	b3°b5b19y4y5y6y7y8y10y12y14y16y26y28y30	15.4943	2967	249.63453421551	84.8172671077549	0.0099	Green	132	3199.6176	3199.6176
1782	ACTB_CYPCA	P83750	Actin_ cytoplasmic 1 OS=Cyprinus carpio OX=7962 GN=actb PE=3 SV=1	Regular	8121.2860	0.00	42095.0165	299	26	37	56.53	2313427	0	720671			Green	1287 1289 1783	0	24	Pass2	VarMod	Oxidation+M(6)	3199.6092	TTGIVMDSGDGVTHTVPIYEGYALPHAILR	TTGIVMDSGDGVTHTVPIYEGYALPHAILR	147	30	5.13	34	14	14	4	0	3615.3120	7.4678	Identified	19495	6.2	b3°b5b19y4y5y6y7y8y10y12y14y16y26y28y30	15.4943	2967	249.63453421551	84.8172671077549	0.0099	Green	132	3199.6176	3199.6176
1782	ACTB_CYPCA	P83750	Actin_ cytoplasmic 1 OS=Cyprinus carpio OX=7962 GN=actb PE=3 SV=1	Regular	8121.2860	0.00	42095.0165	299	26	37	56.53	2313427	0	720671			Green	1287 1289 1783	0	24	Pass2	VarMod	Oxidation+M(6)	3199.6092	TTGIVMDSGDGVTHTVPIYEGYALPHAILR	TTGIVMDSGDGVTHTVPIYEGYALPHAILR	147	30	5.13	34	14	14	4	0	3615.3120	7.4678	Identified	19495	6.2	b3°b5b19y4y5y6y7y8y10y12y14y16y26y28y30	15.4943	2967	249.63453421551	84.8172671077549	0.0099	Green	132	3199.6176	3199.6176
1782	ACTB_CYPCA	P83750	Actin_ cytoplasmic 1 OS=Cyprinus carpio OX=7962 GN=actb PE=3 SV=1	Regular	8121.2860	0.00	42095.0165	299	26	37	56.53	2313427	0	720671			Green	1287 1289 1783	0	24	Pass2	VarMod	Oxidation+M(6)	3199.6092	TTGIVMDSGDGVTHTVPIYEGYALPHAILR	TTGIVMDSGDGVTHTVPIYEGYALPHAILR	147	30	5.13	34	14	14	4	0	3615.3120	7.4678	Identified	19495	6.2	b3°b5b19y4y5y6y7y8y10y12y14y16y26y28y30	15.4943	2967	249.63453421551	84.8172671077549	0.0099	Green	132	3199.6176	3199.6176
1782	ACTB_CYPCA	P83750	Actin_ cytoplasmic 1 OS=Cyprinus carpio OX=7962 GN=actb PE=3 SV=1	Regular	8121.2860	0.00	42095.0165	299	26	37	56.53	2313427	0	720671			Green	1287 1289 1783	0	24	Pass2	VarMod	Oxidation+M(6)	3199.6092	TTGIVMDSGDGVTHTVPIYEGYALPHAILR	TTGIVMDSGDGVTHTVPIYEGYALPHAILR	147	30	5.13	34	14	14	4	0	3615.3120	7.4678	Identified	19495	6.2	b3°b5b19y4y5y6y7y8y10y12y14y16y26y28y30	15.4943	2967	249.63453421551	84.8172671077549	0.0099	Green	132	3199.6176	3199.6176
1782	ACTB_CYPCA	P83750	Actin_ cytoplasmic 1 OS=Cyprinus carpio OX=7962 GN=actb PE=3 SV=1	Regular	8121.2860	0.00	42095.0165	299	26	37	56.53	2313427	0	720671			Green	1287 1289 1783	0	24	Pass2	VarMod	Oxidation+M(6)	3199.6092	TTGIVMDSGDGVTHTVPIYEGYALPHAILR	TTGIVMDSGDGVTHTVPIYEGYALPHAILR	147	30	5.13	34	14	14	4	0	3615.3120	7.4678	Identified	19495	6.2	b3°b5b19y4y5y6y7y8y10y12y14y16y26y28y30	15.4943	2967	249.63453421551	84.8172671077549	0.0099	Green	132	3199.6176	3199.6176
1782	ACTB_CYPCA	P83750	Actin_ cytoplasmic 1 OS=Cyprinus carpio OX=7962 GN=actb PE=3 SV=1	Regular	8121.2860	0.00	42095.0165	299	26	37	56.53	2313427	0	720671			Green	1287 1289 1783	0	24	Pass2	VarMod	Oxidation+M(6)	3199.6092	TTGIVMDSGDGVTHTVPIYEGYALPHAILR	TTGIVMDSGDGVTHTVPIYEGYALPHAILR	147	30	5.13	34	14	14	4	0	3615.3120	7.4678	Identified	19495	6.2	b3°b5b19y4y5y6y7y8y10y12y14y16y26y28y30	15.4943	2967	249.63453421551	84.8172671077549	0.0099	Green	132	3199.6176	3199.6176
1782	ACTB_CYPCA	P83750	Actin_ cytoplasmic 1 OS=Cyprinus carpio OX=7962 GN=actb PE=3 SV=1	Regular	8121.2860	0.00	42095.0165	299	26	37	56.53	2313427	0	720671			Green	1287 1289 1783	0	24	Pass2	VarMod	Oxidation+M(6)	3199.6092	TTGIVMDSGDGVTHTVPIYEGYALPHAILR	TTGIVMDSGDGVTHTVPIYEGYALPHAILR	147	30	5.13	34	14	14	4	0	3615.3120	7.4678	Identified	19495	6.2	b3°b5b19y4y5y6y7y8y10y12y14y16y26y28y30	15.4943	2967	249.63453421551	84.8172671077549	0.0099	Green	132	3199.6176	3199.6176
1782	ACTB_CYPCA	P83750	Actin_ cytoplasmic 1 OS=Cyprinus carpio OX=7962 GN=actb PE=3 SV=1	Regular	8121.2860	0.00	42095.0165	299	26	37	56.53	2313427	0	720671			Green	1287 1289 1783	0	24	Pass2	VarMod	Oxidation+M(6)	3199.6092	TTGIVMDSGDGVTHTVPIYEGYALPHAILR	TTGIVMDSGDGVTHTVPIYEGYALPHAILR	147	30	5.13	34	14	14	4	0	3615.3120	7.4678	Identified	19495	6.2	b3°b5b19y4y5y6y7y8y10y12y14y16y26y28y30	15.4943	2967	249.63453421551	84.8172671077549	0.0099	Green	132	3199.6176	3199.6176
1782	ACTB_CYPCA	P83750	Actin_ cytoplasmic 1 OS=Cyprinus carpio OX=7962 GN=actb PE=3 SV=1	Regular	8121.2860	0.00	42095.0165	299	26	37	56.53	2313427	0	720671			Green	1287 1289 1783	0	24	Pass2	VarMod	Oxidation+M(6)	3199.6092	TTGIVMDSGDGVTHTVPIYEGYALPHAILR	TTGIVMDSGDGVTHTVPIYEGYALPHAILR	147	30	5.13	34	14	14	4	0	3615.3120	7.4678	Identified	19495	6.2	b3°b5b19y4y5y6y7y8y10y12y14y16y26y28y30	15.4943	2967	249.63453421551	84.8172671077549	0.0099	Green	132	3199.6176	3199.6176
1782	ACTB_CYPCA	P83750	Actin_ cytoplasmic 1 OS=Cyprinus carpio OX=7962 GN=actb PE=3 SV=1	Regular	8121.2860	0.00	42095.0165	299	26	37	56.53	2313427	0	720671			Green	923 928 1287 1289 1783	0	25	Pass2	VarMod	Oxidation+M(5)	1187.5660	HQGVMVGMGQK	HQGVMVGMGQK	39	11	9.98	46	8	8	2	2	4689.5650	7.5808		5258	3.2	b2b2*b4b5y2*y3y5y6y9y11	11.3102	1083	127.500514892981	87.5005148929811	0.0043	Green	9	1187.5664	1187.5664
1782	ACTB_CYPCA	P83750	Actin_ cytoplasmic 1 OS=Cyprinus carpio OX=7962 GN=actb PE=3 SV=1	Regular	8121.2860	0.00	42095.0165	299	26	37	56.53	2313427	0	720671			Green	923 928 1287 1289 1783	0	25	Pass2	VarMod	Oxidation+M(5)	1187.5660	HQGVMVGMGQK	HQGVMVGMGQK	39	11	9.98	46	8	8	2	2	4689.5650	7.5808		5258	3.2	b2b2*b4b5y2*y3y5y6y9y11	11.3102	1083	127.500514892981	87.5005148929811	0.0043	Green	9	1187.5664	1187.5664
1782	ACTB_CYPCA	P83750	Actin_ cytoplasmic 1 OS=Cyprinus carpio OX=7962 GN=actb PE=3 SV=1	Regular	8121.2860	0.00	42095.0165	299	26	37	56.53	2313427	0	720671			Green	923 928 1287 1289 1783	0	25	Pass2	VarMod	Oxidation+M(5)	1187.5660	HQGVMVGMGQK	HQGVMVGMGQK	39	11	9.98	46	8	8	2	2	4689.5650	7.5808		5258	3.2	b2b2*b4b5y2*y3y5y6y9y11	11.3102	1083	127.500514892981	87.5005148929811	0.0043	Green	9	1187.5664	1187.5664
1782	ACTB_CYPCA	P83750	Actin_ cytoplasmic 1 OS=Cyprinus carpio OX=7962 GN=actb PE=3 SV=1	Regular	8121.2860	0.00	42095.0165	299	26	37	56.53	2313427	0	720671			Green	923 928 1287 1289 1783	0	25	Pass2	VarMod	Oxidation+M(5)	1187.5660	HQGVMVGMGQK	HQGVMVGMGQK	39	11	9.98	46	8	8	2	2	4689.5650	7.5808		5258	3.2	b2b2*b4b5y2*y3y5y6y9y11	11.3102	1083	127.500514892981	87.5005148929811	0.0043	Green	9	1187.5664	1187.5664
1782	ACTB_CYPCA	P83750	Actin_ cytoplasmic 1 OS=Cyprinus carpio OX=7962 GN=actb PE=3 SV=1	Regular	8121.2860	0.00	42095.0165	299	26	37	56.53	2313427	0	720671			Green	923 928 1287 1289 1783	0	25	Pass2	VarMod	Oxidation+M(5)	1187.5660	HQGVMVGMGQK	HQGVMVGMGQK	39	11	9.98	46	8	8	2	2	4689.5650	7.5808		5258	3.2	b2b2*b4b5y2*y3y5y6y9y11	11.3102	1083	127.500514892981	87.5005148929811	0.0043	Green	9	1187.5664	1187.5664
1782	ACTB_CYPCA	P83750	Actin_ cytoplasmic 1 OS=Cyprinus carpio OX=7962 GN=actb PE=3 SV=1	Regular	8121.2860	0.00	42095.0165	299	26	37	56.53	2313427	0	720671			Green	923 928 1287 1289 1783	0	25	Pass2	VarMod	Oxidation+M(5)	1187.5660	HQGVMVGMGQK	HQGVMVGMGQK	39	11	9.98	46	8	8	2	2	4689.5650	7.5808		5258	3.2	b2b2*b4b5y2*y3y5y6y9y11	11.3102	1083	127.500514892981	87.5005148929811	0.0043	Green	9	1187.5664	1187.5664
1782	ACTB_CYPCA	P83750	Actin_ cytoplasmic 1 OS=Cyprinus carpio OX=7962 GN=actb PE=3 SV=1	Regular	8121.2860	0.00	42095.0165	299	26	37	56.53	2313427	0	720671			Green	923 928 1287 1289 1783	0	25	Pass2	VarMod	Oxidation+M(5)	1187.5660	HQGVMVGMGQK	HQGVMVGMGQK	39	11	9.98	46	8	8	2	2	4689.5650	7.5808		5258	3.2	b2b2*b4b5y2*y3y5y6y9y11	11.3102	1083	127.500514892981	87.5005148929811	0.0043	Green	9	1187.5664	1187.5664
1782	ACTB_CYPCA	P83750	Actin_ cytoplasmic 1 OS=Cyprinus carpio OX=7962 GN=actb PE=3 SV=1	Regular	8121.2860	0.00	42095.0165	299	26	37	56.53	2313427	0	720671			Green	923 928 1287 1289 1783	0	25	Pass2	VarMod	Oxidation+M(5)	1187.5660	HQGVMVGMGQK	HQGVMVGMGQK	39	11	9.98	46	8	8	2	2	4689.5650	7.5808		5258	3.2	b2b2*b4b5y2*y3y5y6y9y11	11.3102	1083	127.500514892981	87.5005148929811	0.0043	Green	9	1187.5664	1187.5664
1782	ACTB_CYPCA	P83750	Actin_ cytoplasmic 1 OS=Cyprinus carpio OX=7962 GN=actb PE=3 SV=1	Regular	8121.2860	0.00	42095.0165	299	26	37	56.53	2313427	0	720671			Green	923 928 1287 1289 1783	0	25	Pass2	VarMod	Oxidation+M(5)	1187.5660	HQGVMVGMGQK	HQGVMVGMGQK	39	11	9.98	46	8	8	2	2	4689.5650	7.5808		5258	3.2	b2b2*b4b5y2*y3y5y6y9y11	11.3102	1083	127.500514892981	87.5005148929811	0.0043	Green	9	1187.5664	1187.5664
1782	ACTB_CYPCA	P83750	Actin_ cytoplasmic 1 OS=Cyprinus carpio OX=7962 GN=actb PE=3 SV=1	Regular	8121.2860	0.00	42095.0165	299	26	37	56.53	2313427	0	720671			Green	923 928 1287 1289 1783	0	25	Pass2	VarMod	Oxidation+M(5)	1187.5660	HQGVMVGMGQK	HQGVMVGMGQK	39	11	9.98	46	8	8	2	2	4689.5650	7.5808		5258	3.2	b2b2*b4b5y2*y3y5y6y9y11	11.3102	1083	127.500514892981	87.5005148929811	0.0043	Green	9	1187.5664	1187.5664
1782	ACTB_CYPCA	P83750	Actin_ cytoplasmic 1 OS=Cyprinus carpio OX=7962 GN=actb PE=3 SV=1	Regular	8121.2860	0.00	42095.0165	299	26	37	56.53	2313427	0	720671			Green	1287 1289 1783	0	26	Pass2	VarMod	Oxidation+M(15)	2359.1598	KDLYANTVLSGGTTMYPGIADR	KDLYANTVLSGGTTMYPGIADR	290	22	6.54	36	2	2	0	0	1039.4030	6.9264	Identified	2029	3.0	b6°b7°b10°y6y22	14.0337	2164	202.269843519653	94.8465623464354	0.0019	Green	76	2359.1596	2359.1596
1782	ACTB_CYPCA	P83750	Actin_ cytoplasmic 1 OS=Cyprinus carpio OX=7962 GN=actb PE=3 SV=1	Regular	8121.2860	0.00	42095.0165	299	26	37	56.53	2313427	0	720671			Green	1287 1289 1783	0	26	Pass2	VarMod	Oxidation+M(15)	2359.1598	KDLYANTVLSGGTTMYPGIADR	KDLYANTVLSGGTTMYPGIADR	290	22	6.54	36	2	2	0	0	1039.4030	6.9264	Identified	2029	3.0	b6°b7°b10°y6y22	14.0337	2164	202.269843519653	94.8465623464354	0.0019	Green	76	2359.1596	2359.1596
1782	ACTB_CYPCA	P83750	Actin_ cytoplasmic 1 OS=Cyprinus carpio OX=7962 GN=actb PE=3 SV=1	Regular	8121.2860	0.00	42095.0165	299	26	37	56.53	2313427	0	720671			Green	1287 1289 1783	0	26	Pass2	VarMod	Oxidation+M(15)	2359.1598	KDLYANTVLSGGTTMYPGIADR	KDLYANTVLSGGTTMYPGIADR	290	22	6.54	36	2	2	0	0	1039.4030	6.9264	Identified	2029	3.0	b6°b7°b10°y6y22	14.0337	2164	202.269843519653	94.8465623464354	0.0019	Green	76	2359.1596	2359.1596
1782	ACTB_CYPCA	P83750	Actin_ cytoplasmic 1 OS=Cyprinus carpio OX=7962 GN=actb PE=3 SV=1	Regular	8121.2860	0.00	42095.0165	299	26	37	56.53	2313427	0	720671			Green	1287 1289 1783	0	26	Pass2	VarMod	Oxidation+M(15)	2359.1598	KDLYANTVLSGGTTMYPGIADR	KDLYANTVLSGGTTMYPGIADR	290	22	6.54	36	2	2	0	0	1039.4030	6.9264	Identified	2029	3.0	b6°b7°b10°y6y22	14.0337	2164	202.269843519653	94.8465623464354	0.0019	Green	76	2359.1596	2359.1596
1782	ACTB_CYPCA	P83750	Actin_ cytoplasmic 1 OS=Cyprinus carpio OX=7962 GN=actb PE=3 SV=1	Regular	8121.2860	0.00	42095.0165	299	26	37	56.53	2313427	0	720671			Green	1287 1289 1783	0	26	Pass2	VarMod	Oxidation+M(15)	2359.1598	KDLYANTVLSGGTTMYPGIADR	KDLYANTVLSGGTTMYPGIADR	290	22	6.54	36	2	2	0	0	1039.4030	6.9264	Identified	2029	3.0	b6°b7°b10°y6y22	14.0337	2164	202.269843519653	94.8465623464354	0.0019	Green	76	2359.1596	2359.1596
1289	ACTB1_DANRE	Q7ZVI7	Actin_ cytoplasmic 1 OS=Danio rerio OX=7955 GN=actba PE=1 SV=2	Regular	8121.2860	0.00	42109.0434	299	26	37	56.53	2313427	0	720671			Green	1287 1782 1783	1	1	Pass1	PepFrag1	None	1954.0644	VAPEEHPVLLTEAPLNPK	VAPEEHPVLLTEAPLNPK	95	18	4.53	55	28	28	23	11	29381.9800	8.3777	Identified	164903	17.7	b2b3b4b6b7b8b9b10b11b11°b12b12°b13b13°b16y1y2y3y3*y4y5y5*y6y6*y7y7°y8y8°y9y9°y10y10°y11y12y13y13°y14y14*y15y15°y18	14.1666	1845	181.868386785726	81.2455911904842	0.2956	Green	85	1954.0685	1954.0685
1289	ACTB1_DANRE	Q7ZVI7	Actin_ cytoplasmic 1 OS=Danio rerio OX=7955 GN=actba PE=1 SV=2	Regular	8121.2860	0.00	42109.0434	299	26	37	56.53	2313427	0	720671			Green	1287 1782 1783	1	1	Pass1	PepFrag1	None	1954.0644	VAPEEHPVLLTEAPLNPK	VAPEEHPVLLTEAPLNPK	95	18	4.53	55	28	28	23	11	29381.9800	8.3777	Identified	164903	17.7	b2b3b4b6b7b8b9b10b11b11°b12b12°b13b13°b16y1y2y3y3*y4y5y5*y6y6*y7y7°y8y8°y9y9°y10y10°y11y12y13y13°y14y14*y15y15°y18	14.1666	1845	181.868386785726	81.2455911904842	0.2956	Green	85	1954.0685	1954.0685
1289	ACTB1_DANRE	Q7ZVI7	Actin_ cytoplasmic 1 OS=Danio rerio OX=7955 GN=actba PE=1 SV=2	Regular	8121.2860	0.00	42109.0434	299	26	37	56.53	2313427	0	720671			Green	1287 1782 1783	1	1	Pass1	PepFrag1	None	1954.0644	VAPEEHPVLLTEAPLNPK	VAPEEHPVLLTEAPLNPK	95	18	4.53	55	28	28	23	11	29381.9800	8.3777	Identified	164903	17.7	b2b3b4b6b7b8b9b10b11b11°b12b12°b13b13°b16y1y2y3y3*y4y5y5*y6y6*y7y7°y8y8°y9y9°y10y10°y11y12y13y13°y14y14*y15y15°y18	14.1666	1845	181.868386785726	81.2455911904842	0.2956	Green	85	1954.0685	1954.0685
1289	ACTB1_DANRE	Q7ZVI7	Actin_ cytoplasmic 1 OS=Danio rerio OX=7955 GN=actba PE=1 SV=2	Regular	8121.2860	0.00	42109.0434	299	26	37	56.53	2313427	0	720671			Green	1287 1782 1783	1	1	Pass1	PepFrag1	None	1954.0644	VAPEEHPVLLTEAPLNPK	VAPEEHPVLLTEAPLNPK	95	18	4.53	55	28	28	23	11	29381.9800	8.3777	Identified	164903	17.7	b2b3b4b6b7b8b9b10b11b11°b12b12°b13b13°b16y1y2y3y3*y4y5y5*y6y6*y7y7°y8y8°y9y9°y10y10°y11y12y13y13°y14y14*y15y15°y18	14.1666	1845	181.868386785726	81.2455911904842	0.2956	Green	85	1954.0685	1954.0685
1289	ACTB1_DANRE	Q7ZVI7	Actin_ cytoplasmic 1 OS=Danio rerio OX=7955 GN=actba PE=1 SV=2	Regular	8121.2860	0.00	42109.0434	299	26	37	56.53	2313427	0	720671			Green	1287 1782 1783	1	1	Pass1	PepFrag1	None	1954.0644	VAPEEHPVLLTEAPLNPK	VAPEEHPVLLTEAPLNPK	95	18	4.53	55	28	28	23	11	29381.9800	8.3777	Identified	164903	17.7	b2b3b4b6b7b8b9b10b11b11°b12b12°b13b13°b16y1y2y3y3*y4y5y5*y6y6*y7y7°y8y8°y9y9°y10y10°y11y12y13y13°y14y14*y15y15°y18	14.1666	1845	181.868386785726	81.2455911904842	0.2956	Green	85	1954.0685	1954.0685
1289	ACTB1_DANRE	Q7ZVI7	Actin_ cytoplasmic 1 OS=Danio rerio OX=7955 GN=actba PE=1 SV=2	Regular	8121.2860	0.00	42109.0434	299	26	37	56.53	2313427	0	720671			Green	1287 1782 1783	1	1	Pass1	PepFrag1	None	1954.0644	VAPEEHPVLLTEAPLNPK	VAPEEHPVLLTEAPLNPK	95	18	4.53	55	28	28	23	11	29381.9800	8.3777	Identified	164903	17.7	b2b3b4b6b7b8b9b10b11b11°b12b12°b13b13°b16y1y2y3y3*y4y5y5*y6y6*y7y7°y8y8°y9y9°y10y10°y11y12y13y13°y14y14*y15y15°y18	14.1666	1845	181.868386785726	81.2455911904842	0.2956	Green	85	1954.0685	1954.0685
1289	ACTB1_DANRE	Q7ZVI7	Actin_ cytoplasmic 1 OS=Danio rerio OX=7955 GN=actba PE=1 SV=2	Regular	8121.2860	0.00	42109.0434	299	26	37	56.53	2313427	0	720671			Green	1287 1782 1783	1	1	Pass1	PepFrag1	None	1954.0644	VAPEEHPVLLTEAPLNPK	VAPEEHPVLLTEAPLNPK	95	18	4.53	55	28	28	23	11	29381.9800	8.3777	Identified	164903	17.7	b2b3b4b6b7b8b9b10b11b11°b12b12°b13b13°b16y1y2y3y3*y4y5y5*y6y6*y7y7°y8y8°y9y9°y10y10°y11y12y13y13°y14y14*y15y15°y18	14.1666	1845	181.868386785726	81.2455911904842	0.2956	Green	85	1954.0685	1954.0685
1289	ACTB1_DANRE	Q7ZVI7	Actin_ cytoplasmic 1 OS=Danio rerio OX=7955 GN=actba PE=1 SV=2	Regular	8121.2860	0.00	42109.0434	299	26	37	56.53	2313427	0	720671			Green	1287 1782 1783	1	1	Pass1	PepFrag1	None	1954.0644	VAPEEHPVLLTEAPLNPK	VAPEEHPVLLTEAPLNPK	95	18	4.53	55	28	28	23	11	29381.9800	8.3777	Identified	164903	17.7	b2b3b4b6b7b8b9b10b11b11°b12b12°b13b13°b16y1y2y3y3*y4y5y5*y6y6*y7y7°y8y8°y9y9°y10y10°y11y12y13y13°y14y14*y15y15°y18	14.1666	1845	181.868386785726	81.2455911904842	0.2956	Green	85	1954.0685	1954.0685
1289	ACTB1_DANRE	Q7ZVI7	Actin_ cytoplasmic 1 OS=Danio rerio OX=7955 GN=actba PE=1 SV=2	Regular	8121.2860	0.00	42109.0434	299	26	37	56.53	2313427	0	720671			Green	1287 1782 1783	1	1	Pass1	PepFrag1	None	1954.0644	VAPEEHPVLLTEAPLNPK	VAPEEHPVLLTEAPLNPK	95	18	4.53	55	28	28	23	11	29381.9800	8.3777	Identified	164903	17.7	b2b3b4b6b7b8b9b10b11b11°b12b12°b13b13°b16y1y2y3y3*y4y5y5*y6y6*y7y7°y8y8°y9y9°y10y10°y11y12y13y13°y14y14*y15y15°y18	14.1666	1845	181.868386785726	81.2455911904842	0.2956	Green	85	1954.0685	1954.0685
1289	ACTB1_DANRE	Q7ZVI7	Actin_ cytoplasmic 1 OS=Danio rerio OX=7955 GN=actba PE=1 SV=2	Regular	8121.2860	0.00	42109.0434	299	26	37	56.53	2313427	0	720671			Green	1287 1782 1783	1	1	Pass1	PepFrag1	None	1954.0644	VAPEEHPVLLTEAPLNPK	VAPEEHPVLLTEAPLNPK	95	18	4.53	55	28	28	23	11	29381.9800	8.3777	Identified	164903	17.7	b2b3b4b6b7b8b9b10b11b11°b12b12°b13b13°b16y1y2y3y3*y4y5y5*y6y6*y7y7°y8y8°y9y9°y10y10°y11y12y13y13°y14y14*y15y15°y18	14.1666	1845	181.868386785726	81.2455911904842	0.2956	Green	85	1954.0685	1954.0685
1289	ACTB1_DANRE	Q7ZVI7	Actin_ cytoplasmic 1 OS=Danio rerio OX=7955 GN=actba PE=1 SV=2	Regular	8121.2860	0.00	42109.0434	299	26	37	56.53	2313427	0	720671			Green	1287 1782 1783	1	1	Pass1	PepFrag1	None	1954.0644	VAPEEHPVLLTEAPLNPK	VAPEEHPVLLTEAPLNPK	95	18	4.53	55	28	28	23	11	29381.9800	8.3777	Identified	164903	17.7	b2b3b4b6b7b8b9b10b11b11°b12b12°b13b13°b16y1y2y3y3*y4y5y5*y6y6*y7y7°y8y8°y9y9°y10y10°y11y12y13y13°y14y14*y15y15°y18	14.1666	1845	181.868386785726	81.2455911904842	0.2956	Green	85	1954.0685	1954.0685
1289	ACTB1_DANRE	Q7ZVI7	Actin_ cytoplasmic 1 OS=Danio rerio OX=7955 GN=actba PE=1 SV=2	Regular	8121.2860	0.00	42109.0434	299	26	37	56.53	2313427	0	720671			Green	1287 1782 1783	1	1	Pass1	PepFrag1	None	1954.0644	VAPEEHPVLLTEAPLNPK	VAPEEHPVLLTEAPLNPK	95	18	4.53	55	28	28	23	11	29381.9800	8.3777	Identified	164903	17.7	b2b3b4b6b7b8b9b10b11b11°b12b12°b13b13°b16y1y2y3y3*y4y5y5*y6y6*y7y7°y8y8°y9y9°y10y10°y11y12y13y13°y14y14*y15y15°y18	14.1666	1845	181.868386785726	81.2455911904842	0.2956	Green	85	1954.0685	1954.0685
1289	ACTB1_DANRE	Q7ZVI7	Actin_ cytoplasmic 1 OS=Danio rerio OX=7955 GN=actba PE=1 SV=2	Regular	8121.2860	0.00	42109.0434	299	26	37	56.53	2313427	0	720671			Green	1287 1782 1783	1	1	Pass1	PepFrag1	None	1954.0644	VAPEEHPVLLTEAPLNPK	VAPEEHPVLLTEAPLNPK	95	18	4.53	55	28	28	23	11	29381.9800	8.3777	Identified	164903	17.7	b2b3b4b6b7b8b9b10b11b11°b12b12°b13b13°b16y1y2y3y3*y4y5y5*y6y6*y7y7°y8y8°y9y9°y10y10°y11y12y13y13°y14y14*y15y15°y18	14.1666	1845	181.868386785726	81.2455911904842	0.2956	Green	85	1954.0685	1954.0685
1289	ACTB1_DANRE	Q7ZVI7	Actin_ cytoplasmic 1 OS=Danio rerio OX=7955 GN=actba PE=1 SV=2	Regular	8121.2860	0.00	42109.0434	299	26	37	56.53	2313427	0	720671			Green	1287 1782 1783	1	1	Pass1	PepFrag1	None	1954.0644	VAPEEHPVLLTEAPLNPK	VAPEEHPVLLTEAPLNPK	95	18	4.53	55	28	28	23	11	29381.9800	8.3777	Identified	164903	17.7	b2b3b4b6b7b8b9b10b11b11°b12b12°b13b13°b16y1y2y3y3*y4y5y5*y6y6*y7y7°y8y8°y9y9°y10y10°y11y12y13y13°y14y14*y15y15°y18	14.1666	1845	181.868386785726	81.2455911904842	0.2956	Green	85	1954.0685	1954.0685
1289	ACTB1_DANRE	Q7ZVI7	Actin_ cytoplasmic 1 OS=Danio rerio OX=7955 GN=actba PE=1 SV=2	Regular	8121.2860	0.00	42109.0434	299	26	37	56.53	2313427	0	720671			Green	1287 1782 1783	1	1	Pass1	PepFrag1	None	1954.0644	VAPEEHPVLLTEAPLNPK	VAPEEHPVLLTEAPLNPK	95	18	4.53	55	28	28	23	11	29381.9800	8.3777	Identified	164903	17.7	b2b3b4b6b7b8b9b10b11b11°b12b12°b13b13°b16y1y2y3y3*y4y5y5*y6y6*y7y7°y8y8°y9y9°y10y10°y11y12y13y13°y14y14*y15y15°y18	14.1666	1845	181.868386785726	81.2455911904842	0.2956	Green	85	1954.0685	1954.0685
1289	ACTB1_DANRE	Q7ZVI7	Actin_ cytoplasmic 1 OS=Danio rerio OX=7955 GN=actba PE=1 SV=2	Regular	8121.2860	0.00	42109.0434	299	26	37	56.53	2313427	0	720671			Green	1287 1782 1783	1	1	Pass1	PepFrag1	None	1954.0644	VAPEEHPVLLTEAPLNPK	VAPEEHPVLLTEAPLNPK	95	18	4.53	55	28	28	23	11	29381.9800	8.3777	Identified	164903	17.7	b2b3b4b6b7b8b9b10b11b11°b12b12°b13b13°b16y1y2y3y3*y4y5y5*y6y6*y7y7°y8y8°y9y9°y10y10°y11y12y13y13°y14y14*y15y15°y18	14.1666	1845	181.868386785726	81.2455911904842	0.2956	Green	85	1954.0685	1954.0685
1289	ACTB1_DANRE	Q7ZVI7	Actin_ cytoplasmic 1 OS=Danio rerio OX=7955 GN=actba PE=1 SV=2	Regular	8121.2860	0.00	42109.0434	299	26	37	56.53	2313427	0	720671			Green	1287 1782 1783	1	1	Pass1	PepFrag1	None	1954.0644	VAPEEHPVLLTEAPLNPK	VAPEEHPVLLTEAPLNPK	95	18	4.53	55	28	28	23	11	29381.9800	8.3777	Identified	164903	17.7	b2b3b4b6b7b8b9b10b11b11°b12b12°b13b13°b16y1y2y3y3*y4y5y5*y6y6*y7y7°y8y8°y9y9°y10y10°y11y12y13y13°y14y14*y15y15°y18	14.1666	1845	181.868386785726	81.2455911904842	0.2956	Green	85	1954.0685	1954.0685
1289	ACTB1_DANRE	Q7ZVI7	Actin_ cytoplasmic 1 OS=Danio rerio OX=7955 GN=actba PE=1 SV=2	Regular	8121.2860	0.00	42109.0434	299	26	37	56.53	2313427	0	720671			Green	1287 1782 1783	1	1	Pass1	PepFrag1	None	1954.0644	VAPEEHPVLLTEAPLNPK	VAPEEHPVLLTEAPLNPK	95	18	4.53	55	28	28	23	11	29381.9800	8.3777	Identified	164903	17.7	b2b3b4b6b7b8b9b10b11b11°b12b12°b13b13°b16y1y2y3y3*y4y5y5*y6y6*y7y7°y8y8°y9y9°y10y10°y11y12y13y13°y14y14*y15y15°y18	14.1666	1845	181.868386785726	81.2455911904842	0.2956	Green	85	1954.0685	1954.0685
1289	ACTB1_DANRE	Q7ZVI7	Actin_ cytoplasmic 1 OS=Danio rerio OX=7955 GN=actba PE=1 SV=2	Regular	8121.2860	0.00	42109.0434	299	26	37	56.53	2313427	0	720671			Green	1287 1782 1783	1	1	Pass1	PepFrag1	None	1954.0644	VAPEEHPVLLTEAPLNPK	VAPEEHPVLLTEAPLNPK	95	18	4.53	55	28	28	23	11	29381.9800	8.3777	Identified	164903	17.7	b2b3b4b6b7b8b9b10b11b11°b12b12°b13b13°b16y1y2y3y3*y4y5y5*y6y6*y7y7°y8y8°y9y9°y10y10°y11y12y13y13°y14y14*y15y15°y18	14.1666	1845	181.868386785726	81.2455911904842	0.2956	Green	85	1954.0685	1954.0685
1289	ACTB1_DANRE	Q7ZVI7	Actin_ cytoplasmic 1 OS=Danio rerio OX=7955 GN=actba PE=1 SV=2	Regular	8121.2860	0.00	42109.0434	299	26	37	56.53	2313427	0	720671			Green	1287 1782 1783	1	1	Pass1	PepFrag1	None	1954.0644	VAPEEHPVLLTEAPLNPK	VAPEEHPVLLTEAPLNPK	95	18	4.53	55	28	28	23	11	29381.9800	8.3777	Identified	164903	17.7	b2b3b4b6b7b8b9b10b11b11°b12b12°b13b13°b16y1y2y3y3*y4y5y5*y6y6*y7y7°y8y8°y9y9°y10y10°y11y12y13y13°y14y14*y15y15°y18	14.1666	1845	181.868386785726	81.2455911904842	0.2956	Green	85	1954.0685	1954.0685
1289	ACTB1_DANRE	Q7ZVI7	Actin_ cytoplasmic 1 OS=Danio rerio OX=7955 GN=actba PE=1 SV=2	Regular	8121.2860	0.00	42109.0434	299	26	37	56.53	2313427	0	720671			Green	1287 1782 1783	1	1	Pass1	PepFrag1	None	1954.0644	VAPEEHPVLLTEAPLNPK	VAPEEHPVLLTEAPLNPK	95	18	4.53	55	28	28	23	11	29381.9800	8.3777	Identified	164903	17.7	b2b3b4b6b7b8b9b10b11b11°b12b12°b13b13°b16y1y2y3y3*y4y5y5*y6y6*y7y7°y8y8°y9y9°y10y10°y11y12y13y13°y14y14*y15y15°y18	14.1666	1845	181.868386785726	81.2455911904842	0.2956	Green	85	1954.0685	1954.0685
1289	ACTB1_DANRE	Q7ZVI7	Actin_ cytoplasmic 1 OS=Danio rerio OX=7955 GN=actba PE=1 SV=2	Regular	8121.2860	0.00	42109.0434	299	26	37	56.53	2313427	0	720671			Green	1287 1782 1783	1	1	Pass1	PepFrag1	None	1954.0644	VAPEEHPVLLTEAPLNPK	VAPEEHPVLLTEAPLNPK	95	18	4.53	55	28	28	23	11	29381.9800	8.3777	Identified	164903	17.7	b2b3b4b6b7b8b9b10b11b11°b12b12°b13b13°b16y1y2y3y3*y4y5y5*y6y6*y7y7°y8y8°y9y9°y10y10°y11y12y13y13°y14y14*y15y15°y18	14.1666	1845	181.868386785726	81.2455911904842	0.2956	Green	85	1954.0685	1954.0685
1289	ACTB1_DANRE	Q7ZVI7	Actin_ cytoplasmic 1 OS=Danio rerio OX=7955 GN=actba PE=1 SV=2	Regular	8121.2860	0.00	42109.0434	299	26	37	56.53	2313427	0	720671			Green	1287 1782 1783	1	1	Pass1	PepFrag1	None	1954.0644	VAPEEHPVLLTEAPLNPK	VAPEEHPVLLTEAPLNPK	95	18	4.53	55	28	28	23	11	29381.9800	8.3777	Identified	164903	17.7	b2b3b4b6b7b8b9b10b11b11°b12b12°b13b13°b16y1y2y3y3*y4y5y5*y6y6*y7y7°y8y8°y9y9°y10y10°y11y12y13y13°y14y14*y15y15°y18	14.1666	1845	181.868386785726	81.2455911904842	0.2956	Green	85	1954.0685	1954.0685
1289	ACTB1_DANRE	Q7ZVI7	Actin_ cytoplasmic 1 OS=Danio rerio OX=7955 GN=actba PE=1 SV=2	Regular	8121.2860	0.00	42109.0434	299	26	37	56.53	2313427	0	720671			Green	1287 1782 1783	1	1	Pass1	PepFrag1	None	1954.0644	VAPEEHPVLLTEAPLNPK	VAPEEHPVLLTEAPLNPK	95	18	4.53	55	28	28	23	11	29381.9800	8.3777	Identified	164903	17.7	b2b3b4b6b7b8b9b10b11b11°b12b12°b13b13°b16y1y2y3y3*y4y5y5*y6y6*y7y7°y8y8°y9y9°y10y10°y11y12y13y13°y14y14*y15y15°y18	14.1666	1845	181.868386785726	81.2455911904842	0.2956	Green	85	1954.0685	1954.0685
1289	ACTB1_DANRE	Q7ZVI7	Actin_ cytoplasmic 1 OS=Danio rerio OX=7955 GN=actba PE=1 SV=2	Regular	8121.2860	0.00	42109.0434	299	26	37	56.53	2313427	0	720671			Green	1287 1782 1783	1	1	Pass1	PepFrag1	None	1954.0644	VAPEEHPVLLTEAPLNPK	VAPEEHPVLLTEAPLNPK	95	18	4.53	55	28	28	23	11	29381.9800	8.3777	Identified	164903	17.7	b2b3b4b6b7b8b9b10b11b11°b12b12°b13b13°b16y1y2y3y3*y4y5y5*y6y6*y7y7°y8y8°y9y9°y10y10°y11y12y13y13°y14y14*y15y15°y18	14.1666	1845	181.868386785726	81.2455911904842	0.2956	Green	85	1954.0685	1954.0685
1289	ACTB1_DANRE	Q7ZVI7	Actin_ cytoplasmic 1 OS=Danio rerio OX=7955 GN=actba PE=1 SV=2	Regular	8121.2860	0.00	42109.0434	299	26	37	56.53	2313427	0	720671			Green	1287 1782 1783	1	1	Pass1	PepFrag1	None	1954.0644	VAPEEHPVLLTEAPLNPK	VAPEEHPVLLTEAPLNPK	95	18	4.53	55	28	28	23	11	29381.9800	8.3777	Identified	164903	17.7	b2b3b4b6b7b8b9b10b11b11°b12b12°b13b13°b16y1y2y3y3*y4y5y5*y6y6*y7y7°y8y8°y9y9°y10y10°y11y12y13y13°y14y14*y15y15°y18	14.1666	1845	181.868386785726	81.2455911904842	0.2956	Green	85	1954.0685	1954.0685
1289	ACTB1_DANRE	Q7ZVI7	Actin_ cytoplasmic 1 OS=Danio rerio OX=7955 GN=actba PE=1 SV=2	Regular	8121.2860	0.00	42109.0434	299	26	37	56.53	2313427	0	720671			Green	1287 1782 1783	1	1	Pass1	PepFrag1	None	1954.0644	VAPEEHPVLLTEAPLNPK	VAPEEHPVLLTEAPLNPK	95	18	4.53	55	28	28	23	11	29381.9800	8.3777	Identified	164903	17.7	b2b3b4b6b7b8b9b10b11b11°b12b12°b13b13°b16y1y2y3y3*y4y5y5*y6y6*y7y7°y8y8°y9y9°y10y10°y11y12y13y13°y14y14*y15y15°y18	14.1666	1845	181.868386785726	81.2455911904842	0.2956	Green	85	1954.0685	1954.0685
1289	ACTB1_DANRE	Q7ZVI7	Actin_ cytoplasmic 1 OS=Danio rerio OX=7955 GN=actba PE=1 SV=2	Regular	8121.2860	0.00	42109.0434	299	26	37	56.53	2313427	0	720671			Green	1287 1782 1783	1	1	Pass1	PepFrag1	None	1954.0644	VAPEEHPVLLTEAPLNPK	VAPEEHPVLLTEAPLNPK	95	18	4.53	55	28	28	23	11	29381.9800	8.3777	Identified	164903	17.7	b2b3b4b6b7b8b9b10b11b11°b12b12°b13b13°b16y1y2y3y3*y4y5y5*y6y6*y7y7°y8y8°y9y9°y10y10°y11y12y13y13°y14y14*y15y15°y18	14.1666	1845	181.868386785726	81.2455911904842	0.2956	Green	85	1954.0685	1954.0685
1289	ACTB1_DANRE	Q7ZVI7	Actin_ cytoplasmic 1 OS=Danio rerio OX=7955 GN=actba PE=1 SV=2	Regular	8121.2860	0.00	42109.0434	299	26	37	56.53	2313427	0	720671			Green	1287 1782 1783	1	1	Pass1	PepFrag1	None	1954.0644	VAPEEHPVLLTEAPLNPK	VAPEEHPVLLTEAPLNPK	95	18	4.53	55	28	28	23	11	29381.9800	8.3777	Identified	164903	17.7	b2b3b4b6b7b8b9b10b11b11°b12b12°b13b13°b16y1y2y3y3*y4y5y5*y6y6*y7y7°y8y8°y9y9°y10y10°y11y12y13y13°y14y14*y15y15°y18	14.1666	1845	181.868386785726	81.2455911904842	0.2956	Green	85	1954.0685	1954.0685
1289	ACTB1_DANRE	Q7ZVI7	Actin_ cytoplasmic 1 OS=Danio rerio OX=7955 GN=actba PE=1 SV=2	Regular	8121.2860	0.00	42109.0434	299	26	37	56.53	2313427	0	720671			Green	1287 1782 1783	1	1	Pass1	PepFrag1	None	1954.0644	VAPEEHPVLLTEAPLNPK	VAPEEHPVLLTEAPLNPK	95	18	4.53	55	28	28	23	11	29381.9800	8.3777	Identified	164903	17.7	b2b3b4b6b7b8b9b10b11b11°b12b12°b13b13°b16y1y2y3y3*y4y5y5*y6y6*y7y7°y8y8°y9y9°y10y10°y11y12y13y13°y14y14*y15y15°y18	14.1666	1845	181.868386785726	81.2455911904842	0.2956	Green	85	1954.0685	1954.0685
1289	ACTB1_DANRE	Q7ZVI7	Actin_ cytoplasmic 1 OS=Danio rerio OX=7955 GN=actba PE=1 SV=2	Regular	8121.2860	0.00	42109.0434	299	26	37	56.53	2313427	0	720671			Green	1287 1782 1783	1	1	Pass1	PepFrag1	None	1954.0644	VAPEEHPVLLTEAPLNPK	VAPEEHPVLLTEAPLNPK	95	18	4.53	55	28	28	23	11	29381.9800	8.3777	Identified	164903	17.7	b2b3b4b6b7b8b9b10b11b11°b12b12°b13b13°b16y1y2y3y3*y4y5y5*y6y6*y7y7°y8y8°y9y9°y10y10°y11y12y13y13°y14y14*y15y15°y18	14.1666	1845	181.868386785726	81.2455911904842	0.2956	Green	85	1954.0685	1954.0685
1289	ACTB1_DANRE	Q7ZVI7	Actin_ cytoplasmic 1 OS=Danio rerio OX=7955 GN=actba PE=1 SV=2	Regular	8121.2860	0.00	42109.0434	299	26	37	56.53	2313427	0	720671			Green	1287 1782 1783	1	1	Pass1	PepFrag1	None	1954.0644	VAPEEHPVLLTEAPLNPK	VAPEEHPVLLTEAPLNPK	95	18	4.53	55	28	28	23	11	29381.9800	8.3777	Identified	164903	17.7	b2b3b4b6b7b8b9b10b11b11°b12b12°b13b13°b16y1y2y3y3*y4y5y5*y6y6*y7y7°y8y8°y9y9°y10y10°y11y12y13y13°y14y14*y15y15°y18	14.1666	1845	181.868386785726	81.2455911904842	0.2956	Green	85	1954.0685	1954.0685
1289	ACTB1_DANRE	Q7ZVI7	Actin_ cytoplasmic 1 OS=Danio rerio OX=7955 GN=actba PE=1 SV=2	Regular	8121.2860	0.00	42109.0434	299	26	37	56.53	2313427	0	720671			Green	1287 1782 1783	1	1	Pass1	PepFrag1	None	1954.0644	VAPEEHPVLLTEAPLNPK	VAPEEHPVLLTEAPLNPK	95	18	4.53	55	28	28	23	11	29381.9800	8.3777	Identified	164903	17.7	b2b3b4b6b7b8b9b10b11b11°b12b12°b13b13°b16y1y2y3y3*y4y5y5*y6y6*y7y7°y8y8°y9y9°y10y10°y11y12y13y13°y14y14*y15y15°y18	14.1666	1845	181.868386785726	81.2455911904842	0.2956	Green	85	1954.0685	1954.0685
1289	ACTB1_DANRE	Q7ZVI7	Actin_ cytoplasmic 1 OS=Danio rerio OX=7955 GN=actba PE=1 SV=2	Regular	8121.2860	0.00	42109.0434	299	26	37	56.53	2313427	0	720671			Green	1287 1782 1783	1	1	Pass1	PepFrag1	None	1954.0644	VAPEEHPVLLTEAPLNPK	VAPEEHPVLLTEAPLNPK	95	18	4.53	55	28	28	23	11	29381.9800	8.3777	Identified	164903	17.7	b2b3b4b6b7b8b9b10b11b11°b12b12°b13b13°b16y1y2y3y3*y4y5y5*y6y6*y7y7°y8y8°y9y9°y10y10°y11y12y13y13°y14y14*y15y15°y18	14.1666	1845	181.868386785726	81.2455911904842	0.2956	Green	85	1954.0685	1954.0685
1289	ACTB1_DANRE	Q7ZVI7	Actin_ cytoplasmic 1 OS=Danio rerio OX=7955 GN=actba PE=1 SV=2	Regular	8121.2860	0.00	42109.0434	299	26	37	56.53	2313427	0	720671			Green	1287 1782 1783	1	1	Pass1	PepFrag1	None	1954.0644	VAPEEHPVLLTEAPLNPK	VAPEEHPVLLTEAPLNPK	95	18	4.53	55	28	28	23	11	29381.9800	8.3777	Identified	164903	17.7	b2b3b4b6b7b8b9b10b11b11°b12b12°b13b13°b16y1y2y3y3*y4y5y5*y6y6*y7y7°y8y8°y9y9°y10y10°y11y12y13y13°y14y14*y15y15°y18	14.1666	1845	181.868386785726	81.2455911904842	0.2956	Green	85	1954.0685	1954.0685
[truncated: 1,335 more rows]
[truncated: 40 more columns]
