# Supplementary material for: Metallomic Approach to Mercury and Selenium in the Liver Tissue of Psectrogaster amazonica and Raphiodon vulpinus from the Brazilian Amazon
Source: Int J Mol Sci. 2024 Nov 7;25(22):11946. doi: 10.3390/ijms252211946 (PMC11594490; doi:10.3390/ijms252211946)
Supplement: Supplementary file 1 [file ijms-25-11946-s001.zip › 2024FEV22_SPOT_PEIXE_IZABELA_17_20240308103214/2024FEV22_SPOT_PEIXE_IZABELA_17_IA_final_fragment.csv]

protein.key	protein.Entry	protein.Accession	protein.Description	protein.dataBaseType	protein.score	protein.falsePositiveRate	protein.avgMass	protein.MatchedProducts	protein.matchedPeptides	protein.digestPeps	protein.seqCover(%)	protein.MatchedPeptideIntenSum	protein.top3MatchedPeptideIntenSum	protein.MatchedProductIntenSum	protein.fmolOnColumn	protein.ngramOnColumn	protein.AutoCurate	protein.Key_ForHomologs	protein.SumForTotalProteins	peptide.Rank	peptide.Pass	peptide.matchType	peptide.modification	peptide.mhp	peptide.seq	peptide.OriginatingSeq	peptide.seqStart	peptide.seqLength	peptide.pI	peptide.componentID	peptide.MatchedProducts	peptide.UniqueProducts	peptide.ConsectiveMatchedProducts	peptide.ComplementaryMatchedProducts	peptide.rawScore	peptide.score	peptide.(X)-P Bond	peptide.MatchedProductsSumInten	peptide.MatchedProductsTheoretical	peptide.MatchedProductsString	peptide.ModelRT	peptide.Volume	peptide.CSA	peptide.ModelDrift	peptide.RelIntensity	peptide.AutoCurate	precursor.leID	precursor.mhp	precursor.mhpCal
2584	ATPB_CYPCA	Q9PTY0	ATP synthase subunit beta_ mitochondrial OS=Cyprinus carpio OX=7962 GN=ATP5F1B PE=2 SV=1	Regular	128.7956	0.00	55361.5143	21	6	40	13.90	15309	10219	5027			Yellow		1	1	Pass1	PepFrag1	None	1088.6350	VVDLLAPYAK	VVDLLAPYAK	178	10	6.78	5	5	5	2	0	1086.1790	5.1458	Identified	487	2.1	b2y4y5y6y10	15.2283	1049	124.817829531084	84.8178295310837	0.2468	Yellow	84	1088.6349	1088.6349
2584	ATPB_CYPCA	Q9PTY0	ATP synthase subunit beta_ mitochondrial OS=Cyprinus carpio OX=7962 GN=ATP5F1B PE=2 SV=1	Regular	128.7956	0.00	55361.5143	21	6	40	13.90	15309	10219	5027			Yellow		1	1	Pass1	PepFrag1	None	1088.6350	VVDLLAPYAK	VVDLLAPYAK	178	10	6.78	5	5	5	2	0	1086.1790	5.1458	Identified	487	2.1	b2y4y5y6y10	15.2283	1049	124.817829531084	84.8178295310837	0.2468	Yellow	84	1088.6349	1088.6349
2584	ATPB_CYPCA	Q9PTY0	ATP synthase subunit beta_ mitochondrial OS=Cyprinus carpio OX=7962 GN=ATP5F1B PE=2 SV=1	Regular	128.7956	0.00	55361.5143	21	6	40	13.90	15309	10219	5027			Yellow		1	1	Pass1	PepFrag1	None	1088.6350	VVDLLAPYAK	VVDLLAPYAK	178	10	6.78	5	5	5	2	0	1086.1790	5.1458	Identified	487	2.1	b2y4y5y6y10	15.2283	1049	124.817829531084	84.8178295310837	0.2468	Yellow	84	1088.6349	1088.6349
2584	ATPB_CYPCA	Q9PTY0	ATP synthase subunit beta_ mitochondrial OS=Cyprinus carpio OX=7962 GN=ATP5F1B PE=2 SV=1	Regular	128.7956	0.00	55361.5143	21	6	40	13.90	15309	10219	5027			Yellow		1	1	Pass1	PepFrag1	None	1088.6350	VVDLLAPYAK	VVDLLAPYAK	178	10	6.78	5	5	5	2	0	1086.1790	5.1458	Identified	487	2.1	b2y4y5y6y10	15.2283	1049	124.817829531084	84.8178295310837	0.2468	Yellow	84	1088.6349	1088.6349
2584	ATPB_CYPCA	Q9PTY0	ATP synthase subunit beta_ mitochondrial OS=Cyprinus carpio OX=7962 GN=ATP5F1B PE=2 SV=1	Regular	128.7956	0.00	55361.5143	21	6	40	13.90	15309	10219	5027			Yellow		1	1	Pass1	PepFrag1	None	1088.6350	VVDLLAPYAK	VVDLLAPYAK	178	10	6.78	5	5	5	2	0	1086.1790	5.1458	Identified	487	2.1	b2y4y5y6y10	15.2283	1049	124.817829531084	84.8178295310837	0.2468	Yellow	84	1088.6349	1088.6349
2584	ATPB_CYPCA	Q9PTY0	ATP synthase subunit beta_ mitochondrial OS=Cyprinus carpio OX=7962 GN=ATP5F1B PE=2 SV=1	Regular	128.7956	0.00	55361.5143	21	6	40	13.90	15309	10219	5027			Yellow		0	2	Pass1	PepFrag1	None	1038.5942	IPVGPETLGR	IPVGPETLGR	123	10	6.95	0	4	4	1	0	288.7865	4.5705	Missing	1093	2.0	y1y7y8y10	13.3041	979	119.201419921449	79.2014199214492	0.2106	Red	49	1038.5937	1038.5937
2584	ATPB_CYPCA	Q9PTY0	ATP synthase subunit beta_ mitochondrial OS=Cyprinus carpio OX=7962 GN=ATP5F1B PE=2 SV=1	Regular	128.7956	0.00	55361.5143	21	6	40	13.90	15309	10219	5027			Yellow		0	2	Pass1	PepFrag1	None	1038.5942	IPVGPETLGR	IPVGPETLGR	123	10	6.95	0	4	4	1	0	288.7865	4.5705	Missing	1093	2.0	y1y7y8y10	13.3041	979	119.201419921449	79.2014199214492	0.2106	Red	49	1038.5937	1038.5937
2584	ATPB_CYPCA	Q9PTY0	ATP synthase subunit beta_ mitochondrial OS=Cyprinus carpio OX=7962 GN=ATP5F1B PE=2 SV=1	Regular	128.7956	0.00	55361.5143	21	6	40	13.90	15309	10219	5027			Yellow		0	2	Pass1	PepFrag1	None	1038.5942	IPVGPETLGR	IPVGPETLGR	123	10	6.95	0	4	4	1	0	288.7865	4.5705	Missing	1093	2.0	y1y7y8y10	13.3041	979	119.201419921449	79.2014199214492	0.2106	Red	49	1038.5937	1038.5937
2584	ATPB_CYPCA	Q9PTY0	ATP synthase subunit beta_ mitochondrial OS=Cyprinus carpio OX=7962 GN=ATP5F1B PE=2 SV=1	Regular	128.7956	0.00	55361.5143	21	6	40	13.90	15309	10219	5027			Yellow		0	2	Pass1	PepFrag1	None	1038.5942	IPVGPETLGR	IPVGPETLGR	123	10	6.95	0	4	4	1	0	288.7865	4.5705	Missing	1093	2.0	y1y7y8y10	13.3041	979	119.201419921449	79.2014199214492	0.2106	Red	49	1038.5937	1038.5937
2584	ATPB_CYPCA	Q9PTY0	ATP synthase subunit beta_ mitochondrial OS=Cyprinus carpio OX=7962 GN=ATP5F1B PE=2 SV=1	Regular	128.7956	0.00	55361.5143	21	6	40	13.90	15309	10219	5027			Yellow		0	3	Pass1	PepFrag1	None	1435.7540	FTQAGSEVSALLGR	FTQAGSEVSALLGR	300	14	6.70	4	3	3	1	0	1133.9960	5.1645		1334	2.3	y10y11y14	15.0313	1328	146.069099159025	106.069099159025	0.2101	Yellow	80	1435.7541	1435.7541
2584	ATPB_CYPCA	Q9PTY0	ATP synthase subunit beta_ mitochondrial OS=Cyprinus carpio OX=7962 GN=ATP5F1B PE=2 SV=1	Regular	128.7956	0.00	55361.5143	21	6	40	13.90	15309	10219	5027			Yellow		0	3	Pass1	PepFrag1	None	1435.7540	FTQAGSEVSALLGR	FTQAGSEVSALLGR	300	14	6.70	4	3	3	1	0	1133.9960	5.1645		1334	2.3	y10y11y14	15.0313	1328	146.069099159025	106.069099159025	0.2101	Yellow	80	1435.7541	1435.7541
2584	ATPB_CYPCA	Q9PTY0	ATP synthase subunit beta_ mitochondrial OS=Cyprinus carpio OX=7962 GN=ATP5F1B PE=2 SV=1	Regular	128.7956	0.00	55361.5143	21	6	40	13.90	15309	10219	5027			Yellow		0	3	Pass1	PepFrag1	None	1435.7540	FTQAGSEVSALLGR	FTQAGSEVSALLGR	300	14	6.70	4	3	3	1	0	1133.9960	5.1645		1334	2.3	y10y11y14	15.0313	1328	146.069099159025	106.069099159025	0.2101	Yellow	80	1435.7541	1435.7541
2584	ATPB_CYPCA	Q9PTY0	ATP synthase subunit beta_ mitochondrial OS=Cyprinus carpio OX=7962 GN=ATP5F1B PE=2 SV=1	Regular	128.7956	0.00	55361.5143	21	6	40	13.90	15309	10219	5027			Yellow		0	4	Pass1	PepFrag1	None	975.5622	IGLFGGAGVGK	IGLFGGAGVGK	191	11	10.20	3	2	2	0	0	529.6386	4.8339		221	1.8	y6y8	14.7517	930	115.190041098929	75.1900410989287	0.1404	Red	74	975.5619	975.5619
2584	ATPB_CYPCA	Q9PTY0	ATP synthase subunit beta_ mitochondrial OS=Cyprinus carpio OX=7962 GN=ATP5F1B PE=2 SV=1	Regular	128.7956	0.00	55361.5143	21	6	40	13.90	15309	10219	5027			Yellow		0	4	Pass1	PepFrag1	None	975.5622	IGLFGGAGVGK	IGLFGGAGVGK	191	11	10.20	3	2	2	0	0	529.6386	4.8339		221	1.8	y6y8	14.7517	930	115.190041098929	75.1900410989287	0.1404	Red	74	975.5619	975.5619
2584	ATPB_CYPCA	Q9PTY0	ATP synthase subunit beta_ mitochondrial OS=Cyprinus carpio OX=7962 GN=ATP5F1B PE=2 SV=1	Regular	128.7956	0.00	55361.5143	21	6	40	13.90	15309	10219	5027			Yellow		0	5	Pass1	PepFrag1	None	1385.7093	IMNVIGEPIDER	IMNVIGEPIDER	133	12	3.82	2	2	2	0	0	1402.3370	5.2568	Identified	541	1.6	b7*y7y12	14.4858	1292	143.417223330572	103.417223330572	0.0982	Yellow	65	1385.7093	1385.7093
2584	ATPB_CYPCA	Q9PTY0	ATP synthase subunit beta_ mitochondrial OS=Cyprinus carpio OX=7962 GN=ATP5F1B PE=2 SV=1	Regular	128.7956	0.00	55361.5143	21	6	40	13.90	15309	10219	5027			Yellow		0	5	Pass1	PepFrag1	None	1385.7093	IMNVIGEPIDER	IMNVIGEPIDER	133	12	3.82	2	2	2	0	0	1402.3370	5.2568	Identified	541	1.6	b7*y7y12	14.4858	1292	143.417223330572	103.417223330572	0.0982	Yellow	65	1385.7093	1385.7093
2584	ATPB_CYPCA	Q9PTY0	ATP synthase subunit beta_ mitochondrial OS=Cyprinus carpio OX=7962 GN=ATP5F1B PE=2 SV=1	Regular	128.7956	0.00	55361.5143	21	6	40	13.90	15309	10219	5027			Yellow		0	5	Pass1	PepFrag1	None	1385.7093	IMNVIGEPIDER	IMNVIGEPIDER	133	12	3.82	2	2	2	0	0	1402.3370	5.2568	Identified	541	1.6	b7*y7y12	14.4858	1292	143.417223330572	103.417223330572	0.0982	Yellow	65	1385.7093	1385.7093
2584	ATPB_CYPCA	Q9PTY0	ATP synthase subunit beta_ mitochondrial OS=Cyprinus carpio OX=7962 GN=ATP5F1B PE=2 SV=1	Regular	128.7956	0.00	55361.5143	21	6	40	13.90	15309	10219	5027			Yellow		0	6	Pass1	PepFrag1	None	1601.8104	VALVYGQMNEPPGAR	VALVYGQMNEPPGAR	254	15	6.89	1	5	5	1	0	962.4329	5.0933	Identified	1351	1.7	b3y5y10y11y15	13.7478	1476	156.729424604522	116.729424604522	0.0939	Yellow	56	1601.8096	1601.8096
2584	ATPB_CYPCA	Q9PTY0	ATP synthase subunit beta_ mitochondrial OS=Cyprinus carpio OX=7962 GN=ATP5F1B PE=2 SV=1	Regular	128.7956	0.00	55361.5143	21	6	40	13.90	15309	10219	5027			Yellow		0	6	Pass1	PepFrag1	None	1601.8104	VALVYGQMNEPPGAR	VALVYGQMNEPPGAR	254	15	6.89	1	5	5	1	0	962.4329	5.0933	Identified	1351	1.7	b3y5y10y11y15	13.7478	1476	156.729424604522	116.729424604522	0.0939	Yellow	56	1601.8096	1601.8096
2584	ATPB_CYPCA	Q9PTY0	ATP synthase subunit beta_ mitochondrial OS=Cyprinus carpio OX=7962 GN=ATP5F1B PE=2 SV=1	Regular	128.7956	0.00	55361.5143	21	6	40	13.90	15309	10219	5027			Yellow		0	6	Pass1	PepFrag1	None	1601.8104	VALVYGQMNEPPGAR	VALVYGQMNEPPGAR	254	15	6.89	1	5	5	1	0	962.4329	5.0933	Identified	1351	1.7	b3y5y10y11y15	13.7478	1476	156.729424604522	116.729424604522	0.0939	Yellow	56	1601.8096	1601.8096
2584	ATPB_CYPCA	Q9PTY0	ATP synthase subunit beta_ mitochondrial OS=Cyprinus carpio OX=7962 GN=ATP5F1B PE=2 SV=1	Regular	128.7956	0.00	55361.5143	21	6	40	13.90	15309	10219	5027			Yellow		0	6	Pass1	PepFrag1	None	1601.8104	VALVYGQMNEPPGAR	VALVYGQMNEPPGAR	254	15	6.89	1	5	5	1	0	962.4329	5.0933	Identified	1351	1.7	b3y5y10y11y15	13.7478	1476	156.729424604522	116.729424604522	0.0939	Yellow	56	1601.8096	1601.8096
2584	ATPB_CYPCA	Q9PTY0	ATP synthase subunit beta_ mitochondrial OS=Cyprinus carpio OX=7962 GN=ATP5F1B PE=2 SV=1	Regular	128.7956	0.00	55361.5143	21	6	40	13.90	15309	10219	5027			Yellow		0	6	Pass1	PepFrag1	None	1601.8104	VALVYGQMNEPPGAR	VALVYGQMNEPPGAR	254	15	6.89	1	5	5	1	0	962.4329	5.0933	Identified	1351	1.7	b3y5y10y11y15	13.7478	1476	156.729424604522	116.729424604522	0.0939	Yellow	56	1601.8096	1601.8096
[truncated: 40 more columns]
