# Supplementary material for: Metallomic Approach to Mercury and Selenium in the Liver Tissue of Psectrogaster amazonica and Raphiodon vulpinus from the Brazilian Amazon
Source: Int J Mol Sci. 2024 Nov 7;25(22):11946. doi: 10.3390/ijms252211946 (PMC11594490; doi:10.3390/ijms252211946)
Supplement: Supplementary file 1 [file ijms-25-11946-s001.zip › 2024FEV22_SPOT_PEIXE_IZABELA_17_20240308103214/2024FEV22_SPOT_PEIXE_IZABELA_17_IA_workflow.xml]

<?xml version="1.0"?>
<RESULT ENTRIES_SEARCHED="7640" ID="_133543783342200979_0" TIME_CALCULATED="133543783342200979">
  <GeneratedBy Program="iaDBs.exe" Version="2.175" CompileDate="11/19/2015" CompileTime="6:33 PM">
    <CommandLine>-paraXMLFileName C:\Users\Administrator\AppData\Local\Temp\plgs820885608883664021.params -pep3DFilename C:\Users\Administrator\AppData\Local\Temp\plgs820885608883664021.bin -proteinFASTAFileName D:\Databases\OTOPHYSI_REV_MAI23_reverse.fas_def -outPutDirName C:\Users\Administrator\AppData\Local\Temp -outputUserDirName C:\Users\Administrator\AppData\Local\Temp -newWorkflowXML -maxCPUs 7 -WriteBinary 1</CommandLine>
  </GeneratedBy>
  <PARAMS>
    <PARAM NAME="InstrumentModel" VALUE="XEVO-G2QTOF" />
    <PARAM NAME="InstrumentSerialNumber" VALUE="YCA119" />
    <PARAM NAME="RawFile" VALUE="" />
    <PARAM NAME="AcquiredName" VALUE="2024FEV22_SPOT_PEIXE_JOSE_IZABELA_27" />
    <PARAM NAME="AcquiredDate" VALUE="30-Dec-1899" />
    <PARAM NAME="AcquiredTime" VALUE="00:00:00" />
    <PARAM NAME="SampleDescription" VALUE="IBB" />
  </PARAMS>
  <CALCULATED>
    <OUTPUT NAME="AbsQuanResponseFactor" VALUE="-1" />
  </CALCULATED>
  <ANALYSIS_MODIFIER ENRICHED="FALSE" STATUS="FIXED">
    <MODIFIER MCAT_REAGENT="No" NAME="Carbamidomethyl+C">
      <MODIFIES APPLIES_TO="C" DELTA_MASS="57.0215" TYPE="SIDECHAIN" />
    </MODIFIER>
  </ANALYSIS_MODIFIER>
  <ANALYSIS_MODIFIER ENRICHED="FALSE" STATUS="VARIABLE">
    <MODIFIER MCAT_REAGENT="No" NAME="Oxidation+M">
      <MODIFIES APPLIES_TO="M" DELTA_MASS="15.9949" TYPE="SIDECHAIN" />
    </MODIFIER>
  </ANALYSIS_MODIFIER>
  <PRODUCT ID="1" HE_EMRT_ID="694" BY_TYPE="Y" BY_INDEX="1" DB_MHPLUS="175.1190" CHARGE="1.00" INTENSITY="102" MASS="175.1190" MASS_ERROR="0.0000" MASS_ERROR_PPM="0.1824" RT_ERROR="-0.0327" RETENTION_TIME="13.3367" />
  <PRODUCT ID="2" HE_EMRT_ID="677" BY_TYPE="Y" BY_INDEX="7" DB_MHPLUS="729.3890" CHARGE="1.00" INTENSITY="234" MASS="729.3900" MASS_ERROR="0.0010" MASS_ERROR_PPM="1.3612" RT_ERROR="0.0191" RETENTION_TIME="13.2849" />
  <PRODUCT ID="3" HE_EMRT_ID="693" BY_TYPE="Y" BY_INDEX="8" DB_MHPLUS="828.4574" CHARGE="1.00" INTENSITY="76" MASS="828.4528" MASS_ERROR="-0.0046" MASS_ERROR_PPM="-5.5707" RT_ERROR="-0.0326" RETENTION_TIME="13.3367" />
  <PRODUCT ID="4" HE_EMRT_ID="682" BY_TYPE="Y" BY_INDEX="10" DB_MHPLUS="1038.5942" CHARGE="2.00" INTENSITY="681" MASS="1038.5951" MASS_ERROR="0.0008" MASS_ERROR_PPM="0.8018" RT_ERROR="-0.0054" RETENTION_TIME="13.3095" />
  <PRODUCT ID="5" HE_EMRT_ID="820" BY_TYPE="B" BY_INDEX="3" DB_MHPLUS="284.1969" CHARGE="1.00" INTENSITY="61" MASS="284.1964" MASS_ERROR="-0.0005" MASS_ERROR_PPM="-1.7680" RT_ERROR="-0.0019" RETENTION_TIME="13.7497" />
  <PRODUCT ID="6" HE_EMRT_ID="825" BY_TYPE="Y" BY_INDEX="5" DB_MHPLUS="497.2831" CHARGE="1.00" INTENSITY="128" MASS="497.2835" MASS_ERROR="0.0005" MASS_ERROR_PPM="0.9582" RT_ERROR="-0.0302" RETENTION_TIME="13.7780" />
  <PRODUCT ID="7" HE_EMRT_ID="810" BY_TYPE="Y" BY_INDEX="10" DB_MHPLUS="1056.4891" CHARGE="1.00" INTENSITY="59" MASS="1056.4864" MASS_ERROR="-0.0027" MASS_ERROR_PPM="-2.5319" RT_ERROR="0.0451" RETENTION_TIME="13.7026" />
  <PRODUCT ID="8" HE_EMRT_ID="818" BY_TYPE="Y" BY_INDEX="11" DB_MHPLUS="1219.5524" CHARGE="1.00" INTENSITY="55" MASS="1219.5445" MASS_ERROR="-0.0079" MASS_ERROR_PPM="-6.5058" RT_ERROR="0.0078" RETENTION_TIME="13.7400" />
  <PRODUCT ID="9" HE_EMRT_ID="823" BY_TYPE="Y" BY_INDEX="15" DB_MHPLUS="1601.8104" CHARGE="2.00" INTENSITY="1048" MASS="1601.8107" MASS_ERROR="0.0002" MASS_ERROR_PPM="0.1530" RT_ERROR="-0.0110" RETENTION_TIME="13.7587" />
  <PRODUCT ID="10" HE_EMRT_ID="995" BY_TYPE="B" BY_INDEX="7" DB_MHPLUS="740.3647" CHARGE="1.00" INTENSITY="61" MASS="740.3655" MASS_ERROR="0.0008" MASS_ERROR_PPM="1.0945" RT_ERROR="-0.0050" RETENTION_TIME="14.4908" LOSS_TYPE="-NH3" />
  <PRODUCT ID="11" HE_EMRT_ID="992" BY_TYPE="Y" BY_INDEX="7" DB_MHPLUS="815.3894" CHARGE="1.00" INTENSITY="90" MASS="815.3855" MASS_ERROR="-0.0038" MASS_ERROR_PPM="-4.7040" RT_ERROR="0.0082" RETENTION_TIME="14.4776" />
  <PRODUCT ID="12" HE_EMRT_ID="994" BY_TYPE="Y" BY_INDEX="12" DB_MHPLUS="1385.7093" CHARGE="2.00" INTENSITY="390" MASS="1385.7068" MASS_ERROR="-0.0025" MASS_ERROR_PPM="-1.8147" RT_ERROR="0.0016" RETENTION_TIME="14.4842" />
  <PRODUCT ID="13" HE_EMRT_ID="1173" BY_TYPE="Y" BY_INDEX="6" DB_MHPLUS="488.2827" CHARGE="1.00" INTENSITY="149" MASS="488.2841" MASS_ERROR="0.0014" MASS_ERROR_PPM="2.8308" RT_ERROR="-0.0015" RETENTION_TIME="14.7532" />
  <PRODUCT ID="14" HE_EMRT_ID="1170" BY_TYPE="Y" BY_INDEX="8" DB_MHPLUS="692.3726" CHARGE="1.00" INTENSITY="72" MASS="692.3676" MASS_ERROR="-0.0050" MASS_ERROR_PPM="-7.2166" RT_ERROR="0.0061" RETENTION_TIME="14.7456" />
  <PRODUCT ID="15" HE_EMRT_ID="1236" BY_TYPE="Y" BY_INDEX="10" DB_MHPLUS="988.5422" CHARGE="1.00" INTENSITY="168" MASS="988.5400" MASS_ERROR="-0.0022" MASS_ERROR_PPM="-2.2118" RT_ERROR="0.0167" RETENTION_TIME="15.0146" />
  <PRODUCT ID="16" HE_EMRT_ID="1252" BY_TYPE="Y" BY_INDEX="11" DB_MHPLUS="1059.5793" CHARGE="1.00" INTENSITY="62" MASS="1059.5782" MASS_ERROR="-0.0011" MASS_ERROR_PPM="-1.0097" RT_ERROR="-0.0045" RETENTION_TIME="15.0358" />
  <PRODUCT ID="17" HE_EMRT_ID="1249" BY_TYPE="Y" BY_INDEX="14" DB_MHPLUS="1435.7540" CHARGE="2.00" INTENSITY="1104" MASS="1435.7528" MASS_ERROR="-0.0012" MASS_ERROR_PPM="-0.8035" RT_ERROR="-0.0032" RETENTION_TIME="15.0345" />
  <PRODUCT ID="18" HE_EMRT_ID="1338" BY_TYPE="B" BY_INDEX="2" DB_MHPLUS="199.1441" CHARGE="1.00" INTENSITY="62" MASS="199.1421" MASS_ERROR="-0.0020" MASS_ERROR_PPM="-9.8513" RT_ERROR="0.0051" RETENTION_TIME="15.2232" />
  <PRODUCT ID="19" HE_EMRT_ID="1320" BY_TYPE="Y" BY_INDEX="4" DB_MHPLUS="478.2660" CHARGE="1.00" INTENSITY="189" MASS="478.2732" MASS_ERROR="0.0071" MASS_ERROR_PPM="14.9303" RT_ERROR="0.0251" RETENTION_TIME="15.2032" />
  <PRODUCT ID="20" HE_EMRT_ID="1333" BY_TYPE="Y" BY_INDEX="5" DB_MHPLUS="549.3031" CHARGE="1.00" INTENSITY="73" MASS="549.3003" MASS_ERROR="-0.0028" MASS_ERROR_PPM="-5.1477" RT_ERROR="0.0133" RETENTION_TIME="15.2150" />
  <PRODUCT ID="21" HE_EMRT_ID="1336" BY_TYPE="Y" BY_INDEX="6" DB_MHPLUS="662.3872" CHARGE="1.00" INTENSITY="71" MASS="662.3906" MASS_ERROR="0.0034" MASS_ERROR_PPM="5.1521" RT_ERROR="0.0057" RETENTION_TIME="15.2225" />
  <PRODUCT ID="22" HE_EMRT_ID="1330" BY_TYPE="Y" BY_INDEX="10" DB_MHPLUS="1088.6350" CHARGE="2.00" INTENSITY="92" MASS="1088.6308" MASS_ERROR="-0.0043" MASS_ERROR_PPM="-3.9158" RT_ERROR="0.0145" RETENTION_TIME="15.2138" />
  <PEPTIDE ID="49" PROT_ID="2584" QUERY_MASS_ID="49" MASS="1038.5942" SEQUENCE="IPVGPETLGR" TYPE="PEP_FRAG_1" />
  <PEPTIDE ID="56" PROT_ID="2584" QUERY_MASS_ID="56" MASS="1601.8104" SEQUENCE="VALVYGQMNEPPGAR" TYPE="PEP_FRAG_1" />
  <PEPTIDE ID="65" PROT_ID="2584" QUERY_MASS_ID="65" MASS="1385.7093" SEQUENCE="IMNVIGEPIDER" TYPE="PEP_FRAG_1" />
  <PEPTIDE ID="74" PROT_ID="2584" QUERY_MASS_ID="74" MASS="975.5622" SEQUENCE="IGLFGGAGVGK" TYPE="PEP_FRAG_1" />
  <PEPTIDE ID="80" PROT_ID="2584" QUERY_MASS_ID="80" MASS="1435.7540" SEQUENCE="FTQAGSEVSALLGR" TYPE="PEP_FRAG_1" />
  <PEPTIDE ID="84" PROT_ID="2584" QUERY_MASS_ID="84" MASS="1088.6350" SEQUENCE="VVDLLAPYAK" TYPE="PEP_FRAG_1" />
  <QUERY_MASS ID="1" LE_ID="1" CHARGE="2.00" INTENSITY="24969" MASS="1002.5050" RETENTION_TIME="11.1944" />
  <QUERY_MASS ID="2" LE_ID="2" CHARGE="3.00" INTENSITY="1930" MASS="1431.6596" RETENTION_TIME="11.2261" />
  <QUERY_MASS ID="3" LE_ID="3" CHARGE="2.00" INTENSITY="3130" MASS="1149.5320" RETENTION_TIME="11.2785" />
  <QUERY_MASS ID="4" LE_ID="4" CHARGE="2.00" INTENSITY="2118" MASS="874.4095" RETENTION_TIME="11.5265" />
  <QUERY_MASS ID="5" LE_ID="5" CHARGE="2.00" INTENSITY="1443" MASS="1065.5118" RETENTION_TIME="11.5504" />
  <QUERY_MASS ID="6" LE_ID="6" CHARGE="2.00" INTENSITY="1715" MASS="1129.6468" RETENTION_TIME="11.5593" />
  <QUERY_MASS ID="7" LE_ID="7" CHARGE="1.00" INTENSITY="2597" MASS="607.3070" RETENTION_TIME="11.7849" />
  <QUERY_MASS ID="8" LE_ID="8" CHARGE="1.00" INTENSITY="4336" MASS="678.3457" RETENTION_TIME="11.7880" />
  <QUERY_MASS ID="9" LE_ID="9" CHARGE="2.00" INTENSITY="1298" MASS="1090.5304" RETENTION_TIME="11.7957" />
  <QUERY_MASS ID="10" LE_ID="10" CHARGE="2.00" INTENSITY="8359" MASS="862.4668" RETENTION_TIME="11.7963" />
  <QUERY_MASS ID="11" LE_ID="11" CHARGE="1.00" INTENSITY="3673" MASS="644.3962" RETENTION_TIME="11.8140" />
  <QUERY_MASS ID="12" LE_ID="12" CHARGE="2.00" INTENSITY="7846" MASS="1065.5564" RETENTION_TIME="11.8261" />
  <QUERY_MASS ID="13" LE_ID="13" CHARGE="1.96" INTENSITY="45904" MASS="952.4739" RETENTION_TIME="11.8338" />
  <QUERY_MASS ID="14" LE_ID="14" CHARGE="1.00" INTENSITY="2654" MASS="678.3796" RETENTION_TIME="11.8698" />
  <QUERY_MASS ID="15" LE_ID="15" CHARGE="1.00" INTENSITY="6928" MASS="458.2964" RETENTION_TIME="11.8743" />
  <QUERY_MASS ID="16" LE_ID="16" CHARGE="2.00" INTENSITY="46137" MASS="1045.5640" RETENTION_TIME="11.8871" />
  <QUERY_MASS ID="17" LE_ID="17" CHARGE="2.00" INTENSITY="2079" MASS="1267.6052" RETENTION_TIME="11.9329" />
  <QUERY_MASS ID="18" LE_ID="18" CHARGE="2.00" INTENSITY="17403" MASS="1061.5052" RETENTION_TIME="11.9352" />
  <QUERY_MASS ID="19" LE_ID="19" CHARGE="2.00" INTENSITY="1610" MASS="1570.6790" RETENTION_TIME="12.0365" />
  <QUERY_MASS ID="20" LE_ID="20" CHARGE="2.00" INTENSITY="10910" MASS="1323.6085" RETENTION_TIME="12.0579" />
  <QUERY_MASS ID="21" LE_ID="21" CHARGE="2.00" INTENSITY="1262" MASS="1033.5140" RETENTION_TIME="12.1162" />
  <QUERY_MASS ID="22" LE_ID="22" CHARGE="2.00" INTENSITY="16673" MASS="1010.4790" RETENTION_TIME="12.1908" />
  <QUERY_MASS ID="23" LE_ID="23" CHARGE="2.00" INTENSITY="1448" MASS="966.4895" RETENTION_TIME="12.2546" />
  <QUERY_MASS ID="24" LE_ID="24" CHARGE="1.48" INTENSITY="8695" MASS="781.4102" RETENTION_TIME="12.3094" />
  <QUERY_MASS ID="25" LE_ID="25" CHARGE="1.00" INTENSITY="5597" MASS="567.2763" RETENTION_TIME="12.3164" />
  <QUERY_MASS ID="26" LE_ID="26" CHARGE="2.00" INTENSITY="1156" MASS="1381.6495" RETENTION_TIME="12.3234" />
  <QUERY_MASS ID="27" LE_ID="27" CHARGE="2.00" INTENSITY="55245" MASS="1307.6168" RETENTION_TIME="12.3455" />
  <QUERY_MASS ID="28" LE_ID="28" CHARGE="2.00" INTENSITY="17804" MASS="928.5257" RETENTION_TIME="12.3523" />
  <QUERY_MASS ID="29" LE_ID="29" CHARGE="1.89" INTENSITY="24398" MASS="937.4634" RETENTION_TIME="12.6014" />
  <QUERY_MASS ID="30" LE_ID="30" CHARGE="1.00" INTENSITY="4262" MASS="636.3346" RETENTION_TIME="12.7119" />
  <QUERY_MASS ID="31" LE_ID="31" CHARGE="1.00" INTENSITY="4632" MASS="489.2661" RETENTION_TIME="12.7142" />
  <QUERY_MASS ID="32" LE_ID="32" CHARGE="1.00" INTENSITY="5192" MASS="749.4184" RETENTION_TIME="12.7148" />
  <QUERY_MASS ID="33" LE_ID="33" CHARGE="3.00" INTENSITY="624" MASS="2407.2182" RETENTION_TIME="12.7234" />
  <QUERY_MASS ID="34" LE_ID="34" CHARGE="4.00" INTENSITY="8659" MASS="2406.2156" RETENTION_TIME="12.7243" />
  <QUERY_MASS ID="35" LE_ID="35" CHARGE="1.00" INTENSITY="9680" MASS="672.4025" RETENTION_TIME="12.7344" />
  <QUERY_MASS ID="36" LE_ID="36" CHARGE="2.00" INTENSITY="7799" MASS="824.5003" RETENTION_TIME="12.7358" />
  <QUERY_MASS ID="37" LE_ID="37" CHARGE="1.87" INTENSITY="43186" MASS="842.5114" RETENTION_TIME="12.7393" />
  <QUERY_MASS ID="38" LE_ID="38" CHARGE="2.00" INTENSITY="1570" MASS="1475.7845" RETENTION_TIME="12.8944" />
  <QUERY_MASS ID="39" LE_ID="39" CHARGE="2.00" INTENSITY="1519" MASS="856.5257" RETENTION_TIME="12.8979" />
  <QUERY_MASS ID="40" LE_ID="40" CHARGE="2.00" INTENSITY="1179" MASS="973.5317" RETENTION_TIME="13.0091" />
  <QUERY_MASS ID="41" LE_ID="41" CHARGE="2.00" INTENSITY="6029" MASS="870.5401" RETENTION_TIME="13.0208" />
  <QUERY_MASS ID="42" LE_ID="42" CHARGE="2.00" INTENSITY="1735" MASS="1570.6773" RETENTION_TIME="13.0365" />
  <QUERY_MASS ID="43" LE_ID="43" CHARGE="2.00" INTENSITY="2584" MASS="919.5620" RETENTION_TIME="13.0710" />
  <QUERY_MASS ID="44" LE_ID="44" CHARGE="2.00" INTENSITY="29007" MASS="1208.6100" RETENTION_TIME="13.0980" />
  <QUERY_MASS ID="45" LE_ID="45" CHARGE="2.00" INTENSITY="1515" MASS="1179.6026" RETENTION_TIME="13.1147" />
  <QUERY_MASS ID="46" LE_ID="46" CHARGE="2.00" INTENSITY="2133" MASS="1227.6700" RETENTION_TIME="13.1158" />
  <QUERY_MASS ID="47" LE_ID="47" CHARGE="2.00" INTENSITY="2555" MASS="1041.4533" RETENTION_TIME="13.1683" />
  <QUERY_MASS ID="48" LE_ID="48" CHARGE="2.00" INTENSITY="1109" MASS="1235.6204" RETENTION_TIME="13.2886" />
  <QUERY_MASS ID="49" LE_ID="49" CHARGE="2.00" INTENSITY="3224" MASS="1038.5937" RETENTION_TIME="13.3041">
    <MASS_MATCH ID="49" AUTO_QC="2" CURATED="0" CALC_INTEN="3224" CALC_MASS="1038.5937" MASS_ERROR="-0.0005" MASS_ERROR_PPM="-0.4899" QUERY_ID="_133543783342200979_0" SCORE="4.5705" TYPE="PEP_FRAG_1" />
  </QUERY_MASS>
  <QUERY_MASS ID="50" LE_ID="50" CHARGE="3.50" INTENSITY="3094" MASS="1994.9604" RETENTION_TIME="13.3519" />
  <QUERY_MASS ID="51" LE_ID="51" CHARGE="3.90" INTENSITY="26992" MASS="2390.2216" RETENTION_TIME="13.3540" />
  <QUERY_MASS ID="52" LE_ID="52" CHARGE="2.00" INTENSITY="875" MASS="1436.6627" RETENTION_TIME="13.3731" />
  <QUERY_MASS ID="53" LE_ID="53" CHARGE="3.00" INTENSITY="1318" MASS="1503.7238" RETENTION_TIME="13.3951" />
  <QUERY_MASS ID="54" LE_ID="54" CHARGE="3.00" INTENSITY="2189" MASS="1829.8867" RETENTION_TIME="13.5107" />
  <QUERY_MASS ID="55" LE_ID="55" CHARGE="2.00" INTENSITY="1581" MASS="1262.6404" RETENTION_TIME="13.7082" />
  <QUERY_MASS ID="56" LE_ID="56" CHARGE="2.00" INTENSITY="1437" MASS="1601.8096" RETENTION_TIME="13.7478">
    <MASS_MATCH ID="56" AUTO_QC="2" CURATED="1" CALC_INTEN="1437" CALC_MASS="1601.8096" MASS_ERROR="-0.0008" MASS_ERROR_PPM="-0.5149" QUERY_ID="_133543783342200979_0" SCORE="5.0933" TYPE="PEP_FRAG_1" />
  </QUERY_MASS>
  <QUERY_MASS ID="57" LE_ID="57" CHARGE="3.00" INTENSITY="929" MASS="1914.9292" RETENTION_TIME="13.8129" />
  <QUERY_MASS ID="58" LE_ID="58" CHARGE="2.00" INTENSITY="1624" MASS="1570.6782" RETENTION_TIME="14.0365" />
  <QUERY_MASS ID="59" LE_ID="59" CHARGE="2.00" INTENSITY="6321" MASS="1288.7001" RETENTION_TIME="14.0506" />
  <QUERY_MASS ID="60" LE_ID="60" CHARGE="2.63" INTENSITY="26687" MASS="1516.8128" RETENTION_TIME="14.0521" />
  <QUERY_MASS ID="61" LE_ID="61" CHARGE="2.00" INTENSITY="1116" MASS="1031.5969" RETENTION_TIME="14.1426" />
  <QUERY_MASS ID="62" LE_ID="62" CHARGE="2.00" INTENSITY="1734" MASS="1603.6237" RETENTION_TIME="14.2605" />
  <QUERY_MASS ID="63" LE_ID="63" CHARGE="2.00" INTENSITY="93565" MASS="1192.6151" RETENTION_TIME="14.3031" />
  <QUERY_MASS ID="64" LE_ID="64" CHARGE="3.00" INTENSITY="2480" MASS="1677.9286" RETENTION_TIME="14.4284" />
  <QUERY_MASS ID="65" LE_ID="65" CHARGE="2.00" INTENSITY="1504" MASS="1385.7093" RETENTION_TIME="14.4858">
    <MASS_MATCH ID="65" AUTO_QC="2" CURATED="1" CALC_INTEN="1504" CALC_MASS="1385.7093" MASS_ERROR="0.0000" MASS_ERROR_PPM="-0.0226" QUERY_ID="_133543783342200979_0" SCORE="5.2568" TYPE="PEP_FRAG_1" />
  </QUERY_MASS>
  <QUERY_MASS ID="66" LE_ID="66" CHARGE="1.00" INTENSITY="4080" MASS="605.4010" RETENTION_TIME="14.5472" />
  <QUERY_MASS ID="67" LE_ID="67" CHARGE="1.00" INTENSITY="2552" MASS="506.3326" RETENTION_TIME="14.5473" />
  <QUERY_MASS ID="68" LE_ID="68" CHARGE="1.34" INTENSITY="10350" MASS="791.4648" RETENTION_TIME="14.5527" />
  <QUERY_MASS ID="69" LE_ID="69" CHARGE="2.93" INTENSITY="41417" MASS="2211.1077" RETENTION_TIME="14.5582" />
  <QUERY_MASS ID="70" LE_ID="70" CHARGE="3.00" INTENSITY="2022" MASS="2225.1187" RETENTION_TIME="14.6504" />
  <QUERY_MASS ID="71" LE_ID="71" CHARGE="3.00" INTENSITY="799" MASS="2239.1379" RETENTION_TIME="14.6914" />
  <QUERY_MASS ID="72" LE_ID="72" CHARGE="2.00" INTENSITY="54750" MASS="1053.6466" RETENTION_TIME="14.7061" />
  <QUERY_MASS ID="73" LE_ID="73" CHARGE="2.00" INTENSITY="2610" MASS="1023.6341" RETENTION_TIME="14.7156" />
  <QUERY_MASS ID="74" LE_ID="74" CHARGE="2.00" INTENSITY="2149" MASS="975.5619" RETENTION_TIME="14.7517">
    <MASS_MATCH ID="74" AUTO_QC="2" CURATED="0" CALC_INTEN="2149" CALC_MASS="975.5619" MASS_ERROR="-0.0003" MASS_ERROR_PPM="-0.3043" QUERY_ID="_133543783342200979_0" SCORE="4.8339" TYPE="PEP_FRAG_1" />
  </QUERY_MASS>
  <QUERY_MASS ID="75" LE_ID="75" CHARGE="2.00" INTENSITY="5980" MASS="1766.7852" RETENTION_TIME="14.9685" />
  <QUERY_MASS ID="76" LE_ID="76" CHARGE="3.00" INTENSITY="898" MASS="2225.1194" RETENTION_TIME="14.9783" />
  <QUERY_MASS ID="77" LE_ID="77" CHARGE="4.00" INTENSITY="1144" MASS="2390.2040" RETENTION_TIME="15.0097" />
  <QUERY_MASS ID="78" LE_ID="78" CHARGE="2.00" INTENSITY="14677" MASS="1794.8157" RETENTION_TIME="15.0221" />
  <QUERY_MASS ID="79" LE_ID="79" CHARGE="3.00" INTENSITY="2256" MASS="2212.1068" RETENTION_TIME="15.0284" />
  <QUERY_MASS ID="80" LE_ID="80" CHARGE="2.00" INTENSITY="3216" MASS="1435.7541" RETENTION_TIME="15.0313">
    <MASS_MATCH ID="80" AUTO_QC="2" CURATED="1" CALC_INTEN="3216" CALC_MASS="1435.7541" MASS_ERROR="0.0002" MASS_ERROR_PPM="0.1104" QUERY_ID="_133543783342200979_0" SCORE="5.1645" TYPE="PEP_FRAG_1" />
  </QUERY_MASS>
  <QUERY_MASS ID="81" LE_ID="81" CHARGE="2.00" INTENSITY="1480" MASS="1383.6903" RETENTION_TIME="15.1807" />
  <QUERY_MASS ID="82" LE_ID="82" CHARGE="2.00" INTENSITY="14564" MASS="1779.8400" RETENTION_TIME="15.1834" />
  <QUERY_MASS ID="83" LE_ID="83" CHARGE="2.00" INTENSITY="25177" MASS="1388.7161" RETENTION_TIME="15.2035" />
  <QUERY_MASS ID="84" LE_ID="84" CHARGE="2.00" INTENSITY="3779" MASS="1088.6349" RETENTION_TIME="15.2283">
    <MASS_MATCH ID="84" AUTO_QC="2" CURATED="1" CALC_INTEN="3779" CALC_MASS="1088.6349" MASS_ERROR="-0.0002" MASS_ERROR_PPM="-0.1473" QUERY_ID="_133543783342200979_0" SCORE="5.1458" TYPE="PEP_FRAG_1" />
  </QUERY_MASS>
  <QUERY_MASS ID="85" LE_ID="85" CHARGE="2.00" INTENSITY="1129" MASS="1067.6591" RETENTION_TIME="15.2378" />
  <QUERY_MASS ID="86" LE_ID="86" CHARGE="2.00" INTENSITY="11878" MASS="1094.6611" RETENTION_TIME="15.2970" />
  <QUERY_MASS ID="87" LE_ID="87" CHARGE="2.00" INTENSITY="1598" MASS="981.5765" RETENTION_TIME="15.2972" />
  <QUERY_MASS ID="88" LE_ID="88" CHARGE="3.00" INTENSITY="1081" MASS="2300.1649" RETENTION_TIME="15.3572" />
  <QUERY_MASS ID="89" LE_ID="89" CHARGE="2.00" INTENSITY="1032" MASS="1459.8186" RETENTION_TIME="15.3624" />
  <QUERY_MASS ID="90" LE_ID="90" CHARGE="2.00" INTENSITY="72203" MASS="1308.6487" RETENTION_TIME="15.3877" />
  <QUERY_MASS ID="91" LE_ID="91" CHARGE="3.00" INTENSITY="15403" MASS="2283.1802" RETENTION_TIME="15.5208" />
  <QUERY_MASS ID="92" LE_ID="92" CHARGE="3.00" INTENSITY="2215" MASS="1927.8254" RETENTION_TIME="15.6254" />
  <QUERY_MASS ID="93" LE_ID="93" CHARGE="2.00" INTENSITY="42197" MASS="1397.7425" RETENTION_TIME="15.6632" />
  <QUERY_MASS ID="94" LE_ID="94" CHARGE="2.00" INTENSITY="30575" MASS="1201.6216" RETENTION_TIME="15.6932" />
  <QUERY_MASS ID="95" LE_ID="95" CHARGE="3.00" INTENSITY="8572" MASS="2284.1657" RETENTION_TIME="15.8889" />
  <QUERY_MASS ID="96" LE_ID="96" CHARGE="2.00" INTENSITY="1518" MASS="1570.6785" RETENTION_TIME="16.0365" />
  <QUERY_MASS ID="97" LE_ID="97" CHARGE="1.90" INTENSITY="19268" MASS="963.5517" RETENTION_TIME="16.4134" />
  <QUERY_MASS ID="98" LE_ID="98" CHARGE="2.09" INTENSITY="26342" MASS="2154.0238" RETENTION_TIME="16.4201" />
  <QUERY_MASS ID="99" LE_ID="99" CHARGE="2.00" INTENSITY="982" MASS="1988.0324" RETENTION_TIME="16.6093" />
  <QUERY_MASS ID="100" LE_ID="100" CHARGE="2.00" INTENSITY="1788" MASS="1261.6934" RETENTION_TIME="16.6104" />
  <QUERY_MASS ID="101" LE_ID="101" CHARGE="2.74" INTENSITY="17038" MASS="1955.0124" RETENTION_TIME="16.6503" />
  <QUERY_MASS ID="102" LE_ID="102" CHARGE="3.00" INTENSITY="2957" MASS="2253.1557" RETENTION_TIME="16.6599" />
  <QUERY_MASS ID="103" LE_ID="103" CHARGE="2.00" INTENSITY="1121" MASS="1439.7891" RETENTION_TIME="16.9949" />
  <QUERY_MASS ID="104" LE_ID="104" CHARGE="2.00" INTENSITY="3382" MASS="1264.7077" RETENTION_TIME="17.1396" />
  <QUERY_MASS ID="105" LE_ID="105" CHARGE="1.94" INTENSITY="51444" MASS="966.5661" RETENTION_TIME="17.1664" />
  <QUERY_MASS ID="106" LE_ID="106" CHARGE="2.39" INTENSITY="71369" MASS="1899.0226" RETENTION_TIME="17.2074" />
  <QUERY_MASS ID="107" LE_ID="107" CHARGE="2.00" INTENSITY="1203" MASS="1302.7115" RETENTION_TIME="17.3982" />
  <QUERY_MASS ID="108" LE_ID="108" CHARGE="1.76" INTENSITY="6272" MASS="1184.5952" RETENTION_TIME="17.8915" />
  <QUERY_MASS ID="109" LE_ID="109" CHARGE="2.00" INTENSITY="6530" MASS="1380.7161" RETENTION_TIME="17.9862" />
  <QUERY_MASS ID="110" LE_ID="110" CHARGE="2.00" INTENSITY="2441" MASS="1568.8135" RETENTION_TIME="17.9965" />
  <QUERY_MASS ID="111" LE_ID="111" CHARGE="2.00" INTENSITY="1436" MASS="1570.6737" RETENTION_TIME="18.0367" />
  <QUERY_MASS ID="112" LE_ID="112" CHARGE="2.00" INTENSITY="1707" MASS="1570.6775" RETENTION_TIME="20.0367" />
  <HIT>
    <PROTEIN ID="2584" AUTO_QC="2" CURATED="1" CONFIDENCE_LEVEL="" COVERAGE="13.90" SCORE="128.7956" PEP_MATCHES="6" VAR_MOD_MATCHES="0" FRAG_MATCHES="22" PEP_TOTAL="40" RMS_MASS_ERROR_PREC="0.3246" RMS_MASS_ERROR_FRAG="5.0810" RMS_RT_ERROR_FRAG="0.0180599777883501">
      <ENTRY>ATPB_CYPCA</ENTRY>
      <ACCESSION>Q9PTY0</ACCESSION>
      <DESCRIPTION>ATP+synthase+subunit+beta_+mitochondrial+OS%3DCyprinus+carpio+OX%3D7962+GN%3DATP5F1B+PE%3D2+SV%3D1</DESCRIPTION>
      <MW>55361.5143</MW>
      <AQ_FMOLES>0.0000</AQ_FMOLES>
      <AQ_NGRAMS>0.0000</AQ_NGRAMS>
      <PI>4.87</PI>
      <SEQUENCE>MLGAVGRCCTGALQALRPGVTPLKALNGAPAALFSRRDYVAPAAAAAAASGRIVAVIGAVVDVQFDEDLPPILNALEVAGRDTRLVLEVAQHLGENTVRTIAMDGTEGLVRGQKVLDTGAPIRIPVGPETLGRIMNVIGEPIDERGPITTKQTAPIHAEAPEFTDMSVEQEILVTGIKVVDLLAPYAKGGKIGLFGGAGVGKTVLIMELINNVAKAHGGYSVFAGVGERTREGNDLYHEMIESGVINLKDTTSKVALVYGQMNEPPGARARVALTGLTVAEYFRDQEGQDVLLFIDNIFRFTQAGSEVSALLGRIPSAVGYQPTLATDMGTMQERITTTKKGSITSVQAIYVPADDLTDPAPATTFAHLDATTVLSRAIAELGIYPAVDPLDSTSRIMDPNIVGSEHYDVARGVQKILQDYKSLQDIIAILGMDELSEEDKLTVARARKIQRFLSQPFQVAEVFTGHLGKLVPLKDTIKGFKAILGGEYDALPEQAFYMVGPIEEVVQKAEKLAEEHS</SEQUENCE>
      <SEQUENCE_MATCH ID="49" START="124" END="133" COVERAGE="9.6154" FRAG_STRING="y1y7y8y10" RMS_MASS_ERROR_PROD="2.8966" RMS_RT_ERROR_PROD="0.0251">
        <FRAGMENT_ION IDS="1, 2, 3, 4" />
      </SEQUENCE_MATCH>
      <SEQUENCE_MATCH ID="56" START="255" END="269" COVERAGE="21.0856" FRAG_STRING="b3y5y10y11y15" RMS_MASS_ERROR_PROD="3.2497" RMS_RT_ERROR_PROD="0.0250">
        <FRAGMENT_ION IDS="5, 6, 7, 8, 9" />
      </SEQUENCE_MATCH>
      <SEQUENCE_MATCH ID="65" START="134" END="145" COVERAGE="10.0399" FRAG_STRING="b7*y7y12" RMS_MASS_ERROR_PROD="2.9787" RMS_RT_ERROR_PROD="0.0056">
        <FRAGMENT_ION IDS="10, 11, 12" />
      </SEQUENCE_MATCH>
      <SEQUENCE_MATCH ID="74" START="192" END="202" COVERAGE="10.2839" FRAG_STRING="y6y8" RMS_MASS_ERROR_PROD="5.4815" RMS_RT_ERROR_PROD="0.0044">
        <FRAGMENT_ION IDS="13, 14" />
      </SEQUENCE_MATCH>
      <SEQUENCE_MATCH ID="80" START="301" END="314" COVERAGE="7.1517" FRAG_STRING="y10y11y14" RMS_MASS_ERROR_PROD="1.4784" RMS_RT_ERROR_PROD="0.0101">
        <FRAGMENT_ION IDS="15, 16, 17" />
      </SEQUENCE_MATCH>
      <SEQUENCE_MATCH ID="84" START="179" END="188" COVERAGE="8.8119" FRAG_STRING="b2y4y5y6y10" RMS_MASS_ERROR_PROD="8.8129" RMS_RT_ERROR_PROD="0.0146">
        <FRAGMENT_ION IDS="18, 19, 20, 21, 22" />
      </SEQUENCE_MATCH>
    </PROTEIN>
  </HIT>
</RESULT>
