# Supplementary material for: Metallomic Approach to Mercury and Selenium in the Liver Tissue of Psectrogaster amazonica and Raphiodon vulpinus from the Brazilian Amazon
Source: Int J Mol Sci. 2024 Nov 7;25(22):11946. doi: 10.3390/ijms252211946 (PMC11594490; doi:10.3390/ijms252211946)
Supplement: Supplementary file 1 [file ijms-25-11946-s001.zip › 2024FEV22_SPOT_PEIXE_IZABELA_1_20240308101819/2024FEV22_SPOT_PEIXE_IZABELA_1_IA_final_fragment.csv]

protein.key	protein.Entry	protein.Accession	protein.Description	protein.dataBaseType	protein.score	protein.falsePositiveRate	protein.avgMass	protein.MatchedProducts	protein.matchedPeptides	protein.digestPeps	protein.seqCover(%)	protein.MatchedPeptideIntenSum	protein.top3MatchedPeptideIntenSum	protein.MatchedProductIntenSum	protein.fmolOnColumn	protein.ngramOnColumn	protein.AutoCurate	protein.Key_ForHomologs	protein.SumForTotalProteins	peptide.Rank	peptide.Pass	peptide.matchType	peptide.modification	peptide.mhp	peptide.seq	peptide.OriginatingSeq	peptide.seqStart	peptide.seqLength	peptide.pI	peptide.componentID	peptide.MatchedProducts	peptide.UniqueProducts	peptide.ConsectiveMatchedProducts	peptide.ComplementaryMatchedProducts	peptide.rawScore	peptide.score	peptide.(X)-P Bond	peptide.MatchedProductsSumInten	peptide.MatchedProductsTheoretical	peptide.MatchedProductsString	peptide.ModelRT	peptide.Volume	peptide.CSA	peptide.ModelDrift	peptide.RelIntensity	peptide.AutoCurate	precursor.leID	precursor.mhp	precursor.mhpCal
213	SODC_DANRE	O73872	Superoxide dismutase [Cu-Zn] OS=Danio rerio OX=7955 GN=sod1 PE=2 SV=1	Regular	615.6831	0.00	16123.9828	10	1	14	6.49	13200	39600	3761			Green		1	1	Pass1	PepFrag1	Carbamidomethyl+C(3)	1031.5554	LACGVIGITQ	LACGVIGITQ	144	10	7.00	0	10	10	7	4	9481.5200	6.7662		3761	3.4	b4b5b6b7b8b9b9°y1y1*y2y2*y4y5	16.7866	933	115.437628624931	190.875257249863	1.0000	Green	73	1031.5552	1031.5552
213	SODC_DANRE	O73872	Superoxide dismutase [Cu-Zn] OS=Danio rerio OX=7955 GN=sod1 PE=2 SV=1	Regular	615.6831	0.00	16123.9828	10	1	14	6.49	13200	39600	3761			Green		1	1	Pass1	PepFrag1	Carbamidomethyl+C(3)	1031.5554	LACGVIGITQ	LACGVIGITQ	144	10	7.00	0	10	10	7	4	9481.5200	6.7662		3761	3.4	b4b5b6b7b8b9b9°y1y1*y2y2*y4y5	16.7866	933	115.437628624931	190.875257249863	1.0000	Green	73	1031.5552	1031.5552
213	SODC_DANRE	O73872	Superoxide dismutase [Cu-Zn] OS=Danio rerio OX=7955 GN=sod1 PE=2 SV=1	Regular	615.6831	0.00	16123.9828	10	1	14	6.49	13200	39600	3761			Green		1	1	Pass1	PepFrag1	Carbamidomethyl+C(3)	1031.5554	LACGVIGITQ	LACGVIGITQ	144	10	7.00	0	10	10	7	4	9481.5200	6.7662		3761	3.4	b4b5b6b7b8b9b9°y1y1*y2y2*y4y5	16.7866	933	115.437628624931	190.875257249863	1.0000	Green	73	1031.5552	1031.5552
213	SODC_DANRE	O73872	Superoxide dismutase [Cu-Zn] OS=Danio rerio OX=7955 GN=sod1 PE=2 SV=1	Regular	615.6831	0.00	16123.9828	10	1	14	6.49	13200	39600	3761			Green		1	1	Pass1	PepFrag1	Carbamidomethyl+C(3)	1031.5554	LACGVIGITQ	LACGVIGITQ	144	10	7.00	0	10	10	7	4	9481.5200	6.7662		3761	3.4	b4b5b6b7b8b9b9°y1y1*y2y2*y4y5	16.7866	933	115.437628624931	190.875257249863	1.0000	Green	73	1031.5552	1031.5552
213	SODC_DANRE	O73872	Superoxide dismutase [Cu-Zn] OS=Danio rerio OX=7955 GN=sod1 PE=2 SV=1	Regular	615.6831	0.00	16123.9828	10	1	14	6.49	13200	39600	3761			Green		1	1	Pass1	PepFrag1	Carbamidomethyl+C(3)	1031.5554	LACGVIGITQ	LACGVIGITQ	144	10	7.00	0	10	10	7	4	9481.5200	6.7662		3761	3.4	b4b5b6b7b8b9b9°y1y1*y2y2*y4y5	16.7866	933	115.437628624931	190.875257249863	1.0000	Green	73	1031.5552	1031.5552
213	SODC_DANRE	O73872	Superoxide dismutase [Cu-Zn] OS=Danio rerio OX=7955 GN=sod1 PE=2 SV=1	Regular	615.6831	0.00	16123.9828	10	1	14	6.49	13200	39600	3761			Green		1	1	Pass1	PepFrag1	Carbamidomethyl+C(3)	1031.5554	LACGVIGITQ	LACGVIGITQ	144	10	7.00	0	10	10	7	4	9481.5200	6.7662		3761	3.4	b4b5b6b7b8b9b9°y1y1*y2y2*y4y5	16.7866	933	115.437628624931	190.875257249863	1.0000	Green	73	1031.5552	1031.5552
213	SODC_DANRE	O73872	Superoxide dismutase [Cu-Zn] OS=Danio rerio OX=7955 GN=sod1 PE=2 SV=1	Regular	615.6831	0.00	16123.9828	10	1	14	6.49	13200	39600	3761			Green		1	1	Pass1	PepFrag1	Carbamidomethyl+C(3)	1031.5554	LACGVIGITQ	LACGVIGITQ	144	10	7.00	0	10	10	7	4	9481.5200	6.7662		3761	3.4	b4b5b6b7b8b9b9°y1y1*y2y2*y4y5	16.7866	933	115.437628624931	190.875257249863	1.0000	Green	73	1031.5552	1031.5552
213	SODC_DANRE	O73872	Superoxide dismutase [Cu-Zn] OS=Danio rerio OX=7955 GN=sod1 PE=2 SV=1	Regular	615.6831	0.00	16123.9828	10	1	14	6.49	13200	39600	3761			Green		1	1	Pass1	PepFrag1	Carbamidomethyl+C(3)	1031.5554	LACGVIGITQ	LACGVIGITQ	144	10	7.00	0	10	10	7	4	9481.5200	6.7662		3761	3.4	b4b5b6b7b8b9b9°y1y1*y2y2*y4y5	16.7866	933	115.437628624931	190.875257249863	1.0000	Green	73	1031.5552	1031.5552
213	SODC_DANRE	O73872	Superoxide dismutase [Cu-Zn] OS=Danio rerio OX=7955 GN=sod1 PE=2 SV=1	Regular	615.6831	0.00	16123.9828	10	1	14	6.49	13200	39600	3761			Green		1	1	Pass1	PepFrag1	Carbamidomethyl+C(3)	1031.5554	LACGVIGITQ	LACGVIGITQ	144	10	7.00	0	10	10	7	4	9481.5200	6.7662		3761	3.4	b4b5b6b7b8b9b9°y1y1*y2y2*y4y5	16.7866	933	115.437628624931	190.875257249863	1.0000	Green	73	1031.5552	1031.5552
213	SODC_DANRE	O73872	Superoxide dismutase [Cu-Zn] OS=Danio rerio OX=7955 GN=sod1 PE=2 SV=1	Regular	615.6831	0.00	16123.9828	10	1	14	6.49	13200	39600	3761			Green		1	1	Pass1	PepFrag1	Carbamidomethyl+C(3)	1031.5554	LACGVIGITQ	LACGVIGITQ	144	10	7.00	0	10	10	7	4	9481.5200	6.7662		3761	3.4	b4b5b6b7b8b9b9°y1y1*y2y2*y4y5	16.7866	933	115.437628624931	190.875257249863	1.0000	Green	73	1031.5552	1031.5552
213	SODC_DANRE	O73872	Superoxide dismutase [Cu-Zn] OS=Danio rerio OX=7955 GN=sod1 PE=2 SV=1	Regular	615.6831	0.00	16123.9828	10	1	14	6.49	13200	39600	3761			Green		1	1	Pass1	PepFrag1	Carbamidomethyl+C(3)	1031.5554	LACGVIGITQ	LACGVIGITQ	144	10	7.00	0	10	10	7	4	9481.5200	6.7662		3761	3.4	b4b5b6b7b8b9b9°y1y1*y2y2*y4y5	16.7866	933	115.437628624931	190.875257249863	1.0000	Green	73	1031.5552	1031.5552
213	SODC_DANRE	O73872	Superoxide dismutase [Cu-Zn] OS=Danio rerio OX=7955 GN=sod1 PE=2 SV=1	Regular	615.6831	0.00	16123.9828	10	1	14	6.49	13200	39600	3761			Green		1	1	Pass1	PepFrag1	Carbamidomethyl+C(3)	1031.5554	LACGVIGITQ	LACGVIGITQ	144	10	7.00	0	10	10	7	4	9481.5200	6.7662		3761	3.4	b4b5b6b7b8b9b9°y1y1*y2y2*y4y5	16.7866	933	115.437628624931	190.875257249863	1.0000	Green	73	1031.5552	1031.5552
213	SODC_DANRE	O73872	Superoxide dismutase [Cu-Zn] OS=Danio rerio OX=7955 GN=sod1 PE=2 SV=1	Regular	615.6831	0.00	16123.9828	10	1	14	6.49	13200	39600	3761			Green		1	1	Pass1	PepFrag1	Carbamidomethyl+C(3)	1031.5554	LACGVIGITQ	LACGVIGITQ	144	10	7.00	0	10	10	7	4	9481.5200	6.7662		3761	3.4	b4b5b6b7b8b9b9°y1y1*y2y2*y4y5	16.7866	933	115.437628624931	190.875257249863	1.0000	Green	73	1031.5552	1031.5552
[truncated: 40 more columns]
