# Supplementary material for: Metallomic Approach to Mercury and Selenium in the Liver Tissue of Psectrogaster amazonica and Raphiodon vulpinus from the Brazilian Amazon
Source: Int J Mol Sci. 2024 Nov 7;25(22):11946. doi: 10.3390/ijms252211946 (PMC11594490; doi:10.3390/ijms252211946)
Supplement: Supplementary file 1 [file ijms-25-11946-s001.zip › 2024FEV22_SPOT_PEIXE_IZABELA_1_20240308101819/2024FEV22_SPOT_PEIXE_IZABELA_1_IA_workflow.xml]

<?xml version="1.0"?>
<RESULT ENTRIES_SEARCHED="7640" ID="_133543774990069226_0" TIME_CALCULATED="133543774990069226">
  <GeneratedBy Program="iaDBs.exe" Version="2.175" CompileDate="11/19/2015" CompileTime="6:33 PM">
    <CommandLine>-paraXMLFileName C:\Users\Administrator\AppData\Local\Temp\plgs4948971968666708300.params -pep3DFilename C:\Users\Administrator\AppData\Local\Temp\plgs4948971968666708300.bin -proteinFASTAFileName D:\Databases\OTOPHYSI_REV_MAI23_reverse.fas_def -outPutDirName C:\Users\Administrator\AppData\Local\Temp -outputUserDirName C:\Users\Administrator\AppData\Local\Temp -newWorkflowXML -maxCPUs 7 -WriteBinary 1</CommandLine>
  </GeneratedBy>
  <PARAMS>
    <PARAM NAME="InstrumentModel" VALUE="XEVO-G2QTOF" />
    <PARAM NAME="InstrumentSerialNumber" VALUE="YCA119" />
    <PARAM NAME="RawFile" VALUE="" />
    <PARAM NAME="AcquiredName" VALUE="2024FEV22_SPOT_PEIXE_JOSE_IZABELA_13" />
    <PARAM NAME="AcquiredDate" VALUE="30-Dec-1899" />
    <PARAM NAME="AcquiredTime" VALUE="00:00:00" />
    <PARAM NAME="SampleDescription" VALUE="IBB" />
  </PARAMS>
  <CALCULATED>
    <OUTPUT NAME="AbsQuanResponseFactor" VALUE="-1" />
  </CALCULATED>
  <ANALYSIS_MODIFIER ENRICHED="FALSE" STATUS="FIXED">
    <MODIFIER MCAT_REAGENT="No" NAME="Carbamidomethyl+C">
      <MODIFIES APPLIES_TO="C" DELTA_MASS="57.0215" TYPE="SIDECHAIN" />
    </MODIFIER>
  </ANALYSIS_MODIFIER>
  <ANALYSIS_MODIFIER ENRICHED="FALSE" STATUS="VARIABLE">
    <MODIFIER MCAT_REAGENT="No" NAME="Oxidation+M">
      <MODIFIES APPLIES_TO="M" DELTA_MASS="15.9949" TYPE="SIDECHAIN" />
    </MODIFIER>
  </ANALYSIS_MODIFIER>
  <PRODUCT ID="1" HE_EMRT_ID="1400" BY_TYPE="B" BY_INDEX="4" DB_MHPLUS="402.1806" CHARGE="1.00" INTENSITY="50" MASS="402.1841" MASS_ERROR="0.0035" MASS_ERROR_PPM="8.6217" RT_ERROR="0.0040" RETENTION_TIME="16.7827" />
  <PRODUCT ID="2" HE_EMRT_ID="1386" BY_TYPE="B" BY_INDEX="5" DB_MHPLUS="501.2490" CHARGE="1.00" INTENSITY="408" MASS="501.2489" MASS_ERROR="-0.0001" MASS_ERROR_PPM="-0.2851" RT_ERROR="0.0117" RETENTION_TIME="16.7749" />
  <PRODUCT ID="3" HE_EMRT_ID="1394" BY_TYPE="B" BY_INDEX="6" DB_MHPLUS="614.3331" CHARGE="1.00" INTENSITY="459" MASS="614.3282" MASS_ERROR="-0.0049" MASS_ERROR_PPM="-7.9090" RT_ERROR="0.0074" RETENTION_TIME="16.7792" />
  <PRODUCT ID="4" HE_EMRT_ID="1395" BY_TYPE="B" BY_INDEX="7" DB_MHPLUS="671.3545" CHARGE="1.00" INTENSITY="365" MASS="671.3516" MASS_ERROR="-0.0030" MASS_ERROR_PPM="-4.4057" RT_ERROR="0.0064" RETENTION_TIME="16.7803" />
  <PRODUCT ID="5" HE_EMRT_ID="1391" BY_TYPE="B" BY_INDEX="8" DB_MHPLUS="784.4386" CHARGE="1.00" INTENSITY="803" MASS="784.4357" MASS_ERROR="-0.0029" MASS_ERROR_PPM="-3.7114" RT_ERROR="0.0089" RETENTION_TIME="16.7778" />
  <PRODUCT ID="6" HE_EMRT_ID="1401" BY_TYPE="B" BY_INDEX="9" DB_MHPLUS="885.4863" CHARGE="1.00" INTENSITY="391" MASS="885.4832" MASS_ERROR="-0.0031" MASS_ERROR_PPM="-3.4868" RT_ERROR="0.0038" RETENTION_TIME="16.7829" />
  <PRODUCT ID="7" HE_EMRT_ID="1416" BY_TYPE="B" BY_INDEX="9" DB_MHPLUS="867.4757" CHARGE="1.00" INTENSITY="69" MASS="867.4670" MASS_ERROR="-0.0087" MASS_ERROR_PPM="-10.0381" RT_ERROR="-0.0133" RETENTION_TIME="16.8000" LOSS_TYPE="-H2O" />
  <PRODUCT ID="8" HE_EMRT_ID="1393" BY_TYPE="Y" BY_INDEX="1" DB_MHPLUS="147.0764" CHARGE="1.00" INTENSITY="235" MASS="147.0762" MASS_ERROR="-0.0002" MASS_ERROR_PPM="-1.4507" RT_ERROR="0.0081" RETENTION_TIME="16.7785" />
  <PRODUCT ID="9" HE_EMRT_ID="1380" BY_TYPE="Y" BY_INDEX="1" DB_MHPLUS="130.0499" CHARGE="1.00" INTENSITY="88" MASS="130.0508" MASS_ERROR="0.0009" MASS_ERROR_PPM="7.0390" RT_ERROR="0.0228" RETENTION_TIME="16.7638" LOSS_TYPE="-NH3" />
  <PRODUCT ID="10" HE_EMRT_ID="1382" BY_TYPE="Y" BY_INDEX="2" DB_MHPLUS="248.1241" CHARGE="1.00" INTENSITY="439" MASS="248.1232" MASS_ERROR="-0.0009" MASS_ERROR_PPM="-3.7004" RT_ERROR="0.0193" RETENTION_TIME="16.7673" />
  <PRODUCT ID="11" HE_EMRT_ID="1431" BY_TYPE="Y" BY_INDEX="2" DB_MHPLUS="231.0975" CHARGE="1.00" INTENSITY="91" MASS="231.0974" MASS_ERROR="-0.0002" MASS_ERROR_PPM="-0.8082" RT_ERROR="-0.0315" RETENTION_TIME="16.8181" LOSS_TYPE="-NH3" />
  <PRODUCT ID="12" HE_EMRT_ID="1384" BY_TYPE="Y" BY_INDEX="4" DB_MHPLUS="418.2296" CHARGE="1.00" INTENSITY="61" MASS="418.2258" MASS_ERROR="-0.0038" MASS_ERROR_PPM="-9.0423" RT_ERROR="0.0144" RETENTION_TIME="16.7723" />
  <PRODUCT ID="13" HE_EMRT_ID="1387" BY_TYPE="Y" BY_INDEX="5" DB_MHPLUS="531.3137" CHARGE="1.00" INTENSITY="302" MASS="531.3141" MASS_ERROR="0.0004" MASS_ERROR_PPM="0.8008" RT_ERROR="0.0109" RETENTION_TIME="16.7757" />
  <PEPTIDE ID="73" PROT_ID="213" QUERY_MASS_ID="73" MASS="1031.5554" SEQUENCE="LACGVIGITQ" TYPE="PEP_FRAG_1">
    <MATCH_MODIFIER NAME="Carbamidomethyl+C" POS="3" />
  </PEPTIDE>
  <QUERY_MASS ID="1" LE_ID="1" CHARGE="3.00" INTENSITY="2849" MASS="1663.8294" RETENTION_TIME="0.9372" />
  <QUERY_MASS ID="2" LE_ID="2" CHARGE="4.00" INTENSITY="585" MASS="2194.1114" RETENTION_TIME="0.9373" />
  <QUERY_MASS ID="3" LE_ID="3" CHARGE="2.00" INTENSITY="6879" MASS="1633.8217" RETENTION_TIME="0.9401" />
  <QUERY_MASS ID="4" LE_ID="4" CHARGE="2.00" INTENSITY="1399" MASS="1143.5379" RETENTION_TIME="0.9401" />
  <QUERY_MASS ID="5" LE_ID="5" CHARGE="3.00" INTENSITY="5822" MASS="1764.9255" RETENTION_TIME="0.9402" />
  <QUERY_MASS ID="6" LE_ID="6" CHARGE="2.00" INTENSITY="1830" MASS="1450.7050" RETENTION_TIME="0.9408" />
  <QUERY_MASS ID="7" LE_ID="7" CHARGE="2.00" INTENSITY="2060" MASS="1359.6895" RETENTION_TIME="0.9414" />
  <QUERY_MASS ID="8" LE_ID="8" CHARGE="3.00" INTENSITY="2177" MASS="1652.8229" RETENTION_TIME="0.9455" />
  <QUERY_MASS ID="9" LE_ID="9" CHARGE="2.00" INTENSITY="2703" MASS="991.5058" RETENTION_TIME="0.9494" />
  <QUERY_MASS ID="10" LE_ID="10" CHARGE="2.00" INTENSITY="1776" MASS="1296.6153" RETENTION_TIME="0.9504" />
  <QUERY_MASS ID="11" LE_ID="11" CHARGE="2.00" INTENSITY="1348" MASS="1570.6770" RETENTION_TIME="1.0359" />
  <QUERY_MASS ID="12" LE_ID="12" CHARGE="2.00" INTENSITY="1295" MASS="1570.6761" RETENTION_TIME="14.0367" />
  <QUERY_MASS ID="13" LE_ID="13" CHARGE="3.00" INTENSITY="1237" MASS="1500.7362" RETENTION_TIME="14.1224" />
  <QUERY_MASS ID="14" LE_ID="14" CHARGE="3.00" INTENSITY="803" MASS="1491.6803" RETENTION_TIME="14.2866" />
  <QUERY_MASS ID="15" LE_ID="15" CHARGE="4.00" INTENSITY="678" MASS="2316.1043" RETENTION_TIME="14.3427" />
  <QUERY_MASS ID="16" LE_ID="16" CHARGE="2.00" INTENSITY="1826" MASS="1065.5143" RETENTION_TIME="14.3923" />
  <QUERY_MASS ID="17" LE_ID="17" CHARGE="2.00" INTENSITY="48320" MASS="1045.5641" RETENTION_TIME="14.7147" />
  <QUERY_MASS ID="18" LE_ID="18" CHARGE="2.00" INTENSITY="1164" MASS="1030.5314" RETENTION_TIME="14.7777" />
  <QUERY_MASS ID="19" LE_ID="19" CHARGE="2.00" INTENSITY="1410" MASS="1143.6157" RETENTION_TIME="14.7833" />
  <QUERY_MASS ID="20" LE_ID="20" CHARGE="1.00" INTENSITY="3335" MASS="519.2942" RETENTION_TIME="14.8712" />
  <QUERY_MASS ID="21" LE_ID="21" CHARGE="2.00" INTENSITY="1593" MASS="1033.5162" RETENTION_TIME="14.9138" />
  <QUERY_MASS ID="22" LE_ID="22" CHARGE="3.00" INTENSITY="759" MASS="1606.7778" RETENTION_TIME="14.9201" />
  <QUERY_MASS ID="23" LE_ID="23" CHARGE="2.72" INTENSITY="26203" MASS="1624.7940" RETENTION_TIME="14.9209" />
  <QUERY_MASS ID="24" LE_ID="24" CHARGE="2.00" INTENSITY="1282" MASS="1438.7201" RETENTION_TIME="15.0249" />
  <QUERY_MASS ID="25" LE_ID="25" CHARGE="2.00" INTENSITY="1492" MASS="1570.6768" RETENTION_TIME="15.0367" />
  <QUERY_MASS ID="26" LE_ID="26" CHARGE="3.82" INTENSITY="27579" MASS="2194.1150" RETENTION_TIME="15.3281" />
  <QUERY_MASS ID="27" LE_ID="27" CHARGE="3.00" INTENSITY="3395" MASS="1952.9673" RETENTION_TIME="15.3298" />
  <QUERY_MASS ID="28" LE_ID="28" CHARGE="1.00" INTENSITY="8721" MASS="672.4020" RETENTION_TIME="15.4239" />
  <QUERY_MASS ID="29" LE_ID="29" CHARGE="1.00" INTENSITY="3832" MASS="472.2865" RETENTION_TIME="15.4321" />
  <QUERY_MASS ID="30" LE_ID="30" CHARGE="2.00" INTENSITY="9009" MASS="824.4996" RETENTION_TIME="15.4355" />
  <QUERY_MASS ID="31" LE_ID="31" CHARGE="1.88" INTENSITY="49236" MASS="842.5110" RETENTION_TIME="15.4364" />
  <QUERY_MASS ID="32" LE_ID="32" CHARGE="2.00" INTENSITY="1156" MASS="1142.5476" RETENTION_TIME="15.5103" />
  <QUERY_MASS ID="33" LE_ID="33" CHARGE="2.00" INTENSITY="2386" MASS="1475.7835" RETENTION_TIME="15.5184" />
  <QUERY_MASS ID="34" LE_ID="34" CHARGE="2.62" INTENSITY="8650" MASS="1492.7648" RETENTION_TIME="15.5433" />
  <QUERY_MASS ID="35" LE_ID="35" CHARGE="2.65" INTENSITY="68022" MASS="1663.8304" RETENTION_TIME="15.5435" />
  <QUERY_MASS ID="36" LE_ID="36" CHARGE="3.00" INTENSITY="2371" MASS="1646.8112" RETENTION_TIME="15.5443" />
  <QUERY_MASS ID="37" LE_ID="37" CHARGE="2.00" INTENSITY="1733" MASS="856.5251" RETENTION_TIME="15.5479" />
  <QUERY_MASS ID="38" LE_ID="38" CHARGE="2.00" INTENSITY="5489" MASS="1359.6887" RETENTION_TIME="15.5527" />
  <QUERY_MASS ID="39" LE_ID="39" CHARGE="2.00" INTENSITY="1338" MASS="973.5319" RETENTION_TIME="15.5869" />
  <QUERY_MASS ID="40" LE_ID="40" CHARGE="2.00" INTENSITY="7074" MASS="870.5401" RETENTION_TIME="15.6093" />
  <QUERY_MASS ID="41" LE_ID="41" CHARGE="2.02" INTENSITY="234543" MASS="1633.8220" RETENTION_TIME="15.6406" />
  <QUERY_MASS ID="42" LE_ID="42" CHARGE="2.00" INTENSITY="2244" MASS="1100.5230" RETENTION_TIME="15.6631" />
  <QUERY_MASS ID="43" LE_ID="43" CHARGE="3.00" INTENSITY="940" MASS="1622.8483" RETENTION_TIME="15.7771" />
  <QUERY_MASS ID="44" LE_ID="44" CHARGE="2.36" INTENSITY="10593" MASS="1523.7793" RETENTION_TIME="15.7833" />
  <QUERY_MASS ID="45" LE_ID="45" CHARGE="2.92" INTENSITY="215521" MASS="1764.9272" RETENTION_TIME="15.7847" />
  <QUERY_MASS ID="46" LE_ID="46" CHARGE="2.00" INTENSITY="4407" MASS="991.5046" RETENTION_TIME="15.7925" />
  <QUERY_MASS ID="47" LE_ID="47" CHARGE="2.00" INTENSITY="4553" MASS="1143.5363" RETENTION_TIME="15.7958" />
  <QUERY_MASS ID="48" LE_ID="48" CHARGE="3.00" INTENSITY="915" MASS="1731.8493" RETENTION_TIME="15.8150" />
  <QUERY_MASS ID="49" LE_ID="49" CHARGE="2.00" INTENSITY="989" MASS="1520.7213" RETENTION_TIME="15.8940" />
  <QUERY_MASS ID="50" LE_ID="50" CHARGE="2.00" INTENSITY="2601" MASS="2213.0366" RETENTION_TIME="15.9345" />
  <QUERY_MASS ID="51" LE_ID="51" CHARGE="3.00" INTENSITY="1045" MASS="1792.9201" RETENTION_TIME="15.9388" />
  <QUERY_MASS ID="52" LE_ID="52" CHARGE="2.00" INTENSITY="2792" MASS="1475.7141" RETENTION_TIME="16.0177" />
  <QUERY_MASS ID="53" LE_ID="53" CHARGE="2.00" INTENSITY="1336" MASS="1570.6798" RETENTION_TIME="16.0368" />
  <QUERY_MASS ID="54" LE_ID="54" CHARGE="2.00" INTENSITY="20663" MASS="1143.5360" RETENTION_TIME="16.0570" />
  <QUERY_MASS ID="55" LE_ID="55" CHARGE="2.00" INTENSITY="61703" MASS="1450.7057" RETENTION_TIME="16.0621" />
  <QUERY_MASS ID="56" LE_ID="56" CHARGE="3.00" INTENSITY="1642" MASS="1780.9137" RETENTION_TIME="16.1042" />
  <QUERY_MASS ID="57" LE_ID="57" CHARGE="2.80" INTENSITY="12674" MASS="1668.8160" RETENTION_TIME="16.1234" />
  <QUERY_MASS ID="58" LE_ID="58" CHARGE="2.00" INTENSITY="1092" MASS="1691.8224" RETENTION_TIME="16.2550" />
  <QUERY_MASS ID="59" LE_ID="59" CHARGE="2.00" INTENSITY="1142" MASS="1060.5631" RETENTION_TIME="16.2687" />
  <QUERY_MASS ID="60" LE_ID="60" CHARGE="3.00" INTENSITY="854" MASS="1887.9713" RETENTION_TIME="16.3044" />
  <QUERY_MASS ID="61" LE_ID="61" CHARGE="2.00" INTENSITY="2409" MASS="1474.8020" RETENTION_TIME="16.3112" />
  <QUERY_MASS ID="62" LE_ID="62" CHARGE="3.00" INTENSITY="820" MASS="1424.7122" RETENTION_TIME="16.3770" />
  <QUERY_MASS ID="63" LE_ID="63" CHARGE="2.00" INTENSITY="1083" MASS="1312.6078" RETENTION_TIME="16.4877" />
  <QUERY_MASS ID="64" LE_ID="64" CHARGE="2.00" INTENSITY="851" MASS="1792.9152" RETENTION_TIME="16.5360" />
  <QUERY_MASS ID="65" LE_ID="65" CHARGE="3.00" INTENSITY="1568" MASS="1787.9931" RETENTION_TIME="16.5443" />
  <QUERY_MASS ID="66" LE_ID="66" CHARGE="3.00" INTENSITY="1440" MASS="2228.1411" RETENTION_TIME="16.5583" />
  <QUERY_MASS ID="67" LE_ID="67" CHARGE="2.75" INTENSITY="103023" MASS="1652.8227" RETENTION_TIME="16.5615" />
  <QUERY_MASS ID="68" LE_ID="68" CHARGE="3.00" INTENSITY="986" MASS="1634.8074" RETENTION_TIME="16.5633" />
  <QUERY_MASS ID="69" LE_ID="69" CHARGE="2.00" INTENSITY="6444" MASS="1633.8194" RETENTION_TIME="16.5822" />
  <QUERY_MASS ID="70" LE_ID="70" CHARGE="2.00" INTENSITY="7473" MASS="1505.8112" RETENTION_TIME="16.5922" />
  <QUERY_MASS ID="71" LE_ID="71" CHARGE="2.92" INTENSITY="20585" MASS="2211.1037" RETENTION_TIME="16.5923" />
  <QUERY_MASS ID="72" LE_ID="72" CHARGE="3.00" INTENSITY="1283" MASS="2225.1168" RETENTION_TIME="16.6400" />
  <QUERY_MASS ID="73" LE_ID="73" CHARGE="1.50" INTENSITY="13200" MASS="1031.5552" RETENTION_TIME="16.7866">
    <MASS_MATCH ID="73" AUTO_QC="2" CURATED="2" CALC_INTEN="13200" CALC_MASS="1031.5552" MASS_ERROR="-0.0003" MASS_ERROR_PPM="-0.2662" QUERY_ID="_133543774990069226_0" SCORE="6.7662" TYPE="PEP_FRAG_1" />
  </QUERY_MASS>
  <QUERY_MASS ID="74" LE_ID="74" CHARGE="2.00" INTENSITY="1724" MASS="1116.6438" RETENTION_TIME="16.7886" />
  <QUERY_MASS ID="75" LE_ID="75" CHARGE="2.00" INTENSITY="8923" MASS="1421.7747" RETENTION_TIME="16.8065" />
  <QUERY_MASS ID="76" LE_ID="76" CHARGE="2.00" INTENSITY="3519" MASS="1661.8197" RETENTION_TIME="16.8112" />
  <QUERY_MASS ID="77" LE_ID="77" CHARGE="1.00" INTENSITY="24449" MASS="453.3430" RETENTION_TIME="16.8654" />
  <QUERY_MASS ID="78" LE_ID="78" CHARGE="3.00" INTENSITY="2779" MASS="1720.9397" RETENTION_TIME="16.8784" />
  <QUERY_MASS ID="79" LE_ID="79" CHARGE="2.00" INTENSITY="5817" MASS="1766.7825" RETENTION_TIME="16.8932" />
  <QUERY_MASS ID="80" LE_ID="80" CHARGE="2.00" INTENSITY="58601" MASS="1296.6154" RETENTION_TIME="16.9103" />
  <QUERY_MASS ID="81" LE_ID="81" CHARGE="2.00" INTENSITY="14514" MASS="1794.8168" RETENTION_TIME="16.9372" />
  <QUERY_MASS ID="82" LE_ID="82" CHARGE="2.00" INTENSITY="1315" MASS="1216.6326" RETENTION_TIME="16.9794" />
  <QUERY_MASS ID="83" LE_ID="83" CHARGE="2.00" INTENSITY="9082" MASS="1633.8212" RETENTION_TIME="16.9846" />
  <QUERY_MASS ID="84" LE_ID="84" CHARGE="3.00" INTENSITY="3136" MASS="1764.9264" RETENTION_TIME="16.9855" />
  <QUERY_MASS ID="85" LE_ID="85" CHARGE="2.00" INTENSITY="1911" MASS="1450.7066" RETENTION_TIME="16.9870" />
  <QUERY_MASS ID="86" LE_ID="86" CHARGE="3.00" INTENSITY="5241" MASS="1652.8228" RETENTION_TIME="16.9910" />
  <QUERY_MASS ID="87" LE_ID="87" CHARGE="4.00" INTENSITY="778" MASS="2680.3924" RETENTION_TIME="17.0167" />
  <QUERY_MASS ID="88" LE_ID="88" CHARGE="2.91" INTENSITY="52213" MASS="2305.2059" RETENTION_TIME="17.0183" />
  <QUERY_MASS ID="89" LE_ID="89" CHARGE="2.00" INTENSITY="1226" MASS="1570.6783" RETENTION_TIME="17.0366" />
  <QUERY_MASS ID="90" LE_ID="90" CHARGE="3.00" INTENSITY="991" MASS="2552.1575" RETENTION_TIME="17.1657" />
  <QUERY_MASS ID="91" LE_ID="91" CHARGE="2.00" INTENSITY="1602" MASS="1555.7862" RETENTION_TIME="17.1694" />
  <QUERY_MASS ID="92" LE_ID="92" CHARGE="3.00" INTENSITY="889" MASS="2648.3408" RETENTION_TIME="17.2064" />
  <QUERY_MASS ID="93" LE_ID="93" CHARGE="2.00" INTENSITY="1814" MASS="1398.7810" RETENTION_TIME="17.2475" />
  <QUERY_MASS ID="94" LE_ID="94" CHARGE="2.00" INTENSITY="4635" MASS="1633.8229" RETENTION_TIME="17.2921" />
  <QUERY_MASS ID="95" LE_ID="95" CHARGE="3.00" INTENSITY="1333" MASS="1657.8341" RETENTION_TIME="17.3372" />
  <QUERY_MASS ID="96" LE_ID="96" CHARGE="1.00" INTENSITY="23305" MASS="566.4269" RETENTION_TIME="17.3475" />
  <QUERY_MASS ID="97" LE_ID="97" CHARGE="3.00" INTENSITY="5703" MASS="2284.1720" RETENTION_TIME="17.3609" />
  <QUERY_MASS ID="98" LE_ID="98" CHARGE="4.00" INTENSITY="1145" MASS="2551.2965" RETENTION_TIME="17.3968" />
  <QUERY_MASS ID="99" LE_ID="99" CHARGE="2.21" INTENSITY="173613" MASS="2149.1021" RETENTION_TIME="17.4165" />
  <QUERY_MASS ID="100" LE_ID="100" CHARGE="2.00" INTENSITY="965" MASS="1498.7886" RETENTION_TIME="17.4572" />
  <QUERY_MASS ID="101" LE_ID="101" CHARGE="4.00" INTENSITY="2413" MASS="2666.3192" RETENTION_TIME="17.4708" />
  <QUERY_MASS ID="102" LE_ID="102" CHARGE="3.00" INTENSITY="4070" MASS="2134.1295" RETENTION_TIME="17.4740" />
  <QUERY_MASS ID="103" LE_ID="103" CHARGE="5.41" INTENSITY="3555" MASS="3445.7145" RETENTION_TIME="17.4885" />
  <QUERY_MASS ID="104" LE_ID="104" CHARGE="2.00" INTENSITY="2720" MASS="1633.8200" RETENTION_TIME="17.5706" />
  <QUERY_MASS ID="105" LE_ID="105" CHARGE="2.00" INTENSITY="98028" MASS="1505.8116" RETENTION_TIME="17.5720" />
  <QUERY_MASS ID="106" LE_ID="106" CHARGE="2.00" INTENSITY="995" MASS="1537.6413" RETENTION_TIME="17.5809" />
  <QUERY_MASS ID="107" LE_ID="107" CHARGE="2.00" INTENSITY="28198" MASS="1584.8097" RETENTION_TIME="17.6669" />
  <QUERY_MASS ID="108" LE_ID="108" CHARGE="1.00" INTENSITY="2963" MASS="679.5096" RETENTION_TIME="17.7500" />
  <QUERY_MASS ID="109" LE_ID="109" CHARGE="3.00" INTENSITY="8415" MASS="2134.1322" RETENTION_TIME="17.7989" />
  <QUERY_MASS ID="110" LE_ID="110" CHARGE="2.00" INTENSITY="1247" MASS="1611.8209" RETENTION_TIME="17.8768" />
  <QUERY_MASS ID="111" LE_ID="111" CHARGE="3.00" INTENSITY="1338" MASS="2151.1072" RETENTION_TIME="17.9876" />
  <QUERY_MASS ID="112" LE_ID="112" CHARGE="2.00" INTENSITY="3525" MASS="1633.8189" RETENTION_TIME="17.9897" />
  <QUERY_MASS ID="113" LE_ID="113" CHARGE="2.00" INTENSITY="57285" MASS="1505.8134" RETENTION_TIME="17.9979" />
  <QUERY_MASS ID="114" LE_ID="114" CHARGE="2.00" INTENSITY="10527" MASS="2149.1020" RETENTION_TIME="18.0135" />
  <QUERY_MASS ID="115" LE_ID="115" CHARGE="3.00" INTENSITY="1164" MASS="2536.1609" RETENTION_TIME="18.0535" />
  <QUERY_MASS ID="116" LE_ID="116" CHARGE="2.60" INTENSITY="10719" MASS="2626.1409" RETENTION_TIME="18.0600" />
  <QUERY_MASS ID="117" LE_ID="117" CHARGE="2.00" INTENSITY="1394" MASS="1522.8031" RETENTION_TIME="18.0813" />
  <QUERY_MASS ID="118" LE_ID="118" CHARGE="3.77" INTENSITY="9593" MASS="2650.3249" RETENTION_TIME="18.2101" />
  <QUERY_MASS ID="119" LE_ID="119" CHARGE="4.00" INTENSITY="2854" MASS="2948.4690" RETENTION_TIME="18.2501" />
  <QUERY_MASS ID="120" LE_ID="120" CHARGE="2.00" INTENSITY="3167" MASS="1803.9538" RETENTION_TIME="18.2906" />
  <QUERY_MASS ID="121" LE_ID="121" CHARGE="1.00" INTENSITY="3788" MASS="415.2102" RETENTION_TIME="18.2926" />
  <QUERY_MASS ID="122" LE_ID="122" CHARGE="2.00" INTENSITY="32364" MASS="1505.8148" RETENTION_TIME="18.4440" />
  <QUERY_MASS ID="123" LE_ID="123" CHARGE="2.00" INTENSITY="2372" MASS="1633.8211" RETENTION_TIME="18.4803" />
  <QUERY_MASS ID="124" LE_ID="124" CHARGE="2.00" INTENSITY="3814" MASS="2149.1021" RETENTION_TIME="18.4833" />
  <QUERY_MASS ID="125" LE_ID="125" CHARGE="2.00" INTENSITY="824" MASS="1866.9545" RETENTION_TIME="18.5316" />
  <QUERY_MASS ID="126" LE_ID="126" CHARGE="4.00" INTENSITY="880" MASS="2650.3184" RETENTION_TIME="18.5318" />
  <QUERY_MASS ID="127" LE_ID="127" CHARGE="3.00" INTENSITY="1012" MASS="3042.4901" RETENTION_TIME="18.5349" />
  <QUERY_MASS ID="128" LE_ID="128" CHARGE="2.00" INTENSITY="53701" MASS="1568.8152" RETENTION_TIME="18.5534" />
  <QUERY_MASS ID="129" LE_ID="129" CHARGE="2.83" INTENSITY="234442" MASS="2743.3494" RETENTION_TIME="18.6091" />
  <QUERY_MASS ID="130" LE_ID="130" CHARGE="2.00" INTENSITY="879" MASS="1705.8208" RETENTION_TIME="18.6918" />
  <QUERY_MASS ID="131" LE_ID="131" CHARGE="2.00" INTENSITY="23614" MASS="1505.8140" RETENTION_TIME="18.7592" />
  <QUERY_MASS ID="132" LE_ID="132" CHARGE="2.00" INTENSITY="2977" MASS="2149.1023" RETENTION_TIME="18.7621" />
  <QUERY_MASS ID="133" LE_ID="133" CHARGE="2.00" INTENSITY="1961" MASS="1633.8213" RETENTION_TIME="18.7852" />
  <QUERY_MASS ID="134" LE_ID="134" CHARGE="2.01" INTENSITY="189801" MASS="1568.8151" RETENTION_TIME="18.8302" />
  <QUERY_MASS ID="135" LE_ID="135" CHARGE="2.31" INTENSITY="177784" MASS="1923.9828" RETENTION_TIME="18.9246" />
  <QUERY_MASS ID="136" LE_ID="136" CHARGE="2.00" INTENSITY="816" MASS="1570.6696" RETENTION_TIME="19.0377" />
  <QUERY_MASS ID="137" LE_ID="137" CHARGE="2.33" INTENSITY="14693" MASS="1937.9975" RETENTION_TIME="19.1249" />
  <QUERY_MASS ID="138" LE_ID="138" CHARGE="2.00" INTENSITY="15125" MASS="1505.8131" RETENTION_TIME="19.1905" />
  <QUERY_MASS ID="139" LE_ID="139" CHARGE="2.00" INTENSITY="4447" MASS="1926.9779" RETENTION_TIME="19.1977" />
  <QUERY_MASS ID="140" LE_ID="140" CHARGE="2.00" INTENSITY="3017" MASS="2149.1032" RETENTION_TIME="19.2702" />
  <QUERY_MASS ID="141" LE_ID="141" CHARGE="2.00" INTENSITY="12218" MASS="1506.8148" RETENTION_TIME="19.4767" />
  <QUERY_MASS ID="142" LE_ID="142" CHARGE="3.00" INTENSITY="1553" MASS="2174.0950" RETENTION_TIME="19.5226" />
  <QUERY_MASS ID="143" LE_ID="143" CHARGE="2.65" INTENSITY="180342" MASS="2353.1701" RETENTION_TIME="19.6208" />
  <QUERY_MASS ID="144" LE_ID="144" CHARGE="3.00" INTENSITY="879" MASS="2215.1189" RETENTION_TIME="19.6841" />
  <QUERY_MASS ID="145" LE_ID="145" CHARGE="2.00" INTENSITY="3832" MASS="2149.0992" RETENTION_TIME="19.7710" />
  <QUERY_MASS ID="146" LE_ID="146" CHARGE="2.00" INTENSITY="25268" MASS="1505.8125" RETENTION_TIME="19.7761" />
  <QUERY_MASS ID="147" LE_ID="147" CHARGE="3.00" INTENSITY="3154" MASS="2744.3436" RETENTION_TIME="19.8079" />
  <QUERY_MASS ID="148" LE_ID="148" CHARGE="2.00" INTENSITY="1190" MASS="1570.6723" RETENTION_TIME="20.0379" />
  <QUERY_MASS ID="149" LE_ID="149" CHARGE="2.63" INTENSITY="2411" MASS="2262.1481" RETENTION_TIME="20.0669" />
  <QUERY_MASS ID="150" LE_ID="150" CHARGE="2.00" INTENSITY="6113" MASS="1505.8145" RETENTION_TIME="20.6910" />
  <QUERY_MASS ID="151" LE_ID="151" CHARGE="2.00" INTENSITY="4742" MASS="1568.8120" RETENTION_TIME="20.7000" />
  <HIT>
    <PROTEIN ID="213" AUTO_QC="2" CURATED="2" CONFIDENCE_LEVEL="" COVERAGE="6.49" SCORE="615.6831" PEP_MATCHES="1" VAR_MOD_MATCHES="0" FRAG_MATCHES="13" PEP_TOTAL="14" RMS_MASS_ERROR_PREC="0.2662" RMS_MASS_ERROR_FRAG="5.7611" RMS_RT_ERROR_FRAG="0.0146676715846999">
      <ENTRY>SODC_DANRE</ENTRY>
      <ACCESSION>O73872</ACCESSION>
      <DESCRIPTION>Superoxide+dismutase+%5BCu-Zn%5D+OS%3DDanio+rerio+OX%3D7955+GN%3Dsod1+PE%3D2+SV%3D1</DESCRIPTION>
      <MW>16123.9828</MW>
      <AQ_FMOLES>0.0000</AQ_FMOLES>
      <AQ_NGRAMS>0.0000</AQ_NGRAMS>
      <PI>6.16</PI>
      <SEQUENCE>MVNKAVCVLKGTGEVTGTVYFNQEGEKKPVKVTGEITGLTPGKHGFHVHAFGDNTNGCISAGPHFNPHDKTHGGPTDSVRHVGDLGNVTADASGVAKIEIEDAMLTLSGQHSIIGRTMVIHEKEDDLGKGGNEESLKTGNAGGRLACGVIGITQ</SEQUENCE>
      <SEQUENCE_MATCH ID="73" START="145" END="154" COVERAGE="22.0303" FRAG_STRING="b4b5b6b7b8b9b9&#xB0;y1y1*y2y2*y4y5" RMS_MASS_ERROR_PROD="5.7611" RMS_RT_ERROR_PROD="0.0147">
        <FRAGMENT_ION IDS="1, 2, 3, 4, 5, 6, 7, 8, 9, 10, 11, 12, 13" />
      </SEQUENCE_MATCH>
    </PROTEIN>
  </HIT>
</RESULT>
