# Supplementary material for: Metallomic Approach to Mercury and Selenium in the Liver Tissue of Psectrogaster amazonica and Raphiodon vulpinus from the Brazilian Amazon
Source: Int J Mol Sci. 2024 Nov 7;25(22):11946. doi: 10.3390/ijms252211946 (PMC11594490; doi:10.3390/ijms252211946)
Supplement: Supplementary file 1 [file ijms-25-11946-s001.zip › 2024FEV22_SPOT_PEIXE_IZABELA_26_20240308103606/2024FEV22_SPOT_PEIXE_IZABELA_26_IA_final_fragment.csv]

protein.key	protein.Entry	protein.Accession	protein.Description	protein.dataBaseType	protein.score	protein.falsePositiveRate	protein.avgMass	protein.MatchedProducts	protein.matchedPeptides	protein.digestPeps	protein.seqCover(%)	protein.MatchedPeptideIntenSum	protein.top3MatchedPeptideIntenSum	protein.MatchedProductIntenSum	protein.fmolOnColumn	protein.ngramOnColumn	protein.AutoCurate	protein.Key_ForHomologs	protein.SumForTotalProteins	peptide.Rank	peptide.Pass	peptide.matchType	peptide.modification	peptide.mhp	peptide.seq	peptide.OriginatingSeq	peptide.seqStart	peptide.seqLength	peptide.pI	peptide.componentID	peptide.MatchedProducts	peptide.UniqueProducts	peptide.ConsectiveMatchedProducts	peptide.ComplementaryMatchedProducts	peptide.rawScore	peptide.score	peptide.(X)-P Bond	peptide.MatchedProductsSumInten	peptide.MatchedProductsTheoretical	peptide.MatchedProductsString	peptide.ModelRT	peptide.Volume	peptide.CSA	peptide.ModelDrift	peptide.RelIntensity	peptide.AutoCurate	precursor.leID	precursor.mhp	precursor.mhpCal
2830	ION3_CARAU	P18520	Intermediate filament protein ON3 OS=Carassius auratus OX=7957 PE=2 SV=1	Regular	144.8645	0.00	57846.5362	22	4	51	2.88	20231	0	10871			Green	1156	1	1	Pass1	PepFrag1	None	827.4298	FASFIDK	FASFIDK	119	7	6.51	1	10	10	8	3	9892.4230	6.1563		6001	2.6	b2b3b3°b4y1y2y2°y3y4y5y6y7	13.5499	760	100.685909104663	60.6859091046631	0.4590	Green	183	827.4286	827.4286
2830	ION3_CARAU	P18520	Intermediate filament protein ON3 OS=Carassius auratus OX=7957 PE=2 SV=1	Regular	144.8645	0.00	57846.5362	22	4	51	2.88	20231	0	10871			Green	1156	1	1	Pass1	PepFrag1	None	827.4298	FASFIDK	FASFIDK	119	7	6.51	1	10	10	8	3	9892.4230	6.1563		6001	2.6	b2b3b3°b4y1y2y2°y3y4y5y6y7	13.5499	760	100.685909104663	60.6859091046631	0.4590	Green	183	827.4286	827.4286
2830	ION3_CARAU	P18520	Intermediate filament protein ON3 OS=Carassius auratus OX=7957 PE=2 SV=1	Regular	144.8645	0.00	57846.5362	22	4	51	2.88	20231	0	10871			Green	1156	1	1	Pass1	PepFrag1	None	827.4298	FASFIDK	FASFIDK	119	7	6.51	1	10	10	8	3	9892.4230	6.1563		6001	2.6	b2b3b3°b4y1y2y2°y3y4y5y6y7	13.5499	760	100.685909104663	60.6859091046631	0.4590	Green	183	827.4286	827.4286
2830	ION3_CARAU	P18520	Intermediate filament protein ON3 OS=Carassius auratus OX=7957 PE=2 SV=1	Regular	144.8645	0.00	57846.5362	22	4	51	2.88	20231	0	10871			Green	1156	1	1	Pass1	PepFrag1	None	827.4298	FASFIDK	FASFIDK	119	7	6.51	1	10	10	8	3	9892.4230	6.1563		6001	2.6	b2b3b3°b4y1y2y2°y3y4y5y6y7	13.5499	760	100.685909104663	60.6859091046631	0.4590	Green	183	827.4286	827.4286
2830	ION3_CARAU	P18520	Intermediate filament protein ON3 OS=Carassius auratus OX=7957 PE=2 SV=1	Regular	144.8645	0.00	57846.5362	22	4	51	2.88	20231	0	10871			Green	1156	1	1	Pass1	PepFrag1	None	827.4298	FASFIDK	FASFIDK	119	7	6.51	1	10	10	8	3	9892.4230	6.1563		6001	2.6	b2b3b3°b4y1y2y2°y3y4y5y6y7	13.5499	760	100.685909104663	60.6859091046631	0.4590	Green	183	827.4286	827.4286
2830	ION3_CARAU	P18520	Intermediate filament protein ON3 OS=Carassius auratus OX=7957 PE=2 SV=1	Regular	144.8645	0.00	57846.5362	22	4	51	2.88	20231	0	10871			Green	1156	1	1	Pass1	PepFrag1	None	827.4298	FASFIDK	FASFIDK	119	7	6.51	1	10	10	8	3	9892.4230	6.1563		6001	2.6	b2b3b3°b4y1y2y2°y3y4y5y6y7	13.5499	760	100.685909104663	60.6859091046631	0.4590	Green	183	827.4286	827.4286
2830	ION3_CARAU	P18520	Intermediate filament protein ON3 OS=Carassius auratus OX=7957 PE=2 SV=1	Regular	144.8645	0.00	57846.5362	22	4	51	2.88	20231	0	10871			Green	1156	1	1	Pass1	PepFrag1	None	827.4298	FASFIDK	FASFIDK	119	7	6.51	1	10	10	8	3	9892.4230	6.1563		6001	2.6	b2b3b3°b4y1y2y2°y3y4y5y6y7	13.5499	760	100.685909104663	60.6859091046631	0.4590	Green	183	827.4286	827.4286
2830	ION3_CARAU	P18520	Intermediate filament protein ON3 OS=Carassius auratus OX=7957 PE=2 SV=1	Regular	144.8645	0.00	57846.5362	22	4	51	2.88	20231	0	10871			Green	1156	1	1	Pass1	PepFrag1	None	827.4298	FASFIDK	FASFIDK	119	7	6.51	1	10	10	8	3	9892.4230	6.1563		6001	2.6	b2b3b3°b4y1y2y2°y3y4y5y6y7	13.5499	760	100.685909104663	60.6859091046631	0.4590	Green	183	827.4286	827.4286
2830	ION3_CARAU	P18520	Intermediate filament protein ON3 OS=Carassius auratus OX=7957 PE=2 SV=1	Regular	144.8645	0.00	57846.5362	22	4	51	2.88	20231	0	10871			Green	1156	1	1	Pass1	PepFrag1	None	827.4298	FASFIDK	FASFIDK	119	7	6.51	1	10	10	8	3	9892.4230	6.1563		6001	2.6	b2b3b3°b4y1y2y2°y3y4y5y6y7	13.5499	760	100.685909104663	60.6859091046631	0.4590	Green	183	827.4286	827.4286
2830	ION3_CARAU	P18520	Intermediate filament protein ON3 OS=Carassius auratus OX=7957 PE=2 SV=1	Regular	144.8645	0.00	57846.5362	22	4	51	2.88	20231	0	10871			Green	1156	1	1	Pass1	PepFrag1	None	827.4298	FASFIDK	FASFIDK	119	7	6.51	1	10	10	8	3	9892.4230	6.1563		6001	2.6	b2b3b3°b4y1y2y2°y3y4y5y6y7	13.5499	760	100.685909104663	60.6859091046631	0.4590	Green	183	827.4286	827.4286
2830	ION3_CARAU	P18520	Intermediate filament protein ON3 OS=Carassius auratus OX=7957 PE=2 SV=1	Regular	144.8645	0.00	57846.5362	22	4	51	2.88	20231	0	10871			Green	1156	1	1	Pass1	PepFrag1	None	827.4298	FASFIDK	FASFIDK	119	7	6.51	1	10	10	8	3	9892.4230	6.1563		6001	2.6	b2b3b3°b4y1y2y2°y3y4y5y6y7	13.5499	760	100.685909104663	60.6859091046631	0.4590	Green	183	827.4286	827.4286
2830	ION3_CARAU	P18520	Intermediate filament protein ON3 OS=Carassius auratus OX=7957 PE=2 SV=1	Regular	144.8645	0.00	57846.5362	22	4	51	2.88	20231	0	10871			Green	1156	1	1	Pass1	PepFrag1	None	827.4298	FASFIDK	FASFIDK	119	7	6.51	1	10	10	8	3	9892.4230	6.1563		6001	2.6	b2b3b3°b4y1y2y2°y3y4y5y6y7	13.5499	760	100.685909104663	60.6859091046631	0.4590	Green	183	827.4286	827.4286
2830	ION3_CARAU	P18520	Intermediate filament protein ON3 OS=Carassius auratus OX=7957 PE=2 SV=1	Regular	144.8645	0.00	57846.5362	22	4	51	2.88	20231	0	10871			Green	1156	0	2	Pass1	PepFrag1	None	1066.5164	YEDEINKR	YEDEINKR	196	8	4.44	0	4	4	2	0	338.1463	4.6901		2044	2.1	b2y2y3y3*y4	11.1128	953	117.081488359117	77.0814883591171	0.2356	Red	10	1066.5148	1066.5148
2830	ION3_CARAU	P18520	Intermediate filament protein ON3 OS=Carassius auratus OX=7957 PE=2 SV=1	Regular	144.8645	0.00	57846.5362	22	4	51	2.88	20231	0	10871			Green	1156	0	2	Pass1	PepFrag1	None	1066.5164	YEDEINKR	YEDEINKR	196	8	4.44	0	4	4	2	0	338.1463	4.6901		2044	2.1	b2y2y3y3*y4	11.1128	953	117.081488359117	77.0814883591171	0.2356	Red	10	1066.5148	1066.5148
2830	ION3_CARAU	P18520	Intermediate filament protein ON3 OS=Carassius auratus OX=7957 PE=2 SV=1	Regular	144.8645	0.00	57846.5362	22	4	51	2.88	20231	0	10871			Green	1156	0	2	Pass1	PepFrag1	None	1066.5164	YEDEINKR	YEDEINKR	196	8	4.44	0	4	4	2	0	338.1463	4.6901		2044	2.1	b2y2y3y3*y4	11.1128	953	117.081488359117	77.0814883591171	0.2356	Red	10	1066.5148	1066.5148
2830	ION3_CARAU	P18520	Intermediate filament protein ON3 OS=Carassius auratus OX=7957 PE=2 SV=1	Regular	144.8645	0.00	57846.5362	22	4	51	2.88	20231	0	10871			Green	1156	0	2	Pass1	PepFrag1	None	1066.5164	YEDEINKR	YEDEINKR	196	8	4.44	0	4	4	2	0	338.1463	4.6901		2044	2.1	b2y2y3y3*y4	11.1128	953	117.081488359117	77.0814883591171	0.2356	Red	10	1066.5148	1066.5148
2830	ION3_CARAU	P18520	Intermediate filament protein ON3 OS=Carassius auratus OX=7957 PE=2 SV=1	Regular	144.8645	0.00	57846.5362	22	4	51	2.88	20231	0	10871			Green	1156	0	2	Pass1	PepFrag1	None	1066.5164	YEDEINKR	YEDEINKR	196	8	4.44	0	4	4	2	0	338.1463	4.6901		2044	2.1	b2y2y3y3*y4	11.1128	953	117.081488359117	77.0814883591171	0.2356	Red	10	1066.5148	1066.5148
2830	ION3_CARAU	P18520	Intermediate filament protein ON3 OS=Carassius auratus OX=7957 PE=2 SV=1	Regular	144.8645	0.00	57846.5362	22	4	51	2.88	20231	0	10871			Green	1156	0	3	Pass2	PepFrag2	None	906.4680	FLEQQNK	FLEQQNK	128	7	6.70	2	4	4	0	1	482.4860	4.8444		1196	1.4	b2b5*y1y5y7	11.4899	827	106.519709630716	66.519709630716	0.0823	Red	42	906.4656	906.4656
2830	ION3_CARAU	P18520	Intermediate filament protein ON3 OS=Carassius auratus OX=7957 PE=2 SV=1	Regular	144.8645	0.00	57846.5362	22	4	51	2.88	20231	0	10871			Green	1156	0	3	Pass2	PepFrag2	None	906.4680	FLEQQNK	FLEQQNK	128	7	6.70	2	4	4	0	1	482.4860	4.8444		1196	1.4	b2b5*y1y5y7	11.4899	827	106.519709630716	66.519709630716	0.0823	Red	42	906.4656	906.4656
2830	ION3_CARAU	P18520	Intermediate filament protein ON3 OS=Carassius auratus OX=7957 PE=2 SV=1	Regular	144.8645	0.00	57846.5362	22	4	51	2.88	20231	0	10871			Green	1156	0	3	Pass2	PepFrag2	None	906.4680	FLEQQNK	FLEQQNK	128	7	6.70	2	4	4	0	1	482.4860	4.8444		1196	1.4	b2b5*y1y5y7	11.4899	827	106.519709630716	66.519709630716	0.0823	Red	42	906.4656	906.4656
2830	ION3_CARAU	P18520	Intermediate filament protein ON3 OS=Carassius auratus OX=7957 PE=2 SV=1	Regular	144.8645	0.00	57846.5362	22	4	51	2.88	20231	0	10871			Green	1156	0	3	Pass2	PepFrag2	None	906.4680	FLEQQNK	FLEQQNK	128	7	6.70	2	4	4	0	1	482.4860	4.8444		1196	1.4	b2b5*y1y5y7	11.4899	827	106.519709630716	66.519709630716	0.0823	Red	42	906.4656	906.4656
2830	ION3_CARAU	P18520	Intermediate filament protein ON3 OS=Carassius auratus OX=7957 PE=2 SV=1	Regular	144.8645	0.00	57846.5362	22	4	51	2.88	20231	0	10871			Green	1156	0	3	Pass2	PepFrag2	None	906.4680	FLEQQNK	FLEQQNK	128	7	6.70	2	4	4	0	1	482.4860	4.8444		1196	1.4	b2b5*y1y5y7	11.4899	827	106.519709630716	66.519709630716	0.0823	Red	42	906.4656	906.4656
2830	ION3_CARAU	P18520	Intermediate filament protein ON3 OS=Carassius auratus OX=7957 PE=2 SV=1	Regular	144.8645	0.00	57846.5362	22	4	51	2.88	20231	0	10871			Green	1156	0	4	Pass2	MissedCleavage	None	1152.5531	NKYEDEINK	NKYEDEINK	194	9	4.44	3	4	4	0	0	345.5969	4.6995		1630	2.2	b3b3*b4*b5*y2y7y9	11.2122	1036	123.784463240813	83.7844632408126	0.2231	Red	21	1152.5511	1152.5511
2830	ION3_CARAU	P18520	Intermediate filament protein ON3 OS=Carassius auratus OX=7957 PE=2 SV=1	Regular	144.8645	0.00	57846.5362	22	4	51	2.88	20231	0	10871			Green	1156	0	4	Pass2	MissedCleavage	None	1152.5531	NKYEDEINK	NKYEDEINK	194	9	4.44	3	4	4	0	0	345.5969	4.6995		1630	2.2	b3b3*b4*b5*y2y7y9	11.2122	1036	123.784463240813	83.7844632408126	0.2231	Red	21	1152.5511	1152.5511
2830	ION3_CARAU	P18520	Intermediate filament protein ON3 OS=Carassius auratus OX=7957 PE=2 SV=1	Regular	144.8645	0.00	57846.5362	22	4	51	2.88	20231	0	10871			Green	1156	0	4	Pass2	MissedCleavage	None	1152.5531	NKYEDEINK	NKYEDEINK	194	9	4.44	3	4	4	0	0	345.5969	4.6995		1630	2.2	b3b3*b4*b5*y2y7y9	11.2122	1036	123.784463240813	83.7844632408126	0.2231	Red	21	1152.5511	1152.5511
2830	ION3_CARAU	P18520	Intermediate filament protein ON3 OS=Carassius auratus OX=7957 PE=2 SV=1	Regular	144.8645	0.00	57846.5362	22	4	51	2.88	20231	0	10871			Green	1156	0	4	Pass2	MissedCleavage	None	1152.5531	NKYEDEINK	NKYEDEINK	194	9	4.44	3	4	4	0	0	345.5969	4.6995		1630	2.2	b3b3*b4*b5*y2y7y9	11.2122	1036	123.784463240813	83.7844632408126	0.2231	Red	21	1152.5511	1152.5511
2830	ION3_CARAU	P18520	Intermediate filament protein ON3 OS=Carassius auratus OX=7957 PE=2 SV=1	Regular	144.8645	0.00	57846.5362	22	4	51	2.88	20231	0	10871			Green	1156	0	4	Pass2	MissedCleavage	None	1152.5531	NKYEDEINK	NKYEDEINK	194	9	4.44	3	4	4	0	0	345.5969	4.6995		1630	2.2	b3b3*b4*b5*y2y7y9	11.2122	1036	123.784463240813	83.7844632408126	0.2231	Red	21	1152.5511	1152.5511
2830	ION3_CARAU	P18520	Intermediate filament protein ON3 OS=Carassius auratus OX=7957 PE=2 SV=1	Regular	144.8645	0.00	57846.5362	22	4	51	2.88	20231	0	10871			Green	1156	0	4	Pass2	MissedCleavage	None	1152.5531	NKYEDEINK	NKYEDEINK	194	9	4.44	3	4	4	0	0	345.5969	4.6995		1630	2.2	b3b3*b4*b5*y2y7y9	11.2122	1036	123.784463240813	83.7844632408126	0.2231	Red	21	1152.5511	1152.5511
2830	ION3_CARAU	P18520	Intermediate filament protein ON3 OS=Carassius auratus OX=7957 PE=2 SV=1	Regular	144.8645	0.00	57846.5362	22	4	51	2.88	20231	0	10871			Green	1156	0	4	Pass2	MissedCleavage	None	1152.5531	NKYEDEINK	NKYEDEINK	194	9	4.44	3	4	4	0	0	345.5969	4.6995		1630	2.2	b3b3*b4*b5*y2y7y9	11.2122	1036	123.784463240813	83.7844632408126	0.2231	Red	21	1152.5511	1152.5511
1156	K2C8_DANRE	Q6NWF6	Keratin_ type II cytoskeletal 8 OS=Danio rerio OX=7955 GN=krt8 PE=1 SV=1	Regular	144.8645	0.00	57816.7048	22	4	54	2.88	20231	21078	10871			Green	2830	1	1	Pass1	PepFrag1	None	827.4298	FASFIDK	FASFIDK	125	7	6.51	5	10	10	8	3	9892.4230	6.1563		6001	2.6	b2b3b3°b4y1y2y2°y3y4y5y6y7	13.5499	760	100.685909104663	60.6859091046631	0.4590	Green	183	827.4286	827.4286
1156	K2C8_DANRE	Q6NWF6	Keratin_ type II cytoskeletal 8 OS=Danio rerio OX=7955 GN=krt8 PE=1 SV=1	Regular	144.8645	0.00	57816.7048	22	4	54	2.88	20231	21078	10871			Green	2830	1	1	Pass1	PepFrag1	None	827.4298	FASFIDK	FASFIDK	125	7	6.51	5	10	10	8	3	9892.4230	6.1563		6001	2.6	b2b3b3°b4y1y2y2°y3y4y5y6y7	13.5499	760	100.685909104663	60.6859091046631	0.4590	Green	183	827.4286	827.4286
1156	K2C8_DANRE	Q6NWF6	Keratin_ type II cytoskeletal 8 OS=Danio rerio OX=7955 GN=krt8 PE=1 SV=1	Regular	144.8645	0.00	57816.7048	22	4	54	2.88	20231	21078	10871			Green	2830	1	1	Pass1	PepFrag1	None	827.4298	FASFIDK	FASFIDK	125	7	6.51	5	10	10	8	3	9892.4230	6.1563		6001	2.6	b2b3b3°b4y1y2y2°y3y4y5y6y7	13.5499	760	100.685909104663	60.6859091046631	0.4590	Green	183	827.4286	827.4286
1156	K2C8_DANRE	Q6NWF6	Keratin_ type II cytoskeletal 8 OS=Danio rerio OX=7955 GN=krt8 PE=1 SV=1	Regular	144.8645	0.00	57816.7048	22	4	54	2.88	20231	21078	10871			Green	2830	1	1	Pass1	PepFrag1	None	827.4298	FASFIDK	FASFIDK	125	7	6.51	5	10	10	8	3	9892.4230	6.1563		6001	2.6	b2b3b3°b4y1y2y2°y3y4y5y6y7	13.5499	760	100.685909104663	60.6859091046631	0.4590	Green	183	827.4286	827.4286
1156	K2C8_DANRE	Q6NWF6	Keratin_ type II cytoskeletal 8 OS=Danio rerio OX=7955 GN=krt8 PE=1 SV=1	Regular	144.8645	0.00	57816.7048	22	4	54	2.88	20231	21078	10871			Green	2830	1	1	Pass1	PepFrag1	None	827.4298	FASFIDK	FASFIDK	125	7	6.51	5	10	10	8	3	9892.4230	6.1563		6001	2.6	b2b3b3°b4y1y2y2°y3y4y5y6y7	13.5499	760	100.685909104663	60.6859091046631	0.4590	Green	183	827.4286	827.4286
1156	K2C8_DANRE	Q6NWF6	Keratin_ type II cytoskeletal 8 OS=Danio rerio OX=7955 GN=krt8 PE=1 SV=1	Regular	144.8645	0.00	57816.7048	22	4	54	2.88	20231	21078	10871			Green	2830	1	1	Pass1	PepFrag1	None	827.4298	FASFIDK	FASFIDK	125	7	6.51	5	10	10	8	3	9892.4230	6.1563		6001	2.6	b2b3b3°b4y1y2y2°y3y4y5y6y7	13.5499	760	100.685909104663	60.6859091046631	0.4590	Green	183	827.4286	827.4286
1156	K2C8_DANRE	Q6NWF6	Keratin_ type II cytoskeletal 8 OS=Danio rerio OX=7955 GN=krt8 PE=1 SV=1	Regular	144.8645	0.00	57816.7048	22	4	54	2.88	20231	21078	10871			Green	2830	1	1	Pass1	PepFrag1	None	827.4298	FASFIDK	FASFIDK	125	7	6.51	5	10	10	8	3	9892.4230	6.1563		6001	2.6	b2b3b3°b4y1y2y2°y3y4y5y6y7	13.5499	760	100.685909104663	60.6859091046631	0.4590	Green	183	827.4286	827.4286
1156	K2C8_DANRE	Q6NWF6	Keratin_ type II cytoskeletal 8 OS=Danio rerio OX=7955 GN=krt8 PE=1 SV=1	Regular	144.8645	0.00	57816.7048	22	4	54	2.88	20231	21078	10871			Green	2830	1	1	Pass1	PepFrag1	None	827.4298	FASFIDK	FASFIDK	125	7	6.51	5	10	10	8	3	9892.4230	6.1563		6001	2.6	b2b3b3°b4y1y2y2°y3y4y5y6y7	13.5499	760	100.685909104663	60.6859091046631	0.4590	Green	183	827.4286	827.4286
1156	K2C8_DANRE	Q6NWF6	Keratin_ type II cytoskeletal 8 OS=Danio rerio OX=7955 GN=krt8 PE=1 SV=1	Regular	144.8645	0.00	57816.7048	22	4	54	2.88	20231	21078	10871			Green	2830	1	1	Pass1	PepFrag1	None	827.4298	FASFIDK	FASFIDK	125	7	6.51	5	10	10	8	3	9892.4230	6.1563		6001	2.6	b2b3b3°b4y1y2y2°y3y4y5y6y7	13.5499	760	100.685909104663	60.6859091046631	0.4590	Green	183	827.4286	827.4286
1156	K2C8_DANRE	Q6NWF6	Keratin_ type II cytoskeletal 8 OS=Danio rerio OX=7955 GN=krt8 PE=1 SV=1	Regular	144.8645	0.00	57816.7048	22	4	54	2.88	20231	21078	10871			Green	2830	1	1	Pass1	PepFrag1	None	827.4298	FASFIDK	FASFIDK	125	7	6.51	5	10	10	8	3	9892.4230	6.1563		6001	2.6	b2b3b3°b4y1y2y2°y3y4y5y6y7	13.5499	760	100.685909104663	60.6859091046631	0.4590	Green	183	827.4286	827.4286
1156	K2C8_DANRE	Q6NWF6	Keratin_ type II cytoskeletal 8 OS=Danio rerio OX=7955 GN=krt8 PE=1 SV=1	Regular	144.8645	0.00	57816.7048	22	4	54	2.88	20231	21078	10871			Green	2830	1	1	Pass1	PepFrag1	None	827.4298	FASFIDK	FASFIDK	125	7	6.51	5	10	10	8	3	9892.4230	6.1563		6001	2.6	b2b3b3°b4y1y2y2°y3y4y5y6y7	13.5499	760	100.685909104663	60.6859091046631	0.4590	Green	183	827.4286	827.4286
1156	K2C8_DANRE	Q6NWF6	Keratin_ type II cytoskeletal 8 OS=Danio rerio OX=7955 GN=krt8 PE=1 SV=1	Regular	144.8645	0.00	57816.7048	22	4	54	2.88	20231	21078	10871			Green	2830	1	1	Pass1	PepFrag1	None	827.4298	FASFIDK	FASFIDK	125	7	6.51	5	10	10	8	3	9892.4230	6.1563		6001	2.6	b2b3b3°b4y1y2y2°y3y4y5y6y7	13.5499	760	100.685909104663	60.6859091046631	0.4590	Green	183	827.4286	827.4286
1156	K2C8_DANRE	Q6NWF6	Keratin_ type II cytoskeletal 8 OS=Danio rerio OX=7955 GN=krt8 PE=1 SV=1	Regular	144.8645	0.00	57816.7048	22	4	54	2.88	20231	21078	10871			Green	2830	0	2	Pass1	PepFrag1	None	1066.5164	YEDEINKR	YEDEINKR	202	8	4.44	4	4	4	2	0	338.1463	4.6901		2044	2.1	b2y2y3y3*y4	11.1128	953	117.081488359117	77.0814883591171	0.2356	Red	10	1066.5148	1066.5148
1156	K2C8_DANRE	Q6NWF6	Keratin_ type II cytoskeletal 8 OS=Danio rerio OX=7955 GN=krt8 PE=1 SV=1	Regular	144.8645	0.00	57816.7048	22	4	54	2.88	20231	21078	10871			Green	2830	0	2	Pass1	PepFrag1	None	1066.5164	YEDEINKR	YEDEINKR	202	8	4.44	4	4	4	2	0	338.1463	4.6901		2044	2.1	b2y2y3y3*y4	11.1128	953	117.081488359117	77.0814883591171	0.2356	Red	10	1066.5148	1066.5148
1156	K2C8_DANRE	Q6NWF6	Keratin_ type II cytoskeletal 8 OS=Danio rerio OX=7955 GN=krt8 PE=1 SV=1	Regular	144.8645	0.00	57816.7048	22	4	54	2.88	20231	21078	10871			Green	2830	0	2	Pass1	PepFrag1	None	1066.5164	YEDEINKR	YEDEINKR	202	8	4.44	4	4	4	2	0	338.1463	4.6901		2044	2.1	b2y2y3y3*y4	11.1128	953	117.081488359117	77.0814883591171	0.2356	Red	10	1066.5148	1066.5148
1156	K2C8_DANRE	Q6NWF6	Keratin_ type II cytoskeletal 8 OS=Danio rerio OX=7955 GN=krt8 PE=1 SV=1	Regular	144.8645	0.00	57816.7048	22	4	54	2.88	20231	21078	10871			Green	2830	0	2	Pass1	PepFrag1	None	1066.5164	YEDEINKR	YEDEINKR	202	8	4.44	4	4	4	2	0	338.1463	4.6901		2044	2.1	b2y2y3y3*y4	11.1128	953	117.081488359117	77.0814883591171	0.2356	Red	10	1066.5148	1066.5148
1156	K2C8_DANRE	Q6NWF6	Keratin_ type II cytoskeletal 8 OS=Danio rerio OX=7955 GN=krt8 PE=1 SV=1	Regular	144.8645	0.00	57816.7048	22	4	54	2.88	20231	21078	10871			Green	2830	0	2	Pass1	PepFrag1	None	1066.5164	YEDEINKR	YEDEINKR	202	8	4.44	4	4	4	2	0	338.1463	4.6901		2044	2.1	b2y2y3y3*y4	11.1128	953	117.081488359117	77.0814883591171	0.2356	Red	10	1066.5148	1066.5148
1156	K2C8_DANRE	Q6NWF6	Keratin_ type II cytoskeletal 8 OS=Danio rerio OX=7955 GN=krt8 PE=1 SV=1	Regular	144.8645	0.00	57816.7048	22	4	54	2.88	20231	21078	10871			Green	2830	0	3	Pass2	PepFrag2	None	906.4680	FLEQQNK	FLEQQNK	134	7	6.70	6	4	4	0	1	482.4860	4.8444		1196	1.4	b2b5*y1y5y7	11.4899	827	106.519709630716	66.519709630716	0.0823	Red	42	906.4656	906.4656
1156	K2C8_DANRE	Q6NWF6	Keratin_ type II cytoskeletal 8 OS=Danio rerio OX=7955 GN=krt8 PE=1 SV=1	Regular	144.8645	0.00	57816.7048	22	4	54	2.88	20231	21078	10871			Green	2830	0	3	Pass2	PepFrag2	None	906.4680	FLEQQNK	FLEQQNK	134	7	6.70	6	4	4	0	1	482.4860	4.8444		1196	1.4	b2b5*y1y5y7	11.4899	827	106.519709630716	66.519709630716	0.0823	Red	42	906.4656	906.4656
1156	K2C8_DANRE	Q6NWF6	Keratin_ type II cytoskeletal 8 OS=Danio rerio OX=7955 GN=krt8 PE=1 SV=1	Regular	144.8645	0.00	57816.7048	22	4	54	2.88	20231	21078	10871			Green	2830	0	3	Pass2	PepFrag2	None	906.4680	FLEQQNK	FLEQQNK	134	7	6.70	6	4	4	0	1	482.4860	4.8444		1196	1.4	b2b5*y1y5y7	11.4899	827	106.519709630716	66.519709630716	0.0823	Red	42	906.4656	906.4656
1156	K2C8_DANRE	Q6NWF6	Keratin_ type II cytoskeletal 8 OS=Danio rerio OX=7955 GN=krt8 PE=1 SV=1	Regular	144.8645	0.00	57816.7048	22	4	54	2.88	20231	21078	10871			Green	2830	0	3	Pass2	PepFrag2	None	906.4680	FLEQQNK	FLEQQNK	134	7	6.70	6	4	4	0	1	482.4860	4.8444		1196	1.4	b2b5*y1y5y7	11.4899	827	106.519709630716	66.519709630716	0.0823	Red	42	906.4656	906.4656
1156	K2C8_DANRE	Q6NWF6	Keratin_ type II cytoskeletal 8 OS=Danio rerio OX=7955 GN=krt8 PE=1 SV=1	Regular	144.8645	0.00	57816.7048	22	4	54	2.88	20231	21078	10871			Green	2830	0	3	Pass2	PepFrag2	None	906.4680	FLEQQNK	FLEQQNK	134	7	6.70	6	4	4	0	1	482.4860	4.8444		1196	1.4	b2b5*y1y5y7	11.4899	827	106.519709630716	66.519709630716	0.0823	Red	42	906.4656	906.4656
1156	K2C8_DANRE	Q6NWF6	Keratin_ type II cytoskeletal 8 OS=Danio rerio OX=7955 GN=krt8 PE=1 SV=1	Regular	144.8645	0.00	57816.7048	22	4	54	2.88	20231	21078	10871			Green	2830	0	4	Pass2	MissedCleavage	None	1152.5531	NKYEDEINK	NKYEDEINK	200	9	4.44	7	4	4	0	0	345.5969	4.6995		1630	2.2	b3b3*b4*b5*y2y7y9	11.2122	1036	123.784463240813	83.7844632408126	0.2231	Red	21	1152.5511	1152.5511
1156	K2C8_DANRE	Q6NWF6	Keratin_ type II cytoskeletal 8 OS=Danio rerio OX=7955 GN=krt8 PE=1 SV=1	Regular	144.8645	0.00	57816.7048	22	4	54	2.88	20231	21078	10871			Green	2830	0	4	Pass2	MissedCleavage	None	1152.5531	NKYEDEINK	NKYEDEINK	200	9	4.44	7	4	4	0	0	345.5969	4.6995		1630	2.2	b3b3*b4*b5*y2y7y9	11.2122	1036	123.784463240813	83.7844632408126	0.2231	Red	21	1152.5511	1152.5511
1156	K2C8_DANRE	Q6NWF6	Keratin_ type II cytoskeletal 8 OS=Danio rerio OX=7955 GN=krt8 PE=1 SV=1	Regular	144.8645	0.00	57816.7048	22	4	54	2.88	20231	21078	10871			Green	2830	0	4	Pass2	MissedCleavage	None	1152.5531	NKYEDEINK	NKYEDEINK	200	9	4.44	7	4	4	0	0	345.5969	4.6995		1630	2.2	b3b3*b4*b5*y2y7y9	11.2122	1036	123.784463240813	83.7844632408126	0.2231	Red	21	1152.5511	1152.5511
1156	K2C8_DANRE	Q6NWF6	Keratin_ type II cytoskeletal 8 OS=Danio rerio OX=7955 GN=krt8 PE=1 SV=1	Regular	144.8645	0.00	57816.7048	22	4	54	2.88	20231	21078	10871			Green	2830	0	4	Pass2	MissedCleavage	None	1152.5531	NKYEDEINK	NKYEDEINK	200	9	4.44	7	4	4	0	0	345.5969	4.6995		1630	2.2	b3b3*b4*b5*y2y7y9	11.2122	1036	123.784463240813	83.7844632408126	0.2231	Red	21	1152.5511	1152.5511
1156	K2C8_DANRE	Q6NWF6	Keratin_ type II cytoskeletal 8 OS=Danio rerio OX=7955 GN=krt8 PE=1 SV=1	Regular	144.8645	0.00	57816.7048	22	4	54	2.88	20231	21078	10871			Green	2830	0	4	Pass2	MissedCleavage	None	1152.5531	NKYEDEINK	NKYEDEINK	200	9	4.44	7	4	4	0	0	345.5969	4.6995		1630	2.2	b3b3*b4*b5*y2y7y9	11.2122	1036	123.784463240813	83.7844632408126	0.2231	Red	21	1152.5511	1152.5511
1156	K2C8_DANRE	Q6NWF6	Keratin_ type II cytoskeletal 8 OS=Danio rerio OX=7955 GN=krt8 PE=1 SV=1	Regular	144.8645	0.00	57816.7048	22	4	54	2.88	20231	21078	10871			Green	2830	0	4	Pass2	MissedCleavage	None	1152.5531	NKYEDEINK	NKYEDEINK	200	9	4.44	7	4	4	0	0	345.5969	4.6995		1630	2.2	b3b3*b4*b5*y2y7y9	11.2122	1036	123.784463240813	83.7844632408126	0.2231	Red	21	1152.5511	1152.5511
1156	K2C8_DANRE	Q6NWF6	Keratin_ type II cytoskeletal 8 OS=Danio rerio OX=7955 GN=krt8 PE=1 SV=1	Regular	144.8645	0.00	57816.7048	22	4	54	2.88	20231	21078	10871			Green	2830	0	4	Pass2	MissedCleavage	None	1152.5531	NKYEDEINK	NKYEDEINK	200	9	4.44	7	4	4	0	0	345.5969	4.6995		1630	2.2	b3b3*b4*b5*y2y7y9	11.2122	1036	123.784463240813	83.7844632408126	0.2231	Red	21	1152.5511	1152.5511
1265	K1C18_DANRE	Q7ZTS4	Keratin_ type I cytoskeletal 18 OS=Danio rerio OX=7955 GN=krt18 PE=1 SV=2	Regular	86.0729	0.00	48631.0796	15	3	46	4.18	104979	36561	27517			Yellow	1803	1	1	Pass1	PepFrag1	None	807.3995	LAADDFR	LAADDFR	162	7	3.88	8	6	6	4	1	4401.5030	5.5785		13478	3.6	b2y2y3y4y5y6	12.2340	723	97.3909268746553	57.3909268746553	0.2155	Yellow	96	807.3998	807.3998
1265	K1C18_DANRE	Q7ZTS4	Keratin_ type I cytoskeletal 18 OS=Danio rerio OX=7955 GN=krt18 PE=1 SV=2	Regular	86.0729	0.00	48631.0796	15	3	46	4.18	104979	36561	27517			Yellow	1803	1	1	Pass1	PepFrag1	None	807.3995	LAADDFR	LAADDFR	162	7	3.88	8	6	6	4	1	4401.5030	5.5785		13478	3.6	b2y2y3y4y5y6	12.2340	723	97.3909268746553	57.3909268746553	0.2155	Yellow	96	807.3998	807.3998
1265	K1C18_DANRE	Q7ZTS4	Keratin_ type I cytoskeletal 18 OS=Danio rerio OX=7955 GN=krt18 PE=1 SV=2	Regular	86.0729	0.00	48631.0796	15	3	46	4.18	104979	36561	27517			Yellow	1803	1	1	Pass1	PepFrag1	None	807.3995	LAADDFR	LAADDFR	162	7	3.88	8	6	6	4	1	4401.5030	5.5785		13478	3.6	b2y2y3y4y5y6	12.2340	723	97.3909268746553	57.3909268746553	0.2155	Yellow	96	807.3998	807.3998
1265	K1C18_DANRE	Q7ZTS4	Keratin_ type I cytoskeletal 18 OS=Danio rerio OX=7955 GN=krt18 PE=1 SV=2	Regular	86.0729	0.00	48631.0796	15	3	46	4.18	104979	36561	27517			Yellow	1803	1	1	Pass1	PepFrag1	None	807.3995	LAADDFR	LAADDFR	162	7	3.88	8	6	6	4	1	4401.5030	5.5785		13478	3.6	b2y2y3y4y5y6	12.2340	723	97.3909268746553	57.3909268746553	0.2155	Yellow	96	807.3998	807.3998
1265	K1C18_DANRE	Q7ZTS4	Keratin_ type I cytoskeletal 18 OS=Danio rerio OX=7955 GN=krt18 PE=1 SV=2	Regular	86.0729	0.00	48631.0796	15	3	46	4.18	104979	36561	27517			Yellow	1803	1	1	Pass1	PepFrag1	None	807.3995	LAADDFR	LAADDFR	162	7	3.88	8	6	6	4	1	4401.5030	5.5785		13478	3.6	b2y2y3y4y5y6	12.2340	723	97.3909268746553	57.3909268746553	0.2155	Yellow	96	807.3998	807.3998
1265	K1C18_DANRE	Q7ZTS4	Keratin_ type I cytoskeletal 18 OS=Danio rerio OX=7955 GN=krt18 PE=1 SV=2	Regular	86.0729	0.00	48631.0796	15	3	46	4.18	104979	36561	27517			Yellow	1803	1	1	Pass1	PepFrag1	None	807.3995	LAADDFR	LAADDFR	162	7	3.88	8	6	6	4	1	4401.5030	5.5785		13478	3.6	b2y2y3y4y5y6	12.2340	723	97.3909268746553	57.3909268746553	0.2155	Yellow	96	807.3998	807.3998
1265	K1C18_DANRE	Q7ZTS4	Keratin_ type I cytoskeletal 18 OS=Danio rerio OX=7955 GN=krt18 PE=1 SV=2	Regular	86.0729	0.00	48631.0796	15	3	46	4.18	104979	36561	27517			Yellow		0	2	Pass1	PepFrag1	None	1222.6274	VVSSSTETKER	VVSSSTETKER	418	11	7.08	9	5	5	2	0	232.4277	4.3012		733	1.7	b7y6y6°y7y8y11	13.5372	1116	130.077574610854	90.077574610854	0.0166	Red	182	1222.6308	1222.6308
1265	K1C18_DANRE	Q7ZTS4	Keratin_ type I cytoskeletal 18 OS=Danio rerio OX=7955 GN=krt18 PE=1 SV=2	Regular	86.0729	0.00	48631.0796	15	3	46	4.18	104979	36561	27517			Yellow		0	2	Pass1	PepFrag1	None	1222.6274	VVSSSTETKER	VVSSSTETKER	418	11	7.08	9	5	5	2	0	232.4277	4.3012		733	1.7	b7y6y6°y7y8y11	13.5372	1116	130.077574610854	90.077574610854	0.0166	Red	182	1222.6308	1222.6308
1265	K1C18_DANRE	Q7ZTS4	Keratin_ type I cytoskeletal 18 OS=Danio rerio OX=7955 GN=krt18 PE=1 SV=2	Regular	86.0729	0.00	48631.0796	15	3	46	4.18	104979	36561	27517			Yellow		0	2	Pass1	PepFrag1	None	1222.6274	VVSSSTETKER	VVSSSTETKER	418	11	7.08	9	5	5	2	0	232.4277	4.3012		733	1.7	b7y6y6°y7y8y11	13.5372	1116	130.077574610854	90.077574610854	0.0166	Red	182	1222.6308	1222.6308
1265	K1C18_DANRE	Q7ZTS4	Keratin_ type I cytoskeletal 18 OS=Danio rerio OX=7955 GN=krt18 PE=1 SV=2	Regular	86.0729	0.00	48631.0796	15	3	46	4.18	104979	36561	27517			Yellow		0	2	Pass1	PepFrag1	None	1222.6274	VVSSSTETKER	VVSSSTETKER	418	11	7.08	9	5	5	2	0	232.4277	4.3012		733	1.7	b7y6y6°y7y8y11	13.5372	1116	130.077574610854	90.077574610854	0.0166	Red	182	1222.6308	1222.6308
1265	K1C18_DANRE	Q7ZTS4	Keratin_ type I cytoskeletal 18 OS=Danio rerio OX=7955 GN=krt18 PE=1 SV=2	Regular	86.0729	0.00	48631.0796	15	3	46	4.18	104979	36561	27517			Yellow		0	2	Pass1	PepFrag1	None	1222.6274	VVSSSTETKER	VVSSSTETKER	418	11	7.08	9	5	5	2	0	232.4277	4.3012		733	1.7	b7y6y6°y7y8y11	13.5372	1116	130.077574610854	90.077574610854	0.0166	Red	182	1222.6308	1222.6308
1265	K1C18_DANRE	Q7ZTS4	Keratin_ type I cytoskeletal 18 OS=Danio rerio OX=7955 GN=krt18 PE=1 SV=2	Regular	86.0729	0.00	48631.0796	15	3	46	4.18	104979	36561	27517			Yellow		0	2	Pass1	PepFrag1	None	1222.6274	VVSSSTETKER	VVSSSTETKER	418	11	7.08	9	5	5	2	0	232.4277	4.3012		733	1.7	b7y6y6°y7y8y11	13.5372	1116	130.077574610854	90.077574610854	0.0166	Red	182	1222.6308	1222.6308
1265	K1C18_DANRE	Q7ZTS4	Keratin_ type I cytoskeletal 18 OS=Danio rerio OX=7955 GN=krt18 PE=1 SV=2	Regular	86.0729	0.00	48631.0796	15	3	46	4.18	104979	36561	27517			Yellow		0	3	Pass2	PepFrag2	None	1265.6233	AASIYGGAGGQGTR	AASIYGGAGGQGTR	33	14	9.88	10	2	2	0	0	266.4415	4.3605		13000	7.2	b8b13*y13°y14	13.2630	1134	131.472525008487	91.4725250084867	0.7076	Red	170	1265.6369	1265.6369
1265	K1C18_DANRE	Q7ZTS4	Keratin_ type I cytoskeletal 18 OS=Danio rerio OX=7955 GN=krt18 PE=1 SV=2	Regular	86.0729	0.00	48631.0796	15	3	46	4.18	104979	36561	27517			Yellow		0	3	Pass2	PepFrag2	None	1265.6233	AASIYGGAGGQGTR	AASIYGGAGGQGTR	33	14	9.88	10	2	2	0	0	266.4415	4.3605		13000	7.2	b8b13*y13°y14	13.2630	1134	131.472525008487	91.4725250084867	0.7076	Red	170	1265.6369	1265.6369
1265	K1C18_DANRE	Q7ZTS4	Keratin_ type I cytoskeletal 18 OS=Danio rerio OX=7955 GN=krt18 PE=1 SV=2	Regular	86.0729	0.00	48631.0796	15	3	46	4.18	104979	36561	27517			Yellow		0	3	Pass2	PepFrag2	None	1265.6233	AASIYGGAGGQGTR	AASIYGGAGGQGTR	33	14	9.88	10	2	2	0	0	266.4415	4.3605		13000	7.2	b8b13*y13°y14	13.2630	1134	131.472525008487	91.4725250084867	0.7076	Red	170	1265.6369	1265.6369
1265	K1C18_DANRE	Q7ZTS4	Keratin_ type I cytoskeletal 18 OS=Danio rerio OX=7955 GN=krt18 PE=1 SV=2	Regular	86.0729	0.00	48631.0796	15	3	46	4.18	104979	36561	27517			Yellow		0	3	Pass2	PepFrag2	None	1265.6233	AASIYGGAGGQGTR	AASIYGGAGGQGTR	33	14	9.88	10	2	2	0	0	266.4415	4.3605		13000	7.2	b8b13*y13°y14	13.2630	1134	131.472525008487	91.4725250084867	0.7076	Red	170	1265.6369	1265.6369
1265	K1C18_DANRE	Q7ZTS4	Keratin_ type I cytoskeletal 18 OS=Danio rerio OX=7955 GN=krt18 PE=1 SV=2	Regular	86.0729	0.00	48631.0796	15	3	46	4.18	104979	36561	27517			Yellow		0	4	Pass2	InSource	None	623.2784	ADDFR	LAADDFR	164	5	3.88	8	2	2	1	0	868.9579	0.0000		306	0.0	b2b3	12.2309	532	79.3781042037651	118.75620840753	0.0602	Yellow	95	623.2775	623.2775
1265	K1C18_DANRE	Q7ZTS4	Keratin_ type I cytoskeletal 18 OS=Danio rerio OX=7955 GN=krt18 PE=1 SV=2	Regular	86.0729	0.00	48631.0796	15	3	46	4.18	104979	36561	27517			Yellow		0	4	Pass2	InSource	None	623.2784	ADDFR	LAADDFR	164	5	3.88	8	2	2	1	0	868.9579	0.0000		306	0.0	b2b3	12.2309	532	79.3781042037651	118.75620840753	0.0602	Yellow	95	623.2775	623.2775
1803	K1C18_CARAU	Q07427	Keratin_ type I cytoskeletal 18 OS=Carassius auratus OX=7957 GN=krt18 PE=2 SV=1	Regular	71.4861	0.00	49235.7665	6	1	47	1.61	22627	0	13478			Yellow	1265	1	1	Pass1	PepFrag1	None	807.3995	LAADDFR	LAADDFR	166	7	3.88	11	6	6	4	1	4401.5030	5.5785		13478	3.6	b2y2y3y4y5y6	12.2340	723	97.3909268746553	57.3909268746553	1.0000	Yellow	96	807.3998	807.3998
1803	K1C18_CARAU	Q07427	Keratin_ type I cytoskeletal 18 OS=Carassius auratus OX=7957 GN=krt18 PE=2 SV=1	Regular	71.4861	0.00	49235.7665	6	1	47	1.61	22627	0	13478			Yellow	1265	1	1	Pass1	PepFrag1	None	807.3995	LAADDFR	LAADDFR	166	7	3.88	11	6	6	4	1	4401.5030	5.5785		13478	3.6	b2y2y3y4y5y6	12.2340	723	97.3909268746553	57.3909268746553	1.0000	Yellow	96	807.3998	807.3998
1803	K1C18_CARAU	Q07427	Keratin_ type I cytoskeletal 18 OS=Carassius auratus OX=7957 GN=krt18 PE=2 SV=1	Regular	71.4861	0.00	49235.7665	6	1	47	1.61	22627	0	13478			Yellow	1265	1	1	Pass1	PepFrag1	None	807.3995	LAADDFR	LAADDFR	166	7	3.88	11	6	6	4	1	4401.5030	5.5785		13478	3.6	b2y2y3y4y5y6	12.2340	723	97.3909268746553	57.3909268746553	1.0000	Yellow	96	807.3998	807.3998
1803	K1C18_CARAU	Q07427	Keratin_ type I cytoskeletal 18 OS=Carassius auratus OX=7957 GN=krt18 PE=2 SV=1	Regular	71.4861	0.00	49235.7665	6	1	47	1.61	22627	0	13478			Yellow	1265	1	1	Pass1	PepFrag1	None	807.3995	LAADDFR	LAADDFR	166	7	3.88	11	6	6	4	1	4401.5030	5.5785		13478	3.6	b2y2y3y4y5y6	12.2340	723	97.3909268746553	57.3909268746553	1.0000	Yellow	96	807.3998	807.3998
1803	K1C18_CARAU	Q07427	Keratin_ type I cytoskeletal 18 OS=Carassius auratus OX=7957 GN=krt18 PE=2 SV=1	Regular	71.4861	0.00	49235.7665	6	1	47	1.61	22627	0	13478			Yellow	1265	1	1	Pass1	PepFrag1	None	807.3995	LAADDFR	LAADDFR	166	7	3.88	11	6	6	4	1	4401.5030	5.5785		13478	3.6	b2y2y3y4y5y6	12.2340	723	97.3909268746553	57.3909268746553	1.0000	Yellow	96	807.3998	807.3998
1803	K1C18_CARAU	Q07427	Keratin_ type I cytoskeletal 18 OS=Carassius auratus OX=7957 GN=krt18 PE=2 SV=1	Regular	71.4861	0.00	49235.7665	6	1	47	1.61	22627	0	13478			Yellow	1265	1	1	Pass1	PepFrag1	None	807.3995	LAADDFR	LAADDFR	166	7	3.88	11	6	6	4	1	4401.5030	5.5785		13478	3.6	b2y2y3y4y5y6	12.2340	723	97.3909268746553	57.3909268746553	1.0000	Yellow	96	807.3998	807.3998
[truncated: 40 more columns]
