# Supplementary material for: Metallomic Approach to Mercury and Selenium in the Liver Tissue of Psectrogaster amazonica and Raphiodon vulpinus from the Brazilian Amazon
Source: Int J Mol Sci. 2024 Nov 7;25(22):11946. doi: 10.3390/ijms252211946 (PMC11594490; doi:10.3390/ijms252211946)
Supplement: Supplementary file 1 [file ijms-25-11946-s001.zip › 2024FEV22_SPOT_PEIXE_IZABELA_26_20240308103606/2024FEV22_SPOT_PEIXE_IZABELA_26_IA_final_protein.csv]

protein.key	protein.Entry	protein.Accession	protein.Description	protein.dataBaseType	protein.score	protein.falsePositiveRate	protein.avgMass	protein.MatchedProducts	protein.matchedPeptides	protein.digestPeps	protein.seqCover(%)	protein.MatchedPeptideIntenSum	protein.top3MatchedPeptideIntenSum	protein.MatchedProductIntenSum	protein.fmolOnColumn	protein.ngramOnColumn	protein.AutoCurate	protein.Key_ForHomologs
2830	ION3_CARAU	P18520	Intermediate filament protein ON3 OS=Carassius auratus OX=7957 PE=2 SV=1	Regular	144.8645	0.00	57846.5362	22	4	51	2.88	20231	0	10871			Green	1156
1156	K2C8_DANRE	Q6NWF6	Keratin_ type II cytoskeletal 8 OS=Danio rerio OX=7955 GN=krt8 PE=1 SV=1	Regular	144.8645	0.00	57816.7048	22	4	54	2.88	20231	21078	10871			Green	2830
1265	K1C18_DANRE	Q7ZTS4	Keratin_ type I cytoskeletal 18 OS=Danio rerio OX=7955 GN=krt18 PE=1 SV=2	Regular	86.0729	0.00	48631.0796	15	3	46	4.18	104979	36561	27517			Yellow	1803
1803	K1C18_CARAU	Q07427	Keratin_ type I cytoskeletal 18 OS=Carassius auratus OX=7957 GN=krt18 PE=2 SV=1	Regular	71.4861	0.00	49235.7665	6	1	47	1.61	22627	0	13478			Yellow	1265
