# Supplementary material for: Metallomic Approach to Mercury and Selenium in the Liver Tissue of Psectrogaster amazonica and Raphiodon vulpinus from the Brazilian Amazon
Source: Int J Mol Sci. 2024 Nov 7;25(22):11946. doi: 10.3390/ijms252211946 (PMC11594490; doi:10.3390/ijms252211946)
Supplement: Supplementary file 1 [file ijms-25-11946-s001.zip › 2024FEV22_SPOT_PEIXE_IZABELA_26_20240308103606/2024FEV22_SPOT_PEIXE_IZABELA_26_IA_workflow.xml]

<?xml version="1.0"?>
<RESULT ENTRIES_SEARCHED="7640" ID="_133543785659073947_0" TIME_CALCULATED="133543785659073947">
  <GeneratedBy Program="iaDBs.exe" Version="2.175" CompileDate="11/19/2015" CompileTime="6:33 PM">
    <CommandLine>-paraXMLFileName C:\Users\Administrator\AppData\Local\Temp\plgs5306144419023152109.params -pep3DFilename C:\Users\Administrator\AppData\Local\Temp\plgs5306144419023152109.bin -proteinFASTAFileName D:\Databases\OTOPHYSI_REV_MAI23_reverse.fas_def -outPutDirName C:\Users\Administrator\AppData\Local\Temp -outputUserDirName C:\Users\Administrator\AppData\Local\Temp -newWorkflowXML -maxCPUs 7 -WriteBinary 1</CommandLine>
  </GeneratedBy>
  <PARAMS>
    <PARAM NAME="InstrumentModel" VALUE="XEVO-G2QTOF" />
    <PARAM NAME="InstrumentSerialNumber" VALUE="YCA119" />
    <PARAM NAME="RawFile" VALUE="" />
    <PARAM NAME="AcquiredName" VALUE="2024FEV22_SPOT_PEIXE_JOSE_IZABELA_30" />
    <PARAM NAME="AcquiredDate" VALUE="30-Dec-1899" />
    <PARAM NAME="AcquiredTime" VALUE="00:00:00" />
    <PARAM NAME="SampleDescription" VALUE="IBB" />
  </PARAMS>
  <CALCULATED>
    <OUTPUT NAME="AbsQuanResponseFactor" VALUE="-1" />
  </CALCULATED>
  <ANALYSIS_MODIFIER ENRICHED="FALSE" STATUS="FIXED">
    <MODIFIER MCAT_REAGENT="No" NAME="Carbamidomethyl+C">
      <MODIFIES APPLIES_TO="C" DELTA_MASS="57.0215" TYPE="SIDECHAIN" />
    </MODIFIER>
  </ANALYSIS_MODIFIER>
  <ANALYSIS_MODIFIER ENRICHED="FALSE" STATUS="VARIABLE">
    <MODIFIER MCAT_REAGENT="No" NAME="Oxidation+M">
      <MODIFIES APPLIES_TO="M" DELTA_MASS="15.9949" TYPE="SIDECHAIN" />
    </MODIFIER>
  </ANALYSIS_MODIFIER>
  <PRODUCT ID="1" HE_EMRT_ID="118" BY_TYPE="B" BY_INDEX="2" DB_MHPLUS="293.1132" CHARGE="1.00" INTENSITY="72" MASS="293.1135" MASS_ERROR="0.0003" MASS_ERROR_PPM="1.0179" RT_ERROR="-0.0038" RETENTION_TIME="11.1165" />
  <PRODUCT ID="2" HE_EMRT_ID="131" BY_TYPE="Y" BY_INDEX="2" DB_MHPLUS="303.2139" CHARGE="1.00" INTENSITY="189" MASS="303.2104" MASS_ERROR="-0.0035" MASS_ERROR_PPM="-11.4633" RT_ERROR="-0.0154" RETENTION_TIME="11.1281" />
  <PRODUCT ID="3" HE_EMRT_ID="170" BY_TYPE="Y" BY_INDEX="3" DB_MHPLUS="417.2568" CHARGE="1.00" INTENSITY="1156" MASS="417.2544" MASS_ERROR="-0.0025" MASS_ERROR_PPM="-5.9507" RT_ERROR="-0.0320" RETENTION_TIME="11.1447" />
  <PRODUCT ID="4" HE_EMRT_ID="169" BY_TYPE="Y" BY_INDEX="3" DB_MHPLUS="400.2303" CHARGE="1.00" INTENSITY="185" MASS="400.2282" MASS_ERROR="-0.0021" MASS_ERROR_PPM="-5.2397" RT_ERROR="-0.0316" RETENTION_TIME="11.1444" LOSS_TYPE="-NH3" />
  <PRODUCT ID="5" HE_EMRT_ID="161" BY_TYPE="Y" BY_INDEX="4" DB_MHPLUS="530.3409" CHARGE="1.00" INTENSITY="442" MASS="530.3362" MASS_ERROR="-0.0047" MASS_ERROR_PPM="-8.8037" RT_ERROR="-0.0251" RETENTION_TIME="11.1379" />
  <PRODUCT ID="6" HE_EMRT_ID="4090" BY_TYPE="B" BY_INDEX="2" DB_MHPLUS="219.1128" CHARGE="1.00" INTENSITY="183" MASS="219.1127" MASS_ERROR="-0.0001" MASS_ERROR_PPM="-0.3451" RT_ERROR="0.0218" RETENTION_TIME="13.5281" />
  <PRODUCT ID="7" HE_EMRT_ID="4156" BY_TYPE="B" BY_INDEX="3" DB_MHPLUS="306.1448" CHARGE="1.00" INTENSITY="105" MASS="306.1448" MASS_ERROR="0.0000" MASS_ERROR_PPM="-0.0040" RT_ERROR="0.0078" RETENTION_TIME="13.5420" />
  <PRODUCT ID="8" HE_EMRT_ID="4185" BY_TYPE="B" BY_INDEX="3" DB_MHPLUS="288.1343" CHARGE="1.00" INTENSITY="125" MASS="288.1354" MASS_ERROR="0.0011" MASS_ERROR_PPM="3.7854" RT_ERROR="0.0016" RETENTION_TIME="13.5483" LOSS_TYPE="-H2O" />
  <PRODUCT ID="9" HE_EMRT_ID="4192" BY_TYPE="B" BY_INDEX="4" DB_MHPLUS="453.2132" CHARGE="1.00" INTENSITY="69" MASS="453.2148" MASS_ERROR="0.0016" MASS_ERROR_PPM="3.4626" RT_ERROR="-0.0001" RETENTION_TIME="13.5499" />
  <PRODUCT ID="10" HE_EMRT_ID="4061" BY_TYPE="Y" BY_INDEX="1" DB_MHPLUS="147.1128" CHARGE="1.00" INTENSITY="617" MASS="147.1130" MASS_ERROR="0.0001" MASS_ERROR_PPM="1.0043" RT_ERROR="0.0274" RETENTION_TIME="13.5225" />
  <PRODUCT ID="11" HE_EMRT_ID="4193" BY_TYPE="Y" BY_INDEX="2" DB_MHPLUS="262.1397" CHARGE="1.00" INTENSITY="201" MASS="262.1403" MASS_ERROR="0.0006" MASS_ERROR_PPM="2.2478" RT_ERROR="-0.0001" RETENTION_TIME="13.5500" />
  <PRODUCT ID="12" HE_EMRT_ID="4063" BY_TYPE="Y" BY_INDEX="2" DB_MHPLUS="244.1292" CHARGE="1.00" INTENSITY="177" MASS="244.1285" MASS_ERROR="-0.0007" MASS_ERROR_PPM="-2.7174" RT_ERROR="0.0272" RETENTION_TIME="13.5226" LOSS_TYPE="-H2O" />
  <PRODUCT ID="13" HE_EMRT_ID="4206" BY_TYPE="Y" BY_INDEX="3" DB_MHPLUS="375.2238" CHARGE="1.00" INTENSITY="153" MASS="375.2238" MASS_ERROR="0.0000" MASS_ERROR_PPM="-0.0942" RT_ERROR="-0.0036" RETENTION_TIME="13.5534" />
  <PRODUCT ID="14" HE_EMRT_ID="4147" BY_TYPE="Y" BY_INDEX="4" DB_MHPLUS="522.2922" CHARGE="1.00" INTENSITY="67" MASS="522.2904" MASS_ERROR="-0.0018" MASS_ERROR_PPM="-3.4702" RT_ERROR="0.0090" RETENTION_TIME="13.5408" />
  <PRODUCT ID="15" HE_EMRT_ID="4164" BY_TYPE="Y" BY_INDEX="5" DB_MHPLUS="609.3243" CHARGE="1.00" INTENSITY="988" MASS="609.3219" MASS_ERROR="-0.0023" MASS_ERROR_PPM="-3.7835" RT_ERROR="0.0062" RETENTION_TIME="13.5437" />
  <PRODUCT ID="16" HE_EMRT_ID="4216" BY_TYPE="Y" BY_INDEX="6" DB_MHPLUS="680.3614" CHARGE="1.00" INTENSITY="594" MASS="680.3570" MASS_ERROR="-0.0044" MASS_ERROR_PPM="-6.4241" RT_ERROR="-0.0085" RETENTION_TIME="13.5584" />
  <PRODUCT ID="17" HE_EMRT_ID="4205" BY_TYPE="Y" BY_INDEX="7" DB_MHPLUS="827.4298" CHARGE="1.06" INTENSITY="2722" MASS="827.4276" MASS_ERROR="-0.0022" MASS_ERROR_PPM="-2.6729" RT_ERROR="-0.0035" RETENTION_TIME="13.5534" />
  <PRODUCT ID="18" HE_EMRT_ID="831" BY_TYPE="B" BY_INDEX="2" DB_MHPLUS="261.1598" CHARGE="1.00" INTENSITY="108" MASS="261.1578" MASS_ERROR="-0.0020" MASS_ERROR_PPM="-7.6235" RT_ERROR="-0.0127" RETENTION_TIME="11.5025" />
  <PRODUCT ID="19" HE_EMRT_ID="908" BY_TYPE="B" BY_INDEX="5" DB_MHPLUS="629.2930" CHARGE="1.00" INTENSITY="116" MASS="629.3047" MASS_ERROR="0.0117" MASS_ERROR_PPM="18.6106" RT_ERROR="-0.0361" RETENTION_TIME="11.5260" LOSS_TYPE="-NH3" />
  <PRODUCT ID="20" HE_EMRT_ID="762" BY_TYPE="Y" BY_INDEX="1" DB_MHPLUS="147.1128" CHARGE="1.00" INTENSITY="776" MASS="147.1127" MASS_ERROR="-0.0001" MASS_ERROR_PPM="-0.8032" RT_ERROR="0.0318" RETENTION_TIME="11.4581" />
  <PRODUCT ID="21" HE_EMRT_ID="812" BY_TYPE="Y" BY_INDEX="5" DB_MHPLUS="646.3155" CHARGE="1.00" INTENSITY="146" MASS="646.3112" MASS_ERROR="-0.0043" MASS_ERROR_PPM="-6.5776" RT_ERROR="-0.0077" RETENTION_TIME="11.4975" />
  <PRODUCT ID="22" HE_EMRT_ID="825" BY_TYPE="Y" BY_INDEX="7" DB_MHPLUS="906.4680" CHARGE="2.00" INTENSITY="50" MASS="906.4635" MASS_ERROR="-0.0044" MASS_ERROR_PPM="-4.8738" RT_ERROR="-0.0118" RETENTION_TIME="11.5017" />
  <PRODUCT ID="23" HE_EMRT_ID="244" BY_TYPE="B" BY_INDEX="3" DB_MHPLUS="406.2085" CHARGE="1.00" INTENSITY="129" MASS="406.2075" MASS_ERROR="-0.0010" MASS_ERROR_PPM="-2.3502" RT_ERROR="0.0293" RETENTION_TIME="11.1829" />
  <PRODUCT ID="24" HE_EMRT_ID="239" BY_TYPE="B" BY_INDEX="3" DB_MHPLUS="389.1819" CHARGE="1.00" INTENSITY="76" MASS="389.1808" MASS_ERROR="-0.0012" MASS_ERROR_PPM="-2.9955" RT_ERROR="0.0343" RETENTION_TIME="11.1780" LOSS_TYPE="-NH3" />
  <PRODUCT ID="25" HE_EMRT_ID="329" BY_TYPE="B" BY_INDEX="4" DB_MHPLUS="518.2245" CHARGE="1.00" INTENSITY="78" MASS="518.2232" MASS_ERROR="-0.0013" MASS_ERROR_PPM="-2.5075" RT_ERROR="-0.0177" RETENTION_TIME="11.2299" LOSS_TYPE="-NH3" />
  <PRODUCT ID="26" HE_EMRT_ID="251" BY_TYPE="B" BY_INDEX="5" DB_MHPLUS="633.2515" CHARGE="1.00" INTENSITY="83" MASS="633.2581" MASS_ERROR="0.0066" MASS_ERROR_PPM="10.4004" RT_ERROR="0.0243" RETENTION_TIME="11.1880" LOSS_TYPE="-NH3" />
  <PRODUCT ID="27" HE_EMRT_ID="273" BY_TYPE="Y" BY_INDEX="2" DB_MHPLUS="261.1557" CHARGE="1.00" INTENSITY="93" MASS="261.1549" MASS_ERROR="-0.0008" MASS_ERROR_PPM="-3.1921" RT_ERROR="0.0092" RETENTION_TIME="11.2030" />
  <PRODUCT ID="28" HE_EMRT_ID="354" BY_TYPE="Y" BY_INDEX="7" DB_MHPLUS="910.4153" CHARGE="1.00" INTENSITY="98" MASS="910.4146" MASS_ERROR="-0.0007" MASS_ERROR_PPM="-0.7498" RT_ERROR="-0.0287" RETENTION_TIME="11.2410" />
  <PRODUCT ID="29" HE_EMRT_ID="292" BY_TYPE="Y" BY_INDEX="9" DB_MHPLUS="1152.5531" CHARGE="2.00" INTENSITY="1073" MASS="1152.5510" MASS_ERROR="-0.0021" MASS_ERROR_PPM="-1.8309" RT_ERROR="-0.0004" RETENTION_TIME="11.2126" />
  <PRODUCT ID="30" HE_EMRT_ID="2199" BY_TYPE="B" BY_INDEX="2" DB_MHPLUS="185.1285" CHARGE="1.00" INTENSITY="1266" MASS="185.1287" MASS_ERROR="0.0003" MASS_ERROR_PPM="1.3873" RT_ERROR="-0.0157" RETENTION_TIME="12.2497" />
  <PRODUCT ID="31" HE_EMRT_ID="2163" BY_TYPE="Y" BY_INDEX="2" DB_MHPLUS="322.1874" CHARGE="1.00" INTENSITY="2266" MASS="322.1867" MASS_ERROR="-0.0007" MASS_ERROR_PPM="-2.0336" RT_ERROR="0.0066" RETENTION_TIME="12.2274" />
  <PRODUCT ID="32" HE_EMRT_ID="2141" BY_TYPE="Y" BY_INDEX="3" DB_MHPLUS="437.2143" CHARGE="1.00" INTENSITY="527" MASS="437.2113" MASS_ERROR="-0.0030" MASS_ERROR_PPM="-6.9432" RT_ERROR="0.0171" RETENTION_TIME="12.2169" />
  <PRODUCT ID="33" HE_EMRT_ID="2155" BY_TYPE="Y" BY_INDEX="4" DB_MHPLUS="552.2413" CHARGE="1.00" INTENSITY="442" MASS="552.2378" MASS_ERROR="-0.0034" MASS_ERROR_PPM="-6.1755" RT_ERROR="0.0088" RETENTION_TIME="12.2253" />
  <PRODUCT ID="34" HE_EMRT_ID="2174" BY_TYPE="Y" BY_INDEX="5" DB_MHPLUS="623.2784" CHARGE="1.00" INTENSITY="5773" MASS="623.2767" MASS_ERROR="-0.0016" MASS_ERROR_PPM="-2.6452" RT_ERROR="-0.0013" RETENTION_TIME="12.2354" />
  <PRODUCT ID="35" HE_EMRT_ID="2171" BY_TYPE="Y" BY_INDEX="6" DB_MHPLUS="694.3155" CHARGE="1.00" INTENSITY="3204" MASS="694.3142" MASS_ERROR="-0.0013" MASS_ERROR_PPM="-1.8223" RT_ERROR="0.0015" RETENTION_TIME="12.2325" />
  <PRODUCT ID="36" HE_EMRT_ID="4135" BY_TYPE="B" BY_INDEX="7" DB_MHPLUS="690.3305" CHARGE="1.00" INTENSITY="81" MASS="690.3156" MASS_ERROR="-0.0149" MASS_ERROR_PPM="-21.5939" RT_ERROR="-0.0015" RETENTION_TIME="13.5387" />
  <PRODUCT ID="37" HE_EMRT_ID="4043" BY_TYPE="Y" BY_INDEX="6" DB_MHPLUS="763.3945" CHARGE="1.00" INTENSITY="88" MASS="763.3832" MASS_ERROR="-0.0113" MASS_ERROR_PPM="-14.7641" RT_ERROR="0.0210" RETENTION_TIME="13.5162" />
  <PRODUCT ID="38" HE_EMRT_ID="4150" BY_TYPE="Y" BY_INDEX="6" DB_MHPLUS="745.3839" CHARGE="1.00" INTENSITY="109" MASS="745.3901" MASS_ERROR="0.0062" MASS_ERROR_PPM="8.3583" RT_ERROR="-0.0039" RETENTION_TIME="13.5411" LOSS_TYPE="-H2O" />
  <PRODUCT ID="39" HE_EMRT_ID="4171" BY_TYPE="Y" BY_INDEX="7" DB_MHPLUS="850.4265" CHARGE="1.00" INTENSITY="167" MASS="850.4320" MASS_ERROR="0.0056" MASS_ERROR_PPM="6.5433" RT_ERROR="-0.0084" RETENTION_TIME="13.5455" />
  <PRODUCT ID="40" HE_EMRT_ID="4190" BY_TYPE="Y" BY_INDEX="8" DB_MHPLUS="937.4585" CHARGE="1.00" INTENSITY="58" MASS="937.4656" MASS_ERROR="0.0071" MASS_ERROR_PPM="7.5474" RT_ERROR="-0.0126" RETENTION_TIME="13.5497" />
  <PRODUCT ID="41" HE_EMRT_ID="4176" BY_TYPE="Y" BY_INDEX="11" DB_MHPLUS="1222.6274" CHARGE="2.00" INTENSITY="230" MASS="1222.6368" MASS_ERROR="0.0094" MASS_ERROR_PPM="7.6788" RT_ERROR="-0.0095" RETENTION_TIME="13.5467" />
  <PRODUCT ID="42" HE_EMRT_ID="3854" BY_TYPE="B" BY_INDEX="8" DB_MHPLUS="691.3410" CHARGE="1.00" INTENSITY="127" MASS="691.3287" MASS_ERROR="-0.0122" MASS_ERROR_PPM="-17.6798" RT_ERROR="-0.0153" RETENTION_TIME="13.2783" />
  <PRODUCT ID="43" HE_EMRT_ID="3809" BY_TYPE="B" BY_INDEX="13" DB_MHPLUS="1074.4851" CHARGE="1.00" INTENSITY="64" MASS="1074.4864" MASS_ERROR="0.0013" MASS_ERROR_PPM="1.2179" RT_ERROR="0.0057" RETENTION_TIME="13.2573" LOSS_TYPE="-NH3" />
  <PRODUCT ID="44" HE_EMRT_ID="3801" BY_TYPE="Y" BY_INDEX="13" DB_MHPLUS="1176.5756" CHARGE="1.00" INTENSITY="89" MASS="1176.5748" MASS_ERROR="-0.0008" MASS_ERROR_PPM="-0.6474" RT_ERROR="0.0077" RETENTION_TIME="13.2553" LOSS_TYPE="-H2O" />
  <PRODUCT ID="45" HE_EMRT_ID="3822" BY_TYPE="Y" BY_INDEX="14" DB_MHPLUS="1265.6233" CHARGE="1.78" INTENSITY="12720" MASS="1265.6373" MASS_ERROR="0.0140" MASS_ERROR_PPM="11.0829" RT_ERROR="0.0017" RETENTION_TIME="13.2613" />
  <PRODUCT ID="46" HE_EMRT_ID="2150" BY_TYPE="B" BY_INDEX="2" DB_MHPLUS="187.0713" CHARGE="1.00" INTENSITY="164" MASS="187.0717" MASS_ERROR="0.0003" MASS_ERROR_PPM="1.8044" RT_ERROR="0.0087" RETENTION_TIME="12.2221" />
  <PRODUCT ID="47" HE_EMRT_ID="2172" BY_TYPE="B" BY_INDEX="3" DB_MHPLUS="302.0983" CHARGE="1.00" INTENSITY="142" MASS="302.0977" MASS_ERROR="-0.0005" MASS_ERROR_PPM="-1.8090" RT_ERROR="-0.0024" RETENTION_TIME="12.2332" />
  <PEPTIDE ID="10" PROT_ID="2830" QUERY_MASS_ID="10" MASS="1066.5164" SEQUENCE="YEDEINKR" TYPE="PEP_FRAG_1" />
  <PEPTIDE ID="11" PROT_ID="1156" QUERY_MASS_ID="11" MASS="1066.5164" SEQUENCE="YEDEINKR" TYPE="PEP_FRAG_1" />
  <PEPTIDE ID="22" PROT_ID="2830" QUERY_MASS_ID="22" MASS="1152.5531" SEQUENCE="NKYEDEINK" TYPE="MISSING_CLEAVAGE" />
  <PEPTIDE ID="23" PROT_ID="1156" QUERY_MASS_ID="23" MASS="1152.5531" SEQUENCE="NKYEDEINK" TYPE="MISSING_CLEAVAGE" />
  <PEPTIDE ID="44" PROT_ID="2830" QUERY_MASS_ID="44" MASS="906.4680" SEQUENCE="FLEQQNK" TYPE="PEP_FRAG_2" />
  <PEPTIDE ID="45" PROT_ID="1156" QUERY_MASS_ID="45" MASS="906.4680" SEQUENCE="FLEQQNK" TYPE="PEP_FRAG_2" />
  <PEPTIDE ID="98" PROT_ID="1265" QUERY_MASS_ID="98" MASS="623.2784" SEQUENCE="ADDFR" TYPE="IN_SOURCE" />
  <PEPTIDE ID="99" PROT_ID="1265" QUERY_MASS_ID="99" MASS="807.3995" SEQUENCE="LAADDFR" TYPE="PEP_FRAG_1" />
  <PEPTIDE ID="100" PROT_ID="1803" QUERY_MASS_ID="100" MASS="807.3995" SEQUENCE="LAADDFR" TYPE="PEP_FRAG_1" />
  <PEPTIDE ID="174" PROT_ID="1265" QUERY_MASS_ID="174" MASS="1265.6233" SEQUENCE="AASIYGGAGGQGTR" TYPE="PEP_FRAG_2" />
  <PEPTIDE ID="186" PROT_ID="1265" QUERY_MASS_ID="186" MASS="1222.6274" SEQUENCE="VVSSSTETKER" TYPE="PEP_FRAG_1" />
  <PEPTIDE ID="187" PROT_ID="2830" QUERY_MASS_ID="187" MASS="827.4298" SEQUENCE="FASFIDK" TYPE="PEP_FRAG_1" />
  <PEPTIDE ID="188" PROT_ID="1156" QUERY_MASS_ID="188" MASS="827.4298" SEQUENCE="FASFIDK" TYPE="PEP_FRAG_1" />
  <QUERY_MASS ID="1" LE_ID="1" CHARGE="3.00" INTENSITY="1039" MASS="2093.9279" RETENTION_TIME="10.9122" />
  <QUERY_MASS ID="2" LE_ID="2" CHARGE="3.00" INTENSITY="1107" MASS="1316.5872" RETENTION_TIME="10.9389" />
  <QUERY_MASS ID="3" LE_ID="3" CHARGE="3.00" INTENSITY="2295" MASS="1601.6856" RETENTION_TIME="10.9785" />
  <QUERY_MASS ID="4" LE_ID="4" CHARGE="3.00" INTENSITY="3137" MASS="1584.7130" RETENTION_TIME="11.0227" />
  <QUERY_MASS ID="5" LE_ID="5" CHARGE="2.00" INTENSITY="1564" MASS="1570.6760" RETENTION_TIME="11.0365" />
  <QUERY_MASS ID="6" LE_ID="6" CHARGE="2.54" INTENSITY="3571" MASS="1194.6101" RETENTION_TIME="11.0482" />
  <QUERY_MASS ID="7" LE_ID="7" CHARGE="2.00" INTENSITY="3573" MASS="932.5043" RETENTION_TIME="11.0594" />
  <QUERY_MASS ID="8" LE_ID="8" CHARGE="2.00" INTENSITY="10568" MASS="1791.7277" RETENTION_TIME="11.0806" />
  <QUERY_MASS ID="9" LE_ID="9" CHARGE="2.00" INTENSITY="4009" MASS="1081.4925" RETENTION_TIME="11.0822" />
  <QUERY_MASS ID="10" LE_ID="10" CHARGE="2.00" INTENSITY="4766" MASS="1066.5148" RETENTION_TIME="11.1128">
    <MASS_MATCH ID="10" AUTO_QC="2" CURATED="0" CALC_INTEN="0" CALC_MASS="1066.5148" MASS_ERROR="-0.0016" MASS_ERROR_PPM="-1.4937" QUERY_ID="_133543785659073947_0" SCORE="4.6901" TYPE="PEP_FRAG_1" />
  </QUERY_MASS>
  <QUERY_MASS ID="11" LE_ID="10" CHARGE="2.00" INTENSITY="4766" MASS="1066.5148" RETENTION_TIME="11.1128">
    <MASS_MATCH ID="11" AUTO_QC="2" CURATED="0" CALC_INTEN="4766" CALC_MASS="1066.5148" MASS_ERROR="-0.0016" MASS_ERROR_PPM="-1.4937" QUERY_ID="_133543785659073947_0" SCORE="4.6901" TYPE="PEP_FRAG_1" />
  </QUERY_MASS>
  <QUERY_MASS ID="12" LE_ID="11" CHARGE="3.00" INTENSITY="784" MASS="1747.7733" RETENTION_TIME="11.1196" />
  <QUERY_MASS ID="13" LE_ID="12" CHARGE="2.00" INTENSITY="6450" MASS="1012.5406" RETENTION_TIME="11.1340" />
  <QUERY_MASS ID="14" LE_ID="13" CHARGE="2.00" INTENSITY="13282" MASS="1106.5230" RETENTION_TIME="11.1354" />
  <QUERY_MASS ID="15" LE_ID="14" CHARGE="2.00" INTENSITY="1239" MASS="1161.5466" RETENTION_TIME="11.1386" />
  <QUERY_MASS ID="16" LE_ID="15" CHARGE="2.59" INTENSITY="14556" MASS="1201.6906" RETENTION_TIME="11.1422" />
  <QUERY_MASS ID="17" LE_ID="16" CHARGE="3.00" INTENSITY="1034" MASS="1470.7076" RETENTION_TIME="11.1541" />
  <QUERY_MASS ID="18" LE_ID="17" CHARGE="2.64" INTENSITY="35515" MASS="1308.6539" RETENTION_TIME="11.1545" />
  <QUERY_MASS ID="19" LE_ID="18" CHARGE="3.00" INTENSITY="1580" MASS="1300.5932" RETENTION_TIME="11.1924" />
  <QUERY_MASS ID="20" LE_ID="19" CHARGE="2.00" INTENSITY="4660" MASS="1197.5489" RETENTION_TIME="11.2007" />
  <QUERY_MASS ID="21" LE_ID="20" CHARGE="2.00" INTENSITY="2845" MASS="1741.7381" RETENTION_TIME="11.2112" />
  <QUERY_MASS ID="22" LE_ID="21" CHARGE="2.00" INTENSITY="4514" MASS="1152.5511" RETENTION_TIME="11.2122">
    <MASS_MATCH ID="22" AUTO_QC="2" CURATED="0" CALC_INTEN="0" CALC_MASS="1152.5511" MASS_ERROR="-0.0021" MASS_ERROR_PPM="-1.7868" QUERY_ID="_133543785659073947_0" SCORE="4.6995" TYPE="MISSING_CLEAVAGE" />
  </QUERY_MASS>
  <QUERY_MASS ID="23" LE_ID="21" CHARGE="2.00" INTENSITY="4514" MASS="1152.5511" RETENTION_TIME="11.2122">
    <MASS_MATCH ID="23" AUTO_QC="2" CURATED="0" CALC_INTEN="4514" CALC_MASS="1152.5511" MASS_ERROR="-0.0021" MASS_ERROR_PPM="-1.7868" QUERY_ID="_133543785659073947_0" SCORE="4.6995" TYPE="MISSING_CLEAVAGE" />
  </QUERY_MASS>
  <QUERY_MASS ID="24" LE_ID="22" CHARGE="3.00" INTENSITY="2797" MASS="1929.9107" RETENTION_TIME="11.2187" />
  <QUERY_MASS ID="25" LE_ID="23" CHARGE="2.74" INTENSITY="14991" MASS="1391.6786" RETENTION_TIME="11.2249" />
  <QUERY_MASS ID="26" LE_ID="24" CHARGE="2.00" INTENSITY="22176" MASS="1235.5273" RETENTION_TIME="11.2270" />
  <QUERY_MASS ID="27" LE_ID="25" CHARGE="2.00" INTENSITY="2757" MASS="932.4844" RETENTION_TIME="11.2437" />
  <QUERY_MASS ID="28" LE_ID="26" CHARGE="3.00" INTENSITY="2093" MASS="2717.0812" RETENTION_TIME="11.2491" />
  <QUERY_MASS ID="29" LE_ID="27" CHARGE="2.00" INTENSITY="1299" MASS="1122.5077" RETENTION_TIME="11.2742" />
  <QUERY_MASS ID="30" LE_ID="28" CHARGE="2.00" INTENSITY="1091" MASS="1213.5773" RETENTION_TIME="11.2835" />
  <QUERY_MASS ID="31" LE_ID="29" CHARGE="3.00" INTENSITY="1817" MASS="2383.9507" RETENTION_TIME="11.2864" />
  <QUERY_MASS ID="32" LE_ID="30" CHARGE="1.00" INTENSITY="2267" MASS="1192.4793" RETENTION_TIME="11.2907" />
  <QUERY_MASS ID="33" LE_ID="31" CHARGE="2.00" INTENSITY="4852" MASS="1015.4407" RETENTION_TIME="11.2983" />
  <QUERY_MASS ID="34" LE_ID="32" CHARGE="3.00" INTENSITY="892" MASS="1322.6598" RETENTION_TIME="11.3436" />
  <QUERY_MASS ID="35" LE_ID="33" CHARGE="2.10" INTENSITY="35490" MASS="1340.6676" RETENTION_TIME="11.3518" />
  <QUERY_MASS ID="36" LE_ID="34" CHARGE="2.00" INTENSITY="2305" MASS="919.4872" RETENTION_TIME="11.3583" />
  <QUERY_MASS ID="37" LE_ID="35" CHARGE="2.63" INTENSITY="57990" MASS="1493.7330" RETENTION_TIME="11.3598" />
  <QUERY_MASS ID="38" LE_ID="36" CHARGE="2.00" INTENSITY="1855" MASS="1278.6411" RETENTION_TIME="11.3661" />
  <QUERY_MASS ID="39" LE_ID="37" CHARGE="2.00" INTENSITY="15904" MASS="1073.5929" RETENTION_TIME="11.3987" />
  <QUERY_MASS ID="40" LE_ID="38" CHARGE="2.00" INTENSITY="1548" MASS="1128.5269" RETENTION_TIME="11.4249" />
  <QUERY_MASS ID="41" LE_ID="39" CHARGE="2.00" INTENSITY="5724" MASS="994.5652" RETENTION_TIME="11.4287" />
  <QUERY_MASS ID="42" LE_ID="40" CHARGE="2.00" INTENSITY="14600" MASS="1332.5174" RETENTION_TIME="11.4468" />
  <QUERY_MASS ID="43" LE_ID="41" CHARGE="2.00" INTENSITY="1743" MASS="989.5345" RETENTION_TIME="11.4890" />
  <QUERY_MASS ID="44" LE_ID="42" CHARGE="2.00" INTENSITY="1665" MASS="906.4656" RETENTION_TIME="11.4899">
    <MASS_MATCH ID="44" AUTO_QC="2" CURATED="0" CALC_INTEN="0" CALC_MASS="906.4656" MASS_ERROR="-0.0023" MASS_ERROR_PPM="-2.5509" QUERY_ID="_133543785659073947_0" SCORE="4.8444" TYPE="PEP_FRAG_2" />
  </QUERY_MASS>
  <QUERY_MASS ID="45" LE_ID="42" CHARGE="2.00" INTENSITY="1665" MASS="906.4656" RETENTION_TIME="11.4899">
    <MASS_MATCH ID="45" AUTO_QC="2" CURATED="0" CALC_INTEN="1665" CALC_MASS="906.4656" MASS_ERROR="-0.0023" MASS_ERROR_PPM="-2.5509" QUERY_ID="_133543785659073947_0" SCORE="4.8444" TYPE="PEP_FRAG_2" />
  </QUERY_MASS>
  <QUERY_MASS ID="46" LE_ID="43" CHARGE="2.00" INTENSITY="3936" MASS="1194.5738" RETENTION_TIME="11.5019" />
  <QUERY_MASS ID="47" LE_ID="44" CHARGE="1.00" INTENSITY="2457" MASS="704.3805" RETENTION_TIME="11.5044" />
  <QUERY_MASS ID="48" LE_ID="45" CHARGE="2.00" INTENSITY="31076" MASS="1232.5974" RETENTION_TIME="11.5116" />
  <QUERY_MASS ID="49" LE_ID="46" CHARGE="2.00" INTENSITY="1952" MASS="907.5711" RETENTION_TIME="11.5125" />
  <QUERY_MASS ID="50" LE_ID="47" CHARGE="2.00" INTENSITY="1132" MASS="1348.5112" RETENTION_TIME="11.5271" />
  <QUERY_MASS ID="51" LE_ID="48" CHARGE="2.00" INTENSITY="2777" MASS="945.5100" RETENTION_TIME="11.5292" />
  <QUERY_MASS ID="52" LE_ID="49" CHARGE="1.94" INTENSITY="79954" MASS="1065.5136" RETENTION_TIME="11.5404" />
  <QUERY_MASS ID="53" LE_ID="50" CHARGE="2.00" INTENSITY="1462" MASS="1285.5601" RETENTION_TIME="11.5469" />
  <QUERY_MASS ID="54" LE_ID="51" CHARGE="2.00" INTENSITY="17782" MASS="1003.5525" RETENTION_TIME="11.5695" />
  <QUERY_MASS ID="55" LE_ID="52" CHARGE="2.00" INTENSITY="2801" MASS="787.4780" RETENTION_TIME="11.5734" />
  <QUERY_MASS ID="56" LE_ID="53" CHARGE="2.00" INTENSITY="2488" MASS="1082.4928" RETENTION_TIME="11.5745" />
  <QUERY_MASS ID="57" LE_ID="54" CHARGE="2.00" INTENSITY="14139" MASS="1157.5128" RETENTION_TIME="11.6119" />
  <QUERY_MASS ID="58" LE_ID="55" CHARGE="2.00" INTENSITY="18215" MASS="1125.5399" RETENTION_TIME="11.6479" />
  <QUERY_MASS ID="59" LE_ID="56" CHARGE="2.00" INTENSITY="23843" MASS="1107.5392" RETENTION_TIME="11.6545" />
  <QUERY_MASS ID="60" LE_ID="57" CHARGE="2.00" INTENSITY="19810" MASS="1365.6363" RETENTION_TIME="11.6739" />
  <QUERY_MASS ID="61" LE_ID="58" CHARGE="2.00" INTENSITY="4630" MASS="1361.6867" RETENTION_TIME="11.7143" />
  <QUERY_MASS ID="62" LE_ID="59" CHARGE="2.00" INTENSITY="5509" MASS="1320.5803" RETENTION_TIME="11.7591" />
  <QUERY_MASS ID="63" LE_ID="60" CHARGE="2.00" INTENSITY="59176" MASS="1090.5298" RETENTION_TIME="11.7787" />
  <QUERY_MASS ID="64" LE_ID="61" CHARGE="2.00" INTENSITY="19568" MASS="1254.6053" RETENTION_TIME="11.8015" />
  <QUERY_MASS ID="65" LE_ID="62" CHARGE="2.00" INTENSITY="19669" MASS="1041.5560" RETENTION_TIME="11.8151" />
  <QUERY_MASS ID="66" LE_ID="63" CHARGE="2.00" INTENSITY="7542" MASS="1166.5279" RETENTION_TIME="11.8294" />
  <QUERY_MASS ID="67" LE_ID="64" CHARGE="2.00" INTENSITY="8945" MASS="999.4438" RETENTION_TIME="11.8305" />
  <QUERY_MASS ID="68" LE_ID="65" CHARGE="2.00" INTENSITY="21807" MASS="1045.5613" RETENTION_TIME="11.8331" />
  <QUERY_MASS ID="69" LE_ID="66" CHARGE="2.00" INTENSITY="6111" MASS="1095.5446" RETENTION_TIME="11.8390" />
  <QUERY_MASS ID="70" LE_ID="67" CHARGE="2.00" INTENSITY="2364" MASS="1157.4676" RETENTION_TIME="11.8432" />
  <QUERY_MASS ID="71" LE_ID="68" CHARGE="2.00" INTENSITY="5908" MASS="1648.7429" RETENTION_TIME="11.8459" />
  <QUERY_MASS ID="72" LE_ID="69" CHARGE="2.00" INTENSITY="8638" MASS="995.5186" RETENTION_TIME="11.8965" />
  <QUERY_MASS ID="73" LE_ID="70" CHARGE="2.43" INTENSITY="10744" MASS="1358.7003" RETENTION_TIME="11.8991" />
  <QUERY_MASS ID="74" LE_ID="71" CHARGE="2.00" INTENSITY="27497" MASS="1262.5953" RETENTION_TIME="11.9372" />
  <QUERY_MASS ID="75" LE_ID="72" CHARGE="2.35" INTENSITY="15303" MASS="1323.6688" RETENTION_TIME="11.9457" />
  <QUERY_MASS ID="76" LE_ID="73" CHARGE="3.00" INTENSITY="4012" MASS="2017.8799" RETENTION_TIME="11.9465" />
  <QUERY_MASS ID="77" LE_ID="74" CHARGE="2.00" INTENSITY="1396" MASS="899.4360" RETENTION_TIME="11.9548" />
  <QUERY_MASS ID="78" LE_ID="75" CHARGE="2.00" INTENSITY="8025" MASS="951.4632" RETENTION_TIME="11.9727" />
  <QUERY_MASS ID="79" LE_ID="76" CHARGE="2.00" INTENSITY="1410" MASS="951.5295" RETENTION_TIME="11.9904" />
  <QUERY_MASS ID="80" LE_ID="77" CHARGE="2.00" INTENSITY="4858" MASS="1015.4249" RETENTION_TIME="11.9924" />
  <QUERY_MASS ID="81" LE_ID="78" CHARGE="1.91" INTENSITY="94777" MASS="1033.5160" RETENTION_TIME="12.0111" />
  <QUERY_MASS ID="82" LE_ID="79" CHARGE="2.00" INTENSITY="8926" MASS="993.4989" RETENTION_TIME="12.0319" />
  <QUERY_MASS ID="83" LE_ID="80" CHARGE="2.00" INTENSITY="2232" MASS="1196.5709" RETENTION_TIME="12.0371" />
  <QUERY_MASS ID="84" LE_ID="81" CHARGE="2.00" INTENSITY="47573" MASS="1165.5839" RETENTION_TIME="12.0421" />
  <QUERY_MASS ID="85" LE_ID="82" CHARGE="2.00" INTENSITY="16938" MASS="1316.5235" RETENTION_TIME="12.0462" />
  <QUERY_MASS ID="86" LE_ID="83" CHARGE="2.00" INTENSITY="2928" MASS="1425.6946" RETENTION_TIME="12.1007" />
  <QUERY_MASS ID="87" LE_ID="84" CHARGE="1.00" INTENSITY="5492" MASS="625.3167" RETENTION_TIME="12.1061" />
  <QUERY_MASS ID="88" LE_ID="85" CHARGE="1.56" INTENSITY="39239" MASS="809.4411" RETENTION_TIME="12.1081" />
  <QUERY_MASS ID="89" LE_ID="86" CHARGE="2.00" INTENSITY="3955" MASS="847.4507" RETENTION_TIME="12.1403" />
  <QUERY_MASS ID="90" LE_ID="87" CHARGE="2.00" INTENSITY="8280" MASS="1155.5339" RETENTION_TIME="12.1422" />
  <QUERY_MASS ID="91" LE_ID="88" CHARGE="2.00" INTENSITY="4555" MASS="1122.5782" RETENTION_TIME="12.1480" />
  <QUERY_MASS ID="92" LE_ID="89" CHARGE="2.00" INTENSITY="1189" MASS="1338.6594" RETENTION_TIME="12.1634" />
  <QUERY_MASS ID="93" LE_ID="90" CHARGE="2.22" INTENSITY="29330" MASS="1234.6780" RETENTION_TIME="12.1652" />
  <QUERY_MASS ID="94" LE_ID="91" CHARGE="2.56" INTENSITY="40105" MASS="1393.7316" RETENTION_TIME="12.1684" />
  <QUERY_MASS ID="95" LE_ID="92" CHARGE="2.00" INTENSITY="1509" MASS="1178.6413" RETENTION_TIME="12.1757" />
  <QUERY_MASS ID="96" LE_ID="93" CHARGE="2.00" INTENSITY="5380" MASS="1084.4959" RETENTION_TIME="12.1958" />
  <QUERY_MASS ID="97" LE_ID="94" CHARGE="3.00" INTENSITY="6334" MASS="2272.0363" RETENTION_TIME="12.2041" />
  <QUERY_MASS ID="98" LE_ID="95" CHARGE="1.00" INTENSITY="6320" MASS="623.2775" RETENTION_TIME="12.2309">
    <MASS_MATCH ID="98" AUTO_QC="2" CURATED="1" CALC_INTEN="6320" CALC_MASS="623.2775" MASS_ERROR="-0.0009" MASS_ERROR_PPM="-1.3886" QUERY_ID="_133543785659073947_0" SCORE="0.0" TYPE="IN_SOURCE" />
  </QUERY_MASS>
  <QUERY_MASS ID="99" LE_ID="96" CHARGE="1.72" INTENSITY="22627" MASS="807.3998" RETENTION_TIME="12.2340">
    <MASS_MATCH ID="99" AUTO_QC="2" CURATED="1" CALC_INTEN="22627" CALC_MASS="807.3998" MASS_ERROR="0.0002" MASS_ERROR_PPM="0.2584" QUERY_ID="_133543785659073947_0" SCORE="5.5785" TYPE="PEP_FRAG_1" />
  </QUERY_MASS>
  <QUERY_MASS ID="100" LE_ID="96" CHARGE="1.72" INTENSITY="22627" MASS="807.3998" RETENTION_TIME="12.2340">
    <MASS_MATCH ID="100" AUTO_QC="2" CURATED="1" CALC_INTEN="0" CALC_MASS="807.3998" MASS_ERROR="0.0002" MASS_ERROR_PPM="0.2584" QUERY_ID="_133543785659073947_0" SCORE="5.5785" TYPE="PEP_FRAG_1" />
  </QUERY_MASS>
  <QUERY_MASS ID="101" LE_ID="97" CHARGE="2.00" INTENSITY="1915" MASS="1131.5193" RETENTION_TIME="12.2567" />
  <QUERY_MASS ID="102" LE_ID="98" CHARGE="2.00" INTENSITY="1833" MASS="1266.6669" RETENTION_TIME="12.2725" />
  <QUERY_MASS ID="103" LE_ID="99" CHARGE="2.00" INTENSITY="53036" MASS="1381.6471" RETENTION_TIME="12.2753" />
  <QUERY_MASS ID="104" LE_ID="100" CHARGE="2.68" INTENSITY="3983" MASS="1844.9436" RETENTION_TIME="12.2900" />
  <QUERY_MASS ID="105" LE_ID="101" CHARGE="2.00" INTENSITY="1287" MASS="1126.5016" RETENTION_TIME="12.3056" />
  <QUERY_MASS ID="106" LE_ID="102" CHARGE="2.00" INTENSITY="1195" MASS="1242.5625" RETENTION_TIME="12.3197" />
  <QUERY_MASS ID="107" LE_ID="103" CHARGE="2.43" INTENSITY="9526" MASS="1336.7089" RETENTION_TIME="12.3232" />
  <QUERY_MASS ID="108" LE_ID="104" CHARGE="2.06" INTENSITY="33998" MASS="1586.7639" RETENTION_TIME="12.3294" />
  <QUERY_MASS ID="109" LE_ID="105" CHARGE="2.00" INTENSITY="2870" MASS="1220.5977" RETENTION_TIME="12.3545" />
  <QUERY_MASS ID="110" LE_ID="106" CHARGE="2.31" INTENSITY="22060" MASS="1357.7153" RETENTION_TIME="12.3569" />
  <QUERY_MASS ID="111" LE_ID="107" CHARGE="3.00" INTENSITY="1301" MASS="1339.7056" RETENTION_TIME="12.3593" />
  <QUERY_MASS ID="112" LE_ID="108" CHARGE="2.00" INTENSITY="1306" MASS="1376.6904" RETENTION_TIME="12.3925" />
  <QUERY_MASS ID="113" LE_ID="109" CHARGE="3.00" INTENSITY="2450" MASS="2733.1601" RETENTION_TIME="12.4112" />
  <QUERY_MASS ID="114" LE_ID="110" CHARGE="2.00" INTENSITY="1126" MASS="1258.5577" RETENTION_TIME="12.4140" />
  <QUERY_MASS ID="115" LE_ID="111" CHARGE="3.00" INTENSITY="1122" MASS="1426.7208" RETENTION_TIME="12.4255" />
  <QUERY_MASS ID="116" LE_ID="112" CHARGE="3.00" INTENSITY="1992" MASS="2309.0655" RETENTION_TIME="12.4307" />
  <QUERY_MASS ID="117" LE_ID="113" CHARGE="2.00" INTENSITY="2966" MASS="1037.5335" RETENTION_TIME="12.4340" />
  <QUERY_MASS ID="118" LE_ID="114" CHARGE="2.00" INTENSITY="3047" MASS="1379.7255" RETENTION_TIME="12.4630" />
  <QUERY_MASS ID="119" LE_ID="115" CHARGE="2.00" INTENSITY="1193" MASS="1043.5505" RETENTION_TIME="12.4707" />
  <QUERY_MASS ID="120" LE_ID="116" CHARGE="2.00" INTENSITY="2835" MASS="1074.5204" RETENTION_TIME="12.4814" />
  <QUERY_MASS ID="121" LE_ID="117" CHARGE="2.00" INTENSITY="4565" MASS="1202.6009" RETENTION_TIME="12.5122" />
  <QUERY_MASS ID="122" LE_ID="118" CHARGE="2.00" INTENSITY="4394" MASS="967.4518" RETENTION_TIME="12.5128" />
  <QUERY_MASS ID="123" LE_ID="119" CHARGE="2.00" INTENSITY="8689" MASS="1158.5727" RETENTION_TIME="12.5130" />
  <QUERY_MASS ID="124" LE_ID="120" CHARGE="1.82" INTENSITY="12702" MASS="913.4090" RETENTION_TIME="12.5225" />
  <QUERY_MASS ID="125" LE_ID="121" CHARGE="2.00" INTENSITY="10375" MASS="1329.6387" RETENTION_TIME="12.5422" />
  <QUERY_MASS ID="126" LE_ID="122" CHARGE="2.00" INTENSITY="2685" MASS="1301.6557" RETENTION_TIME="12.5623" />
  <QUERY_MASS ID="127" LE_ID="123" CHARGE="2.00" INTENSITY="3622" MASS="1016.5363" RETENTION_TIME="12.5687" />
  <QUERY_MASS ID="128" LE_ID="124" CHARGE="2.00" INTENSITY="1118" MASS="1237.5833" RETENTION_TIME="12.5715" />
  <QUERY_MASS ID="129" LE_ID="125" CHARGE="1.00" INTENSITY="4326" MASS="672.4019" RETENTION_TIME="12.5833" />
  <QUERY_MASS ID="130" LE_ID="126" CHARGE="1.88" INTENSITY="29679" MASS="842.5104" RETENTION_TIME="12.5846" />
  <QUERY_MASS ID="131" LE_ID="127" CHARGE="2.00" INTENSITY="5228" MASS="824.4998" RETENTION_TIME="12.5896" />
  <QUERY_MASS ID="132" LE_ID="128" CHARGE="3.00" INTENSITY="736" MASS="1416.7572" RETENTION_TIME="12.6025" />
  <QUERY_MASS ID="133" LE_ID="129" CHARGE="2.00" INTENSITY="20014" MASS="1121.5830" RETENTION_TIME="12.6064" />
  <QUERY_MASS ID="134" LE_ID="130" CHARGE="2.33" INTENSITY="25589" MASS="1434.7678" RETENTION_TIME="12.6076" />
  <QUERY_MASS ID="135" LE_ID="131" CHARGE="3.00" INTENSITY="1488" MASS="2717.1662" RETENTION_TIME="12.6165" />
  <QUERY_MASS ID="136" LE_ID="132" CHARGE="2.00" INTENSITY="2280" MASS="1066.4994" RETENTION_TIME="12.6264" />
  <QUERY_MASS ID="137" LE_ID="133" CHARGE="2.00" INTENSITY="3068" MASS="1470.6579" RETENTION_TIME="12.6275" />
  <QUERY_MASS ID="138" LE_ID="134" CHARGE="2.00" INTENSITY="1374" MASS="1283.5066" RETENTION_TIME="12.6390" />
  <QUERY_MASS ID="139" LE_ID="135" CHARGE="3.00" INTENSITY="1190" MASS="1874.8526" RETENTION_TIME="12.6470" />
  <QUERY_MASS ID="140" LE_ID="136" CHARGE="1.00" INTENSITY="5427" MASS="632.3714" RETENTION_TIME="12.6531" />
  <QUERY_MASS ID="141" LE_ID="137" CHARGE="1.48" INTENSITY="13956" MASS="832.4897" RETENTION_TIME="12.6589" />
  <QUERY_MASS ID="142" LE_ID="138" CHARGE="2.00" INTENSITY="19799" MASS="1206.6034" RETENTION_TIME="12.6595" />
  <QUERY_MASS ID="143" LE_ID="139" CHARGE="1.96" INTENSITY="47141" MASS="1184.6154" RETENTION_TIME="12.6975" />
  <QUERY_MASS ID="144" LE_ID="140" CHARGE="2.00" INTENSITY="27329" MASS="1157.5884" RETENTION_TIME="12.7197" />
  <QUERY_MASS ID="145" LE_ID="141" CHARGE="1.60" INTENSITY="24316" MASS="874.4985" RETENTION_TIME="12.7318" />
  <QUERY_MASS ID="146" LE_ID="142" CHARGE="2.00" INTENSITY="153250" MASS="1475.7842" RETENTION_TIME="12.7479" />
  <QUERY_MASS ID="147" LE_ID="143" CHARGE="1.91" INTENSITY="26983" MASS="1141.5189" RETENTION_TIME="12.7708" />
  <QUERY_MASS ID="148" LE_ID="144" CHARGE="2.00" INTENSITY="4639" MASS="1111.5746" RETENTION_TIME="12.7979" />
  <QUERY_MASS ID="149" LE_ID="145" CHARGE="2.00" INTENSITY="5438" MASS="1341.6769" RETENTION_TIME="12.8347" />
  <QUERY_MASS ID="150" LE_ID="146" CHARGE="2.00" INTENSITY="4820" MASS="870.5398" RETENTION_TIME="12.8397" />
  <QUERY_MASS ID="151" LE_ID="147" CHARGE="2.00" INTENSITY="1835" MASS="1351.6519" RETENTION_TIME="12.8679" />
  <QUERY_MASS ID="152" LE_ID="148" CHARGE="1.90" INTENSITY="99461" MASS="973.5314" RETENTION_TIME="12.8990" />
  <QUERY_MASS ID="153" LE_ID="149" CHARGE="1.92" INTENSITY="25532" MASS="1037.5255" RETENTION_TIME="12.9968" />
  <QUERY_MASS ID="154" LE_ID="150" CHARGE="1.96" INTENSITY="54959" MASS="1179.6006" RETENTION_TIME="12.9975" />
  <QUERY_MASS ID="155" LE_ID="151" CHARGE="2.00" INTENSITY="1696" MASS="1102.5029" RETENTION_TIME="13.0052" />
  <QUERY_MASS ID="156" LE_ID="152" CHARGE="2.00" INTENSITY="1718" MASS="1387.7583" RETENTION_TIME="13.0088" />
  <QUERY_MASS ID="157" LE_ID="153" CHARGE="2.00" INTENSITY="3092" MASS="1068.5028" RETENTION_TIME="13.0112" />
  <QUERY_MASS ID="158" LE_ID="154" CHARGE="2.00" INTENSITY="2198" MASS="937.5325" RETENTION_TIME="13.0199" />
  <QUERY_MASS ID="159" LE_ID="155" CHARGE="2.00" INTENSITY="10639" MASS="1201.6164" RETENTION_TIME="13.0286" />
  <QUERY_MASS ID="160" LE_ID="156" CHARGE="2.00" INTENSITY="1038" MASS="1410.7192" RETENTION_TIME="13.0384" />
  <QUERY_MASS ID="161" LE_ID="157" CHARGE="2.00" INTENSITY="2109" MASS="1032.5137" RETENTION_TIME="13.0446" />
  <QUERY_MASS ID="162" LE_ID="158" CHARGE="2.00" INTENSITY="6357" MASS="1158.5769" RETENTION_TIME="13.0472" />
  <QUERY_MASS ID="163" LE_ID="159" CHARGE="2.00" INTENSITY="3352" MASS="1227.6686" RETENTION_TIME="13.0804" />
  <QUERY_MASS ID="164" LE_ID="160" CHARGE="1.00" INTENSITY="2791" MASS="959.3689" RETENTION_TIME="13.0831" />
  <QUERY_MASS ID="165" LE_ID="161" CHARGE="2.25" INTENSITY="6993" MASS="1307.6765" RETENTION_TIME="13.0900" />
  <QUERY_MASS ID="166" LE_ID="162" CHARGE="2.00" INTENSITY="30519" MASS="1390.6807" RETENTION_TIME="13.0939" />
  <QUERY_MASS ID="167" LE_ID="163" CHARGE="2.12" INTENSITY="64940" MASS="1716.8515" RETENTION_TIME="13.1340" />
  <QUERY_MASS ID="168" LE_ID="164" CHARGE="2.00" INTENSITY="9698" MASS="1193.6156" RETENTION_TIME="13.1684" />
  <QUERY_MASS ID="169" LE_ID="165" CHARGE="2.74" INTENSITY="15618" MASS="1867.9230" RETENTION_TIME="13.1979" />
  <QUERY_MASS ID="170" LE_ID="166" CHARGE="2.00" INTENSITY="1354" MASS="1357.7271" RETENTION_TIME="13.2258" />
  <QUERY_MASS ID="171" LE_ID="167" CHARGE="2.00" INTENSITY="1016" MASS="1197.6549" RETENTION_TIME="13.2365" />
  <QUERY_MASS ID="172" LE_ID="168" CHARGE="2.00" INTENSITY="2312" MASS="1058.6195" RETENTION_TIME="13.2554" />
  <QUERY_MASS ID="173" LE_ID="169" CHARGE="2.00" INTENSITY="6710" MASS="1300.5278" RETENTION_TIME="13.2629" />
  <QUERY_MASS ID="174" LE_ID="170" CHARGE="1.98" INTENSITY="74285" MASS="1265.6369" RETENTION_TIME="13.2630">
    <MASS_MATCH ID="174" AUTO_QC="2" CURATED="0" CALC_INTEN="74285" CALC_MASS="1265.6369" MASS_ERROR="0.0136" MASS_ERROR_PPM="10.7793" QUERY_ID="_133543785659073947_0" SCORE="4.3605" TYPE="PEP_FRAG_2" />
  </QUERY_MASS>
  <QUERY_MASS ID="175" LE_ID="171" CHARGE="2.73" INTENSITY="6305" MASS="1776.9036" RETENTION_TIME="13.2812" />
  <QUERY_MASS ID="176" LE_ID="172" CHARGE="2.00" INTENSITY="4341" MASS="1657.7891" RETENTION_TIME="13.3058" />
  <QUERY_MASS ID="177" LE_ID="173" CHARGE="2.00" INTENSITY="2568" MASS="1202.6046" RETENTION_TIME="13.3403" />
  <QUERY_MASS ID="178" LE_ID="174" CHARGE="2.00" INTENSITY="1215" MASS="1507.5442" RETENTION_TIME="13.4038" />
  <QUERY_MASS ID="179" LE_ID="175" CHARGE="2.00" INTENSITY="2454" MASS="1187.6987" RETENTION_TIME="13.4308" />
  <QUERY_MASS ID="180" LE_ID="176" CHARGE="2.00" INTENSITY="5546" MASS="1190.6066" RETENTION_TIME="13.4533" />
  <QUERY_MASS ID="181" LE_ID="177" CHARGE="2.00" INTENSITY="20751" MASS="1208.6149" RETENTION_TIME="13.4697" />
  <QUERY_MASS ID="182" LE_ID="178" CHARGE="3.00" INTENSITY="906" MASS="1857.9481" RETENTION_TIME="13.4838" />
  <QUERY_MASS ID="183" LE_ID="179" CHARGE="2.47" INTENSITY="2372" MASS="1473.6798" RETENTION_TIME="13.5203" />
  <QUERY_MASS ID="184" LE_ID="180" CHARGE="2.00" INTENSITY="3777" MASS="1298.6292" RETENTION_TIME="13.5236" />
  <QUERY_MASS ID="185" LE_ID="181" CHARGE="2.00" INTENSITY="2441" MASS="1180.6095" RETENTION_TIME="13.5274" />
  <QUERY_MASS ID="186" LE_ID="182" CHARGE="2.00" INTENSITY="1747" MASS="1222.6308" RETENTION_TIME="13.5372">
    <MASS_MATCH ID="186" AUTO_QC="2" CURATED="0" CALC_INTEN="1747" CALC_MASS="1222.6308" MASS_ERROR="0.0034" MASS_ERROR_PPM="2.7948" QUERY_ID="_133543785659073947_0" SCORE="4.3012" TYPE="PEP_FRAG_1" />
  </QUERY_MASS>
  <QUERY_MASS ID="187" LE_ID="183" CHARGE="1.62" INTENSITY="9286" MASS="827.4286" RETENTION_TIME="13.5499">
    <MASS_MATCH ID="187" AUTO_QC="2" CURATED="2" CALC_INTEN="0" CALC_MASS="827.4286" MASS_ERROR="-0.0012" MASS_ERROR_PPM="-1.4623" QUERY_ID="_133543785659073947_0" SCORE="6.1563" TYPE="PEP_FRAG_1" />
  </QUERY_MASS>
  <QUERY_MASS ID="188" LE_ID="183" CHARGE="1.62" INTENSITY="9286" MASS="827.4286" RETENTION_TIME="13.5499">
    <MASS_MATCH ID="188" AUTO_QC="2" CURATED="2" CALC_INTEN="9286" CALC_MASS="827.4286" MASS_ERROR="-0.0012" MASS_ERROR_PPM="-1.4623" QUERY_ID="_133543785659073947_0" SCORE="6.1563" TYPE="PEP_FRAG_1" />
  </QUERY_MASS>
  <QUERY_MASS ID="189" LE_ID="184" CHARGE="3.00" INTENSITY="2236" MASS="2213.0888" RETENTION_TIME="13.5513" />
  <QUERY_MASS ID="190" LE_ID="185" CHARGE="2.00" INTENSITY="1124" MASS="1254.5656" RETENTION_TIME="13.5610" />
  <QUERY_MASS ID="191" LE_ID="186" CHARGE="2.00" INTENSITY="9351" MASS="1340.6906" RETENTION_TIME="13.5614" />
  <QUERY_MASS ID="192" LE_ID="187" CHARGE="2.00" INTENSITY="1409" MASS="1278.6682" RETENTION_TIME="13.5978" />
  <QUERY_MASS ID="193" LE_ID="188" CHARGE="2.00" INTENSITY="2727" MASS="1078.5770" RETENTION_TIME="13.6092" />
  <QUERY_MASS ID="194" LE_ID="189" CHARGE="2.00" INTENSITY="7676" MASS="1139.5408" RETENTION_TIME="13.6370" />
  <QUERY_MASS ID="195" LE_ID="190" CHARGE="2.00" INTENSITY="4819" MASS="1143.6249" RETENTION_TIME="13.6982" />
  <QUERY_MASS ID="196" LE_ID="191" CHARGE="3.00" INTENSITY="3082" MASS="1964.9781" RETENTION_TIME="13.7140" />
  <QUERY_MASS ID="197" LE_ID="192" CHARGE="2.00" INTENSITY="1030" MASS="1314.6954" RETENTION_TIME="13.7391" />
  <QUERY_MASS ID="198" LE_ID="193" CHARGE="2.00" INTENSITY="2557" MASS="973.5366" RETENTION_TIME="13.7587" />
  <QUERY_MASS ID="199" LE_ID="194" CHARGE="2.00" INTENSITY="2429" MASS="1039.5122" RETENTION_TIME="13.7978" />
  <QUERY_MASS ID="200" LE_ID="195" CHARGE="2.00" INTENSITY="2223" MASS="1341.6790" RETENTION_TIME="13.7991" />
  <QUERY_MASS ID="201" LE_ID="196" CHARGE="1.95" INTENSITY="41104" MASS="1060.5632" RETENTION_TIME="13.8022" />
  <QUERY_MASS ID="202" LE_ID="197" CHARGE="2.00" INTENSITY="2508" MASS="1149.5210" RETENTION_TIME="13.8595" />
  <QUERY_MASS ID="203" LE_ID="198" CHARGE="2.00" INTENSITY="3347" MASS="2022.8897" RETENTION_TIME="13.8804" />
  <QUERY_MASS ID="204" LE_ID="199" CHARGE="2.00" INTENSITY="4985" MASS="897.4125" RETENTION_TIME="13.9170" />
  <QUERY_MASS ID="205" LE_ID="200" CHARGE="2.00" INTENSITY="5906" MASS="1371.7646" RETENTION_TIME="13.9220" />
  <QUERY_MASS ID="206" LE_ID="201" CHARGE="2.00" INTENSITY="2132" MASS="997.5899" RETENTION_TIME="13.9412" />
  <QUERY_MASS ID="207" LE_ID="202" CHARGE="2.00" INTENSITY="3296" MASS="1661.7358" RETENTION_TIME="13.9859" />
  <QUERY_MASS ID="208" LE_ID="203" CHARGE="1.88" INTENSITY="20180" MASS="1109.4878" RETENTION_TIME="13.9984" />
  <QUERY_MASS ID="209" LE_ID="204" CHARGE="1.93" INTENSITY="58930" MASS="1031.5984" RETENTION_TIME="14.0117" />
  <QUERY_MASS ID="210" LE_ID="205" CHARGE="2.00" INTENSITY="2376" MASS="1140.5583" RETENTION_TIME="14.0251" />
  <QUERY_MASS ID="211" LE_ID="206" CHARGE="2.00" INTENSITY="68457" MASS="1357.6959" RETENTION_TIME="14.0317" />
  <QUERY_MASS ID="212" LE_ID="207" CHARGE="2.00" INTENSITY="977" MASS="1208.6151" RETENTION_TIME="14.0339" />
  <QUERY_MASS ID="213" LE_ID="208" CHARGE="2.00" INTENSITY="999" MASS="1340.6875" RETENTION_TIME="14.0340" />
  <QUERY_MASS ID="214" LE_ID="209" CHARGE="2.00" INTENSITY="1177" MASS="1179.6022" RETENTION_TIME="14.0345" />
  <QUERY_MASS ID="215" LE_ID="210" CHARGE="2.00" INTENSITY="1955" MASS="1055.6186" RETENTION_TIME="14.0659" />
  <QUERY_MASS ID="216" LE_ID="211" CHARGE="2.00" INTENSITY="1436" MASS="1312.5589" RETENTION_TIME="14.0690" />
  <QUERY_MASS ID="217" LE_ID="212" CHARGE="2.27" INTENSITY="17577" MASS="1599.8323" RETENTION_TIME="14.0902" />
  <QUERY_MASS ID="218" LE_ID="213" CHARGE="2.92" INTENSITY="21620" MASS="2510.1337" RETENTION_TIME="14.0919" />
  <QUERY_MASS ID="219" LE_ID="214" CHARGE="2.00" INTENSITY="1265" MASS="1457.6631" RETENTION_TIME="14.1367" />
  <QUERY_MASS ID="220" LE_ID="215" CHARGE="2.00" INTENSITY="4533" MASS="1824.9618" RETENTION_TIME="14.1522" />
  <QUERY_MASS ID="221" LE_ID="216" CHARGE="2.00" INTENSITY="3677" MASS="1203.6360" RETENTION_TIME="14.1564" />
  <QUERY_MASS ID="222" LE_ID="217" CHARGE="2.00" INTENSITY="16185" MASS="1707.7705" RETENTION_TIME="14.1603" />
  <QUERY_MASS ID="223" LE_ID="218" CHARGE="3.00" INTENSITY="1877" MASS="1954.0609" RETENTION_TIME="14.2021" />
  <QUERY_MASS ID="224" LE_ID="219" CHARGE="3.00" INTENSITY="9529" MASS="2256.0437" RETENTION_TIME="14.2304" />
  <QUERY_MASS ID="225" LE_ID="220" CHARGE="2.00" INTENSITY="1719" MASS="1117.5417" RETENTION_TIME="14.3043" />
  <QUERY_MASS ID="226" LE_ID="221" CHARGE="2.00" INTENSITY="7539" MASS="1029.5925" RETENTION_TIME="14.3116" />
  <QUERY_MASS ID="227" LE_ID="222" CHARGE="2.00" INTENSITY="2373" MASS="1997.9597" RETENTION_TIME="14.3161" />
  <QUERY_MASS ID="228" LE_ID="223" CHARGE="4.00" INTENSITY="1930" MASS="3097.4080" RETENTION_TIME="14.3347" />
  <QUERY_MASS ID="229" LE_ID="224" CHARGE="2.00" INTENSITY="17749" MASS="1371.7110" RETENTION_TIME="14.3999" />
  <QUERY_MASS ID="230" LE_ID="225" CHARGE="2.38" INTENSITY="5994" MASS="1613.8484" RETENTION_TIME="14.4097" />
  <QUERY_MASS ID="231" LE_ID="226" CHARGE="2.00" INTENSITY="5670" MASS="988.5449" RETENTION_TIME="14.4960" />
  <QUERY_MASS ID="232" LE_ID="227" CHARGE="2.86" INTENSITY="55608" MASS="2211.1052" RETENTION_TIME="14.5421" />
  <QUERY_MASS ID="233" LE_ID="228" CHARGE="2.00" INTENSITY="2474" MASS="1219.5965" RETENTION_TIME="14.5462" />
  <QUERY_MASS ID="234" LE_ID="229" CHARGE="2.00" INTENSITY="1626" MASS="1215.6383" RETENTION_TIME="14.5513" />
  <QUERY_MASS ID="235" LE_ID="230" CHARGE="3.00" INTENSITY="1345" MASS="2329.1721" RETENTION_TIME="14.5725" />
  <QUERY_MASS ID="236" LE_ID="231" CHARGE="2.00" INTENSITY="1945" MASS="952.4465" RETENTION_TIME="14.6133" />
  <QUERY_MASS ID="237" LE_ID="232" CHARGE="3.00" INTENSITY="3073" MASS="2225.1176" RETENTION_TIME="14.6214" />
  <QUERY_MASS ID="238" LE_ID="233" CHARGE="2.00" INTENSITY="1823" MASS="1373.6568" RETENTION_TIME="14.6511" />
  <QUERY_MASS ID="239" LE_ID="234" CHARGE="3.00" INTENSITY="2514" MASS="2239.1368" RETENTION_TIME="14.6619" />
  <QUERY_MASS ID="240" LE_ID="235" CHARGE="2.00" INTENSITY="5607" MASS="1427.7827" RETENTION_TIME="14.6811" />
  <QUERY_MASS ID="241" LE_ID="236" CHARGE="2.00" INTENSITY="1378" MASS="1172.6503" RETENTION_TIME="14.6927" />
  <QUERY_MASS ID="242" LE_ID="237" CHARGE="2.00" INTENSITY="1663" MASS="1189.5744" RETENTION_TIME="14.7094" />
  <QUERY_MASS ID="243" LE_ID="238" CHARGE="4.00" INTENSITY="998" MASS="2473.2999" RETENTION_TIME="14.7285" />
  <QUERY_MASS ID="244" LE_ID="239" CHARGE="2.75" INTENSITY="5130" MASS="1851.9273" RETENTION_TIME="14.7373" />
  <QUERY_MASS ID="245" LE_ID="240" CHARGE="3.00" INTENSITY="2052" MASS="2377.1887" RETENTION_TIME="14.7949" />
  <QUERY_MASS ID="246" LE_ID="241" CHARGE="3.00" INTENSITY="846" MASS="1973.9654" RETENTION_TIME="14.8598" />
  <QUERY_MASS ID="247" LE_ID="242" CHARGE="2.00" INTENSITY="10103" MASS="1023.5180" RETENTION_TIME="14.8832" />
  <QUERY_MASS ID="248" LE_ID="243" CHARGE="2.18" INTENSITY="4371" MASS="2234.9610" RETENTION_TIME="14.9036" />
  <QUERY_MASS ID="249" LE_ID="244" CHARGE="2.00" INTENSITY="2893" MASS="1766.7821" RETENTION_TIME="14.9505" />
  <QUERY_MASS ID="250" LE_ID="245" CHARGE="2.00" INTENSITY="1360" MASS="1555.8451" RETENTION_TIME="14.9608" />
  <QUERY_MASS ID="251" LE_ID="246" CHARGE="2.00" INTENSITY="1095" MASS="1439.6807" RETENTION_TIME="14.9782" />
  <QUERY_MASS ID="252" LE_ID="247" CHARGE="2.00" INTENSITY="1401" MASS="1129.6202" RETENTION_TIME="14.9877" />
  <QUERY_MASS ID="253" LE_ID="248" CHARGE="4.00" INTENSITY="1692" MASS="3392.6069" RETENTION_TIME="14.9924" />
  <QUERY_MASS ID="254" LE_ID="249" CHARGE="2.00" INTENSITY="12606" MASS="1794.8144" RETENTION_TIME="15.0108" />
  <QUERY_MASS ID="255" LE_ID="250" CHARGE="2.00" INTENSITY="4205" MASS="1139.5820" RETENTION_TIME="15.0202" />
  <QUERY_MASS ID="256" LE_ID="251" CHARGE="3.00" INTENSITY="1947" MASS="2211.1049" RETENTION_TIME="15.0317" />
  <QUERY_MASS ID="257" LE_ID="252" CHARGE="2.00" INTENSITY="2935" MASS="1146.6151" RETENTION_TIME="15.0387" />
  <QUERY_MASS ID="258" LE_ID="253" CHARGE="2.00" INTENSITY="1008" MASS="1940.9351" RETENTION_TIME="15.0509" />
  <QUERY_MASS ID="259" LE_ID="254" CHARGE="2.00" INTENSITY="5119" MASS="1699.8213" RETENTION_TIME="15.0635" />
  <QUERY_MASS ID="260" LE_ID="255" CHARGE="2.00" INTENSITY="1956" MASS="1635.8928" RETENTION_TIME="15.0690" />
  <QUERY_MASS ID="261" LE_ID="256" CHARGE="2.00" INTENSITY="1231" MASS="1581.7274" RETENTION_TIME="15.1074" />
  <QUERY_MASS ID="262" LE_ID="257" CHARGE="2.00" INTENSITY="1144" MASS="1671.8620" RETENTION_TIME="15.1095" />
  <QUERY_MASS ID="263" LE_ID="258" CHARGE="2.00" INTENSITY="36155" MASS="1475.7486" RETENTION_TIME="15.1142" />
  <QUERY_MASS ID="264" LE_ID="259" CHARGE="2.00" INTENSITY="4330" MASS="1620.7354" RETENTION_TIME="15.1377" />
  <QUERY_MASS ID="265" LE_ID="260" CHARGE="3.00" INTENSITY="673" MASS="2299.1716" RETENTION_TIME="15.1460" />
  <QUERY_MASS ID="266" LE_ID="261" CHARGE="2.00" INTENSITY="991" MASS="1790.8926" RETENTION_TIME="15.1509" />
  <QUERY_MASS ID="267" LE_ID="262" CHARGE="2.00" INTENSITY="10129" MASS="1996.9704" RETENTION_TIME="15.1898" />
  <QUERY_MASS ID="268" LE_ID="263" CHARGE="2.00" INTENSITY="66924" MASS="1383.6896" RETENTION_TIME="15.1990" />
  <QUERY_MASS ID="269" LE_ID="264" CHARGE="2.00" INTENSITY="1129" MASS="1238.5714" RETENTION_TIME="15.2202" />
  <QUERY_MASS ID="270" LE_ID="265" CHARGE="4.00" INTENSITY="1012" MASS="3071.4465" RETENTION_TIME="15.2202" />
  <QUERY_MASS ID="271" LE_ID="266" CHARGE="2.00" INTENSITY="1099" MASS="1779.8400" RETENTION_TIME="15.2301" />
  <QUERY_MASS ID="272" LE_ID="267" CHARGE="2.55" INTENSITY="7438" MASS="1837.9642" RETENTION_TIME="15.2661" />
  <QUERY_MASS ID="273" LE_ID="268" CHARGE="2.00" INTENSITY="1096" MASS="1626.8839" RETENTION_TIME="15.3118" />
  <QUERY_MASS ID="274" LE_ID="269" CHARGE="3.00" INTENSITY="3262" MASS="2345.2071" RETENTION_TIME="15.3363" />
  <QUERY_MASS ID="275" LE_ID="270" CHARGE="3.00" INTENSITY="975" MASS="3065.4895" RETENTION_TIME="15.3544" />
  <QUERY_MASS ID="276" LE_ID="271" CHARGE="2.00" INTENSITY="2845" MASS="2083.0087" RETENTION_TIME="15.3574" />
  <QUERY_MASS ID="277" LE_ID="272" CHARGE="3.00" INTENSITY="1574" MASS="2300.1523" RETENTION_TIME="15.4788" />
  <QUERY_MASS ID="278" LE_ID="273" CHARGE="2.00" INTENSITY="878" MASS="2159.9262" RETENTION_TIME="15.4860" />
  <QUERY_MASS ID="279" LE_ID="274" CHARGE="2.00" INTENSITY="1244" MASS="1302.7103" RETENTION_TIME="15.4991" />
  <QUERY_MASS ID="280" LE_ID="275" CHARGE="3.00" INTENSITY="920" MASS="1638.8606" RETENTION_TIME="15.5174" />
  <QUERY_MASS ID="281" LE_ID="276" CHARGE="3.00" INTENSITY="866" MASS="1896.9446" RETENTION_TIME="15.5297" />
  <QUERY_MASS ID="282" LE_ID="277" CHARGE="2.00" INTENSITY="4005" MASS="1475.7490" RETENTION_TIME="15.5420" />
  <QUERY_MASS ID="283" LE_ID="278" CHARGE="3.00" INTENSITY="896" MASS="1978.0566" RETENTION_TIME="15.5445" />
  <QUERY_MASS ID="284" LE_ID="279" CHARGE="2.00" INTENSITY="11677" MASS="1487.7476" RETENTION_TIME="15.6025" />
  <QUERY_MASS ID="285" LE_ID="280" CHARGE="2.00" INTENSITY="11139" MASS="1383.6254" RETENTION_TIME="15.6124" />
  <QUERY_MASS ID="286" LE_ID="281" CHARGE="3.00" INTENSITY="15059" MASS="2283.1820" RETENTION_TIME="15.6235" />
  <QUERY_MASS ID="287" LE_ID="282" CHARGE="2.00" INTENSITY="2295" MASS="1777.8263" RETENTION_TIME="15.6430" />
  <QUERY_MASS ID="288" LE_ID="283" CHARGE="2.00" INTENSITY="2596" MASS="1458.7866" RETENTION_TIME="15.6979" />
  <QUERY_MASS ID="289" LE_ID="284" CHARGE="3.00" INTENSITY="635" MASS="2064.1463" RETENTION_TIME="15.7075" />
  <QUERY_MASS ID="290" LE_ID="285" CHARGE="2.00" INTENSITY="1943" MASS="1904.9760" RETENTION_TIME="15.8893" />
  <QUERY_MASS ID="291" LE_ID="286" CHARGE="2.00" INTENSITY="1430" MASS="1172.5256" RETENTION_TIME="15.9519" />
  <QUERY_MASS ID="292" LE_ID="287" CHARGE="3.00" INTENSITY="6831" MASS="3264.5169" RETENTION_TIME="15.9589" />
  <QUERY_MASS ID="293" LE_ID="288" CHARGE="3.00" INTENSITY="12530" MASS="2284.1682" RETENTION_TIME="15.9842" />
  <QUERY_MASS ID="294" LE_ID="289" CHARGE="1.00" INTENSITY="5226" MASS="798.4689" RETENTION_TIME="16.0352" />
  <QUERY_MASS ID="295" LE_ID="290" CHARGE="3.00" INTENSITY="932" MASS="1994.9615" RETENTION_TIME="16.0495" />
  <QUERY_MASS ID="296" LE_ID="291" CHARGE="3.00" INTENSITY="4579" MASS="2904.3868" RETENTION_TIME="16.1111" />
  <QUERY_MASS ID="297" LE_ID="292" CHARGE="3.00" INTENSITY="2305" MASS="1941.9870" RETENTION_TIME="16.1371" />
  <QUERY_MASS ID="298" LE_ID="293" CHARGE="2.00" INTENSITY="1679" MASS="1407.7076" RETENTION_TIME="16.2408" />
  <QUERY_MASS ID="299" LE_ID="294" CHARGE="2.00" INTENSITY="3206" MASS="1491.7412" RETENTION_TIME="16.3144" />
  <QUERY_MASS ID="300" LE_ID="295" CHARGE="2.00" INTENSITY="1172" MASS="1126.6480" RETENTION_TIME="16.4293" />
  <QUERY_MASS ID="301" LE_ID="296" CHARGE="2.00" INTENSITY="2734" MASS="1964.0688" RETENTION_TIME="16.4501" />
  <QUERY_MASS ID="302" LE_ID="297" CHARGE="3.00" INTENSITY="5096" MASS="2331.1114" RETENTION_TIME="16.4519" />
  <QUERY_MASS ID="303" LE_ID="298" CHARGE="3.00" INTENSITY="633" MASS="2315.1165" RETENTION_TIME="16.5553" />
  <QUERY_MASS ID="304" LE_ID="299" CHARGE="2.00" INTENSITY="996" MASS="1530.7561" RETENTION_TIME="16.9376" />
  <QUERY_MASS ID="305" LE_ID="300" CHARGE="2.00" INTENSITY="1389" MASS="1570.6768" RETENTION_TIME="17.0365" />
  <QUERY_MASS ID="306" LE_ID="301" CHARGE="2.00" INTENSITY="11010" MASS="1460.7985" RETENTION_TIME="17.1245" />
  <QUERY_MASS ID="307" LE_ID="302" CHARGE="2.00" INTENSITY="17458" MASS="1329.7262" RETENTION_TIME="17.3112" />
  <QUERY_MASS ID="308" LE_ID="303" CHARGE="2.00" INTENSITY="58766" MASS="1302.7158" RETENTION_TIME="17.3622" />
  <QUERY_MASS ID="309" LE_ID="304" CHARGE="2.00" INTENSITY="1006" MASS="1600.8576" RETENTION_TIME="17.3690" />
  <QUERY_MASS ID="310" LE_ID="305" CHARGE="3.00" INTENSITY="4328" MASS="1994.9807" RETENTION_TIME="17.3825" />
  <QUERY_MASS ID="311" LE_ID="306" CHARGE="3.00" INTENSITY="1155" MASS="2888.3867" RETENTION_TIME="17.6697" />
  <QUERY_MASS ID="312" LE_ID="307" CHARGE="2.00" INTENSITY="1705" MASS="1403.7608" RETENTION_TIME="17.9966" />
  <QUERY_MASS ID="313" LE_ID="308" CHARGE="2.00" INTENSITY="1475" MASS="1347.6783" RETENTION_TIME="18.0233" />
  <QUERY_MASS ID="314" LE_ID="309" CHARGE="2.00" INTENSITY="1354" MASS="1570.6803" RETENTION_TIME="18.0364" />
  <QUERY_MASS ID="315" LE_ID="310" CHARGE="2.00" INTENSITY="2046" MASS="1568.8133" RETENTION_TIME="18.0629" />
  <QUERY_MASS ID="316" LE_ID="311" CHARGE="3.00" INTENSITY="831" MASS="2240.1351" RETENTION_TIME="18.4271" />
  <QUERY_MASS ID="317" LE_ID="312" CHARGE="1.00" INTENSITY="2699" MASS="837.4476" RETENTION_TIME="18.6590" />
  <QUERY_MASS ID="318" LE_ID="313" CHARGE="2.00" INTENSITY="1538" MASS="1570.6777" RETENTION_TIME="19.0368" />
  <QUERY_MASS ID="319" LE_ID="314" CHARGE="1.00" INTENSITY="2456" MASS="615.4028" RETENTION_TIME="19.9509" />
  <HIT>
    <PROTEIN ID="1156" AUTO_QC="2" CURATED="2" CONFIDENCE_LEVEL="" COVERAGE="2.88" SCORE="144.8645" PEP_MATCHES="4" VAR_MOD_MATCHES="0" FRAG_MATCHES="29" PEP_TOTAL="54" RMS_MASS_ERROR_PREC="1.8755" RMS_MASS_ERROR_FRAG="5.8800" RMS_RT_ERROR_FRAG="0.0200565160129446">
      <ENTRY>K2C8_DANRE</ENTRY>
      <ACCESSION>Q6NWF6</ACCESSION>
      <DESCRIPTION>Keratin_+type+II+cytoskeletal+8+OS%3DDanio+rerio+OX%3D7955+GN%3Dkrt8+PE%3D1+SV%3D1</DESCRIPTION>
      <MW>57816.7048</MW>
      <AQ_FMOLES>0.0000</AQ_FMOLES>
      <AQ_NGRAMS>0.0000</AQ_NGRAMS>
      <PI>4.94</PI>
      <SEQUENCE>MSTYSKKTSYTVKSSSSGSIPRNFSSLSYSGPSMSRQSYSARSSYGGVNRGMGAGMGGGSGFISSSSAYGLGMGMGTGMGAGVVAPIQAVTVNKSLLAPLNLEIDPNIQIVRTQEKEQIKTLNNRFASFIDKVRFLEQQNKMLETKWSLLQNQTATRSNIDAMFEAYIANLRRQLDSLGNDKMKLEADLHNMQGLVEDFKNKYEDEINKRTECENEFVLIKKDVDEAYMNKVELEAKLESLTDEINFLRQIFEEEIRELQSQIKDTSVVVEMDNSRNLDMDAIVAEVRAQYEDIANRSRAEAEMWYKSKYEEMQTSANKYGDDLRSTKTEIADLNRMIQRLQSEIDAVKGQRANLENQIAEAEERGEMAVRDAKGRIKDLEDALQRAKQDMARQIREYQDLMNVKLALDIEIATYRKLLEGEEDRLATGIKAINISKQSTSYGGYPMESAGSSYSTYSSGYSSGLSGGYGGGYSGGYSGGYSSGSGYSDTVSQTKKSVVIKMIETKDGRVVSESSEVVQD</SEQUENCE>
      <SEQUENCE_MATCH ID="11" START="203" END="210" COVERAGE="37.4108" FRAG_STRING="b2y2y3y3*y4" RMS_MASS_ERROR_PROD="7.3866" RMS_RT_ERROR_PROD="0.0241">
        <FRAGMENT_ION IDS="1, 2, 3, 4, 5" />
      </SEQUENCE_MATCH>
      <SEQUENCE_MATCH ID="188" START="126" END="132" COVERAGE="22.6255" FRAG_STRING="b2b3b3&#xB0;b4y1y2y2&#xB0;y3y4y5y6y7" RMS_MASS_ERROR_PROD="3.0912" RMS_RT_ERROR_PROD="0.0137">
        <FRAGMENT_ION IDS="6, 7, 8, 9, 10, 11, 12, 13, 14, 15, 16, 17" />
      </SEQUENCE_MATCH>
      <SEQUENCE_MATCH ID="45" START="135" END="141" COVERAGE="15.7357" FRAG_STRING="b2b5*y1y5y7" RMS_MASS_ERROR_PROD="9.7174" RMS_RT_ERROR_PROD="0.0231">
        <FRAGMENT_ION IDS="18, 19, 20, 21, 22" />
      </SEQUENCE_MATCH>
      <SEQUENCE_MATCH ID="23" START="201" END="209" COVERAGE="10.2791" FRAG_STRING="b3b3*b4*b5*y2y7y9" RMS_MASS_ERROR_PROD="4.5207" RMS_RT_ERROR_PROD="0.0234">
        <FRAGMENT_ION IDS="23, 24, 25, 26, 27, 28, 29" />
      </SEQUENCE_MATCH>
    </PROTEIN>
    <PROTEIN ID="2830" AUTO_QC="2" CURATED="2" CONFIDENCE_LEVEL="" COVERAGE="2.88" SCORE="144.8645" PEP_MATCHES="4" VAR_MOD_MATCHES="0" FRAG_MATCHES="29" PEP_TOTAL="51" RMS_MASS_ERROR_PREC="1.8755" RMS_MASS_ERROR_FRAG="5.8800" RMS_RT_ERROR_FRAG="0.0200565160129446">
      <ENTRY>ION3_CARAU</ENTRY>
      <ACCESSION>P18520</ACCESSION>
      <DESCRIPTION>Intermediate+filament+protein+ON3+OS%3DCarassius+auratus+OX%3D7957+PE%3D2+SV%3D1</DESCRIPTION>
      <MW>57846.5362</MW>
      <AQ_FMOLES>0.0000</AQ_FMOLES>
      <AQ_NGRAMS>0.0000</AQ_NGRAMS>
      <PI>4.95</PI>
      <SEQUENCE>MSYTKKTSYSVKSSSSGSVPRSFSSMSYSGPSVTRQSYSVRTSYGGANRGMGAGMGGGGFISSSSAYGLGMGMGSGVVAPIQAVTFNKSLLAPLNLEIDPNIQVVRTQEKEQMKSLNNRFASFIDKVRFLEQQNKMLETKWSLLQNQTATRSNIDAMFEAYINNLRRQLDSLGNDKMKLEADLHNMQGLVEDFKNKYEDEINKRTECENDFVLIKKDVDEAYMNKVELEAKLESLSDEINFLRQIFEEEIRELQSQIKDTSVVVEMDNSRNLDMDAIVAEVRAQYEDIANRSRAEAEMWYKSKYEEMQTSATKYGDDLRSTKTEIADLNRMIQRLQSEIDAVKGQRSNLENQIAEAEERGELAVRDAKARIKDLEDALQRAKQDMARQIREYQELMNVKLALDIEIATYRKLLEGEEDRLLSGIKSVNISKQSTSYGSYPMESASSGYSNYSSGYGGGYGGGYSSGGGYSSGGGYSSGGGYSSGSGYSETVSQTKKSVVIKMIETKDGRVVSESSEVVQD</SEQUENCE>
      <SEQUENCE_MATCH ID="10" START="197" END="204" COVERAGE="37.4108" FRAG_STRING="b2y2y3y3*y4" RMS_MASS_ERROR_PROD="7.3866" RMS_RT_ERROR_PROD="0.0241">
        <FRAGMENT_ION IDS="1, 2, 3, 4, 5" />
      </SEQUENCE_MATCH>
      <SEQUENCE_MATCH ID="187" START="120" END="126" COVERAGE="22.6255" FRAG_STRING="b2b3b3&#xB0;b4y1y2y2&#xB0;y3y4y5y6y7" RMS_MASS_ERROR_PROD="3.0912" RMS_RT_ERROR_PROD="0.0137">
        <FRAGMENT_ION IDS="6, 7, 8, 9, 10, 11, 12, 13, 14, 15, 16, 17" />
      </SEQUENCE_MATCH>
      <SEQUENCE_MATCH ID="44" START="129" END="135" COVERAGE="15.7357" FRAG_STRING="b2b5*y1y5y7" RMS_MASS_ERROR_PROD="9.7174" RMS_RT_ERROR_PROD="0.0231">
        <FRAGMENT_ION IDS="18, 19, 20, 21, 22" />
      </SEQUENCE_MATCH>
      <SEQUENCE_MATCH ID="22" START="195" END="203" COVERAGE="10.2791" FRAG_STRING="b3b3*b4*b5*y2y7y9" RMS_MASS_ERROR_PROD="4.5207" RMS_RT_ERROR_PROD="0.0234">
        <FRAGMENT_ION IDS="23, 24, 25, 26, 27, 28, 29" />
      </SEQUENCE_MATCH>
    </PROTEIN>
  </HIT>
  <HIT>
    <PROTEIN ID="1265" AUTO_QC="2" CURATED="1" CONFIDENCE_LEVEL="" COVERAGE="4.18" SCORE="86.0729" PEP_MATCHES="3" VAR_MOD_MATCHES="0" FRAG_MATCHES="18" PEP_TOTAL="46" RMS_MASS_ERROR_PREC="5.6125" RMS_MASS_ERROR_FRAG="9.0044" RMS_RT_ERROR_FRAG="0.0101434484855534">
      <ENTRY>K1C18_DANRE</ENTRY>
      <ACCESSION>Q7ZTS4</ACCESSION>
      <DESCRIPTION>Keratin_+type+I+cytoskeletal+18+OS%3DDanio+rerio+OX%3D7955+GN%3Dkrt18+PE%3D1+SV%3D2</DESCRIPTION>
      <MW>48631.0796</MW>
      <AQ_FMOLES>0.0000</AQ_FMOLES>
      <AQ_NGRAMS>0.0000</AQ_NGRAMS>
      <PI>5.38</PI>
      <SEQUENCE>MSLRTSYSVRSSTSQVPVSQVSIKRTTNVPTYRAASIYGGAGGQGTRISSASYSGVRSGLGVPSMSSSIQVSASGSTGEIMGNEKMAMQNLNDRLASYLEKVRILEQANSKLELKIREALEKRGPDVHDYSRFQPIVDELRKKIFDATTNNARLVLQIDNARLAADDFRVKYESELSIRQGVEADITGLRKVIDDTNLNRMNLESEIEALKEELIFLKKNHDNEVMELRNQISQSGVQVDVDAPKGQDLSQIMEEIRAKYEKMALKNQEELKAWHESQITEVQVQVTQNTEALQGARSEVNELRRQIQTLEIELESQKNLKGSLEGTLRDTEMRYNMEIENLNTIILQLEAELTQLRGNIQHQTQEYEALLNIKMKLEAEIATYRRLLDGGDFKLQDALEEQKKVKVMTVTQTLVDGKVVSSSTETKERKL</SEQUENCE>
      <SEQUENCE_MATCH ID="99" START="163" END="169" COVERAGE="43.9563" FRAG_STRING="b2y2y3y4y5y6" RMS_MASS_ERROR_PROD="4.1377" RMS_RT_ERROR_PROD="0.0105">
        <FRAGMENT_ION IDS="30, 31, 32, 33, 34, 35" />
      </SEQUENCE_MATCH>
      <SEQUENCE_MATCH ID="186" START="419" END="429" COVERAGE="19.1185" FRAG_STRING="b7y6y6&#xB0;y7y8y11" RMS_MASS_ERROR_PROD="12.3348" RMS_RT_ERROR_PROD="0.0114">
        <FRAGMENT_ION IDS="36, 37, 38, 39, 40, 41" />
      </SEQUENCE_MATCH>
      <SEQUENCE_MATCH ID="174" START="34" END="47" COVERAGE="0.3769" FRAG_STRING="b8b13*y13&#xB0;y14" RMS_MASS_ERROR_PROD="10.4559" RMS_RT_ERROR_PROD="0.0091">
        <FRAGMENT_ION IDS="42, 43, 44, 45" />
      </SEQUENCE_MATCH>
      <SEQUENCE_MATCH ID="98" START="165" END="169" COVERAGE="0.0000" FRAG_STRING="b2b3" RMS_MASS_ERROR_PROD="1.8067" RMS_RT_ERROR_PROD="0.0064">
        <FRAGMENT_ION IDS="46, 47" />
      </SEQUENCE_MATCH>
    </PROTEIN>
    <PROTEIN ID="1803" AUTO_QC="2" CURATED="1" CONFIDENCE_LEVEL="" COVERAGE="1.61" SCORE="71.4861" PEP_MATCHES="1" VAR_MOD_MATCHES="0" FRAG_MATCHES="6" PEP_TOTAL="47" RMS_MASS_ERROR_PREC="0.2584" RMS_MASS_ERROR_FRAG="4.1377" RMS_RT_ERROR_FRAG="0.0105166699838605">
      <ENTRY>K1C18_CARAU</ENTRY>
      <ACCESSION>Q07427</ACCESSION>
      <DESCRIPTION>Keratin_+type+I+cytoskeletal+18+OS%3DCarassius+auratus+OX%3D7957+GN%3Dkrt18+PE%3D2+SV%3D1</DESCRIPTION>
      <MW>49235.7665</MW>
      <AQ_FMOLES>0.0000</AQ_FMOLES>
      <AQ_NGRAMS>0.0000</AQ_NGRAMS>
      <PI>5.47</PI>
      <SEQUENCE>MSLRSSYSVRSSTSQVPVSQMSQMSQMSIKRTTNVPTYRAARSTAAAGQGTRISSASYSGVRSGVGLPSMSSSIHVSATGATGDIMGNEKMAMQNLNDRLASYLRSETLEQANSKLELKIREALEKKGPEVCDYSRFQPIIDDLRRKIFDATSNNARLVLQIDNARLAADDFRVKYDSELSIRQGVEADIAGLRKVIDDTNMNRMNLESEIEALKEELIFLKKNHDNEVMELRNQISHSGVQVDVDAPKGQDLAKIMEEIRSKYEKMALKNQEELKAWHESQITEVQVQVIQNTEALEGARTEVNELRRQIQTLEIELESQRNLKGSLEATLRDTEMRYNMEIESLNAVTMQLEAELTQLRNNIQHQTQEYEALLNLKMKLEAEIATYRRLLDGGDFKLQDALEEQKRVKVMTVTQTLVDGKVVSSSTETKEKKF</SEQUENCE>
      <SEQUENCE_MATCH ID="100" START="167" END="173" COVERAGE="43.9563" FRAG_STRING="b2y2y3y4y5y6" RMS_MASS_ERROR_PROD="4.1377" RMS_RT_ERROR_PROD="0.0105">
        <FRAGMENT_ION IDS="30, 31, 32, 33, 34, 35" />
      </SEQUENCE_MATCH>
    </PROTEIN>
  </HIT>
</RESULT>
