# Supplementary material for: Metallomic Approach to Mercury and Selenium in the Liver Tissue of Psectrogaster amazonica and Raphiodon vulpinus from the Brazilian Amazon
Source: Int J Mol Sci. 2024 Nov 7;25(22):11946. doi: 10.3390/ijms252211946 (PMC11594490; doi:10.3390/ijms252211946)
Supplement: Supplementary file 1 [file ijms-25-11946-s001.zip › 2024FEV22_SPOT_PEIXE_IZABELA_4_20240308102111/2024FEV22_SPOT_PEIXE_IZABELA_4_IA_final_peptide.csv]

protein.key	protein.Entry	protein.Accession	protein.Description	protein.dataBaseType	protein.score	protein.falsePositiveRate	protein.avgMass	protein.MatchedProducts	protein.matchedPeptides	protein.digestPeps	protein.seqCover(%)	protein.MatchedPeptideIntenSum	protein.top3MatchedPeptideIntenSum	protein.MatchedProductIntenSum	protein.fmolOnColumn	protein.ngramOnColumn	protein.AutoCurate	protein.Key_ForHomologs	protein.SumForTotalProteins	peptide.Rank	peptide.Pass	peptide.matchType	peptide.modification	peptide.mhp	peptide.seq	peptide.OriginatingSeq	peptide.seqStart	peptide.seqLength	peptide.pI	peptide.componentID	peptide.MatchedProducts	peptide.UniqueProducts	peptide.ConsectiveMatchedProducts	peptide.ComplementaryMatchedProducts	peptide.rawScore	peptide.score	peptide.(X)-P Bond	peptide.MatchedProductsSumInten	peptide.MatchedProductsTheoretical	peptide.MatchedProductsString	peptide.ModelRT	peptide.Volume	peptide.CSA	peptide.ModelDrift	peptide.RelIntensity	peptide.AutoCurate	precursor.leID	precursor.mhp	precursor.mhpCal
1346	TPISB_DANRE	Q90XG0	Triosephosphate isomerase B OS=Danio rerio OX=7955 GN=tpi1b PE=2 SV=1	Regular	1373.1020	0.00	27112.8096	37	4	25	16.53	39275	0	14546			Green	994	1	1	Pass1	PepFrag1	None	1321.6821	GAFTGEISPAMIK	GAFTGEISPAMIK	71	13	6.95	1	15	15	10	5	12775.9000	7.2441	Identified	7239	4.2	b3b4b4�b6b7b8y1y2y3y5y6y7y8y9y10y13	14.8317	1237	139.317637300957	99.3176373009568	0.4557	Green	23	1321.6824	1321.6824
1346	TPISB_DANRE	Q90XG0	Triosephosphate isomerase B OS=Danio rerio OX=7955 GN=tpi1b PE=2 SV=1	Regular	1373.1020	0.00	27112.8096	37	4	25	16.53	39275	0	14546			Green	994	0	2	Pass1	PepFrag1	None	1602.8890	VVLAYEPVWAIGTGK	VVLAYEPVWAIGTGK	159	15	6.89	2	13	13	9	5	11213.8300	7.1875	Identified	4557	4.0	b2b3b4b5b6y4y5y7y9y10y11y12y13	16.8240	1524	160.109196802155	120.109196802155	0.3564	Green	36	1602.8897	1602.8897
1346	TPISB_DANRE	Q90XG0	Triosephosphate isomerase B OS=Danio rerio OX=7955 GN=tpi1b PE=2 SV=1	Regular	1373.1020	0.00	27112.8096	37	4	25	16.53	39275	0	14546			Green	994	0	3	Pass1	PepFrag1	None	1458.7223	HVFGESDELIGQK	HVFGESDELIGQK	99	13	4.42	0	2	2	0	1	479.6290	5.8186		170	2.1	b8y5	13.0768	1333	146.435508778444	106.435508778444	0.0702	Yellow	16	1458.7242	1458.7242
1346	TPISB_DANRE	Q90XG0	Triosephosphate isomerase B OS=Danio rerio OX=7955 GN=tpi1b PE=2 SV=1	Regular	1373.1020	0.00	27112.8096	37	4	25	16.53	39275	0	14546			Green	994	0	4	Pass2	VarMod	Oxidation+M(11)	1337.6770	GAFTGEISPAMIK	GAFTGEISPAMIK	71	13	6.95	3	7	7	3	1	2308.5140	6.5010	Identified	2580	2.5	b7y5y6y7y9y10y13	13.8931	1237	139.317637300957	99.3176373009568	0.1177	Green	21	1337.6781	1337.6781
994	TPISA_DANRE	Q1MTI4	Triosephosphate isomerase A OS=Danio rerio OX=7955 GN=tpi1a PE=2 SV=1	Regular	1373.1020	0.00	27195.5643	37	4	20	16.53	39275	34652	14546			Green	1346	1	1	Pass1	PepFrag1	None	1321.6821	GAFTGEISPAMIK	GAFTGEISPAMIK	71	13	6.95	5	15	15	10	5	12775.9000	7.2441	Identified	7239	4.2	b3b4b4�b6b7b8y1y2y3y5y6y7y8y9y10y13	14.8317	1237	139.317637300957	99.3176373009568	0.4557	Green	23	1321.6824	1321.6824
994	TPISA_DANRE	Q1MTI4	Triosephosphate isomerase A OS=Danio rerio OX=7955 GN=tpi1a PE=2 SV=1	Regular	1373.1020	0.00	27195.5643	37	4	20	16.53	39275	34652	14546			Green	1346	0	2	Pass1	PepFrag1	None	1602.8890	VVLAYEPVWAIGTGK	VVLAYEPVWAIGTGK	159	15	6.89	6	13	13	9	5	11213.8300	7.1875	Identified	4557	4.0	b2b3b4b5b6y4y5y7y9y10y11y12y13	16.8240	1524	160.109196802155	120.109196802155	0.3564	Green	36	1602.8897	1602.8897
994	TPISA_DANRE	Q1MTI4	Triosephosphate isomerase A OS=Danio rerio OX=7955 GN=tpi1a PE=2 SV=1	Regular	1373.1020	0.00	27195.5643	37	4	20	16.53	39275	34652	14546			Green	1346	0	3	Pass1	PepFrag1	None	1458.7223	HVFGESDELIGQK	HVFGESDELIGQK	99	13	4.42	4	2	2	0	1	479.6290	5.8186		170	2.1	b8y5	13.0768	1333	146.435508778444	106.435508778444	0.0702	Yellow	16	1458.7242	1458.7242
994	TPISA_DANRE	Q1MTI4	Triosephosphate isomerase A OS=Danio rerio OX=7955 GN=tpi1a PE=2 SV=1	Regular	1373.1020	0.00	27195.5643	37	4	20	16.53	39275	34652	14546			Green	1346	0	4	Pass2	VarMod	Oxidation+M(11)	1337.6770	GAFTGEISPAMIK	GAFTGEISPAMIK	71	13	6.95	7	7	7	3	1	2308.5140	6.5010	Identified	2580	2.5	b7y5y6y7y9y10y13	13.8931	1237	139.317637300957	99.3176373009568	0.1177	Green	21	1337.6781	1337.6781
[truncated: 13 more columns]
