# Supplementary material for: Metallomic Approach to Mercury and Selenium in the Liver Tissue of Psectrogaster amazonica and Raphiodon vulpinus from the Brazilian Amazon
Source: Int J Mol Sci. 2024 Nov 7;25(22):11946. doi: 10.3390/ijms252211946 (PMC11594490; doi:10.3390/ijms252211946)
Supplement: Supplementary file 1 [file ijms-25-11946-s001.zip › 2024FEV22_SPOT_PEIXE_IZABELA_4_20240308102111/2024FEV22_SPOT_PEIXE_IZABELA_4_IA_workflow.xml]

<?xml version="1.0"?>
<RESULT ENTRIES_SEARCHED="7640" ID="_133543776715309762_0" TIME_CALCULATED="133543776715309762">
  <GeneratedBy Program="iaDBs.exe" Version="2.175" CompileDate="11/19/2015" CompileTime="6:33 PM">
    <CommandLine>-paraXMLFileName C:\Users\Administrator\AppData\Local\Temp\plgs4449587450297505176.params -pep3DFilename C:\Users\Administrator\AppData\Local\Temp\plgs4449587450297505176.bin -proteinFASTAFileName D:\Databases\OTOPHYSI_REV_MAI23_reverse.fas_def -outPutDirName C:\Users\Administrator\AppData\Local\Temp -outputUserDirName C:\Users\Administrator\AppData\Local\Temp -newWorkflowXML -maxCPUs 7 -WriteBinary 1</CommandLine>
  </GeneratedBy>
  <PARAMS>
    <PARAM NAME="InstrumentModel" VALUE="XEVO-G2QTOF" />
    <PARAM NAME="InstrumentSerialNumber" VALUE="YCA119" />
    <PARAM NAME="RawFile" VALUE="" />
    <PARAM NAME="AcquiredName" VALUE="2024FEV22_SPOT_PEIXE_JOSE_IZABELA_16" />
    <PARAM NAME="AcquiredDate" VALUE="30-Dec-1899" />
    <PARAM NAME="AcquiredTime" VALUE="00:00:00" />
    <PARAM NAME="SampleDescription" VALUE="IBB" />
  </PARAMS>
  <CALCULATED>
    <OUTPUT NAME="AbsQuanResponseFactor" VALUE="-1" />
  </CALCULATED>
  <ANALYSIS_MODIFIER ENRICHED="FALSE" STATUS="FIXED">
    <MODIFIER MCAT_REAGENT="No" NAME="Carbamidomethyl+C">
      <MODIFIES APPLIES_TO="C" DELTA_MASS="57.0215" TYPE="SIDECHAIN" />
    </MODIFIER>
  </ANALYSIS_MODIFIER>
  <ANALYSIS_MODIFIER ENRICHED="FALSE" STATUS="VARIABLE">
    <MODIFIER MCAT_REAGENT="No" NAME="Oxidation+M">
      <MODIFIES APPLIES_TO="M" DELTA_MASS="15.9949" TYPE="SIDECHAIN" />
    </MODIFIER>
  </ANALYSIS_MODIFIER>
  <PRODUCT ID="1" HE_EMRT_ID="336" BY_TYPE="B" BY_INDEX="8" DB_MHPLUS="901.3686" CHARGE="1.00" INTENSITY="88" MASS="901.3678" MASS_ERROR="-0.0009" MASS_ERROR_PPM="-0.9703" RT_ERROR="-0.0318" RETENTION_TIME="13.1086" />
  <PRODUCT ID="2" HE_EMRT_ID="329" BY_TYPE="Y" BY_INDEX="5" DB_MHPLUS="558.3610" CHARGE="1.00" INTENSITY="82" MASS="558.3603" MASS_ERROR="-0.0007" MASS_ERROR_PPM="-1.2942" RT_ERROR="-0.0133" RETENTION_TIME="13.0901" />
  <PRODUCT ID="3" HE_EMRT_ID="535" BY_TYPE="B" BY_INDEX="3" DB_MHPLUS="276.1343" CHARGE="1.00" INTENSITY="155" MASS="276.1347" MASS_ERROR="0.0004" MASS_ERROR_PPM="1.4391" RT_ERROR="-0.0063" RETENTION_TIME="14.8380" />
  <PRODUCT ID="4" HE_EMRT_ID="539" BY_TYPE="B" BY_INDEX="4" DB_MHPLUS="377.1819" CHARGE="1.00" INTENSITY="172" MASS="377.1794" MASS_ERROR="-0.0026" MASS_ERROR_PPM="-6.8317" RT_ERROR="-0.0143" RETENTION_TIME="14.8460" />
  <PRODUCT ID="5" HE_EMRT_ID="509" BY_TYPE="B" BY_INDEX="4" DB_MHPLUS="359.1714" CHARGE="1.00" INTENSITY="52" MASS="359.1757" MASS_ERROR="0.0043" MASS_ERROR_PPM="12.0929" RT_ERROR="0.0275" RETENTION_TIME="14.8042" LOSS_TYPE="-H2O" />
  <PRODUCT ID="6" HE_EMRT_ID="517" BY_TYPE="B" BY_INDEX="6" DB_MHPLUS="563.2460" CHARGE="1.00" INTENSITY="83" MASS="563.2442" MASS_ERROR="-0.0018" MASS_ERROR_PPM="-3.2761" RT_ERROR="0.0087" RETENTION_TIME="14.8230" />
  <PRODUCT ID="7" HE_EMRT_ID="525" BY_TYPE="B" BY_INDEX="7" DB_MHPLUS="676.3301" CHARGE="1.00" INTENSITY="108" MASS="676.3271" MASS_ERROR="-0.0030" MASS_ERROR_PPM="-4.4033" RT_ERROR="0.0010" RETENTION_TIME="14.8307" />
  <PRODUCT ID="8" HE_EMRT_ID="515" BY_TYPE="B" BY_INDEX="8" DB_MHPLUS="763.3621" CHARGE="1.00" INTENSITY="51" MASS="763.3536" MASS_ERROR="-0.0085" MASS_ERROR_PPM="-11.1585" RT_ERROR="0.0140" RETENTION_TIME="14.8177" />
  <PRODUCT ID="9" HE_EMRT_ID="510" BY_TYPE="Y" BY_INDEX="1" DB_MHPLUS="147.1128" CHARGE="1.00" INTENSITY="85" MASS="147.1127" MASS_ERROR="-0.0001" MASS_ERROR_PPM="-0.8382" RT_ERROR="0.0229" RETENTION_TIME="14.8088" />
  <PRODUCT ID="10" HE_EMRT_ID="527" BY_TYPE="Y" BY_INDEX="2" DB_MHPLUS="260.1969" CHARGE="1.00" INTENSITY="94" MASS="260.1954" MASS_ERROR="-0.0015" MASS_ERROR_PPM="-5.7985" RT_ERROR="0.0006" RETENTION_TIME="14.8311" />
  <PRODUCT ID="11" HE_EMRT_ID="531" BY_TYPE="Y" BY_INDEX="3" DB_MHPLUS="391.2374" CHARGE="1.00" INTENSITY="63" MASS="391.2387" MASS_ERROR="0.0013" MASS_ERROR_PPM="3.4392" RT_ERROR="-0.0033" RETENTION_TIME="14.8350" />
  <PRODUCT ID="12" HE_EMRT_ID="537" BY_TYPE="Y" BY_INDEX="5" DB_MHPLUS="559.3272" CHARGE="1.00" INTENSITY="346" MASS="559.3241" MASS_ERROR="-0.0032" MASS_ERROR_PPM="-5.6360" RT_ERROR="-0.0097" RETENTION_TIME="14.8414" />
  <PRODUCT ID="13" HE_EMRT_ID="520" BY_TYPE="Y" BY_INDEX="6" DB_MHPLUS="646.3593" CHARGE="1.00" INTENSITY="488" MASS="646.3580" MASS_ERROR="-0.0012" MASS_ERROR_PPM="-1.8718" RT_ERROR="0.0050" RETENTION_TIME="14.8267" />
  <PRODUCT ID="14" HE_EMRT_ID="530" BY_TYPE="Y" BY_INDEX="7" DB_MHPLUS="759.4433" CHARGE="1.00" INTENSITY="440" MASS="759.4395" MASS_ERROR="-0.0039" MASS_ERROR_PPM="-5.0848" RT_ERROR="-0.0027" RETENTION_TIME="14.8344" />
  <PRODUCT ID="15" HE_EMRT_ID="523" BY_TYPE="Y" BY_INDEX="8" DB_MHPLUS="888.4859" CHARGE="1.00" INTENSITY="237" MASS="888.4802" MASS_ERROR="-0.0057" MASS_ERROR_PPM="-6.4351" RT_ERROR="0.0017" RETENTION_TIME="14.8300" />
  <PRODUCT ID="16" HE_EMRT_ID="524" BY_TYPE="Y" BY_INDEX="9" DB_MHPLUS="945.5074" CHARGE="1.00" INTENSITY="958" MASS="945.5047" MASS_ERROR="-0.0027" MASS_ERROR_PPM="-2.8210" RT_ERROR="0.0014" RETENTION_TIME="14.8303" />
  <PRODUCT ID="17" HE_EMRT_ID="538" BY_TYPE="Y" BY_INDEX="10" DB_MHPLUS="1046.5551" CHARGE="1.00" INTENSITY="435" MASS="1046.5512" MASS_ERROR="-0.0039" MASS_ERROR_PPM="-3.7096" RT_ERROR="-0.0130" RETENTION_TIME="14.8446" />
  <PRODUCT ID="18" HE_EMRT_ID="533" BY_TYPE="Y" BY_INDEX="13" DB_MHPLUS="1321.6821" CHARGE="1.93" INTENSITY="3472" MASS="1321.6806" MASS_ERROR="-0.0015" MASS_ERROR_PPM="-1.1190" RT_ERROR="-0.0049" RETENTION_TIME="14.8366" />
  <PRODUCT ID="19" HE_EMRT_ID="814" BY_TYPE="B" BY_INDEX="2" DB_MHPLUS="199.1441" CHARGE="1.00" INTENSITY="361" MASS="199.1442" MASS_ERROR="0.0001" MASS_ERROR_PPM="0.5052" RT_ERROR="0.0034" RETENTION_TIME="16.8206" />
  <PRODUCT ID="20" HE_EMRT_ID="809" BY_TYPE="B" BY_INDEX="3" DB_MHPLUS="312.2282" CHARGE="1.00" INTENSITY="229" MASS="312.2268" MASS_ERROR="-0.0013" MASS_ERROR_PPM="-4.2489" RT_ERROR="0.0168" RETENTION_TIME="16.8072" />
  <PRODUCT ID="21" HE_EMRT_ID="816" BY_TYPE="B" BY_INDEX="4" DB_MHPLUS="383.2653" CHARGE="1.00" INTENSITY="220" MASS="383.2619" MASS_ERROR="-0.0034" MASS_ERROR_PPM="-8.7467" RT_ERROR="0.0010" RETENTION_TIME="16.8230" />
  <PRODUCT ID="22" HE_EMRT_ID="813" BY_TYPE="B" BY_INDEX="5" DB_MHPLUS="546.3286" CHARGE="1.00" INTENSITY="184" MASS="546.3269" MASS_ERROR="-0.0017" MASS_ERROR_PPM="-3.1451" RT_ERROR="0.0084" RETENTION_TIME="16.8156" />
  <PRODUCT ID="23" HE_EMRT_ID="808" BY_TYPE="B" BY_INDEX="6" DB_MHPLUS="675.3712" CHARGE="1.00" INTENSITY="202" MASS="675.3698" MASS_ERROR="-0.0014" MASS_ERROR_PPM="-2.0100" RT_ERROR="0.0171" RETENTION_TIME="16.8069" />
  <PRODUCT ID="24" HE_EMRT_ID="820" BY_TYPE="Y" BY_INDEX="4" DB_MHPLUS="362.2034" CHARGE="1.00" INTENSITY="226" MASS="362.2052" MASS_ERROR="0.0018" MASS_ERROR_PPM="4.9659" RT_ERROR="-0.0048" RETENTION_TIME="16.8288" />
  <PRODUCT ID="25" HE_EMRT_ID="807" BY_TYPE="Y" BY_INDEX="5" DB_MHPLUS="475.2875" CHARGE="1.00" INTENSITY="78" MASS="475.2858" MASS_ERROR="-0.0017" MASS_ERROR_PPM="-3.5457" RT_ERROR="0.0222" RETENTION_TIME="16.8018" />
  <PRODUCT ID="26" HE_EMRT_ID="818" BY_TYPE="Y" BY_INDEX="7" DB_MHPLUS="732.4039" CHARGE="1.00" INTENSITY="143" MASS="732.4069" MASS_ERROR="0.0030" MASS_ERROR_PPM="4.1235" RT_ERROR="-0.0031" RETENTION_TIME="16.8271" />
  <PRODUCT ID="27" HE_EMRT_ID="815" BY_TYPE="Y" BY_INDEX="9" DB_MHPLUS="928.5251" CHARGE="1.00" INTENSITY="1222" MASS="928.5216" MASS_ERROR="-0.0035" MASS_ERROR_PPM="-3.7214" RT_ERROR="0.0021" RETENTION_TIME="16.8219" />
  <PRODUCT ID="28" HE_EMRT_ID="811" BY_TYPE="Y" BY_INDEX="10" DB_MHPLUS="1057.5677" CHARGE="1.00" INTENSITY="333" MASS="1057.5675" MASS_ERROR="-0.0002" MASS_ERROR_PPM="-0.1732" RT_ERROR="0.0123" RETENTION_TIME="16.8118" />
  <PRODUCT ID="29" HE_EMRT_ID="823" BY_TYPE="Y" BY_INDEX="11" DB_MHPLUS="1220.6310" CHARGE="1.00" INTENSITY="670" MASS="1220.6250" MASS_ERROR="-0.0060" MASS_ERROR_PPM="-4.9073" RT_ERROR="-0.0095" RETENTION_TIME="16.8336" />
  <PRODUCT ID="30" HE_EMRT_ID="829" BY_TYPE="Y" BY_INDEX="12" DB_MHPLUS="1291.6681" CHARGE="1.00" INTENSITY="273" MASS="1291.6668" MASS_ERROR="-0.0013" MASS_ERROR_PPM="-1.0053" RT_ERROR="-0.0184" RETENTION_TIME="16.8424" />
  <PRODUCT ID="31" HE_EMRT_ID="825" BY_TYPE="Y" BY_INDEX="13" DB_MHPLUS="1404.7522" CHARGE="2.00" INTENSITY="416" MASS="1404.7470" MASS_ERROR="-0.0052" MASS_ERROR_PPM="-3.6709" RT_ERROR="-0.0110" RETENTION_TIME="16.8351" />
  <PRODUCT ID="32" HE_EMRT_ID="430" BY_TYPE="B" BY_INDEX="7" DB_MHPLUS="676.3301" CHARGE="1.00" INTENSITY="100" MASS="676.3316" MASS_ERROR="0.0015" MASS_ERROR_PPM="2.2814" RT_ERROR="-0.0026" RETENTION_TIME="13.8957" />
  <PRODUCT ID="33" HE_EMRT_ID="431" BY_TYPE="Y" BY_INDEX="5" DB_MHPLUS="575.3221" CHARGE="1.00" INTENSITY="153" MASS="575.3198" MASS_ERROR="-0.0023" MASS_ERROR_PPM="-4.0795" RT_ERROR="-0.0030" RETENTION_TIME="13.8961" />
  <PRODUCT ID="34" HE_EMRT_ID="439" BY_TYPE="Y" BY_INDEX="6" DB_MHPLUS="662.3542" CHARGE="1.00" INTENSITY="230" MASS="662.3522" MASS_ERROR="-0.0019" MASS_ERROR_PPM="-2.9144" RT_ERROR="-0.0259" RETENTION_TIME="13.9190" />
  <PRODUCT ID="35" HE_EMRT_ID="436" BY_TYPE="Y" BY_INDEX="7" DB_MHPLUS="775.4382" CHARGE="1.00" INTENSITY="120" MASS="775.4390" MASS_ERROR="0.0008" MASS_ERROR_PPM="1.0621" RT_ERROR="-0.0197" RETENTION_TIME="13.9127" />
  <PRODUCT ID="36" HE_EMRT_ID="438" BY_TYPE="Y" BY_INDEX="9" DB_MHPLUS="961.5023" CHARGE="1.00" INTENSITY="235" MASS="961.4969" MASS_ERROR="-0.0054" MASS_ERROR_PPM="-5.5805" RT_ERROR="-0.0216" RETENTION_TIME="13.9147" />
  <PRODUCT ID="37" HE_EMRT_ID="433" BY_TYPE="Y" BY_INDEX="10" DB_MHPLUS="1062.5500" CHARGE="1.00" INTENSITY="69" MASS="1062.5546" MASS_ERROR="0.0046" MASS_ERROR_PPM="4.3522" RT_ERROR="-0.0113" RETENTION_TIME="13.9043" />
  <PRODUCT ID="38" HE_EMRT_ID="435" BY_TYPE="Y" BY_INDEX="13" DB_MHPLUS="1337.6770" CHARGE="2.00" INTENSITY="1673" MASS="1337.6756" MASS_ERROR="-0.0014" MASS_ERROR_PPM="-1.0448" RT_ERROR="-0.0169" RETENTION_TIME="13.9100" />
  <PEPTIDE ID="16" PROT_ID="1346" QUERY_MASS_ID="16" MASS="1458.7223" SEQUENCE="HVFGESDELIGQK" TYPE="PEP_FRAG_1" />
  <PEPTIDE ID="17" PROT_ID="994" QUERY_MASS_ID="17" MASS="1458.7223" SEQUENCE="HVFGESDELIGQK" TYPE="PEP_FRAG_1" />
  <PEPTIDE ID="22" PROT_ID="1346" QUERY_MASS_ID="22" MASS="1337.6770" SEQUENCE="GAFTGEISPAMIK" TYPE="VAR_MOD">
    <MATCH_MODIFIER NAME="Oxidation+M" POS="11" />
  </PEPTIDE>
  <PEPTIDE ID="23" PROT_ID="994" QUERY_MASS_ID="23" MASS="1337.6770" SEQUENCE="GAFTGEISPAMIK" TYPE="VAR_MOD">
    <MATCH_MODIFIER NAME="Oxidation+M" POS="11" />
  </PEPTIDE>
  <PEPTIDE ID="25" PROT_ID="1346" QUERY_MASS_ID="25" MASS="1321.6821" SEQUENCE="GAFTGEISPAMIK" TYPE="PEP_FRAG_1" />
  <PEPTIDE ID="26" PROT_ID="994" QUERY_MASS_ID="26" MASS="1321.6821" SEQUENCE="GAFTGEISPAMIK" TYPE="PEP_FRAG_1" />
  <PEPTIDE ID="39" PROT_ID="1346" QUERY_MASS_ID="39" MASS="1602.8890" SEQUENCE="VVLAYEPVWAIGTGK" TYPE="PEP_FRAG_1" />
  <PEPTIDE ID="40" PROT_ID="994" QUERY_MASS_ID="40" MASS="1602.8890" SEQUENCE="VVLAYEPVWAIGTGK" TYPE="PEP_FRAG_1" />
  <QUERY_MASS ID="1" LE_ID="1" CHARGE="2.00" INTENSITY="1185" MASS="1570.6758" RETENTION_TIME="12.0368" />
  <QUERY_MASS ID="2" LE_ID="2" CHARGE="1.00" INTENSITY="3803" MASS="652.3274" RETENTION_TIME="12.1417" />
  <QUERY_MASS ID="3" LE_ID="3" CHARGE="2.00" INTENSITY="2434" MASS="850.4667" RETENTION_TIME="12.1468" />
  <QUERY_MASS ID="4" LE_ID="4" CHARGE="2.00" INTENSITY="27105" MASS="1045.5635" RETENTION_TIME="12.1551" />
  <QUERY_MASS ID="5" LE_ID="5" CHARGE="2.00" INTENSITY="2450" MASS="1053.5388" RETENTION_TIME="12.2005" />
  <QUERY_MASS ID="6" LE_ID="6" CHARGE="2.00" INTENSITY="1099" MASS="1231.6240" RETENTION_TIME="12.3090" />
  <QUERY_MASS ID="7" LE_ID="7" CHARGE="2.00" INTENSITY="1024" MASS="1062.5255" RETENTION_TIME="12.5509" />
  <QUERY_MASS ID="8" LE_ID="8" CHARGE="2.00" INTENSITY="1024" MASS="1274.6736" RETENTION_TIME="12.5633" />
  <QUERY_MASS ID="9" LE_ID="9" CHARGE="2.00" INTENSITY="29602" MASS="1326.6738" RETENTION_TIME="12.5687" />
  <QUERY_MASS ID="10" LE_ID="10" CHARGE="2.00" INTENSITY="1494" MASS="1215.6089" RETENTION_TIME="12.7039" />
  <QUERY_MASS ID="11" LE_ID="11" CHARGE="1.00" INTENSITY="5795" MASS="672.4025" RETENTION_TIME="12.9246" />
  <QUERY_MASS ID="12" LE_ID="12" CHARGE="2.00" INTENSITY="3112" MASS="824.4983" RETENTION_TIME="12.9280" />
  <QUERY_MASS ID="13" LE_ID="13" CHARGE="1.85" INTENSITY="19438" MASS="842.5111" RETENTION_TIME="12.9334" />
  <QUERY_MASS ID="14" LE_ID="14" CHARGE="2.00" INTENSITY="1637" MASS="1570.6824" RETENTION_TIME="13.0366" />
  <QUERY_MASS ID="15" LE_ID="15" CHARGE="2.00" INTENSITY="30622" MASS="1230.6458" RETENTION_TIME="13.0596" />
  <QUERY_MASS ID="16" LE_ID="16" CHARGE="2.42" INTENSITY="2757" MASS="1458.7242" RETENTION_TIME="13.0768">
    <MASS_MATCH ID="16" AUTO_QC="2" CURATED="1" CALC_INTEN="0" CALC_MASS="1458.7242" MASS_ERROR="0.0019" MASS_ERROR_PPM="1.3041" QUERY_ID="_133543776715309762_0" SCORE="5.8186" TYPE="PEP_FRAG_1" />
  </QUERY_MASS>
  <QUERY_MASS ID="17" LE_ID="16" CHARGE="2.42" INTENSITY="2757" MASS="1458.7242" RETENTION_TIME="13.0768">
    <MASS_MATCH ID="17" AUTO_QC="2" CURATED="1" CALC_INTEN="2757" CALC_MASS="1458.7242" MASS_ERROR="0.0019" MASS_ERROR_PPM="1.3041" QUERY_ID="_133543776715309762_0" SCORE="5.8186" TYPE="PEP_FRAG_1" />
  </QUERY_MASS>
  <QUERY_MASS ID="18" LE_ID="17" CHARGE="2.00" INTENSITY="2545" MASS="870.5399" RETENTION_TIME="13.1538" />
  <QUERY_MASS ID="19" LE_ID="18" CHARGE="2.00" INTENSITY="5357" MASS="1633.8210" RETENTION_TIME="13.2403" />
  <QUERY_MASS ID="20" LE_ID="19" CHARGE="2.00" INTENSITY="1664" MASS="1395.7373" RETENTION_TIME="13.8080" />
  <QUERY_MASS ID="21" LE_ID="20" CHARGE="2.00" INTENSITY="3339" MASS="1138.5164" RETENTION_TIME="13.8503" />
  <QUERY_MASS ID="22" LE_ID="21" CHARGE="2.00" INTENSITY="4623" MASS="1337.6781" RETENTION_TIME="13.8931">
    <MASS_MATCH ID="22" AUTO_QC="2" CURATED="2" CALC_INTEN="0" CALC_MASS="1337.6781" MASS_ERROR="0.0012" MASS_ERROR_PPM="0.8837" QUERY_ID="_133543776715309762_0" SCORE="6.5010" TYPE="VAR_MOD" />
  </QUERY_MASS>
  <QUERY_MASS ID="23" LE_ID="21" CHARGE="2.00" INTENSITY="4623" MASS="1337.6781" RETENTION_TIME="13.8931">
    <MASS_MATCH ID="23" AUTO_QC="2" CURATED="2" CALC_INTEN="4623" CALC_MASS="1337.6781" MASS_ERROR="0.0012" MASS_ERROR_PPM="0.8837" QUERY_ID="_133543776715309762_0" SCORE="6.5010" TYPE="VAR_MOD" />
  </QUERY_MASS>
  <QUERY_MASS ID="24" LE_ID="22" CHARGE="1.00" INTENSITY="14764" MASS="453.3429" RETENTION_TIME="14.7126" />
  <QUERY_MASS ID="25" LE_ID="23" CHARGE="2.00" INTENSITY="17898" MASS="1321.6824" RETENTION_TIME="14.8317">
    <MASS_MATCH ID="25" AUTO_QC="2" CURATED="2" CALC_INTEN="0" CALC_MASS="1321.6824" MASS_ERROR="0.0003" MASS_ERROR_PPM="0.2334" QUERY_ID="_133543776715309762_0" SCORE="7.2441" TYPE="PEP_FRAG_1" />
  </QUERY_MASS>
  <QUERY_MASS ID="26" LE_ID="23" CHARGE="2.00" INTENSITY="17898" MASS="1321.6824" RETENTION_TIME="14.8317">
    <MASS_MATCH ID="26" AUTO_QC="2" CURATED="2" CALC_INTEN="17898" CALC_MASS="1321.6824" MASS_ERROR="0.0003" MASS_ERROR_PPM="0.2334" QUERY_ID="_133543776715309762_0" SCORE="7.2441" TYPE="PEP_FRAG_1" />
  </QUERY_MASS>
  <QUERY_MASS ID="27" LE_ID="24" CHARGE="2.00" INTENSITY="1469" MASS="1570.6795" RETENTION_TIME="15.0367" />
  <QUERY_MASS ID="28" LE_ID="25" CHARGE="2.00" INTENSITY="969" MASS="1766.7836" RETENTION_TIME="15.0577" />
  <QUERY_MASS ID="29" LE_ID="26" CHARGE="2.00" INTENSITY="2418" MASS="1794.8167" RETENTION_TIME="15.1302" />
  <QUERY_MASS ID="30" LE_ID="27" CHARGE="2.00" INTENSITY="3385" MASS="1233.6278" RETENTION_TIME="15.2320" />
  <QUERY_MASS ID="31" LE_ID="28" CHARGE="2.00" INTENSITY="10211" MASS="1337.6954" RETENTION_TIME="15.2351" />
  <QUERY_MASS ID="32" LE_ID="29" CHARGE="1.00" INTENSITY="12179" MASS="566.4266" RETENTION_TIME="15.4994" />
  <QUERY_MASS ID="33" LE_ID="30" CHARGE="3.00" INTENSITY="1386" MASS="1778.8987" RETENTION_TIME="15.6312" />
  <QUERY_MASS ID="34" LE_ID="31" CHARGE="2.00" INTENSITY="2651" MASS="1777.8925" RETENTION_TIME="15.6328" />
  <QUERY_MASS ID="35" LE_ID="32" CHARGE="3.00" INTENSITY="1287" MASS="2149.1051" RETENTION_TIME="16.0599" />
  <QUERY_MASS ID="36" LE_ID="33" CHARGE="2.00" INTENSITY="5474" MASS="1505.8136" RETENTION_TIME="16.1574" />
  <QUERY_MASS ID="37" LE_ID="34" CHARGE="2.00" INTENSITY="4640" MASS="1177.6201" RETENTION_TIME="16.3613" />
  <QUERY_MASS ID="38" LE_ID="35" CHARGE="2.00" INTENSITY="1793" MASS="1505.8144" RETENTION_TIME="16.8130" />
  <QUERY_MASS ID="39" LE_ID="36" CHARGE="2.05" INTENSITY="13997" MASS="1602.8897" RETENTION_TIME="16.8240">
    <MASS_MATCH ID="39" AUTO_QC="2" CURATED="2" CALC_INTEN="0" CALC_MASS="1602.8897" MASS_ERROR="0.0007" MASS_ERROR_PPM="0.4073" QUERY_ID="_133543776715309762_0" SCORE="7.1875" TYPE="PEP_FRAG_1" />
  </QUERY_MASS>
  <QUERY_MASS ID="40" LE_ID="36" CHARGE="2.05" INTENSITY="13997" MASS="1602.8897" RETENTION_TIME="16.8240">
    <MASS_MATCH ID="40" AUTO_QC="2" CURATED="2" CALC_INTEN="13997" CALC_MASS="1602.8897" MASS_ERROR="0.0007" MASS_ERROR_PPM="0.4073" QUERY_ID="_133543776715309762_0" SCORE="7.1875" TYPE="PEP_FRAG_1" />
  </QUERY_MASS>
  <QUERY_MASS ID="41" LE_ID="37" CHARGE="2.00" INTENSITY="5067" MASS="1591.8705" RETENTION_TIME="16.9373" />
  <QUERY_MASS ID="42" LE_ID="38" CHARGE="2.00" INTENSITY="1836" MASS="1505.8130" RETENTION_TIME="16.9774" />
  <QUERY_MASS ID="43" LE_ID="39" CHARGE="2.00" INTENSITY="2079" MASS="1505.8138" RETENTION_TIME="17.8866" />
  <QUERY_MASS ID="44" LE_ID="40" CHARGE="2.83" INTENSITY="40147" MASS="2743.3470" RETENTION_TIME="17.9140" />
  <QUERY_MASS ID="45" LE_ID="41" CHARGE="2.00" INTENSITY="23367" MASS="1568.8158" RETENTION_TIME="17.9910" />
  <QUERY_MASS ID="46" LE_ID="42" CHARGE="2.00" INTENSITY="844" MASS="1570.6728" RETENTION_TIME="18.0369" />
  <QUERY_MASS ID="47" LE_ID="43" CHARGE="2.00" INTENSITY="1562" MASS="1505.8140" RETENTION_TIME="18.0416" />
  <QUERY_MASS ID="48" LE_ID="44" CHARGE="2.30" INTENSITY="7744" MASS="1923.9828" RETENTION_TIME="18.3348" />
  <QUERY_MASS ID="49" LE_ID="45" CHARGE="2.00" INTENSITY="1537" MASS="1505.8167" RETENTION_TIME="18.3391" />
  <QUERY_MASS ID="50" LE_ID="46" CHARGE="2.00" INTENSITY="2031" MASS="1505.8152" RETENTION_TIME="19.0246" />
  <QUERY_MASS ID="51" LE_ID="47" CHARGE="2.62" INTENSITY="32919" MASS="2353.1636" RETENTION_TIME="19.0346" />
  <QUERY_MASS ID="52" LE_ID="48" CHARGE="2.00" INTENSITY="1590" MASS="1570.6758" RETENTION_TIME="19.0368" />
  <HIT>
    <PROTEIN ID="994" AUTO_QC="2" CURATED="2" CONFIDENCE_LEVEL="" COVERAGE="16.53" SCORE="1373.1020" PEP_MATCHES="4" VAR_MOD_MATCHES="1" FRAG_MATCHES="38" PEP_TOTAL="20" RMS_MASS_ERROR_PREC="0.8219" RMS_MASS_ERROR_FRAG="4.6509" RMS_RT_ERROR_FRAG="0.0137360286770755">
      <ENTRY>TPISA_DANRE</ENTRY>
      <ACCESSION>Q1MTI4</ACCESSION>
      <DESCRIPTION>Triosephosphate+isomerase+A+OS%3DDanio+rerio+OX%3D7955+GN%3Dtpi1a+PE%3D2+SV%3D1</DESCRIPTION>
      <MW>27195.5643</MW>
      <AQ_FMOLES>0.0000</AQ_FMOLES>
      <AQ_NGRAMS>0.0000</AQ_NGRAMS>
      <PI>4.72</PI>
      <SEQUENCE>MSSRKFFVGGNWKMNGDKESLGELIMTLNTASLNDETDVVCGAPSIYLDYARSKLDQRIGVAAQNCYKVPKGAFTGEISPAMIKDCGIDWVILGHSERRHVFGESDELIGQKVAHCLESDLGVIACIGEKLEEREAGTTEDVVFEQTKVIADNVKDWTRVVLAYEPVWAIGTGKTASPEQAQEVHEKLRGWLRANVSDAVADSVRIIYGGSVTGGNCKELAAQADVDGFLVGGASLKPEFVDIINARS</SEQUENCE>
      <SEQUENCE_MATCH ID="17" START="100" END="112" COVERAGE="6.1661" FRAG_STRING="b8y5" RMS_MASS_ERROR_PROD="1.1438" RMS_RT_ERROR_PROD="0.0244">
        <FRAGMENT_ION IDS="1, 2" />
      </SEQUENCE_MATCH>
      <SEQUENCE_MATCH ID="26" START="72" END="84" COVERAGE="20.0469" FRAG_STRING="b3b4b4&#xB0;b6b7b8y1y2y3y5y6y7y8y9y10y13" RMS_MASS_ERROR_PROD="5.7079" RMS_RT_ERROR_PROD="0.0115">
        <FRAGMENT_ION IDS="3, 4, 5, 6, 7, 8, 9, 10, 11, 12, 13, 14, 15, 16, 17, 18" />
      </SEQUENCE_MATCH>
      <SEQUENCE_MATCH ID="40" START="160" END="174" COVERAGE="29.9779" FRAG_STRING="b2b3b4b5b6y4y5y7y9y10y11y12y13" RMS_MASS_ERROR_PROD="4.0708" RMS_RT_ERROR_PROD="0.0121">
        <FRAGMENT_ION IDS="19, 20, 21, 22, 23, 24, 25, 26, 27, 28, 29, 30, 31" />
      </SEQUENCE_MATCH>
      <SEQUENCE_MATCH ID="23" START="72" END="84" COVERAGE="19.6193" FRAG_STRING="b7y5y6y7y9y10y13" RMS_MASS_ERROR_PROD="3.4360" RMS_RT_ERROR_PROD="0.0167">
        <FRAGMENT_ION IDS="32, 33, 34, 35, 36, 37, 38" />
      </SEQUENCE_MATCH>
    </PROTEIN>
    <PROTEIN ID="1346" AUTO_QC="2" CURATED="2" CONFIDENCE_LEVEL="" COVERAGE="16.53" SCORE="1373.1020" PEP_MATCHES="4" VAR_MOD_MATCHES="1" FRAG_MATCHES="38" PEP_TOTAL="25" RMS_MASS_ERROR_PREC="0.8219" RMS_MASS_ERROR_FRAG="4.6509" RMS_RT_ERROR_FRAG="0.0137360286770755">
      <ENTRY>TPISB_DANRE</ENTRY>
      <ACCESSION>Q90XG0</ACCESSION>
      <DESCRIPTION>Triosephosphate+isomerase+B+OS%3DDanio+rerio+OX%3D7955+GN%3Dtpi1b+PE%3D2+SV%3D1</DESCRIPTION>
      <MW>27112.8096</MW>
      <AQ_FMOLES>0.0000</AQ_FMOLES>
      <AQ_NGRAMS>0.0000</AQ_NGRAMS>
      <PI>6.54</PI>
      <SEQUENCE>MSGRKFFVGGNWKMNGDKKSIEELANTLNSAKLNPDTEVVCGAPTIYLDYARSKLDPNIDVAAQNCYKVAKGAFTGEISPAMIKDCGVKWVILGHSERRHVFGESDELIGQKVAHALENGLGVIACIGEKLDEREAGITEKVVFAQTKFIADNVKDWSKVVLAYEPVWAIGTGKTASPQQAQEVHDKLRQWLKTNVSEAVANSVRIIYGGSVTGGTCKELASQKDLDGFLVGGASLKPEFIDIINAKA</SEQUENCE>
      <SEQUENCE_MATCH ID="16" START="100" END="112" COVERAGE="6.1661" FRAG_STRING="b8y5" RMS_MASS_ERROR_PROD="1.1438" RMS_RT_ERROR_PROD="0.0244">
        <FRAGMENT_ION IDS="1, 2" />
      </SEQUENCE_MATCH>
      <SEQUENCE_MATCH ID="25" START="72" END="84" COVERAGE="20.0469" FRAG_STRING="b3b4b4&#xB0;b6b7b8y1y2y3y5y6y7y8y9y10y13" RMS_MASS_ERROR_PROD="5.7079" RMS_RT_ERROR_PROD="0.0115">
        <FRAGMENT_ION IDS="3, 4, 5, 6, 7, 8, 9, 10, 11, 12, 13, 14, 15, 16, 17, 18" />
      </SEQUENCE_MATCH>
      <SEQUENCE_MATCH ID="39" START="160" END="174" COVERAGE="29.9779" FRAG_STRING="b2b3b4b5b6y4y5y7y9y10y11y12y13" RMS_MASS_ERROR_PROD="4.0708" RMS_RT_ERROR_PROD="0.0121">
        <FRAGMENT_ION IDS="19, 20, 21, 22, 23, 24, 25, 26, 27, 28, 29, 30, 31" />
      </SEQUENCE_MATCH>
      <SEQUENCE_MATCH ID="22" START="72" END="84" COVERAGE="19.6193" FRAG_STRING="b7y5y6y7y9y10y13" RMS_MASS_ERROR_PROD="3.4360" RMS_RT_ERROR_PROD="0.0167">
        <FRAGMENT_ION IDS="32, 33, 34, 35, 36, 37, 38" />
      </SEQUENCE_MATCH>
    </PROTEIN>
  </HIT>
</RESULT>
