# Supplementary material for: Metallomic Approach to Mercury and Selenium in the Liver Tissue of Psectrogaster amazonica and Raphiodon vulpinus from the Brazilian Amazon
Source: Int J Mol Sci. 2024 Nov 7;25(22):11946. doi: 10.3390/ijms252211946 (PMC11594490; doi:10.3390/ijms252211946)
Supplement: Supplementary file 1 [file ijms-25-11946-s001.zip › 2024FEV22_SPOT_PEIXE_IZABELA_6_20240308102307/2024FEV22_SPOT_PEIXE_IZABELA_6_IA_final_fragment.csv]

protein.key	protein.Entry	protein.Accession	protein.Description	protein.dataBaseType	protein.score	protein.falsePositiveRate	protein.avgMass	protein.MatchedProducts	protein.matchedPeptides	protein.digestPeps	protein.seqCover(%)	protein.MatchedPeptideIntenSum	protein.top3MatchedPeptideIntenSum	protein.MatchedProductIntenSum	protein.fmolOnColumn	protein.ngramOnColumn	protein.AutoCurate	protein.Key_ForHomologs	protein.SumForTotalProteins	peptide.Rank	peptide.Pass	peptide.matchType	peptide.modification	peptide.mhp	peptide.seq	peptide.OriginatingSeq	peptide.seqStart	peptide.seqLength	peptide.pI	peptide.componentID	peptide.MatchedProducts	peptide.UniqueProducts	peptide.ConsectiveMatchedProducts	peptide.ComplementaryMatchedProducts	peptide.rawScore	peptide.score	peptide.(X)-P Bond	peptide.MatchedProductsSumInten	peptide.MatchedProductsTheoretical	peptide.MatchedProductsString	peptide.ModelRT	peptide.Volume	peptide.CSA	peptide.ModelDrift	peptide.RelIntensity	peptide.AutoCurate	precursor.leID	precursor.mhp	precursor.mhpCal
1346	TPISB_DANRE	Q90XG0	Triosephosphate isomerase B OS=Danio rerio OX=7955 GN=tpi1b PE=2 SV=1	Regular	4885.8410	0.00	27112.8096	133	10	25	30.24	359744	89918.05	106536			Green	994	1	1	Pass1	PepFrag1	None	1321.6821	GAFTGEISPAMIK	GAFTGEISPAMIK	71	13	6.95	5	17	17	13	6	19061.2900	7.9691	Identified	24376	7.3	b3b4b4°b5b5°b6b6°b7b8b8°b10°b11b12y2y3y4y5y6y7y8y9y13	14.7616	1237	139.317637300957	99.3176373009568	0.2315	Green	59	1321.6842	1321.6842
1346	TPISB_DANRE	Q90XG0	Triosephosphate isomerase B OS=Danio rerio OX=7955 GN=tpi1b PE=2 SV=1	Regular	4885.8410	0.00	27112.8096	133	10	25	30.24	359744	89918.05	106536			Green	994	1	1	Pass1	PepFrag1	None	1321.6821	GAFTGEISPAMIK	GAFTGEISPAMIK	71	13	6.95	5	17	17	13	6	19061.2900	7.9691	Identified	24376	7.3	b3b4b4°b5b5°b6b6°b7b8b8°b10°b11b12y2y3y4y5y6y7y8y9y13	14.7616	1237	139.317637300957	99.3176373009568	0.2315	Green	59	1321.6842	1321.6842
1346	TPISB_DANRE	Q90XG0	Triosephosphate isomerase B OS=Danio rerio OX=7955 GN=tpi1b PE=2 SV=1	Regular	4885.8410	0.00	27112.8096	133	10	25	30.24	359744	89918.05	106536			Green	994	1	1	Pass1	PepFrag1	None	1321.6821	GAFTGEISPAMIK	GAFTGEISPAMIK	71	13	6.95	5	17	17	13	6	19061.2900	7.9691	Identified	24376	7.3	b3b4b4°b5b5°b6b6°b7b8b8°b10°b11b12y2y3y4y5y6y7y8y9y13	14.7616	1237	139.317637300957	99.3176373009568	0.2315	Green	59	1321.6842	1321.6842
1346	TPISB_DANRE	Q90XG0	Triosephosphate isomerase B OS=Danio rerio OX=7955 GN=tpi1b PE=2 SV=1	Regular	4885.8410	0.00	27112.8096	133	10	25	30.24	359744	89918.05	106536			Green	994	1	1	Pass1	PepFrag1	None	1321.6821	GAFTGEISPAMIK	GAFTGEISPAMIK	71	13	6.95	5	17	17	13	6	19061.2900	7.9691	Identified	24376	7.3	b3b4b4°b5b5°b6b6°b7b8b8°b10°b11b12y2y3y4y5y6y7y8y9y13	14.7616	1237	139.317637300957	99.3176373009568	0.2315	Green	59	1321.6842	1321.6842
1346	TPISB_DANRE	Q90XG0	Triosephosphate isomerase B OS=Danio rerio OX=7955 GN=tpi1b PE=2 SV=1	Regular	4885.8410	0.00	27112.8096	133	10	25	30.24	359744	89918.05	106536			Green	994	1	1	Pass1	PepFrag1	None	1321.6821	GAFTGEISPAMIK	GAFTGEISPAMIK	71	13	6.95	5	17	17	13	6	19061.2900	7.9691	Identified	24376	7.3	b3b4b4°b5b5°b6b6°b7b8b8°b10°b11b12y2y3y4y5y6y7y8y9y13	14.7616	1237	139.317637300957	99.3176373009568	0.2315	Green	59	1321.6842	1321.6842
1346	TPISB_DANRE	Q90XG0	Triosephosphate isomerase B OS=Danio rerio OX=7955 GN=tpi1b PE=2 SV=1	Regular	4885.8410	0.00	27112.8096	133	10	25	30.24	359744	89918.05	106536			Green	994	1	1	Pass1	PepFrag1	None	1321.6821	GAFTGEISPAMIK	GAFTGEISPAMIK	71	13	6.95	5	17	17	13	6	19061.2900	7.9691	Identified	24376	7.3	b3b4b4°b5b5°b6b6°b7b8b8°b10°b11b12y2y3y4y5y6y7y8y9y13	14.7616	1237	139.317637300957	99.3176373009568	0.2315	Green	59	1321.6842	1321.6842
1346	TPISB_DANRE	Q90XG0	Triosephosphate isomerase B OS=Danio rerio OX=7955 GN=tpi1b PE=2 SV=1	Regular	4885.8410	0.00	27112.8096	133	10	25	30.24	359744	89918.05	106536			Green	994	1	1	Pass1	PepFrag1	None	1321.6821	GAFTGEISPAMIK	GAFTGEISPAMIK	71	13	6.95	5	17	17	13	6	19061.2900	7.9691	Identified	24376	7.3	b3b4b4°b5b5°b6b6°b7b8b8°b10°b11b12y2y3y4y5y6y7y8y9y13	14.7616	1237	139.317637300957	99.3176373009568	0.2315	Green	59	1321.6842	1321.6842
1346	TPISB_DANRE	Q90XG0	Triosephosphate isomerase B OS=Danio rerio OX=7955 GN=tpi1b PE=2 SV=1	Regular	4885.8410	0.00	27112.8096	133	10	25	30.24	359744	89918.05	106536			Green	994	1	1	Pass1	PepFrag1	None	1321.6821	GAFTGEISPAMIK	GAFTGEISPAMIK	71	13	6.95	5	17	17	13	6	19061.2900	7.9691	Identified	24376	7.3	b3b4b4°b5b5°b6b6°b7b8b8°b10°b11b12y2y3y4y5y6y7y8y9y13	14.7616	1237	139.317637300957	99.3176373009568	0.2315	Green	59	1321.6842	1321.6842
1346	TPISB_DANRE	Q90XG0	Triosephosphate isomerase B OS=Danio rerio OX=7955 GN=tpi1b PE=2 SV=1	Regular	4885.8410	0.00	27112.8096	133	10	25	30.24	359744	89918.05	106536			Green	994	1	1	Pass1	PepFrag1	None	1321.6821	GAFTGEISPAMIK	GAFTGEISPAMIK	71	13	6.95	5	17	17	13	6	19061.2900	7.9691	Identified	24376	7.3	b3b4b4°b5b5°b6b6°b7b8b8°b10°b11b12y2y3y4y5y6y7y8y9y13	14.7616	1237	139.317637300957	99.3176373009568	0.2315	Green	59	1321.6842	1321.6842
1346	TPISB_DANRE	Q90XG0	Triosephosphate isomerase B OS=Danio rerio OX=7955 GN=tpi1b PE=2 SV=1	Regular	4885.8410	0.00	27112.8096	133	10	25	30.24	359744	89918.05	106536			Green	994	1	1	Pass1	PepFrag1	None	1321.6821	GAFTGEISPAMIK	GAFTGEISPAMIK	71	13	6.95	5	17	17	13	6	19061.2900	7.9691	Identified	24376	7.3	b3b4b4°b5b5°b6b6°b7b8b8°b10°b11b12y2y3y4y5y6y7y8y9y13	14.7616	1237	139.317637300957	99.3176373009568	0.2315	Green	59	1321.6842	1321.6842
1346	TPISB_DANRE	Q90XG0	Triosephosphate isomerase B OS=Danio rerio OX=7955 GN=tpi1b PE=2 SV=1	Regular	4885.8410	0.00	27112.8096	133	10	25	30.24	359744	89918.05	106536			Green	994	1	1	Pass1	PepFrag1	None	1321.6821	GAFTGEISPAMIK	GAFTGEISPAMIK	71	13	6.95	5	17	17	13	6	19061.2900	7.9691	Identified	24376	7.3	b3b4b4°b5b5°b6b6°b7b8b8°b10°b11b12y2y3y4y5y6y7y8y9y13	14.7616	1237	139.317637300957	99.3176373009568	0.2315	Green	59	1321.6842	1321.6842
1346	TPISB_DANRE	Q90XG0	Triosephosphate isomerase B OS=Danio rerio OX=7955 GN=tpi1b PE=2 SV=1	Regular	4885.8410	0.00	27112.8096	133	10	25	30.24	359744	89918.05	106536			Green	994	1	1	Pass1	PepFrag1	None	1321.6821	GAFTGEISPAMIK	GAFTGEISPAMIK	71	13	6.95	5	17	17	13	6	19061.2900	7.9691	Identified	24376	7.3	b3b4b4°b5b5°b6b6°b7b8b8°b10°b11b12y2y3y4y5y6y7y8y9y13	14.7616	1237	139.317637300957	99.3176373009568	0.2315	Green	59	1321.6842	1321.6842
1346	TPISB_DANRE	Q90XG0	Triosephosphate isomerase B OS=Danio rerio OX=7955 GN=tpi1b PE=2 SV=1	Regular	4885.8410	0.00	27112.8096	133	10	25	30.24	359744	89918.05	106536			Green	994	1	1	Pass1	PepFrag1	None	1321.6821	GAFTGEISPAMIK	GAFTGEISPAMIK	71	13	6.95	5	17	17	13	6	19061.2900	7.9691	Identified	24376	7.3	b3b4b4°b5b5°b6b6°b7b8b8°b10°b11b12y2y3y4y5y6y7y8y9y13	14.7616	1237	139.317637300957	99.3176373009568	0.2315	Green	59	1321.6842	1321.6842
1346	TPISB_DANRE	Q90XG0	Triosephosphate isomerase B OS=Danio rerio OX=7955 GN=tpi1b PE=2 SV=1	Regular	4885.8410	0.00	27112.8096	133	10	25	30.24	359744	89918.05	106536			Green	994	1	1	Pass1	PepFrag1	None	1321.6821	GAFTGEISPAMIK	GAFTGEISPAMIK	71	13	6.95	5	17	17	13	6	19061.2900	7.9691	Identified	24376	7.3	b3b4b4°b5b5°b6b6°b7b8b8°b10°b11b12y2y3y4y5y6y7y8y9y13	14.7616	1237	139.317637300957	99.3176373009568	0.2315	Green	59	1321.6842	1321.6842
1346	TPISB_DANRE	Q90XG0	Triosephosphate isomerase B OS=Danio rerio OX=7955 GN=tpi1b PE=2 SV=1	Regular	4885.8410	0.00	27112.8096	133	10	25	30.24	359744	89918.05	106536			Green	994	1	1	Pass1	PepFrag1	None	1321.6821	GAFTGEISPAMIK	GAFTGEISPAMIK	71	13	6.95	5	17	17	13	6	19061.2900	7.9691	Identified	24376	7.3	b3b4b4°b5b5°b6b6°b7b8b8°b10°b11b12y2y3y4y5y6y7y8y9y13	14.7616	1237	139.317637300957	99.3176373009568	0.2315	Green	59	1321.6842	1321.6842
1346	TPISB_DANRE	Q90XG0	Triosephosphate isomerase B OS=Danio rerio OX=7955 GN=tpi1b PE=2 SV=1	Regular	4885.8410	0.00	27112.8096	133	10	25	30.24	359744	89918.05	106536			Green	994	1	1	Pass1	PepFrag1	None	1321.6821	GAFTGEISPAMIK	GAFTGEISPAMIK	71	13	6.95	5	17	17	13	6	19061.2900	7.9691	Identified	24376	7.3	b3b4b4°b5b5°b6b6°b7b8b8°b10°b11b12y2y3y4y5y6y7y8y9y13	14.7616	1237	139.317637300957	99.3176373009568	0.2315	Green	59	1321.6842	1321.6842
1346	TPISB_DANRE	Q90XG0	Triosephosphate isomerase B OS=Danio rerio OX=7955 GN=tpi1b PE=2 SV=1	Regular	4885.8410	0.00	27112.8096	133	10	25	30.24	359744	89918.05	106536			Green	994	1	1	Pass1	PepFrag1	None	1321.6821	GAFTGEISPAMIK	GAFTGEISPAMIK	71	13	6.95	5	17	17	13	6	19061.2900	7.9691	Identified	24376	7.3	b3b4b4°b5b5°b6b6°b7b8b8°b10°b11b12y2y3y4y5y6y7y8y9y13	14.7616	1237	139.317637300957	99.3176373009568	0.2315	Green	59	1321.6842	1321.6842
1346	TPISB_DANRE	Q90XG0	Triosephosphate isomerase B OS=Danio rerio OX=7955 GN=tpi1b PE=2 SV=1	Regular	4885.8410	0.00	27112.8096	133	10	25	30.24	359744	89918.05	106536			Green	994	1	1	Pass1	PepFrag1	None	1321.6821	GAFTGEISPAMIK	GAFTGEISPAMIK	71	13	6.95	5	17	17	13	6	19061.2900	7.9691	Identified	24376	7.3	b3b4b4°b5b5°b6b6°b7b8b8°b10°b11b12y2y3y4y5y6y7y8y9y13	14.7616	1237	139.317637300957	99.3176373009568	0.2315	Green	59	1321.6842	1321.6842
1346	TPISB_DANRE	Q90XG0	Triosephosphate isomerase B OS=Danio rerio OX=7955 GN=tpi1b PE=2 SV=1	Regular	4885.8410	0.00	27112.8096	133	10	25	30.24	359744	89918.05	106536			Green	994	1	1	Pass1	PepFrag1	None	1321.6821	GAFTGEISPAMIK	GAFTGEISPAMIK	71	13	6.95	5	17	17	13	6	19061.2900	7.9691	Identified	24376	7.3	b3b4b4°b5b5°b6b6°b7b8b8°b10°b11b12y2y3y4y5y6y7y8y9y13	14.7616	1237	139.317637300957	99.3176373009568	0.2315	Green	59	1321.6842	1321.6842
1346	TPISB_DANRE	Q90XG0	Triosephosphate isomerase B OS=Danio rerio OX=7955 GN=tpi1b PE=2 SV=1	Regular	4885.8410	0.00	27112.8096	133	10	25	30.24	359744	89918.05	106536			Green	994	1	1	Pass1	PepFrag1	None	1321.6821	GAFTGEISPAMIK	GAFTGEISPAMIK	71	13	6.95	5	17	17	13	6	19061.2900	7.9691	Identified	24376	7.3	b3b4b4°b5b5°b6b6°b7b8b8°b10°b11b12y2y3y4y5y6y7y8y9y13	14.7616	1237	139.317637300957	99.3176373009568	0.2315	Green	59	1321.6842	1321.6842
1346	TPISB_DANRE	Q90XG0	Triosephosphate isomerase B OS=Danio rerio OX=7955 GN=tpi1b PE=2 SV=1	Regular	4885.8410	0.00	27112.8096	133	10	25	30.24	359744	89918.05	106536			Green	994	1	1	Pass1	PepFrag1	None	1321.6821	GAFTGEISPAMIK	GAFTGEISPAMIK	71	13	6.95	5	17	17	13	6	19061.2900	7.9691	Identified	24376	7.3	b3b4b4°b5b5°b6b6°b7b8b8°b10°b11b12y2y3y4y5y6y7y8y9y13	14.7616	1237	139.317637300957	99.3176373009568	0.2315	Green	59	1321.6842	1321.6842
1346	TPISB_DANRE	Q90XG0	Triosephosphate isomerase B OS=Danio rerio OX=7955 GN=tpi1b PE=2 SV=1	Regular	4885.8410	0.00	27112.8096	133	10	25	30.24	359744	89918.05	106536			Green	994	1	1	Pass1	PepFrag1	None	1321.6821	GAFTGEISPAMIK	GAFTGEISPAMIK	71	13	6.95	5	17	17	13	6	19061.2900	7.9691	Identified	24376	7.3	b3b4b4°b5b5°b6b6°b7b8b8°b10°b11b12y2y3y4y5y6y7y8y9y13	14.7616	1237	139.317637300957	99.3176373009568	0.2315	Green	59	1321.6842	1321.6842
1346	TPISB_DANRE	Q90XG0	Triosephosphate isomerase B OS=Danio rerio OX=7955 GN=tpi1b PE=2 SV=1	Regular	4885.8410	0.00	27112.8096	133	10	25	30.24	359744	89918.05	106536			Green	994	0	2	Pass1	PepFrag1	None	1602.8890	VVLAYEPVWAIGTGK	VVLAYEPVWAIGTGK	159	15	6.89	6	18	18	13	5	29929.9100	8.1650	Identified	20617	7.2	b2b3b4b6b11b15y2y3y4y5y6y7y8y9y10y10°y11y12y13	16.7616	1524	160.109196802155	120.109196802155	0.1969	Green	75	1602.8906	1602.8906
1346	TPISB_DANRE	Q90XG0	Triosephosphate isomerase B OS=Danio rerio OX=7955 GN=tpi1b PE=2 SV=1	Regular	4885.8410	0.00	27112.8096	133	10	25	30.24	359744	89918.05	106536			Green	994	0	2	Pass1	PepFrag1	None	1602.8890	VVLAYEPVWAIGTGK	VVLAYEPVWAIGTGK	159	15	6.89	6	18	18	13	5	29929.9100	8.1650	Identified	20617	7.2	b2b3b4b6b11b15y2y3y4y5y6y7y8y9y10y10°y11y12y13	16.7616	1524	160.109196802155	120.109196802155	0.1969	Green	75	1602.8906	1602.8906
1346	TPISB_DANRE	Q90XG0	Triosephosphate isomerase B OS=Danio rerio OX=7955 GN=tpi1b PE=2 SV=1	Regular	4885.8410	0.00	27112.8096	133	10	25	30.24	359744	89918.05	106536			Green	994	0	2	Pass1	PepFrag1	None	1602.8890	VVLAYEPVWAIGTGK	VVLAYEPVWAIGTGK	159	15	6.89	6	18	18	13	5	29929.9100	8.1650	Identified	20617	7.2	b2b3b4b6b11b15y2y3y4y5y6y7y8y9y10y10°y11y12y13	16.7616	1524	160.109196802155	120.109196802155	0.1969	Green	75	1602.8906	1602.8906
1346	TPISB_DANRE	Q90XG0	Triosephosphate isomerase B OS=Danio rerio OX=7955 GN=tpi1b PE=2 SV=1	Regular	4885.8410	0.00	27112.8096	133	10	25	30.24	359744	89918.05	106536			Green	994	0	2	Pass1	PepFrag1	None	1602.8890	VVLAYEPVWAIGTGK	VVLAYEPVWAIGTGK	159	15	6.89	6	18	18	13	5	29929.9100	8.1650	Identified	20617	7.2	b2b3b4b6b11b15y2y3y4y5y6y7y8y9y10y10°y11y12y13	16.7616	1524	160.109196802155	120.109196802155	0.1969	Green	75	1602.8906	1602.8906
1346	TPISB_DANRE	Q90XG0	Triosephosphate isomerase B OS=Danio rerio OX=7955 GN=tpi1b PE=2 SV=1	Regular	4885.8410	0.00	27112.8096	133	10	25	30.24	359744	89918.05	106536			Green	994	0	2	Pass1	PepFrag1	None	1602.8890	VVLAYEPVWAIGTGK	VVLAYEPVWAIGTGK	159	15	6.89	6	18	18	13	5	29929.9100	8.1650	Identified	20617	7.2	b2b3b4b6b11b15y2y3y4y5y6y7y8y9y10y10°y11y12y13	16.7616	1524	160.109196802155	120.109196802155	0.1969	Green	75	1602.8906	1602.8906
1346	TPISB_DANRE	Q90XG0	Triosephosphate isomerase B OS=Danio rerio OX=7955 GN=tpi1b PE=2 SV=1	Regular	4885.8410	0.00	27112.8096	133	10	25	30.24	359744	89918.05	106536			Green	994	0	2	Pass1	PepFrag1	None	1602.8890	VVLAYEPVWAIGTGK	VVLAYEPVWAIGTGK	159	15	6.89	6	18	18	13	5	29929.9100	8.1650	Identified	20617	7.2	b2b3b4b6b11b15y2y3y4y5y6y7y8y9y10y10°y11y12y13	16.7616	1524	160.109196802155	120.109196802155	0.1969	Green	75	1602.8906	1602.8906
1346	TPISB_DANRE	Q90XG0	Triosephosphate isomerase B OS=Danio rerio OX=7955 GN=tpi1b PE=2 SV=1	Regular	4885.8410	0.00	27112.8096	133	10	25	30.24	359744	89918.05	106536			Green	994	0	2	Pass1	PepFrag1	None	1602.8890	VVLAYEPVWAIGTGK	VVLAYEPVWAIGTGK	159	15	6.89	6	18	18	13	5	29929.9100	8.1650	Identified	20617	7.2	b2b3b4b6b11b15y2y3y4y5y6y7y8y9y10y10°y11y12y13	16.7616	1524	160.109196802155	120.109196802155	0.1969	Green	75	1602.8906	1602.8906
1346	TPISB_DANRE	Q90XG0	Triosephosphate isomerase B OS=Danio rerio OX=7955 GN=tpi1b PE=2 SV=1	Regular	4885.8410	0.00	27112.8096	133	10	25	30.24	359744	89918.05	106536			Green	994	0	2	Pass1	PepFrag1	None	1602.8890	VVLAYEPVWAIGTGK	VVLAYEPVWAIGTGK	159	15	6.89	6	18	18	13	5	29929.9100	8.1650	Identified	20617	7.2	b2b3b4b6b11b15y2y3y4y5y6y7y8y9y10y10°y11y12y13	16.7616	1524	160.109196802155	120.109196802155	0.1969	Green	75	1602.8906	1602.8906
1346	TPISB_DANRE	Q90XG0	Triosephosphate isomerase B OS=Danio rerio OX=7955 GN=tpi1b PE=2 SV=1	Regular	4885.8410	0.00	27112.8096	133	10	25	30.24	359744	89918.05	106536			Green	994	0	2	Pass1	PepFrag1	None	1602.8890	VVLAYEPVWAIGTGK	VVLAYEPVWAIGTGK	159	15	6.89	6	18	18	13	5	29929.9100	8.1650	Identified	20617	7.2	b2b3b4b6b11b15y2y3y4y5y6y7y8y9y10y10°y11y12y13	16.7616	1524	160.109196802155	120.109196802155	0.1969	Green	75	1602.8906	1602.8906
1346	TPISB_DANRE	Q90XG0	Triosephosphate isomerase B OS=Danio rerio OX=7955 GN=tpi1b PE=2 SV=1	Regular	4885.8410	0.00	27112.8096	133	10	25	30.24	359744	89918.05	106536			Green	994	0	2	Pass1	PepFrag1	None	1602.8890	VVLAYEPVWAIGTGK	VVLAYEPVWAIGTGK	159	15	6.89	6	18	18	13	5	29929.9100	8.1650	Identified	20617	7.2	b2b3b4b6b11b15y2y3y4y5y6y7y8y9y10y10°y11y12y13	16.7616	1524	160.109196802155	120.109196802155	0.1969	Green	75	1602.8906	1602.8906
1346	TPISB_DANRE	Q90XG0	Triosephosphate isomerase B OS=Danio rerio OX=7955 GN=tpi1b PE=2 SV=1	Regular	4885.8410	0.00	27112.8096	133	10	25	30.24	359744	89918.05	106536			Green	994	0	2	Pass1	PepFrag1	None	1602.8890	VVLAYEPVWAIGTGK	VVLAYEPVWAIGTGK	159	15	6.89	6	18	18	13	5	29929.9100	8.1650	Identified	20617	7.2	b2b3b4b6b11b15y2y3y4y5y6y7y8y9y10y10°y11y12y13	16.7616	1524	160.109196802155	120.109196802155	0.1969	Green	75	1602.8906	1602.8906
1346	TPISB_DANRE	Q90XG0	Triosephosphate isomerase B OS=Danio rerio OX=7955 GN=tpi1b PE=2 SV=1	Regular	4885.8410	0.00	27112.8096	133	10	25	30.24	359744	89918.05	106536			Green	994	0	2	Pass1	PepFrag1	None	1602.8890	VVLAYEPVWAIGTGK	VVLAYEPVWAIGTGK	159	15	6.89	6	18	18	13	5	29929.9100	8.1650	Identified	20617	7.2	b2b3b4b6b11b15y2y3y4y5y6y7y8y9y10y10°y11y12y13	16.7616	1524	160.109196802155	120.109196802155	0.1969	Green	75	1602.8906	1602.8906
1346	TPISB_DANRE	Q90XG0	Triosephosphate isomerase B OS=Danio rerio OX=7955 GN=tpi1b PE=2 SV=1	Regular	4885.8410	0.00	27112.8096	133	10	25	30.24	359744	89918.05	106536			Green	994	0	2	Pass1	PepFrag1	None	1602.8890	VVLAYEPVWAIGTGK	VVLAYEPVWAIGTGK	159	15	6.89	6	18	18	13	5	29929.9100	8.1650	Identified	20617	7.2	b2b3b4b6b11b15y2y3y4y5y6y7y8y9y10y10°y11y12y13	16.7616	1524	160.109196802155	120.109196802155	0.1969	Green	75	1602.8906	1602.8906
1346	TPISB_DANRE	Q90XG0	Triosephosphate isomerase B OS=Danio rerio OX=7955 GN=tpi1b PE=2 SV=1	Regular	4885.8410	0.00	27112.8096	133	10	25	30.24	359744	89918.05	106536			Green	994	0	2	Pass1	PepFrag1	None	1602.8890	VVLAYEPVWAIGTGK	VVLAYEPVWAIGTGK	159	15	6.89	6	18	18	13	5	29929.9100	8.1650	Identified	20617	7.2	b2b3b4b6b11b15y2y3y4y5y6y7y8y9y10y10°y11y12y13	16.7616	1524	160.109196802155	120.109196802155	0.1969	Green	75	1602.8906	1602.8906
1346	TPISB_DANRE	Q90XG0	Triosephosphate isomerase B OS=Danio rerio OX=7955 GN=tpi1b PE=2 SV=1	Regular	4885.8410	0.00	27112.8096	133	10	25	30.24	359744	89918.05	106536			Green	994	0	2	Pass1	PepFrag1	None	1602.8890	VVLAYEPVWAIGTGK	VVLAYEPVWAIGTGK	159	15	6.89	6	18	18	13	5	29929.9100	8.1650	Identified	20617	7.2	b2b3b4b6b11b15y2y3y4y5y6y7y8y9y10y10°y11y12y13	16.7616	1524	160.109196802155	120.109196802155	0.1969	Green	75	1602.8906	1602.8906
1346	TPISB_DANRE	Q90XG0	Triosephosphate isomerase B OS=Danio rerio OX=7955 GN=tpi1b PE=2 SV=1	Regular	4885.8410	0.00	27112.8096	133	10	25	30.24	359744	89918.05	106536			Green	994	0	2	Pass1	PepFrag1	None	1602.8890	VVLAYEPVWAIGTGK	VVLAYEPVWAIGTGK	159	15	6.89	6	18	18	13	5	29929.9100	8.1650	Identified	20617	7.2	b2b3b4b6b11b15y2y3y4y5y6y7y8y9y10y10°y11y12y13	16.7616	1524	160.109196802155	120.109196802155	0.1969	Green	75	1602.8906	1602.8906
1346	TPISB_DANRE	Q90XG0	Triosephosphate isomerase B OS=Danio rerio OX=7955 GN=tpi1b PE=2 SV=1	Regular	4885.8410	0.00	27112.8096	133	10	25	30.24	359744	89918.05	106536			Green	994	0	2	Pass1	PepFrag1	None	1602.8890	VVLAYEPVWAIGTGK	VVLAYEPVWAIGTGK	159	15	6.89	6	18	18	13	5	29929.9100	8.1650	Identified	20617	7.2	b2b3b4b6b11b15y2y3y4y5y6y7y8y9y10y10°y11y12y13	16.7616	1524	160.109196802155	120.109196802155	0.1969	Green	75	1602.8906	1602.8906
1346	TPISB_DANRE	Q90XG0	Triosephosphate isomerase B OS=Danio rerio OX=7955 GN=tpi1b PE=2 SV=1	Regular	4885.8410	0.00	27112.8096	133	10	25	30.24	359744	89918.05	106536			Green	994	0	2	Pass1	PepFrag1	None	1602.8890	VVLAYEPVWAIGTGK	VVLAYEPVWAIGTGK	159	15	6.89	6	18	18	13	5	29929.9100	8.1650	Identified	20617	7.2	b2b3b4b6b11b15y2y3y4y5y6y7y8y9y10y10°y11y12y13	16.7616	1524	160.109196802155	120.109196802155	0.1969	Green	75	1602.8906	1602.8906
1346	TPISB_DANRE	Q90XG0	Triosephosphate isomerase B OS=Danio rerio OX=7955 GN=tpi1b PE=2 SV=1	Regular	4885.8410	0.00	27112.8096	133	10	25	30.24	359744	89918.05	106536			Green	994	0	2	Pass1	PepFrag1	None	1602.8890	VVLAYEPVWAIGTGK	VVLAYEPVWAIGTGK	159	15	6.89	6	18	18	13	5	29929.9100	8.1650	Identified	20617	7.2	b2b3b4b6b11b15y2y3y4y5y6y7y8y9y10y10°y11y12y13	16.7616	1524	160.109196802155	120.109196802155	0.1969	Green	75	1602.8906	1602.8906
1346	TPISB_DANRE	Q90XG0	Triosephosphate isomerase B OS=Danio rerio OX=7955 GN=tpi1b PE=2 SV=1	Regular	4885.8410	0.00	27112.8096	133	10	25	30.24	359744	89918.05	106536			Green		0	3	Pass1	PepFrag1	None	1438.6921	TASPQQAQEVHDK	TASPQQAQEVHDK	174	13	5.23	0	13	13	10	0	6831.2000	7.5234	Identified	11807	6.1	b1°b2b3b6°y1y2y3y3°y4y5y5°y6y6*y7y8y8*y8°y9y9*y9°y10*y11°y12y13	11.1209	1290	143.269179728758	55.5127864858388	0.1396	Green	2	1438.6942	1438.6942
1346	TPISB_DANRE	Q90XG0	Triosephosphate isomerase B OS=Danio rerio OX=7955 GN=tpi1b PE=2 SV=1	Regular	4885.8410	0.00	27112.8096	133	10	25	30.24	359744	89918.05	106536			Green		0	3	Pass1	PepFrag1	None	1438.6921	TASPQQAQEVHDK	TASPQQAQEVHDK	174	13	5.23	0	13	13	10	0	6831.2000	7.5234	Identified	11807	6.1	b1°b2b3b6°y1y2y3y3°y4y5y5°y6y6*y7y8y8*y8°y9y9*y9°y10*y11°y12y13	11.1209	1290	143.269179728758	55.5127864858388	0.1396	Green	2	1438.6942	1438.6942
1346	TPISB_DANRE	Q90XG0	Triosephosphate isomerase B OS=Danio rerio OX=7955 GN=tpi1b PE=2 SV=1	Regular	4885.8410	0.00	27112.8096	133	10	25	30.24	359744	89918.05	106536			Green		0	3	Pass1	PepFrag1	None	1438.6921	TASPQQAQEVHDK	TASPQQAQEVHDK	174	13	5.23	0	13	13	10	0	6831.2000	7.5234	Identified	11807	6.1	b1°b2b3b6°y1y2y3y3°y4y5y5°y6y6*y7y8y8*y8°y9y9*y9°y10*y11°y12y13	11.1209	1290	143.269179728758	55.5127864858388	0.1396	Green	2	1438.6942	1438.6942
1346	TPISB_DANRE	Q90XG0	Triosephosphate isomerase B OS=Danio rerio OX=7955 GN=tpi1b PE=2 SV=1	Regular	4885.8410	0.00	27112.8096	133	10	25	30.24	359744	89918.05	106536			Green		0	3	Pass1	PepFrag1	None	1438.6921	TASPQQAQEVHDK	TASPQQAQEVHDK	174	13	5.23	0	13	13	10	0	6831.2000	7.5234	Identified	11807	6.1	b1°b2b3b6°y1y2y3y3°y4y5y5°y6y6*y7y8y8*y8°y9y9*y9°y10*y11°y12y13	11.1209	1290	143.269179728758	55.5127864858388	0.1396	Green	2	1438.6942	1438.6942
1346	TPISB_DANRE	Q90XG0	Triosephosphate isomerase B OS=Danio rerio OX=7955 GN=tpi1b PE=2 SV=1	Regular	4885.8410	0.00	27112.8096	133	10	25	30.24	359744	89918.05	106536			Green		0	3	Pass1	PepFrag1	None	1438.6921	TASPQQAQEVHDK	TASPQQAQEVHDK	174	13	5.23	0	13	13	10	0	6831.2000	7.5234	Identified	11807	6.1	b1°b2b3b6°y1y2y3y3°y4y5y5°y6y6*y7y8y8*y8°y9y9*y9°y10*y11°y12y13	11.1209	1290	143.269179728758	55.5127864858388	0.1396	Green	2	1438.6942	1438.6942
1346	TPISB_DANRE	Q90XG0	Triosephosphate isomerase B OS=Danio rerio OX=7955 GN=tpi1b PE=2 SV=1	Regular	4885.8410	0.00	27112.8096	133	10	25	30.24	359744	89918.05	106536			Green		0	3	Pass1	PepFrag1	None	1438.6921	TASPQQAQEVHDK	TASPQQAQEVHDK	174	13	5.23	0	13	13	10	0	6831.2000	7.5234	Identified	11807	6.1	b1°b2b3b6°y1y2y3y3°y4y5y5°y6y6*y7y8y8*y8°y9y9*y9°y10*y11°y12y13	11.1209	1290	143.269179728758	55.5127864858388	0.1396	Green	2	1438.6942	1438.6942
1346	TPISB_DANRE	Q90XG0	Triosephosphate isomerase B OS=Danio rerio OX=7955 GN=tpi1b PE=2 SV=1	Regular	4885.8410	0.00	27112.8096	133	10	25	30.24	359744	89918.05	106536			Green		0	3	Pass1	PepFrag1	None	1438.6921	TASPQQAQEVHDK	TASPQQAQEVHDK	174	13	5.23	0	13	13	10	0	6831.2000	7.5234	Identified	11807	6.1	b1°b2b3b6°y1y2y3y3°y4y5y5°y6y6*y7y8y8*y8°y9y9*y9°y10*y11°y12y13	11.1209	1290	143.269179728758	55.5127864858388	0.1396	Green	2	1438.6942	1438.6942
1346	TPISB_DANRE	Q90XG0	Triosephosphate isomerase B OS=Danio rerio OX=7955 GN=tpi1b PE=2 SV=1	Regular	4885.8410	0.00	27112.8096	133	10	25	30.24	359744	89918.05	106536			Green		0	3	Pass1	PepFrag1	None	1438.6921	TASPQQAQEVHDK	TASPQQAQEVHDK	174	13	5.23	0	13	13	10	0	6831.2000	7.5234	Identified	11807	6.1	b1°b2b3b6°y1y2y3y3°y4y5y5°y6y6*y7y8y8*y8°y9y9*y9°y10*y11°y12y13	11.1209	1290	143.269179728758	55.5127864858388	0.1396	Green	2	1438.6942	1438.6942
1346	TPISB_DANRE	Q90XG0	Triosephosphate isomerase B OS=Danio rerio OX=7955 GN=tpi1b PE=2 SV=1	Regular	4885.8410	0.00	27112.8096	133	10	25	30.24	359744	89918.05	106536			Green		0	3	Pass1	PepFrag1	None	1438.6921	TASPQQAQEVHDK	TASPQQAQEVHDK	174	13	5.23	0	13	13	10	0	6831.2000	7.5234	Identified	11807	6.1	b1°b2b3b6°y1y2y3y3°y4y5y5°y6y6*y7y8y8*y8°y9y9*y9°y10*y11°y12y13	11.1209	1290	143.269179728758	55.5127864858388	0.1396	Green	2	1438.6942	1438.6942
1346	TPISB_DANRE	Q90XG0	Triosephosphate isomerase B OS=Danio rerio OX=7955 GN=tpi1b PE=2 SV=1	Regular	4885.8410	0.00	27112.8096	133	10	25	30.24	359744	89918.05	106536			Green		0	3	Pass1	PepFrag1	None	1438.6921	TASPQQAQEVHDK	TASPQQAQEVHDK	174	13	5.23	0	13	13	10	0	6831.2000	7.5234	Identified	11807	6.1	b1°b2b3b6°y1y2y3y3°y4y5y5°y6y6*y7y8y8*y8°y9y9*y9°y10*y11°y12y13	11.1209	1290	143.269179728758	55.5127864858388	0.1396	Green	2	1438.6942	1438.6942
1346	TPISB_DANRE	Q90XG0	Triosephosphate isomerase B OS=Danio rerio OX=7955 GN=tpi1b PE=2 SV=1	Regular	4885.8410	0.00	27112.8096	133	10	25	30.24	359744	89918.05	106536			Green		0	3	Pass1	PepFrag1	None	1438.6921	TASPQQAQEVHDK	TASPQQAQEVHDK	174	13	5.23	0	13	13	10	0	6831.2000	7.5234	Identified	11807	6.1	b1°b2b3b6°y1y2y3y3°y4y5y5°y6y6*y7y8y8*y8°y9y9*y9°y10*y11°y12y13	11.1209	1290	143.269179728758	55.5127864858388	0.1396	Green	2	1438.6942	1438.6942
1346	TPISB_DANRE	Q90XG0	Triosephosphate isomerase B OS=Danio rerio OX=7955 GN=tpi1b PE=2 SV=1	Regular	4885.8410	0.00	27112.8096	133	10	25	30.24	359744	89918.05	106536			Green		0	3	Pass1	PepFrag1	None	1438.6921	TASPQQAQEVHDK	TASPQQAQEVHDK	174	13	5.23	0	13	13	10	0	6831.2000	7.5234	Identified	11807	6.1	b1°b2b3b6°y1y2y3y3°y4y5y5°y6y6*y7y8y8*y8°y9y9*y9°y10*y11°y12y13	11.1209	1290	143.269179728758	55.5127864858388	0.1396	Green	2	1438.6942	1438.6942
1346	TPISB_DANRE	Q90XG0	Triosephosphate isomerase B OS=Danio rerio OX=7955 GN=tpi1b PE=2 SV=1	Regular	4885.8410	0.00	27112.8096	133	10	25	30.24	359744	89918.05	106536			Green		0	3	Pass1	PepFrag1	None	1438.6921	TASPQQAQEVHDK	TASPQQAQEVHDK	174	13	5.23	0	13	13	10	0	6831.2000	7.5234	Identified	11807	6.1	b1°b2b3b6°y1y2y3y3°y4y5y5°y6y6*y7y8y8*y8°y9y9*y9°y10*y11°y12y13	11.1209	1290	143.269179728758	55.5127864858388	0.1396	Green	2	1438.6942	1438.6942
1346	TPISB_DANRE	Q90XG0	Triosephosphate isomerase B OS=Danio rerio OX=7955 GN=tpi1b PE=2 SV=1	Regular	4885.8410	0.00	27112.8096	133	10	25	30.24	359744	89918.05	106536			Green		0	3	Pass1	PepFrag1	None	1438.6921	TASPQQAQEVHDK	TASPQQAQEVHDK	174	13	5.23	0	13	13	10	0	6831.2000	7.5234	Identified	11807	6.1	b1°b2b3b6°y1y2y3y3°y4y5y5°y6y6*y7y8y8*y8°y9y9*y9°y10*y11°y12y13	11.1209	1290	143.269179728758	55.5127864858388	0.1396	Green	2	1438.6942	1438.6942
1346	TPISB_DANRE	Q90XG0	Triosephosphate isomerase B OS=Danio rerio OX=7955 GN=tpi1b PE=2 SV=1	Regular	4885.8410	0.00	27112.8096	133	10	25	30.24	359744	89918.05	106536			Green		0	3	Pass1	PepFrag1	None	1438.6921	TASPQQAQEVHDK	TASPQQAQEVHDK	174	13	5.23	0	13	13	10	0	6831.2000	7.5234	Identified	11807	6.1	b1°b2b3b6°y1y2y3y3°y4y5y5°y6y6*y7y8y8*y8°y9y9*y9°y10*y11°y12y13	11.1209	1290	143.269179728758	55.5127864858388	0.1396	Green	2	1438.6942	1438.6942
1346	TPISB_DANRE	Q90XG0	Triosephosphate isomerase B OS=Danio rerio OX=7955 GN=tpi1b PE=2 SV=1	Regular	4885.8410	0.00	27112.8096	133	10	25	30.24	359744	89918.05	106536			Green		0	3	Pass1	PepFrag1	None	1438.6921	TASPQQAQEVHDK	TASPQQAQEVHDK	174	13	5.23	0	13	13	10	0	6831.2000	7.5234	Identified	11807	6.1	b1°b2b3b6°y1y2y3y3°y4y5y5°y6y6*y7y8y8*y8°y9y9*y9°y10*y11°y12y13	11.1209	1290	143.269179728758	55.5127864858388	0.1396	Green	2	1438.6942	1438.6942
1346	TPISB_DANRE	Q90XG0	Triosephosphate isomerase B OS=Danio rerio OX=7955 GN=tpi1b PE=2 SV=1	Regular	4885.8410	0.00	27112.8096	133	10	25	30.24	359744	89918.05	106536			Green		0	3	Pass1	PepFrag1	None	1438.6921	TASPQQAQEVHDK	TASPQQAQEVHDK	174	13	5.23	0	13	13	10	0	6831.2000	7.5234	Identified	11807	6.1	b1°b2b3b6°y1y2y3y3°y4y5y5°y6y6*y7y8y8*y8°y9y9*y9°y10*y11°y12y13	11.1209	1290	143.269179728758	55.5127864858388	0.1396	Green	2	1438.6942	1438.6942
1346	TPISB_DANRE	Q90XG0	Triosephosphate isomerase B OS=Danio rerio OX=7955 GN=tpi1b PE=2 SV=1	Regular	4885.8410	0.00	27112.8096	133	10	25	30.24	359744	89918.05	106536			Green		0	3	Pass1	PepFrag1	None	1438.6921	TASPQQAQEVHDK	TASPQQAQEVHDK	174	13	5.23	0	13	13	10	0	6831.2000	7.5234	Identified	11807	6.1	b1°b2b3b6°y1y2y3y3°y4y5y5°y6y6*y7y8y8*y8°y9y9*y9°y10*y11°y12y13	11.1209	1290	143.269179728758	55.5127864858388	0.1396	Green	2	1438.6942	1438.6942
1346	TPISB_DANRE	Q90XG0	Triosephosphate isomerase B OS=Danio rerio OX=7955 GN=tpi1b PE=2 SV=1	Regular	4885.8410	0.00	27112.8096	133	10	25	30.24	359744	89918.05	106536			Green		0	3	Pass1	PepFrag1	None	1438.6921	TASPQQAQEVHDK	TASPQQAQEVHDK	174	13	5.23	0	13	13	10	0	6831.2000	7.5234	Identified	11807	6.1	b1°b2b3b6°y1y2y3y3°y4y5y5°y6y6*y7y8y8*y8°y9y9*y9°y10*y11°y12y13	11.1209	1290	143.269179728758	55.5127864858388	0.1396	Green	2	1438.6942	1438.6942
1346	TPISB_DANRE	Q90XG0	Triosephosphate isomerase B OS=Danio rerio OX=7955 GN=tpi1b PE=2 SV=1	Regular	4885.8410	0.00	27112.8096	133	10	25	30.24	359744	89918.05	106536			Green		0	3	Pass1	PepFrag1	None	1438.6921	TASPQQAQEVHDK	TASPQQAQEVHDK	174	13	5.23	0	13	13	10	0	6831.2000	7.5234	Identified	11807	6.1	b1°b2b3b6°y1y2y3y3°y4y5y5°y6y6*y7y8y8*y8°y9y9*y9°y10*y11°y12y13	11.1209	1290	143.269179728758	55.5127864858388	0.1396	Green	2	1438.6942	1438.6942
1346	TPISB_DANRE	Q90XG0	Triosephosphate isomerase B OS=Danio rerio OX=7955 GN=tpi1b PE=2 SV=1	Regular	4885.8410	0.00	27112.8096	133	10	25	30.24	359744	89918.05	106536			Green		0	3	Pass1	PepFrag1	None	1438.6921	TASPQQAQEVHDK	TASPQQAQEVHDK	174	13	5.23	0	13	13	10	0	6831.2000	7.5234	Identified	11807	6.1	b1°b2b3b6°y1y2y3y3°y4y5y5°y6y6*y7y8y8*y8°y9y9*y9°y10*y11°y12y13	11.1209	1290	143.269179728758	55.5127864858388	0.1396	Green	2	1438.6942	1438.6942
1346	TPISB_DANRE	Q90XG0	Triosephosphate isomerase B OS=Danio rerio OX=7955 GN=tpi1b PE=2 SV=1	Regular	4885.8410	0.00	27112.8096	133	10	25	30.24	359744	89918.05	106536			Green		0	3	Pass1	PepFrag1	None	1438.6921	TASPQQAQEVHDK	TASPQQAQEVHDK	174	13	5.23	0	13	13	10	0	6831.2000	7.5234	Identified	11807	6.1	b1°b2b3b6°y1y2y3y3°y4y5y5°y6y6*y7y8y8*y8°y9y9*y9°y10*y11°y12y13	11.1209	1290	143.269179728758	55.5127864858388	0.1396	Green	2	1438.6942	1438.6942
1346	TPISB_DANRE	Q90XG0	Triosephosphate isomerase B OS=Danio rerio OX=7955 GN=tpi1b PE=2 SV=1	Regular	4885.8410	0.00	27112.8096	133	10	25	30.24	359744	89918.05	106536			Green		0	3	Pass1	PepFrag1	None	1438.6921	TASPQQAQEVHDK	TASPQQAQEVHDK	174	13	5.23	0	13	13	10	0	6831.2000	7.5234	Identified	11807	6.1	b1°b2b3b6°y1y2y3y3°y4y5y5°y6y6*y7y8y8*y8°y9y9*y9°y10*y11°y12y13	11.1209	1290	143.269179728758	55.5127864858388	0.1396	Green	2	1438.6942	1438.6942
1346	TPISB_DANRE	Q90XG0	Triosephosphate isomerase B OS=Danio rerio OX=7955 GN=tpi1b PE=2 SV=1	Regular	4885.8410	0.00	27112.8096	133	10	25	30.24	359744	89918.05	106536			Green		0	3	Pass1	PepFrag1	None	1438.6921	TASPQQAQEVHDK	TASPQQAQEVHDK	174	13	5.23	0	13	13	10	0	6831.2000	7.5234	Identified	11807	6.1	b1°b2b3b6°y1y2y3y3°y4y5y5°y6y6*y7y8y8*y8°y9y9*y9°y10*y11°y12y13	11.1209	1290	143.269179728758	55.5127864858388	0.1396	Green	2	1438.6942	1438.6942
1346	TPISB_DANRE	Q90XG0	Triosephosphate isomerase B OS=Danio rerio OX=7955 GN=tpi1b PE=2 SV=1	Regular	4885.8410	0.00	27112.8096	133	10	25	30.24	359744	89918.05	106536			Green	994	0	4	Pass1	PepFrag1	None	1458.7223	HVFGESDELIGQK	HVFGESDELIGQK	99	13	4.42	3	18	18	14	7	27271.6200	8.1247		8879	5.8	b2b3b4b5b6b7b8b9y1y2*y3y3*y4y4*y5y6y7y8y10y11y12	12.9948	1333	146.435508778444	106.435508778444	0.1235	Green	34	1458.7238	1458.7238
1346	TPISB_DANRE	Q90XG0	Triosephosphate isomerase B OS=Danio rerio OX=7955 GN=tpi1b PE=2 SV=1	Regular	4885.8410	0.00	27112.8096	133	10	25	30.24	359744	89918.05	106536			Green	994	0	4	Pass1	PepFrag1	None	1458.7223	HVFGESDELIGQK	HVFGESDELIGQK	99	13	4.42	3	18	18	14	7	27271.6200	8.1247		8879	5.8	b2b3b4b5b6b7b8b9y1y2*y3y3*y4y4*y5y6y7y8y10y11y12	12.9948	1333	146.435508778444	106.435508778444	0.1235	Green	34	1458.7238	1458.7238
1346	TPISB_DANRE	Q90XG0	Triosephosphate isomerase B OS=Danio rerio OX=7955 GN=tpi1b PE=2 SV=1	Regular	4885.8410	0.00	27112.8096	133	10	25	30.24	359744	89918.05	106536			Green	994	0	4	Pass1	PepFrag1	None	1458.7223	HVFGESDELIGQK	HVFGESDELIGQK	99	13	4.42	3	18	18	14	7	27271.6200	8.1247		8879	5.8	b2b3b4b5b6b7b8b9y1y2*y3y3*y4y4*y5y6y7y8y10y11y12	12.9948	1333	146.435508778444	106.435508778444	0.1235	Green	34	1458.7238	1458.7238
1346	TPISB_DANRE	Q90XG0	Triosephosphate isomerase B OS=Danio rerio OX=7955 GN=tpi1b PE=2 SV=1	Regular	4885.8410	0.00	27112.8096	133	10	25	30.24	359744	89918.05	106536			Green	994	0	4	Pass1	PepFrag1	None	1458.7223	HVFGESDELIGQK	HVFGESDELIGQK	99	13	4.42	3	18	18	14	7	27271.6200	8.1247		8879	5.8	b2b3b4b5b6b7b8b9y1y2*y3y3*y4y4*y5y6y7y8y10y11y12	12.9948	1333	146.435508778444	106.435508778444	0.1235	Green	34	1458.7238	1458.7238
1346	TPISB_DANRE	Q90XG0	Triosephosphate isomerase B OS=Danio rerio OX=7955 GN=tpi1b PE=2 SV=1	Regular	4885.8410	0.00	27112.8096	133	10	25	30.24	359744	89918.05	106536			Green	994	0	4	Pass1	PepFrag1	None	1458.7223	HVFGESDELIGQK	HVFGESDELIGQK	99	13	4.42	3	18	18	14	7	27271.6200	8.1247		8879	5.8	b2b3b4b5b6b7b8b9y1y2*y3y3*y4y4*y5y6y7y8y10y11y12	12.9948	1333	146.435508778444	106.435508778444	0.1235	Green	34	1458.7238	1458.7238
1346	TPISB_DANRE	Q90XG0	Triosephosphate isomerase B OS=Danio rerio OX=7955 GN=tpi1b PE=2 SV=1	Regular	4885.8410	0.00	27112.8096	133	10	25	30.24	359744	89918.05	106536			Green	994	0	4	Pass1	PepFrag1	None	1458.7223	HVFGESDELIGQK	HVFGESDELIGQK	99	13	4.42	3	18	18	14	7	27271.6200	8.1247		8879	5.8	b2b3b4b5b6b7b8b9y1y2*y3y3*y4y4*y5y6y7y8y10y11y12	12.9948	1333	146.435508778444	106.435508778444	0.1235	Green	34	1458.7238	1458.7238
1346	TPISB_DANRE	Q90XG0	Triosephosphate isomerase B OS=Danio rerio OX=7955 GN=tpi1b PE=2 SV=1	Regular	4885.8410	0.00	27112.8096	133	10	25	30.24	359744	89918.05	106536			Green	994	0	4	Pass1	PepFrag1	None	1458.7223	HVFGESDELIGQK	HVFGESDELIGQK	99	13	4.42	3	18	18	14	7	27271.6200	8.1247		8879	5.8	b2b3b4b5b6b7b8b9y1y2*y3y3*y4y4*y5y6y7y8y10y11y12	12.9948	1333	146.435508778444	106.435508778444	0.1235	Green	34	1458.7238	1458.7238
1346	TPISB_DANRE	Q90XG0	Triosephosphate isomerase B OS=Danio rerio OX=7955 GN=tpi1b PE=2 SV=1	Regular	4885.8410	0.00	27112.8096	133	10	25	30.24	359744	89918.05	106536			Green	994	0	4	Pass1	PepFrag1	None	1458.7223	HVFGESDELIGQK	HVFGESDELIGQK	99	13	4.42	3	18	18	14	7	27271.6200	8.1247		8879	5.8	b2b3b4b5b6b7b8b9y1y2*y3y3*y4y4*y5y6y7y8y10y11y12	12.9948	1333	146.435508778444	106.435508778444	0.1235	Green	34	1458.7238	1458.7238
1346	TPISB_DANRE	Q90XG0	Triosephosphate isomerase B OS=Danio rerio OX=7955 GN=tpi1b PE=2 SV=1	Regular	4885.8410	0.00	27112.8096	133	10	25	30.24	359744	89918.05	106536			Green	994	0	4	Pass1	PepFrag1	None	1458.7223	HVFGESDELIGQK	HVFGESDELIGQK	99	13	4.42	3	18	18	14	7	27271.6200	8.1247		8879	5.8	b2b3b4b5b6b7b8b9y1y2*y3y3*y4y4*y5y6y7y8y10y11y12	12.9948	1333	146.435508778444	106.435508778444	0.1235	Green	34	1458.7238	1458.7238
1346	TPISB_DANRE	Q90XG0	Triosephosphate isomerase B OS=Danio rerio OX=7955 GN=tpi1b PE=2 SV=1	Regular	4885.8410	0.00	27112.8096	133	10	25	30.24	359744	89918.05	106536			Green	994	0	4	Pass1	PepFrag1	None	1458.7223	HVFGESDELIGQK	HVFGESDELIGQK	99	13	4.42	3	18	18	14	7	27271.6200	8.1247		8879	5.8	b2b3b4b5b6b7b8b9y1y2*y3y3*y4y4*y5y6y7y8y10y11y12	12.9948	1333	146.435508778444	106.435508778444	0.1235	Green	34	1458.7238	1458.7238
1346	TPISB_DANRE	Q90XG0	Triosephosphate isomerase B OS=Danio rerio OX=7955 GN=tpi1b PE=2 SV=1	Regular	4885.8410	0.00	27112.8096	133	10	25	30.24	359744	89918.05	106536			Green	994	0	4	Pass1	PepFrag1	None	1458.7223	HVFGESDELIGQK	HVFGESDELIGQK	99	13	4.42	3	18	18	14	7	27271.6200	8.1247		8879	5.8	b2b3b4b5b6b7b8b9y1y2*y3y3*y4y4*y5y6y7y8y10y11y12	12.9948	1333	146.435508778444	106.435508778444	0.1235	Green	34	1458.7238	1458.7238
1346	TPISB_DANRE	Q90XG0	Triosephosphate isomerase B OS=Danio rerio OX=7955 GN=tpi1b PE=2 SV=1	Regular	4885.8410	0.00	27112.8096	133	10	25	30.24	359744	89918.05	106536			Green	994	0	4	Pass1	PepFrag1	None	1458.7223	HVFGESDELIGQK	HVFGESDELIGQK	99	13	4.42	3	18	18	14	7	27271.6200	8.1247		8879	5.8	b2b3b4b5b6b7b8b9y1y2*y3y3*y4y4*y5y6y7y8y10y11y12	12.9948	1333	146.435508778444	106.435508778444	0.1235	Green	34	1458.7238	1458.7238
1346	TPISB_DANRE	Q90XG0	Triosephosphate isomerase B OS=Danio rerio OX=7955 GN=tpi1b PE=2 SV=1	Regular	4885.8410	0.00	27112.8096	133	10	25	30.24	359744	89918.05	106536			Green	994	0	4	Pass1	PepFrag1	None	1458.7223	HVFGESDELIGQK	HVFGESDELIGQK	99	13	4.42	3	18	18	14	7	27271.6200	8.1247		8879	5.8	b2b3b4b5b6b7b8b9y1y2*y3y3*y4y4*y5y6y7y8y10y11y12	12.9948	1333	146.435508778444	106.435508778444	0.1235	Green	34	1458.7238	1458.7238
1346	TPISB_DANRE	Q90XG0	Triosephosphate isomerase B OS=Danio rerio OX=7955 GN=tpi1b PE=2 SV=1	Regular	4885.8410	0.00	27112.8096	133	10	25	30.24	359744	89918.05	106536			Green	994	0	4	Pass1	PepFrag1	None	1458.7223	HVFGESDELIGQK	HVFGESDELIGQK	99	13	4.42	3	18	18	14	7	27271.6200	8.1247		8879	5.8	b2b3b4b5b6b7b8b9y1y2*y3y3*y4y4*y5y6y7y8y10y11y12	12.9948	1333	146.435508778444	106.435508778444	0.1235	Green	34	1458.7238	1458.7238
1346	TPISB_DANRE	Q90XG0	Triosephosphate isomerase B OS=Danio rerio OX=7955 GN=tpi1b PE=2 SV=1	Regular	4885.8410	0.00	27112.8096	133	10	25	30.24	359744	89918.05	106536			Green	994	0	4	Pass1	PepFrag1	None	1458.7223	HVFGESDELIGQK	HVFGESDELIGQK	99	13	4.42	3	18	18	14	7	27271.6200	8.1247		8879	5.8	b2b3b4b5b6b7b8b9y1y2*y3y3*y4y4*y5y6y7y8y10y11y12	12.9948	1333	146.435508778444	106.435508778444	0.1235	Green	34	1458.7238	1458.7238
1346	TPISB_DANRE	Q90XG0	Triosephosphate isomerase B OS=Danio rerio OX=7955 GN=tpi1b PE=2 SV=1	Regular	4885.8410	0.00	27112.8096	133	10	25	30.24	359744	89918.05	106536			Green	994	0	4	Pass1	PepFrag1	None	1458.7223	HVFGESDELIGQK	HVFGESDELIGQK	99	13	4.42	3	18	18	14	7	27271.6200	8.1247		8879	5.8	b2b3b4b5b6b7b8b9y1y2*y3y3*y4y4*y5y6y7y8y10y11y12	12.9948	1333	146.435508778444	106.435508778444	0.1235	Green	34	1458.7238	1458.7238
1346	TPISB_DANRE	Q90XG0	Triosephosphate isomerase B OS=Danio rerio OX=7955 GN=tpi1b PE=2 SV=1	Regular	4885.8410	0.00	27112.8096	133	10	25	30.24	359744	89918.05	106536			Green	994	0	4	Pass1	PepFrag1	None	1458.7223	HVFGESDELIGQK	HVFGESDELIGQK	99	13	4.42	3	18	18	14	7	27271.6200	8.1247		8879	5.8	b2b3b4b5b6b7b8b9y1y2*y3y3*y4y4*y5y6y7y8y10y11y12	12.9948	1333	146.435508778444	106.435508778444	0.1235	Green	34	1458.7238	1458.7238
1346	TPISB_DANRE	Q90XG0	Triosephosphate isomerase B OS=Danio rerio OX=7955 GN=tpi1b PE=2 SV=1	Regular	4885.8410	0.00	27112.8096	133	10	25	30.24	359744	89918.05	106536			Green	994	0	4	Pass1	PepFrag1	None	1458.7223	HVFGESDELIGQK	HVFGESDELIGQK	99	13	4.42	3	18	18	14	7	27271.6200	8.1247		8879	5.8	b2b3b4b5b6b7b8b9y1y2*y3y3*y4y4*y5y6y7y8y10y11y12	12.9948	1333	146.435508778444	106.435508778444	0.1235	Green	34	1458.7238	1458.7238
1346	TPISB_DANRE	Q90XG0	Triosephosphate isomerase B OS=Danio rerio OX=7955 GN=tpi1b PE=2 SV=1	Regular	4885.8410	0.00	27112.8096	133	10	25	30.24	359744	89918.05	106536			Green	994	0	4	Pass1	PepFrag1	None	1458.7223	HVFGESDELIGQK	HVFGESDELIGQK	99	13	4.42	3	18	18	14	7	27271.6200	8.1247		8879	5.8	b2b3b4b5b6b7b8b9y1y2*y3y3*y4y4*y5y6y7y8y10y11y12	12.9948	1333	146.435508778444	106.435508778444	0.1235	Green	34	1458.7238	1458.7238
1346	TPISB_DANRE	Q90XG0	Triosephosphate isomerase B OS=Danio rerio OX=7955 GN=tpi1b PE=2 SV=1	Regular	4885.8410	0.00	27112.8096	133	10	25	30.24	359744	89918.05	106536			Green	994	0	4	Pass1	PepFrag1	None	1458.7223	HVFGESDELIGQK	HVFGESDELIGQK	99	13	4.42	3	18	18	14	7	27271.6200	8.1247		8879	5.8	b2b3b4b5b6b7b8b9y1y2*y3y3*y4y4*y5y6y7y8y10y11y12	12.9948	1333	146.435508778444	106.435508778444	0.1235	Green	34	1458.7238	1458.7238
1346	TPISB_DANRE	Q90XG0	Triosephosphate isomerase B OS=Danio rerio OX=7955 GN=tpi1b PE=2 SV=1	Regular	4885.8410	0.00	27112.8096	133	10	25	30.24	359744	89918.05	106536			Green	994	0	4	Pass1	PepFrag1	None	1458.7223	HVFGESDELIGQK	HVFGESDELIGQK	99	13	4.42	3	18	18	14	7	27271.6200	8.1247		8879	5.8	b2b3b4b5b6b7b8b9y1y2*y3y3*y4y4*y5y6y7y8y10y11y12	12.9948	1333	146.435508778444	106.435508778444	0.1235	Green	34	1458.7238	1458.7238
1346	TPISB_DANRE	Q90XG0	Triosephosphate isomerase B OS=Danio rerio OX=7955 GN=tpi1b PE=2 SV=1	Regular	4885.8410	0.00	27112.8096	133	10	25	30.24	359744	89918.05	106536			Green	994	0	5	Pass1	PepFrag1	None	954.4832	FFVGGNWK	FFVGGNWK	5	8	9.97	4	8	8	5	1	3877.5000	7.2775		7863	4.1	b2y1y2y4y5y6y7y8	14.7210	865	109.758215932617	69.7582159326165	0.0801	Green	58	954.4850	954.4850
1346	TPISB_DANRE	Q90XG0	Triosephosphate isomerase B OS=Danio rerio OX=7955 GN=tpi1b PE=2 SV=1	Regular	4885.8410	0.00	27112.8096	133	10	25	30.24	359744	89918.05	106536			Green	994	0	5	Pass1	PepFrag1	None	954.4832	FFVGGNWK	FFVGGNWK	5	8	9.97	4	8	8	5	1	3877.5000	7.2775		7863	4.1	b2y1y2y4y5y6y7y8	14.7210	865	109.758215932617	69.7582159326165	0.0801	Green	58	954.4850	954.4850
1346	TPISB_DANRE	Q90XG0	Triosephosphate isomerase B OS=Danio rerio OX=7955 GN=tpi1b PE=2 SV=1	Regular	4885.8410	0.00	27112.8096	133	10	25	30.24	359744	89918.05	106536			Green	994	0	5	Pass1	PepFrag1	None	954.4832	FFVGGNWK	FFVGGNWK	5	8	9.97	4	8	8	5	1	3877.5000	7.2775		7863	4.1	b2y1y2y4y5y6y7y8	14.7210	865	109.758215932617	69.7582159326165	0.0801	Green	58	954.4850	954.4850
1346	TPISB_DANRE	Q90XG0	Triosephosphate isomerase B OS=Danio rerio OX=7955 GN=tpi1b PE=2 SV=1	Regular	4885.8410	0.00	27112.8096	133	10	25	30.24	359744	89918.05	106536			Green	994	0	5	Pass1	PepFrag1	None	954.4832	FFVGGNWK	FFVGGNWK	5	8	9.97	4	8	8	5	1	3877.5000	7.2775		7863	4.1	b2y1y2y4y5y6y7y8	14.7210	865	109.758215932617	69.7582159326165	0.0801	Green	58	954.4850	954.4850
1346	TPISB_DANRE	Q90XG0	Triosephosphate isomerase B OS=Danio rerio OX=7955 GN=tpi1b PE=2 SV=1	Regular	4885.8410	0.00	27112.8096	133	10	25	30.24	359744	89918.05	106536			Green	994	0	5	Pass1	PepFrag1	None	954.4832	FFVGGNWK	FFVGGNWK	5	8	9.97	4	8	8	5	1	3877.5000	7.2775		7863	4.1	b2y1y2y4y5y6y7y8	14.7210	865	109.758215932617	69.7582159326165	0.0801	Green	58	954.4850	954.4850
1346	TPISB_DANRE	Q90XG0	Triosephosphate isomerase B OS=Danio rerio OX=7955 GN=tpi1b PE=2 SV=1	Regular	4885.8410	0.00	27112.8096	133	10	25	30.24	359744	89918.05	106536			Green	994	0	5	Pass1	PepFrag1	None	954.4832	FFVGGNWK	FFVGGNWK	5	8	9.97	4	8	8	5	1	3877.5000	7.2775		7863	4.1	b2y1y2y4y5y6y7y8	14.7210	865	109.758215932617	69.7582159326165	0.0801	Green	58	954.4850	954.4850
1346	TPISB_DANRE	Q90XG0	Triosephosphate isomerase B OS=Danio rerio OX=7955 GN=tpi1b PE=2 SV=1	Regular	4885.8410	0.00	27112.8096	133	10	25	30.24	359744	89918.05	106536			Green	994	0	5	Pass1	PepFrag1	None	954.4832	FFVGGNWK	FFVGGNWK	5	8	9.97	4	8	8	5	1	3877.5000	7.2775		7863	4.1	b2y1y2y4y5y6y7y8	14.7210	865	109.758215932617	69.7582159326165	0.0801	Green	58	954.4850	954.4850
1346	TPISB_DANRE	Q90XG0	Triosephosphate isomerase B OS=Danio rerio OX=7955 GN=tpi1b PE=2 SV=1	Regular	4885.8410	0.00	27112.8096	133	10	25	30.24	359744	89918.05	106536			Green	994	0	5	Pass1	PepFrag1	None	954.4832	FFVGGNWK	FFVGGNWK	5	8	9.97	4	8	8	5	1	3877.5000	7.2775		7863	4.1	b2y1y2y4y5y6y7y8	14.7210	865	109.758215932617	69.7582159326165	0.0801	Green	58	954.4850	954.4850
1346	TPISB_DANRE	Q90XG0	Triosephosphate isomerase B OS=Danio rerio OX=7955 GN=tpi1b PE=2 SV=1	Regular	4885.8410	0.00	27112.8096	133	10	25	30.24	359744	89918.05	106536			Green		0	6	Pass1	PepFrag1	None	1096.5898	WVILGHSER	WVILGHSER	89	9	7.72	1	9	9	5	1	4509.6140	7.3431		6461	3.6	b1b2b3y1y3y4y5y6y9	13.5515	1012	121.865275845155	81.8652758451552	0.0493	Green	45	1096.5909	1096.5909
1346	TPISB_DANRE	Q90XG0	Triosephosphate isomerase B OS=Danio rerio OX=7955 GN=tpi1b PE=2 SV=1	Regular	4885.8410	0.00	27112.8096	133	10	25	30.24	359744	89918.05	106536			Green		0	6	Pass1	PepFrag1	None	1096.5898	WVILGHSER	WVILGHSER	89	9	7.72	1	9	9	5	1	4509.6140	7.3431		6461	3.6	b1b2b3y1y3y4y5y6y9	13.5515	1012	121.865275845155	81.8652758451552	0.0493	Green	45	1096.5909	1096.5909
1346	TPISB_DANRE	Q90XG0	Triosephosphate isomerase B OS=Danio rerio OX=7955 GN=tpi1b PE=2 SV=1	Regular	4885.8410	0.00	27112.8096	133	10	25	30.24	359744	89918.05	106536			Green		0	6	Pass1	PepFrag1	None	1096.5898	WVILGHSER	WVILGHSER	89	9	7.72	1	9	9	5	1	4509.6140	7.3431		6461	3.6	b1b2b3y1y3y4y5y6y9	13.5515	1012	121.865275845155	81.8652758451552	0.0493	Green	45	1096.5909	1096.5909
1346	TPISB_DANRE	Q90XG0	Triosephosphate isomerase B OS=Danio rerio OX=7955 GN=tpi1b PE=2 SV=1	Regular	4885.8410	0.00	27112.8096	133	10	25	30.24	359744	89918.05	106536			Green		0	6	Pass1	PepFrag1	None	1096.5898	WVILGHSER	WVILGHSER	89	9	7.72	1	9	9	5	1	4509.6140	7.3431		6461	3.6	b1b2b3y1y3y4y5y6y9	13.5515	1012	121.865275845155	81.8652758451552	0.0493	Green	45	1096.5909	1096.5909
1346	TPISB_DANRE	Q90XG0	Triosephosphate isomerase B OS=Danio rerio OX=7955 GN=tpi1b PE=2 SV=1	Regular	4885.8410	0.00	27112.8096	133	10	25	30.24	359744	89918.05	106536			Green		0	6	Pass1	PepFrag1	None	1096.5898	WVILGHSER	WVILGHSER	89	9	7.72	1	9	9	5	1	4509.6140	7.3431		6461	3.6	b1b2b3y1y3y4y5y6y9	13.5515	1012	121.865275845155	81.8652758451552	0.0493	Green	45	1096.5909	1096.5909
1346	TPISB_DANRE	Q90XG0	Triosephosphate isomerase B OS=Danio rerio OX=7955 GN=tpi1b PE=2 SV=1	Regular	4885.8410	0.00	27112.8096	133	10	25	30.24	359744	89918.05	106536			Green		0	6	Pass1	PepFrag1	None	1096.5898	WVILGHSER	WVILGHSER	89	9	7.72	1	9	9	5	1	4509.6140	7.3431		6461	3.6	b1b2b3y1y3y4y5y6y9	13.5515	1012	121.865275845155	81.8652758451552	0.0493	Green	45	1096.5909	1096.5909
1346	TPISB_DANRE	Q90XG0	Triosephosphate isomerase B OS=Danio rerio OX=7955 GN=tpi1b PE=2 SV=1	Regular	4885.8410	0.00	27112.8096	133	10	25	30.24	359744	89918.05	106536			Green		0	6	Pass1	PepFrag1	None	1096.5898	WVILGHSER	WVILGHSER	89	9	7.72	1	9	9	5	1	4509.6140	7.3431		6461	3.6	b1b2b3y1y3y4y5y6y9	13.5515	1012	121.865275845155	81.8652758451552	0.0493	Green	45	1096.5909	1096.5909
1346	TPISB_DANRE	Q90XG0	Triosephosphate isomerase B OS=Danio rerio OX=7955 GN=tpi1b PE=2 SV=1	Regular	4885.8410	0.00	27112.8096	133	10	25	30.24	359744	89918.05	106536			Green		0	6	Pass1	PepFrag1	None	1096.5898	WVILGHSER	WVILGHSER	89	9	7.72	1	9	9	5	1	4509.6140	7.3431		6461	3.6	b1b2b3y1y3y4y5y6y9	13.5515	1012	121.865275845155	81.8652758451552	0.0493	Green	45	1096.5909	1096.5909
1346	TPISB_DANRE	Q90XG0	Triosephosphate isomerase B OS=Danio rerio OX=7955 GN=tpi1b PE=2 SV=1	Regular	4885.8410	0.00	27112.8096	133	10	25	30.24	359744	89918.05	106536			Green		0	6	Pass1	PepFrag1	None	1096.5898	WVILGHSER	WVILGHSER	89	9	7.72	1	9	9	5	1	4509.6140	7.3431		6461	3.6	b1b2b3y1y3y4y5y6y9	13.5515	1012	121.865275845155	81.8652758451552	0.0493	Green	45	1096.5909	1096.5909
1346	TPISB_DANRE	Q90XG0	Triosephosphate isomerase B OS=Danio rerio OX=7955 GN=tpi1b PE=2 SV=1	Regular	4885.8410	0.00	27112.8096	133	10	25	30.24	359744	89918.05	106536			Green	994	0	7	Pass2	MissedCleavage	None	1082.5782	KFFVGGNWK	KFFVGGNWK	4	9	10.80	7	9	9	4	1	8487.2990	7.6177		5364	3.3	b1b3y1y2y4y5y7y8y9	13.6998	1000	120.9	80.9	0.0382	Green	46	1082.5784	1082.5784
1346	TPISB_DANRE	Q90XG0	Triosephosphate isomerase B OS=Danio rerio OX=7955 GN=tpi1b PE=2 SV=1	Regular	4885.8410	0.00	27112.8096	133	10	25	30.24	359744	89918.05	106536			Green	994	0	7	Pass2	MissedCleavage	None	1082.5782	KFFVGGNWK	KFFVGGNWK	4	9	10.80	7	9	9	4	1	8487.2990	7.6177		5364	3.3	b1b3y1y2y4y5y7y8y9	13.6998	1000	120.9	80.9	0.0382	Green	46	1082.5784	1082.5784
1346	TPISB_DANRE	Q90XG0	Triosephosphate isomerase B OS=Danio rerio OX=7955 GN=tpi1b PE=2 SV=1	Regular	4885.8410	0.00	27112.8096	133	10	25	30.24	359744	89918.05	106536			Green	994	0	7	Pass2	MissedCleavage	None	1082.5782	KFFVGGNWK	KFFVGGNWK	4	9	10.80	7	9	9	4	1	8487.2990	7.6177		5364	3.3	b1b3y1y2y4y5y7y8y9	13.6998	1000	120.9	80.9	0.0382	Green	46	1082.5784	1082.5784
1346	TPISB_DANRE	Q90XG0	Triosephosphate isomerase B OS=Danio rerio OX=7955 GN=tpi1b PE=2 SV=1	Regular	4885.8410	0.00	27112.8096	133	10	25	30.24	359744	89918.05	106536			Green	994	0	7	Pass2	MissedCleavage	None	1082.5782	KFFVGGNWK	KFFVGGNWK	4	9	10.80	7	9	9	4	1	8487.2990	7.6177		5364	3.3	b1b3y1y2y4y5y7y8y9	13.6998	1000	120.9	80.9	0.0382	Green	46	1082.5784	1082.5784
1346	TPISB_DANRE	Q90XG0	Triosephosphate isomerase B OS=Danio rerio OX=7955 GN=tpi1b PE=2 SV=1	Regular	4885.8410	0.00	27112.8096	133	10	25	30.24	359744	89918.05	106536			Green	994	0	7	Pass2	MissedCleavage	None	1082.5782	KFFVGGNWK	KFFVGGNWK	4	9	10.80	7	9	9	4	1	8487.2990	7.6177		5364	3.3	b1b3y1y2y4y5y7y8y9	13.6998	1000	120.9	80.9	0.0382	Green	46	1082.5784	1082.5784
1346	TPISB_DANRE	Q90XG0	Triosephosphate isomerase B OS=Danio rerio OX=7955 GN=tpi1b PE=2 SV=1	Regular	4885.8410	0.00	27112.8096	133	10	25	30.24	359744	89918.05	106536			Green	994	0	7	Pass2	MissedCleavage	None	1082.5782	KFFVGGNWK	KFFVGGNWK	4	9	10.80	7	9	9	4	1	8487.2990	7.6177		5364	3.3	b1b3y1y2y4y5y7y8y9	13.6998	1000	120.9	80.9	0.0382	Green	46	1082.5784	1082.5784
1346	TPISB_DANRE	Q90XG0	Triosephosphate isomerase B OS=Danio rerio OX=7955 GN=tpi1b PE=2 SV=1	Regular	4885.8410	0.00	27112.8096	133	10	25	30.24	359744	89918.05	106536			Green	994	0	7	Pass2	MissedCleavage	None	1082.5782	KFFVGGNWK	KFFVGGNWK	4	9	10.80	7	9	9	4	1	8487.2990	7.6177		5364	3.3	b1b3y1y2y4y5y7y8y9	13.6998	1000	120.9	80.9	0.0382	Green	46	1082.5784	1082.5784
1346	TPISB_DANRE	Q90XG0	Triosephosphate isomerase B OS=Danio rerio OX=7955 GN=tpi1b PE=2 SV=1	Regular	4885.8410	0.00	27112.8096	133	10	25	30.24	359744	89918.05	106536			Green	994	0	7	Pass2	MissedCleavage	None	1082.5782	KFFVGGNWK	KFFVGGNWK	4	9	10.80	7	9	9	4	1	8487.2990	7.6177		5364	3.3	b1b3y1y2y4y5y7y8y9	13.6998	1000	120.9	80.9	0.0382	Green	46	1082.5784	1082.5784
1346	TPISB_DANRE	Q90XG0	Triosephosphate isomerase B OS=Danio rerio OX=7955 GN=tpi1b PE=2 SV=1	Regular	4885.8410	0.00	27112.8096	133	10	25	30.24	359744	89918.05	106536			Green	994	0	7	Pass2	MissedCleavage	None	1082.5782	KFFVGGNWK	KFFVGGNWK	4	9	10.80	7	9	9	4	1	8487.2990	7.6177		5364	3.3	b1b3y1y2y4y5y7y8y9	13.6998	1000	120.9	80.9	0.0382	Green	46	1082.5784	1082.5784
1346	TPISB_DANRE	Q90XG0	Triosephosphate isomerase B OS=Danio rerio OX=7955 GN=tpi1b PE=2 SV=1	Regular	4885.8410	0.00	27112.8096	133	10	25	30.24	359744	89918.05	106536			Green	994	0	8	Pass2	MissedCleavage	None	1614.8234	RHVFGESDELIGQK	RHVFGESDELIGQK	98	14	5.36	8	12	12	5	2	5913.0650	7.4608		4335	3.5	b2b3b5b6b8b9b10y1y3y4y8y14	12.4006	1481	157.08317589147	64.7221172609798	0.0285	Green	22	1614.8272	1614.8272
1346	TPISB_DANRE	Q90XG0	Triosephosphate isomerase B OS=Danio rerio OX=7955 GN=tpi1b PE=2 SV=1	Regular	4885.8410	0.00	27112.8096	133	10	25	30.24	359744	89918.05	106536			Green	994	0	8	Pass2	MissedCleavage	None	1614.8234	RHVFGESDELIGQK	RHVFGESDELIGQK	98	14	5.36	8	12	12	5	2	5913.0650	7.4608		4335	3.5	b2b3b5b6b8b9b10y1y3y4y8y14	12.4006	1481	157.08317589147	64.7221172609798	0.0285	Green	22	1614.8272	1614.8272
1346	TPISB_DANRE	Q90XG0	Triosephosphate isomerase B OS=Danio rerio OX=7955 GN=tpi1b PE=2 SV=1	Regular	4885.8410	0.00	27112.8096	133	10	25	30.24	359744	89918.05	106536			Green	994	0	8	Pass2	MissedCleavage	None	1614.8234	RHVFGESDELIGQK	RHVFGESDELIGQK	98	14	5.36	8	12	12	5	2	5913.0650	7.4608		4335	3.5	b2b3b5b6b8b9b10y1y3y4y8y14	12.4006	1481	157.08317589147	64.7221172609798	0.0285	Green	22	1614.8272	1614.8272
1346	TPISB_DANRE	Q90XG0	Triosephosphate isomerase B OS=Danio rerio OX=7955 GN=tpi1b PE=2 SV=1	Regular	4885.8410	0.00	27112.8096	133	10	25	30.24	359744	89918.05	106536			Green	994	0	8	Pass2	MissedCleavage	None	1614.8234	RHVFGESDELIGQK	RHVFGESDELIGQK	98	14	5.36	8	12	12	5	2	5913.0650	7.4608		4335	3.5	b2b3b5b6b8b9b10y1y3y4y8y14	12.4006	1481	157.08317589147	64.7221172609798	0.0285	Green	22	1614.8272	1614.8272
1346	TPISB_DANRE	Q90XG0	Triosephosphate isomerase B OS=Danio rerio OX=7955 GN=tpi1b PE=2 SV=1	Regular	4885.8410	0.00	27112.8096	133	10	25	30.24	359744	89918.05	106536			Green	994	0	8	Pass2	MissedCleavage	None	1614.8234	RHVFGESDELIGQK	RHVFGESDELIGQK	98	14	5.36	8	12	12	5	2	5913.0650	7.4608		4335	3.5	b2b3b5b6b8b9b10y1y3y4y8y14	12.4006	1481	157.08317589147	64.7221172609798	0.0285	Green	22	1614.8272	1614.8272
1346	TPISB_DANRE	Q90XG0	Triosephosphate isomerase B OS=Danio rerio OX=7955 GN=tpi1b PE=2 SV=1	Regular	4885.8410	0.00	27112.8096	133	10	25	30.24	359744	89918.05	106536			Green	994	0	8	Pass2	MissedCleavage	None	1614.8234	RHVFGESDELIGQK	RHVFGESDELIGQK	98	14	5.36	8	12	12	5	2	5913.0650	7.4608		4335	3.5	b2b3b5b6b8b9b10y1y3y4y8y14	12.4006	1481	157.08317589147	64.7221172609798	0.0285	Green	22	1614.8272	1614.8272
1346	TPISB_DANRE	Q90XG0	Triosephosphate isomerase B OS=Danio rerio OX=7955 GN=tpi1b PE=2 SV=1	Regular	4885.8410	0.00	27112.8096	133	10	25	30.24	359744	89918.05	106536			Green	994	0	8	Pass2	MissedCleavage	None	1614.8234	RHVFGESDELIGQK	RHVFGESDELIGQK	98	14	5.36	8	12	12	5	2	5913.0650	7.4608		4335	3.5	b2b3b5b6b8b9b10y1y3y4y8y14	12.4006	1481	157.08317589147	64.7221172609798	0.0285	Green	22	1614.8272	1614.8272
1346	TPISB_DANRE	Q90XG0	Triosephosphate isomerase B OS=Danio rerio OX=7955 GN=tpi1b PE=2 SV=1	Regular	4885.8410	0.00	27112.8096	133	10	25	30.24	359744	89918.05	106536			Green	994	0	8	Pass2	MissedCleavage	None	1614.8234	RHVFGESDELIGQK	RHVFGESDELIGQK	98	14	5.36	8	12	12	5	2	5913.0650	7.4608		4335	3.5	b2b3b5b6b8b9b10y1y3y4y8y14	12.4006	1481	157.08317589147	64.7221172609798	0.0285	Green	22	1614.8272	1614.8272
1346	TPISB_DANRE	Q90XG0	Triosephosphate isomerase B OS=Danio rerio OX=7955 GN=tpi1b PE=2 SV=1	Regular	4885.8410	0.00	27112.8096	133	10	25	30.24	359744	89918.05	106536			Green	994	0	8	Pass2	MissedCleavage	None	1614.8234	RHVFGESDELIGQK	RHVFGESDELIGQK	98	14	5.36	8	12	12	5	2	5913.0650	7.4608		4335	3.5	b2b3b5b6b8b9b10y1y3y4y8y14	12.4006	1481	157.08317589147	64.7221172609798	0.0285	Green	22	1614.8272	1614.8272
1346	TPISB_DANRE	Q90XG0	Triosephosphate isomerase B OS=Danio rerio OX=7955 GN=tpi1b PE=2 SV=1	Regular	4885.8410	0.00	27112.8096	133	10	25	30.24	359744	89918.05	106536			Green	994	0	8	Pass2	MissedCleavage	None	1614.8234	RHVFGESDELIGQK	RHVFGESDELIGQK	98	14	5.36	8	12	12	5	2	5913.0650	7.4608		4335	3.5	b2b3b5b6b8b9b10y1y3y4y8y14	12.4006	1481	157.08317589147	64.7221172609798	0.0285	Green	22	1614.8272	1614.8272
1346	TPISB_DANRE	Q90XG0	Triosephosphate isomerase B OS=Danio rerio OX=7955 GN=tpi1b PE=2 SV=1	Regular	4885.8410	0.00	27112.8096	133	10	25	30.24	359744	89918.05	106536			Green	994	0	8	Pass2	MissedCleavage	None	1614.8234	RHVFGESDELIGQK	RHVFGESDELIGQK	98	14	5.36	8	12	12	5	2	5913.0650	7.4608		4335	3.5	b2b3b5b6b8b9b10y1y3y4y8y14	12.4006	1481	157.08317589147	64.7221172609798	0.0285	Green	22	1614.8272	1614.8272
1346	TPISB_DANRE	Q90XG0	Triosephosphate isomerase B OS=Danio rerio OX=7955 GN=tpi1b PE=2 SV=1	Regular	4885.8410	0.00	27112.8096	133	10	25	30.24	359744	89918.05	106536			Green	994	0	8	Pass2	MissedCleavage	None	1614.8234	RHVFGESDELIGQK	RHVFGESDELIGQK	98	14	5.36	8	12	12	5	2	5913.0650	7.4608		4335	3.5	b2b3b5b6b8b9b10y1y3y4y8y14	12.4006	1481	157.08317589147	64.7221172609798	0.0285	Green	22	1614.8272	1614.8272
1346	TPISB_DANRE	Q90XG0	Triosephosphate isomerase B OS=Danio rerio OX=7955 GN=tpi1b PE=2 SV=1	Regular	4885.8410	0.00	27112.8096	133	10	25	30.24	359744	89918.05	106536			Green		0	9	Pass2	MissedCleavage	None	1707.8773	TASPQQAQEVHDKLR	TASPQQAQEVHDKLR	174	15	8.18	2	11	11	7	0	1863.6920	6.9593	Missing	2932	2.4	b1°b2y1y3y4y5y6y7y8y8°y9y10y10*y11*y15	11.4064	1562	162.759739925828	68.5064932838854	0.0101	Green	7	1707.8803	1707.8803
1346	TPISB_DANRE	Q90XG0	Triosephosphate isomerase B OS=Danio rerio OX=7955 GN=tpi1b PE=2 SV=1	Regular	4885.8410	0.00	27112.8096	133	10	25	30.24	359744	89918.05	106536			Green		0	9	Pass2	MissedCleavage	None	1707.8773	TASPQQAQEVHDKLR	TASPQQAQEVHDKLR	174	15	8.18	2	11	11	7	0	1863.6920	6.9593	Missing	2932	2.4	b1°b2y1y3y4y5y6y7y8y8°y9y10y10*y11*y15	11.4064	1562	162.759739925828	68.5064932838854	0.0101	Green	7	1707.8803	1707.8803
1346	TPISB_DANRE	Q90XG0	Triosephosphate isomerase B OS=Danio rerio OX=7955 GN=tpi1b PE=2 SV=1	Regular	4885.8410	0.00	27112.8096	133	10	25	30.24	359744	89918.05	106536			Green		0	9	Pass2	MissedCleavage	None	1707.8773	TASPQQAQEVHDKLR	TASPQQAQEVHDKLR	174	15	8.18	2	11	11	7	0	1863.6920	6.9593	Missing	2932	2.4	b1°b2y1y3y4y5y6y7y8y8°y9y10y10*y11*y15	11.4064	1562	162.759739925828	68.5064932838854	0.0101	Green	7	1707.8803	1707.8803
1346	TPISB_DANRE	Q90XG0	Triosephosphate isomerase B OS=Danio rerio OX=7955 GN=tpi1b PE=2 SV=1	Regular	4885.8410	0.00	27112.8096	133	10	25	30.24	359744	89918.05	106536			Green		0	9	Pass2	MissedCleavage	None	1707.8773	TASPQQAQEVHDKLR	TASPQQAQEVHDKLR	174	15	8.18	2	11	11	7	0	1863.6920	6.9593	Missing	2932	2.4	b1°b2y1y3y4y5y6y7y8y8°y9y10y10*y11*y15	11.4064	1562	162.759739925828	68.5064932838854	0.0101	Green	7	1707.8803	1707.8803
1346	TPISB_DANRE	Q90XG0	Triosephosphate isomerase B OS=Danio rerio OX=7955 GN=tpi1b PE=2 SV=1	Regular	4885.8410	0.00	27112.8096	133	10	25	30.24	359744	89918.05	106536			Green		0	9	Pass2	MissedCleavage	None	1707.8773	TASPQQAQEVHDKLR	TASPQQAQEVHDKLR	174	15	8.18	2	11	11	7	0	1863.6920	6.9593	Missing	2932	2.4	b1°b2y1y3y4y5y6y7y8y8°y9y10y10*y11*y15	11.4064	1562	162.759739925828	68.5064932838854	0.0101	Green	7	1707.8803	1707.8803
1346	TPISB_DANRE	Q90XG0	Triosephosphate isomerase B OS=Danio rerio OX=7955 GN=tpi1b PE=2 SV=1	Regular	4885.8410	0.00	27112.8096	133	10	25	30.24	359744	89918.05	106536			Green		0	9	Pass2	MissedCleavage	None	1707.8773	TASPQQAQEVHDKLR	TASPQQAQEVHDKLR	174	15	8.18	2	11	11	7	0	1863.6920	6.9593	Missing	2932	2.4	b1°b2y1y3y4y5y6y7y8y8°y9y10y10*y11*y15	11.4064	1562	162.759739925828	68.5064932838854	0.0101	Green	7	1707.8803	1707.8803
1346	TPISB_DANRE	Q90XG0	Triosephosphate isomerase B OS=Danio rerio OX=7955 GN=tpi1b PE=2 SV=1	Regular	4885.8410	0.00	27112.8096	133	10	25	30.24	359744	89918.05	106536			Green		0	9	Pass2	MissedCleavage	None	1707.8773	TASPQQAQEVHDKLR	TASPQQAQEVHDKLR	174	15	8.18	2	11	11	7	0	1863.6920	6.9593	Missing	2932	2.4	b1°b2y1y3y4y5y6y7y8y8°y9y10y10*y11*y15	11.4064	1562	162.759739925828	68.5064932838854	0.0101	Green	7	1707.8803	1707.8803
1346	TPISB_DANRE	Q90XG0	Triosephosphate isomerase B OS=Danio rerio OX=7955 GN=tpi1b PE=2 SV=1	Regular	4885.8410	0.00	27112.8096	133	10	25	30.24	359744	89918.05	106536			Green		0	9	Pass2	MissedCleavage	None	1707.8773	TASPQQAQEVHDKLR	TASPQQAQEVHDKLR	174	15	8.18	2	11	11	7	0	1863.6920	6.9593	Missing	2932	2.4	b1°b2y1y3y4y5y6y7y8y8°y9y10y10*y11*y15	11.4064	1562	162.759739925828	68.5064932838854	0.0101	Green	7	1707.8803	1707.8803
1346	TPISB_DANRE	Q90XG0	Triosephosphate isomerase B OS=Danio rerio OX=7955 GN=tpi1b PE=2 SV=1	Regular	4885.8410	0.00	27112.8096	133	10	25	30.24	359744	89918.05	106536			Green		0	9	Pass2	MissedCleavage	None	1707.8773	TASPQQAQEVHDKLR	TASPQQAQEVHDKLR	174	15	8.18	2	11	11	7	0	1863.6920	6.9593	Missing	2932	2.4	b1°b2y1y3y4y5y6y7y8y8°y9y10y10*y11*y15	11.4064	1562	162.759739925828	68.5064932838854	0.0101	Green	7	1707.8803	1707.8803
1346	TPISB_DANRE	Q90XG0	Triosephosphate isomerase B OS=Danio rerio OX=7955 GN=tpi1b PE=2 SV=1	Regular	4885.8410	0.00	27112.8096	133	10	25	30.24	359744	89918.05	106536			Green		0	9	Pass2	MissedCleavage	None	1707.8773	TASPQQAQEVHDKLR	TASPQQAQEVHDKLR	174	15	8.18	2	11	11	7	0	1863.6920	6.9593	Missing	2932	2.4	b1°b2y1y3y4y5y6y7y8y8°y9y10y10*y11*y15	11.4064	1562	162.759739925828	68.5064932838854	0.0101	Green	7	1707.8803	1707.8803
1346	TPISB_DANRE	Q90XG0	Triosephosphate isomerase B OS=Danio rerio OX=7955 GN=tpi1b PE=2 SV=1	Regular	4885.8410	0.00	27112.8096	133	10	25	30.24	359744	89918.05	106536			Green		0	9	Pass2	MissedCleavage	None	1707.8773	TASPQQAQEVHDKLR	TASPQQAQEVHDKLR	174	15	8.18	2	11	11	7	0	1863.6920	6.9593	Missing	2932	2.4	b1°b2y1y3y4y5y6y7y8y8°y9y10y10*y11*y15	11.4064	1562	162.759739925828	68.5064932838854	0.0101	Green	7	1707.8803	1707.8803
1346	TPISB_DANRE	Q90XG0	Triosephosphate isomerase B OS=Danio rerio OX=7955 GN=tpi1b PE=2 SV=1	Regular	4885.8410	0.00	27112.8096	133	10	25	30.24	359744	89918.05	106536			Green		0	9	Pass2	MissedCleavage	None	1707.8773	TASPQQAQEVHDKLR	TASPQQAQEVHDKLR	174	15	8.18	2	11	11	7	0	1863.6920	6.9593	Missing	2932	2.4	b1°b2y1y3y4y5y6y7y8y8°y9y10y10*y11*y15	11.4064	1562	162.759739925828	68.5064932838854	0.0101	Green	7	1707.8803	1707.8803
1346	TPISB_DANRE	Q90XG0	Triosephosphate isomerase B OS=Danio rerio OX=7955 GN=tpi1b PE=2 SV=1	Regular	4885.8410	0.00	27112.8096	133	10	25	30.24	359744	89918.05	106536			Green		0	9	Pass2	MissedCleavage	None	1707.8773	TASPQQAQEVHDKLR	TASPQQAQEVHDKLR	174	15	8.18	2	11	11	7	0	1863.6920	6.9593	Missing	2932	2.4	b1°b2y1y3y4y5y6y7y8y8°y9y10y10*y11*y15	11.4064	1562	162.759739925828	68.5064932838854	0.0101	Green	7	1707.8803	1707.8803
1346	TPISB_DANRE	Q90XG0	Triosephosphate isomerase B OS=Danio rerio OX=7955 GN=tpi1b PE=2 SV=1	Regular	4885.8410	0.00	27112.8096	133	10	25	30.24	359744	89918.05	106536			Green		0	9	Pass2	MissedCleavage	None	1707.8773	TASPQQAQEVHDKLR	TASPQQAQEVHDKLR	174	15	8.18	2	11	11	7	0	1863.6920	6.9593	Missing	2932	2.4	b1°b2y1y3y4y5y6y7y8y8°y9y10y10*y11*y15	11.4064	1562	162.759739925828	68.5064932838854	0.0101	Green	7	1707.8803	1707.8803
1346	TPISB_DANRE	Q90XG0	Triosephosphate isomerase B OS=Danio rerio OX=7955 GN=tpi1b PE=2 SV=1	Regular	4885.8410	0.00	27112.8096	133	10	25	30.24	359744	89918.05	106536			Green		0	9	Pass2	MissedCleavage	None	1707.8773	TASPQQAQEVHDKLR	TASPQQAQEVHDKLR	174	15	8.18	2	11	11	7	0	1863.6920	6.9593	Missing	2932	2.4	b1°b2y1y3y4y5y6y7y8y8°y9y10y10*y11*y15	11.4064	1562	162.759739925828	68.5064932838854	0.0101	Green	7	1707.8803	1707.8803
1346	TPISB_DANRE	Q90XG0	Triosephosphate isomerase B OS=Danio rerio OX=7955 GN=tpi1b PE=2 SV=1	Regular	4885.8410	0.00	27112.8096	133	10	25	30.24	359744	89918.05	106536			Green	994	0	10	Pass2	VarMod	Oxidation+M(11)	1337.6770	GAFTGEISPAMIK	GAFTGEISPAMIK	71	13	6.95	9	16	16	12	6	21082.9400	8.0129	Identified	12976	5.3	b3b4b5b6b6°b7b7°b8y1y2y3y5y6y7y8y9y10y13	13.8526	1237	139.317637300957	99.3176373009568	0.0961	Green	49	1337.6777	1337.6777
1346	TPISB_DANRE	Q90XG0	Triosephosphate isomerase B OS=Danio rerio OX=7955 GN=tpi1b PE=2 SV=1	Regular	4885.8410	0.00	27112.8096	133	10	25	30.24	359744	89918.05	106536			Green	994	0	10	Pass2	VarMod	Oxidation+M(11)	1337.6770	GAFTGEISPAMIK	GAFTGEISPAMIK	71	13	6.95	9	16	16	12	6	21082.9400	8.0129	Identified	12976	5.3	b3b4b5b6b6°b7b7°b8y1y2y3y5y6y7y8y9y10y13	13.8526	1237	139.317637300957	99.3176373009568	0.0961	Green	49	1337.6777	1337.6777
1346	TPISB_DANRE	Q90XG0	Triosephosphate isomerase B OS=Danio rerio OX=7955 GN=tpi1b PE=2 SV=1	Regular	4885.8410	0.00	27112.8096	133	10	25	30.24	359744	89918.05	106536			Green	994	0	10	Pass2	VarMod	Oxidation+M(11)	1337.6770	GAFTGEISPAMIK	GAFTGEISPAMIK	71	13	6.95	9	16	16	12	6	21082.9400	8.0129	Identified	12976	5.3	b3b4b5b6b6°b7b7°b8y1y2y3y5y6y7y8y9y10y13	13.8526	1237	139.317637300957	99.3176373009568	0.0961	Green	49	1337.6777	1337.6777
1346	TPISB_DANRE	Q90XG0	Triosephosphate isomerase B OS=Danio rerio OX=7955 GN=tpi1b PE=2 SV=1	Regular	4885.8410	0.00	27112.8096	133	10	25	30.24	359744	89918.05	106536			Green	994	0	10	Pass2	VarMod	Oxidation+M(11)	1337.6770	GAFTGEISPAMIK	GAFTGEISPAMIK	71	13	6.95	9	16	16	12	6	21082.9400	8.0129	Identified	12976	5.3	b3b4b5b6b6°b7b7°b8y1y2y3y5y6y7y8y9y10y13	13.8526	1237	139.317637300957	99.3176373009568	0.0961	Green	49	1337.6777	1337.6777
1346	TPISB_DANRE	Q90XG0	Triosephosphate isomerase B OS=Danio rerio OX=7955 GN=tpi1b PE=2 SV=1	Regular	4885.8410	0.00	27112.8096	133	10	25	30.24	359744	89918.05	106536			Green	994	0	10	Pass2	VarMod	Oxidation+M(11)	1337.6770	GAFTGEISPAMIK	GAFTGEISPAMIK	71	13	6.95	9	16	16	12	6	21082.9400	8.0129	Identified	12976	5.3	b3b4b5b6b6°b7b7°b8y1y2y3y5y6y7y8y9y10y13	13.8526	1237	139.317637300957	99.3176373009568	0.0961	Green	49	1337.6777	1337.6777
1346	TPISB_DANRE	Q90XG0	Triosephosphate isomerase B OS=Danio rerio OX=7955 GN=tpi1b PE=2 SV=1	Regular	4885.8410	0.00	27112.8096	133	10	25	30.24	359744	89918.05	106536			Green	994	0	10	Pass2	VarMod	Oxidation+M(11)	1337.6770	GAFTGEISPAMIK	GAFTGEISPAMIK	71	13	6.95	9	16	16	12	6	21082.9400	8.0129	Identified	12976	5.3	b3b4b5b6b6°b7b7°b8y1y2y3y5y6y7y8y9y10y13	13.8526	1237	139.317637300957	99.3176373009568	0.0961	Green	49	1337.6777	1337.6777
1346	TPISB_DANRE	Q90XG0	Triosephosphate isomerase B OS=Danio rerio OX=7955 GN=tpi1b PE=2 SV=1	Regular	4885.8410	0.00	27112.8096	133	10	25	30.24	359744	89918.05	106536			Green	994	0	10	Pass2	VarMod	Oxidation+M(11)	1337.6770	GAFTGEISPAMIK	GAFTGEISPAMIK	71	13	6.95	9	16	16	12	6	21082.9400	8.0129	Identified	12976	5.3	b3b4b5b6b6°b7b7°b8y1y2y3y5y6y7y8y9y10y13	13.8526	1237	139.317637300957	99.3176373009568	0.0961	Green	49	1337.6777	1337.6777
1346	TPISB_DANRE	Q90XG0	Triosephosphate isomerase B OS=Danio rerio OX=7955 GN=tpi1b PE=2 SV=1	Regular	4885.8410	0.00	27112.8096	133	10	25	30.24	359744	89918.05	106536			Green	994	0	10	Pass2	VarMod	Oxidation+M(11)	1337.6770	GAFTGEISPAMIK	GAFTGEISPAMIK	71	13	6.95	9	16	16	12	6	21082.9400	8.0129	Identified	12976	5.3	b3b4b5b6b6°b7b7°b8y1y2y3y5y6y7y8y9y10y13	13.8526	1237	139.317637300957	99.3176373009568	0.0961	Green	49	1337.6777	1337.6777
1346	TPISB_DANRE	Q90XG0	Triosephosphate isomerase B OS=Danio rerio OX=7955 GN=tpi1b PE=2 SV=1	Regular	4885.8410	0.00	27112.8096	133	10	25	30.24	359744	89918.05	106536			Green	994	0	10	Pass2	VarMod	Oxidation+M(11)	1337.6770	GAFTGEISPAMIK	GAFTGEISPAMIK	71	13	6.95	9	16	16	12	6	21082.9400	8.0129	Identified	12976	5.3	b3b4b5b6b6°b7b7°b8y1y2y3y5y6y7y8y9y10y13	13.8526	1237	139.317637300957	99.3176373009568	0.0961	Green	49	1337.6777	1337.6777
1346	TPISB_DANRE	Q90XG0	Triosephosphate isomerase B OS=Danio rerio OX=7955 GN=tpi1b PE=2 SV=1	Regular	4885.8410	0.00	27112.8096	133	10	25	30.24	359744	89918.05	106536			Green	994	0	10	Pass2	VarMod	Oxidation+M(11)	1337.6770	GAFTGEISPAMIK	GAFTGEISPAMIK	71	13	6.95	9	16	16	12	6	21082.9400	8.0129	Identified	12976	5.3	b3b4b5b6b6°b7b7°b8y1y2y3y5y6y7y8y9y10y13	13.8526	1237	139.317637300957	99.3176373009568	0.0961	Green	49	1337.6777	1337.6777
1346	TPISB_DANRE	Q90XG0	Triosephosphate isomerase B OS=Danio rerio OX=7955 GN=tpi1b PE=2 SV=1	Regular	4885.8410	0.00	27112.8096	133	10	25	30.24	359744	89918.05	106536			Green	994	0	10	Pass2	VarMod	Oxidation+M(11)	1337.6770	GAFTGEISPAMIK	GAFTGEISPAMIK	71	13	6.95	9	16	16	12	6	21082.9400	8.0129	Identified	12976	5.3	b3b4b5b6b6°b7b7°b8y1y2y3y5y6y7y8y9y10y13	13.8526	1237	139.317637300957	99.3176373009568	0.0961	Green	49	1337.6777	1337.6777
1346	TPISB_DANRE	Q90XG0	Triosephosphate isomerase B OS=Danio rerio OX=7955 GN=tpi1b PE=2 SV=1	Regular	4885.8410	0.00	27112.8096	133	10	25	30.24	359744	89918.05	106536			Green	994	0	10	Pass2	VarMod	Oxidation+M(11)	1337.6770	GAFTGEISPAMIK	GAFTGEISPAMIK	71	13	6.95	9	16	16	12	6	21082.9400	8.0129	Identified	12976	5.3	b3b4b5b6b6°b7b7°b8y1y2y3y5y6y7y8y9y10y13	13.8526	1237	139.317637300957	99.3176373009568	0.0961	Green	49	1337.6777	1337.6777
1346	TPISB_DANRE	Q90XG0	Triosephosphate isomerase B OS=Danio rerio OX=7955 GN=tpi1b PE=2 SV=1	Regular	4885.8410	0.00	27112.8096	133	10	25	30.24	359744	89918.05	106536			Green	994	0	10	Pass2	VarMod	Oxidation+M(11)	1337.6770	GAFTGEISPAMIK	GAFTGEISPAMIK	71	13	6.95	9	16	16	12	6	21082.9400	8.0129	Identified	12976	5.3	b3b4b5b6b6°b7b7°b8y1y2y3y5y6y7y8y9y10y13	13.8526	1237	139.317637300957	99.3176373009568	0.0961	Green	49	1337.6777	1337.6777
1346	TPISB_DANRE	Q90XG0	Triosephosphate isomerase B OS=Danio rerio OX=7955 GN=tpi1b PE=2 SV=1	Regular	4885.8410	0.00	27112.8096	133	10	25	30.24	359744	89918.05	106536			Green	994	0	10	Pass2	VarMod	Oxidation+M(11)	1337.6770	GAFTGEISPAMIK	GAFTGEISPAMIK	71	13	6.95	9	16	16	12	6	21082.9400	8.0129	Identified	12976	5.3	b3b4b5b6b6°b7b7°b8y1y2y3y5y6y7y8y9y10y13	13.8526	1237	139.317637300957	99.3176373009568	0.0961	Green	49	1337.6777	1337.6777
1346	TPISB_DANRE	Q90XG0	Triosephosphate isomerase B OS=Danio rerio OX=7955 GN=tpi1b PE=2 SV=1	Regular	4885.8410	0.00	27112.8096	133	10	25	30.24	359744	89918.05	106536			Green	994	0	10	Pass2	VarMod	Oxidation+M(11)	1337.6770	GAFTGEISPAMIK	GAFTGEISPAMIK	71	13	6.95	9	16	16	12	6	21082.9400	8.0129	Identified	12976	5.3	b3b4b5b6b6°b7b7°b8y1y2y3y5y6y7y8y9y10y13	13.8526	1237	139.317637300957	99.3176373009568	0.0961	Green	49	1337.6777	1337.6777
1346	TPISB_DANRE	Q90XG0	Triosephosphate isomerase B OS=Danio rerio OX=7955 GN=tpi1b PE=2 SV=1	Regular	4885.8410	0.00	27112.8096	133	10	25	30.24	359744	89918.05	106536			Green	994	0	10	Pass2	VarMod	Oxidation+M(11)	1337.6770	GAFTGEISPAMIK	GAFTGEISPAMIK	71	13	6.95	9	16	16	12	6	21082.9400	8.0129	Identified	12976	5.3	b3b4b5b6b6°b7b7°b8y1y2y3y5y6y7y8y9y10y13	13.8526	1237	139.317637300957	99.3176373009568	0.0961	Green	49	1337.6777	1337.6777
1346	TPISB_DANRE	Q90XG0	Triosephosphate isomerase B OS=Danio rerio OX=7955 GN=tpi1b PE=2 SV=1	Regular	4885.8410	0.00	27112.8096	133	10	25	30.24	359744	89918.05	106536			Green	994	0	10	Pass2	VarMod	Oxidation+M(11)	1337.6770	GAFTGEISPAMIK	GAFTGEISPAMIK	71	13	6.95	9	16	16	12	6	21082.9400	8.0129	Identified	12976	5.3	b3b4b5b6b6°b7b7°b8y1y2y3y5y6y7y8y9y10y13	13.8526	1237	139.317637300957	99.3176373009568	0.0961	Green	49	1337.6777	1337.6777
1346	TPISB_DANRE	Q90XG0	Triosephosphate isomerase B OS=Danio rerio OX=7955 GN=tpi1b PE=2 SV=1	Regular	4885.8410	0.00	27112.8096	133	10	25	30.24	359744	89918.05	106536			Green	994	0	10	Pass2	VarMod	Oxidation+M(11)	1337.6770	GAFTGEISPAMIK	GAFTGEISPAMIK	71	13	6.95	9	16	16	12	6	21082.9400	8.0129	Identified	12976	5.3	b3b4b5b6b6°b7b7°b8y1y2y3y5y6y7y8y9y10y13	13.8526	1237	139.317637300957	99.3176373009568	0.0961	Green	49	1337.6777	1337.6777
1346	TPISB_DANRE	Q90XG0	Triosephosphate isomerase B OS=Danio rerio OX=7955 GN=tpi1b PE=2 SV=1	Regular	4885.8410	0.00	27112.8096	133	10	25	30.24	359744	89918.05	106536			Green		0	11	Pass2	NeutralLoss_H2O	None	1420.6815	TASPQQAQEVHDK	TASPQQAQEVHDK	174	13	5.23	0	2	2	0	0	215.7244	0.0000	Missing	926	0.0	b13y9y9*	11.1230	1290	143.269179728758	55.5127864858388	0.0063	Green	5	1420.6822	1420.6822
1346	TPISB_DANRE	Q90XG0	Triosephosphate isomerase B OS=Danio rerio OX=7955 GN=tpi1b PE=2 SV=1	Regular	4885.8410	0.00	27112.8096	133	10	25	30.24	359744	89918.05	106536			Green		0	11	Pass2	NeutralLoss_H2O	None	1420.6815	TASPQQAQEVHDK	TASPQQAQEVHDK	174	13	5.23	0	2	2	0	0	215.7244	0.0000	Missing	926	0.0	b13y9y9*	11.1230	1290	143.269179728758	55.5127864858388	0.0063	Green	5	1420.6822	1420.6822
1346	TPISB_DANRE	Q90XG0	Triosephosphate isomerase B OS=Danio rerio OX=7955 GN=tpi1b PE=2 SV=1	Regular	4885.8410	0.00	27112.8096	133	10	25	30.24	359744	89918.05	106536			Green		0	11	Pass2	NeutralLoss_H2O	None	1420.6815	TASPQQAQEVHDK	TASPQQAQEVHDK	174	13	5.23	0	2	2	0	0	215.7244	0.0000	Missing	926	0.0	b13y9y9*	11.1230	1290	143.269179728758	55.5127864858388	0.0063	Green	5	1420.6822	1420.6822
994	TPISA_DANRE	Q1MTI4	Triosephosphate isomerase A OS=Danio rerio OX=7955 GN=tpi1a PE=2 SV=1	Regular	4752.4700	0.00	27195.5643	111	8	20	24.60	385982	212440.9	112733			Green		1	1	Pass1	PepFrag1	Carbamidomethyl+C(8)	1123.5565	IGVAAQNCYK	IGVAAQNCYK	58	10	8.87	10	12	12	9	3	9631.6140	7.6606		28154	7.0	b2b3b4b5y1y2y3y4y4*y5y5*y6y6*y7y7*y10	11.8439	983	119.525888140019	79.5258881400194	0.2539	Green	11	1123.5584	1123.5584
994	TPISA_DANRE	Q1MTI4	Triosephosphate isomerase A OS=Danio rerio OX=7955 GN=tpi1a PE=2 SV=1	Regular	4752.4700	0.00	27195.5643	111	8	20	24.60	385982	212440.9	112733			Green		1	1	Pass1	PepFrag1	Carbamidomethyl+C(8)	1123.5565	IGVAAQNCYK	IGVAAQNCYK	58	10	8.87	10	12	12	9	3	9631.6140	7.6606		28154	7.0	b2b3b4b5y1y2y3y4y4*y5y5*y6y6*y7y7*y10	11.8439	983	119.525888140019	79.5258881400194	0.2539	Green	11	1123.5584	1123.5584
994	TPISA_DANRE	Q1MTI4	Triosephosphate isomerase A OS=Danio rerio OX=7955 GN=tpi1a PE=2 SV=1	Regular	4752.4700	0.00	27195.5643	111	8	20	24.60	385982	212440.9	112733			Green		1	1	Pass1	PepFrag1	Carbamidomethyl+C(8)	1123.5565	IGVAAQNCYK	IGVAAQNCYK	58	10	8.87	10	12	12	9	3	9631.6140	7.6606		28154	7.0	b2b3b4b5y1y2y3y4y4*y5y5*y6y6*y7y7*y10	11.8439	983	119.525888140019	79.5258881400194	0.2539	Green	11	1123.5584	1123.5584
994	TPISA_DANRE	Q1MTI4	Triosephosphate isomerase A OS=Danio rerio OX=7955 GN=tpi1a PE=2 SV=1	Regular	4752.4700	0.00	27195.5643	111	8	20	24.60	385982	212440.9	112733			Green		1	1	Pass1	PepFrag1	Carbamidomethyl+C(8)	1123.5565	IGVAAQNCYK	IGVAAQNCYK	58	10	8.87	10	12	12	9	3	9631.6140	7.6606		28154	7.0	b2b3b4b5y1y2y3y4y4*y5y5*y6y6*y7y7*y10	11.8439	983	119.525888140019	79.5258881400194	0.2539	Green	11	1123.5584	1123.5584
994	TPISA_DANRE	Q1MTI4	Triosephosphate isomerase A OS=Danio rerio OX=7955 GN=tpi1a PE=2 SV=1	Regular	4752.4700	0.00	27195.5643	111	8	20	24.60	385982	212440.9	112733			Green		1	1	Pass1	PepFrag1	Carbamidomethyl+C(8)	1123.5565	IGVAAQNCYK	IGVAAQNCYK	58	10	8.87	10	12	12	9	3	9631.6140	7.6606		28154	7.0	b2b3b4b5y1y2y3y4y4*y5y5*y6y6*y7y7*y10	11.8439	983	119.525888140019	79.5258881400194	0.2539	Green	11	1123.5584	1123.5584
994	TPISA_DANRE	Q1MTI4	Triosephosphate isomerase A OS=Danio rerio OX=7955 GN=tpi1a PE=2 SV=1	Regular	4752.4700	0.00	27195.5643	111	8	20	24.60	385982	212440.9	112733			Green		1	1	Pass1	PepFrag1	Carbamidomethyl+C(8)	1123.5565	IGVAAQNCYK	IGVAAQNCYK	58	10	8.87	10	12	12	9	3	9631.6140	7.6606		28154	7.0	b2b3b4b5y1y2y3y4y4*y5y5*y6y6*y7y7*y10	11.8439	983	119.525888140019	79.5258881400194	0.2539	Green	11	1123.5584	1123.5584
994	TPISA_DANRE	Q1MTI4	Triosephosphate isomerase A OS=Danio rerio OX=7955 GN=tpi1a PE=2 SV=1	Regular	4752.4700	0.00	27195.5643	111	8	20	24.60	385982	212440.9	112733			Green		1	1	Pass1	PepFrag1	Carbamidomethyl+C(8)	1123.5565	IGVAAQNCYK	IGVAAQNCYK	58	10	8.87	10	12	12	9	3	9631.6140	7.6606		28154	7.0	b2b3b4b5y1y2y3y4y4*y5y5*y6y6*y7y7*y10	11.8439	983	119.525888140019	79.5258881400194	0.2539	Green	11	1123.5584	1123.5584
994	TPISA_DANRE	Q1MTI4	Triosephosphate isomerase A OS=Danio rerio OX=7955 GN=tpi1a PE=2 SV=1	Regular	4752.4700	0.00	27195.5643	111	8	20	24.60	385982	212440.9	112733			Green		1	1	Pass1	PepFrag1	Carbamidomethyl+C(8)	1123.5565	IGVAAQNCYK	IGVAAQNCYK	58	10	8.87	10	12	12	9	3	9631.6140	7.6606		28154	7.0	b2b3b4b5y1y2y3y4y4*y5y5*y6y6*y7y7*y10	11.8439	983	119.525888140019	79.5258881400194	0.2539	Green	11	1123.5584	1123.5584
994	TPISA_DANRE	Q1MTI4	Triosephosphate isomerase A OS=Danio rerio OX=7955 GN=tpi1a PE=2 SV=1	Regular	4752.4700	0.00	27195.5643	111	8	20	24.60	385982	212440.9	112733			Green		1	1	Pass1	PepFrag1	Carbamidomethyl+C(8)	1123.5565	IGVAAQNCYK	IGVAAQNCYK	58	10	8.87	10	12	12	9	3	9631.6140	7.6606		28154	7.0	b2b3b4b5y1y2y3y4y4*y5y5*y6y6*y7y7*y10	11.8439	983	119.525888140019	79.5258881400194	0.2539	Green	11	1123.5584	1123.5584
994	TPISA_DANRE	Q1MTI4	Triosephosphate isomerase A OS=Danio rerio OX=7955 GN=tpi1a PE=2 SV=1	Regular	4752.4700	0.00	27195.5643	111	8	20	24.60	385982	212440.9	112733			Green		1	1	Pass1	PepFrag1	Carbamidomethyl+C(8)	1123.5565	IGVAAQNCYK	IGVAAQNCYK	58	10	8.87	10	12	12	9	3	9631.6140	7.6606		28154	7.0	b2b3b4b5y1y2y3y4y4*y5y5*y6y6*y7y7*y10	11.8439	983	119.525888140019	79.5258881400194	0.2539	Green	11	1123.5584	1123.5584
994	TPISA_DANRE	Q1MTI4	Triosephosphate isomerase A OS=Danio rerio OX=7955 GN=tpi1a PE=2 SV=1	Regular	4752.4700	0.00	27195.5643	111	8	20	24.60	385982	212440.9	112733			Green		1	1	Pass1	PepFrag1	Carbamidomethyl+C(8)	1123.5565	IGVAAQNCYK	IGVAAQNCYK	58	10	8.87	10	12	12	9	3	9631.6140	7.6606		28154	7.0	b2b3b4b5y1y2y3y4y4*y5y5*y6y6*y7y7*y10	11.8439	983	119.525888140019	79.5258881400194	0.2539	Green	11	1123.5584	1123.5584
994	TPISA_DANRE	Q1MTI4	Triosephosphate isomerase A OS=Danio rerio OX=7955 GN=tpi1a PE=2 SV=1	Regular	4752.4700	0.00	27195.5643	111	8	20	24.60	385982	212440.9	112733			Green		1	1	Pass1	PepFrag1	Carbamidomethyl+C(8)	1123.5565	IGVAAQNCYK	IGVAAQNCYK	58	10	8.87	10	12	12	9	3	9631.6140	7.6606		28154	7.0	b2b3b4b5y1y2y3y4y4*y5y5*y6y6*y7y7*y10	11.8439	983	119.525888140019	79.5258881400194	0.2539	Green	11	1123.5584	1123.5584
994	TPISA_DANRE	Q1MTI4	Triosephosphate isomerase A OS=Danio rerio OX=7955 GN=tpi1a PE=2 SV=1	Regular	4752.4700	0.00	27195.5643	111	8	20	24.60	385982	212440.9	112733			Green		1	1	Pass1	PepFrag1	Carbamidomethyl+C(8)	1123.5565	IGVAAQNCYK	IGVAAQNCYK	58	10	8.87	10	12	12	9	3	9631.6140	7.6606		28154	7.0	b2b3b4b5y1y2y3y4y4*y5y5*y6y6*y7y7*y10	11.8439	983	119.525888140019	79.5258881400194	0.2539	Green	11	1123.5584	1123.5584
994	TPISA_DANRE	Q1MTI4	Triosephosphate isomerase A OS=Danio rerio OX=7955 GN=tpi1a PE=2 SV=1	Regular	4752.4700	0.00	27195.5643	111	8	20	24.60	385982	212440.9	112733			Green		1	1	Pass1	PepFrag1	Carbamidomethyl+C(8)	1123.5565	IGVAAQNCYK	IGVAAQNCYK	58	10	8.87	10	12	12	9	3	9631.6140	7.6606		28154	7.0	b2b3b4b5y1y2y3y4y4*y5y5*y6y6*y7y7*y10	11.8439	983	119.525888140019	79.5258881400194	0.2539	Green	11	1123.5584	1123.5584
994	TPISA_DANRE	Q1MTI4	Triosephosphate isomerase A OS=Danio rerio OX=7955 GN=tpi1a PE=2 SV=1	Regular	4752.4700	0.00	27195.5643	111	8	20	24.60	385982	212440.9	112733			Green		1	1	Pass1	PepFrag1	Carbamidomethyl+C(8)	1123.5565	IGVAAQNCYK	IGVAAQNCYK	58	10	8.87	10	12	12	9	3	9631.6140	7.6606		28154	7.0	b2b3b4b5y1y2y3y4y4*y5y5*y6y6*y7y7*y10	11.8439	983	119.525888140019	79.5258881400194	0.2539	Green	11	1123.5584	1123.5584
994	TPISA_DANRE	Q1MTI4	Triosephosphate isomerase A OS=Danio rerio OX=7955 GN=tpi1a PE=2 SV=1	Regular	4752.4700	0.00	27195.5643	111	8	20	24.60	385982	212440.9	112733			Green		1	1	Pass1	PepFrag1	Carbamidomethyl+C(8)	1123.5565	IGVAAQNCYK	IGVAAQNCYK	58	10	8.87	10	12	12	9	3	9631.6140	7.6606		28154	7.0	b2b3b4b5y1y2y3y4y4*y5y5*y6y6*y7y7*y10	11.8439	983	119.525888140019	79.5258881400194	0.2539	Green	11	1123.5584	1123.5584
994	TPISA_DANRE	Q1MTI4	Triosephosphate isomerase A OS=Danio rerio OX=7955 GN=tpi1a PE=2 SV=1	Regular	4752.4700	0.00	27195.5643	111	8	20	24.60	385982	212440.9	112733			Green	1346	0	2	Pass1	PepFrag1	None	1321.6821	GAFTGEISPAMIK	GAFTGEISPAMIK	71	13	6.95	13	17	17	13	6	19061.2900	7.9691	Identified	24376	7.3	b3b4b4°b5b5°b6b6°b7b8b8°b10°b11b12y2y3y4y5y6y7y8y9y13	14.7616	1237	139.317637300957	99.3176373009568	0.2158	Green	59	1321.6842	1321.6842
994	TPISA_DANRE	Q1MTI4	Triosephosphate isomerase A OS=Danio rerio OX=7955 GN=tpi1a PE=2 SV=1	Regular	4752.4700	0.00	27195.5643	111	8	20	24.60	385982	212440.9	112733			Green	1346	0	2	Pass1	PepFrag1	None	1321.6821	GAFTGEISPAMIK	GAFTGEISPAMIK	71	13	6.95	13	17	17	13	6	19061.2900	7.9691	Identified	24376	7.3	b3b4b4°b5b5°b6b6°b7b8b8°b10°b11b12y2y3y4y5y6y7y8y9y13	14.7616	1237	139.317637300957	99.3176373009568	0.2158	Green	59	1321.6842	1321.6842
994	TPISA_DANRE	Q1MTI4	Triosephosphate isomerase A OS=Danio rerio OX=7955 GN=tpi1a PE=2 SV=1	Regular	4752.4700	0.00	27195.5643	111	8	20	24.60	385982	212440.9	112733			Green	1346	0	2	Pass1	PepFrag1	None	1321.6821	GAFTGEISPAMIK	GAFTGEISPAMIK	71	13	6.95	13	17	17	13	6	19061.2900	7.9691	Identified	24376	7.3	b3b4b4°b5b5°b6b6°b7b8b8°b10°b11b12y2y3y4y5y6y7y8y9y13	14.7616	1237	139.317637300957	99.3176373009568	0.2158	Green	59	1321.6842	1321.6842
994	TPISA_DANRE	Q1MTI4	Triosephosphate isomerase A OS=Danio rerio OX=7955 GN=tpi1a PE=2 SV=1	Regular	4752.4700	0.00	27195.5643	111	8	20	24.60	385982	212440.9	112733			Green	1346	0	2	Pass1	PepFrag1	None	1321.6821	GAFTGEISPAMIK	GAFTGEISPAMIK	71	13	6.95	13	17	17	13	6	19061.2900	7.9691	Identified	24376	7.3	b3b4b4°b5b5°b6b6°b7b8b8°b10°b11b12y2y3y4y5y6y7y8y9y13	14.7616	1237	139.317637300957	99.3176373009568	0.2158	Green	59	1321.6842	1321.6842
994	TPISA_DANRE	Q1MTI4	Triosephosphate isomerase A OS=Danio rerio OX=7955 GN=tpi1a PE=2 SV=1	Regular	4752.4700	0.00	27195.5643	111	8	20	24.60	385982	212440.9	112733			Green	1346	0	2	Pass1	PepFrag1	None	1321.6821	GAFTGEISPAMIK	GAFTGEISPAMIK	71	13	6.95	13	17	17	13	6	19061.2900	7.9691	Identified	24376	7.3	b3b4b4°b5b5°b6b6°b7b8b8°b10°b11b12y2y3y4y5y6y7y8y9y13	14.7616	1237	139.317637300957	99.3176373009568	0.2158	Green	59	1321.6842	1321.6842
994	TPISA_DANRE	Q1MTI4	Triosephosphate isomerase A OS=Danio rerio OX=7955 GN=tpi1a PE=2 SV=1	Regular	4752.4700	0.00	27195.5643	111	8	20	24.60	385982	212440.9	112733			Green	1346	0	2	Pass1	PepFrag1	None	1321.6821	GAFTGEISPAMIK	GAFTGEISPAMIK	71	13	6.95	13	17	17	13	6	19061.2900	7.9691	Identified	24376	7.3	b3b4b4°b5b5°b6b6°b7b8b8°b10°b11b12y2y3y4y5y6y7y8y9y13	14.7616	1237	139.317637300957	99.3176373009568	0.2158	Green	59	1321.6842	1321.6842
994	TPISA_DANRE	Q1MTI4	Triosephosphate isomerase A OS=Danio rerio OX=7955 GN=tpi1a PE=2 SV=1	Regular	4752.4700	0.00	27195.5643	111	8	20	24.60	385982	212440.9	112733			Green	1346	0	2	Pass1	PepFrag1	None	1321.6821	GAFTGEISPAMIK	GAFTGEISPAMIK	71	13	6.95	13	17	17	13	6	19061.2900	7.9691	Identified	24376	7.3	b3b4b4°b5b5°b6b6°b7b8b8°b10°b11b12y2y3y4y5y6y7y8y9y13	14.7616	1237	139.317637300957	99.3176373009568	0.2158	Green	59	1321.6842	1321.6842
994	TPISA_DANRE	Q1MTI4	Triosephosphate isomerase A OS=Danio rerio OX=7955 GN=tpi1a PE=2 SV=1	Regular	4752.4700	0.00	27195.5643	111	8	20	24.60	385982	212440.9	112733			Green	1346	0	2	Pass1	PepFrag1	None	1321.6821	GAFTGEISPAMIK	GAFTGEISPAMIK	71	13	6.95	13	17	17	13	6	19061.2900	7.9691	Identified	24376	7.3	b3b4b4°b5b5°b6b6°b7b8b8°b10°b11b12y2y3y4y5y6y7y8y9y13	14.7616	1237	139.317637300957	99.3176373009568	0.2158	Green	59	1321.6842	1321.6842
994	TPISA_DANRE	Q1MTI4	Triosephosphate isomerase A OS=Danio rerio OX=7955 GN=tpi1a PE=2 SV=1	Regular	4752.4700	0.00	27195.5643	111	8	20	24.60	385982	212440.9	112733			Green	1346	0	2	Pass1	PepFrag1	None	1321.6821	GAFTGEISPAMIK	GAFTGEISPAMIK	71	13	6.95	13	17	17	13	6	19061.2900	7.9691	Identified	24376	7.3	b3b4b4°b5b5°b6b6°b7b8b8°b10°b11b12y2y3y4y5y6y7y8y9y13	14.7616	1237	139.317637300957	99.3176373009568	0.2158	Green	59	1321.6842	1321.6842
994	TPISA_DANRE	Q1MTI4	Triosephosphate isomerase A OS=Danio rerio OX=7955 GN=tpi1a PE=2 SV=1	Regular	4752.4700	0.00	27195.5643	111	8	20	24.60	385982	212440.9	112733			Green	1346	0	2	Pass1	PepFrag1	None	1321.6821	GAFTGEISPAMIK	GAFTGEISPAMIK	71	13	6.95	13	17	17	13	6	19061.2900	7.9691	Identified	24376	7.3	b3b4b4°b5b5°b6b6°b7b8b8°b10°b11b12y2y3y4y5y6y7y8y9y13	14.7616	1237	139.317637300957	99.3176373009568	0.2158	Green	59	1321.6842	1321.6842
994	TPISA_DANRE	Q1MTI4	Triosephosphate isomerase A OS=Danio rerio OX=7955 GN=tpi1a PE=2 SV=1	Regular	4752.4700	0.00	27195.5643	111	8	20	24.60	385982	212440.9	112733			Green	1346	0	2	Pass1	PepFrag1	None	1321.6821	GAFTGEISPAMIK	GAFTGEISPAMIK	71	13	6.95	13	17	17	13	6	19061.2900	7.9691	Identified	24376	7.3	b3b4b4°b5b5°b6b6°b7b8b8°b10°b11b12y2y3y4y5y6y7y8y9y13	14.7616	1237	139.317637300957	99.3176373009568	0.2158	Green	59	1321.6842	1321.6842
994	TPISA_DANRE	Q1MTI4	Triosephosphate isomerase A OS=Danio rerio OX=7955 GN=tpi1a PE=2 SV=1	Regular	4752.4700	0.00	27195.5643	111	8	20	24.60	385982	212440.9	112733			Green	1346	0	2	Pass1	PepFrag1	None	1321.6821	GAFTGEISPAMIK	GAFTGEISPAMIK	71	13	6.95	13	17	17	13	6	19061.2900	7.9691	Identified	24376	7.3	b3b4b4°b5b5°b6b6°b7b8b8°b10°b11b12y2y3y4y5y6y7y8y9y13	14.7616	1237	139.317637300957	99.3176373009568	0.2158	Green	59	1321.6842	1321.6842
994	TPISA_DANRE	Q1MTI4	Triosephosphate isomerase A OS=Danio rerio OX=7955 GN=tpi1a PE=2 SV=1	Regular	4752.4700	0.00	27195.5643	111	8	20	24.60	385982	212440.9	112733			Green	1346	0	2	Pass1	PepFrag1	None	1321.6821	GAFTGEISPAMIK	GAFTGEISPAMIK	71	13	6.95	13	17	17	13	6	19061.2900	7.9691	Identified	24376	7.3	b3b4b4°b5b5°b6b6°b7b8b8°b10°b11b12y2y3y4y5y6y7y8y9y13	14.7616	1237	139.317637300957	99.3176373009568	0.2158	Green	59	1321.6842	1321.6842
994	TPISA_DANRE	Q1MTI4	Triosephosphate isomerase A OS=Danio rerio OX=7955 GN=tpi1a PE=2 SV=1	Regular	4752.4700	0.00	27195.5643	111	8	20	24.60	385982	212440.9	112733			Green	1346	0	2	Pass1	PepFrag1	None	1321.6821	GAFTGEISPAMIK	GAFTGEISPAMIK	71	13	6.95	13	17	17	13	6	19061.2900	7.9691	Identified	24376	7.3	b3b4b4°b5b5°b6b6°b7b8b8°b10°b11b12y2y3y4y5y6y7y8y9y13	14.7616	1237	139.317637300957	99.3176373009568	0.2158	Green	59	1321.6842	1321.6842
994	TPISA_DANRE	Q1MTI4	Triosephosphate isomerase A OS=Danio rerio OX=7955 GN=tpi1a PE=2 SV=1	Regular	4752.4700	0.00	27195.5643	111	8	20	24.60	385982	212440.9	112733			Green	1346	0	2	Pass1	PepFrag1	None	1321.6821	GAFTGEISPAMIK	GAFTGEISPAMIK	71	13	6.95	13	17	17	13	6	19061.2900	7.9691	Identified	24376	7.3	b3b4b4°b5b5°b6b6°b7b8b8°b10°b11b12y2y3y4y5y6y7y8y9y13	14.7616	1237	139.317637300957	99.3176373009568	0.2158	Green	59	1321.6842	1321.6842
994	TPISA_DANRE	Q1MTI4	Triosephosphate isomerase A OS=Danio rerio OX=7955 GN=tpi1a PE=2 SV=1	Regular	4752.4700	0.00	27195.5643	111	8	20	24.60	385982	212440.9	112733			Green	1346	0	2	Pass1	PepFrag1	None	1321.6821	GAFTGEISPAMIK	GAFTGEISPAMIK	71	13	6.95	13	17	17	13	6	19061.2900	7.9691	Identified	24376	7.3	b3b4b4°b5b5°b6b6°b7b8b8°b10°b11b12y2y3y4y5y6y7y8y9y13	14.7616	1237	139.317637300957	99.3176373009568	0.2158	Green	59	1321.6842	1321.6842
994	TPISA_DANRE	Q1MTI4	Triosephosphate isomerase A OS=Danio rerio OX=7955 GN=tpi1a PE=2 SV=1	Regular	4752.4700	0.00	27195.5643	111	8	20	24.60	385982	212440.9	112733			Green	1346	0	2	Pass1	PepFrag1	None	1321.6821	GAFTGEISPAMIK	GAFTGEISPAMIK	71	13	6.95	13	17	17	13	6	19061.2900	7.9691	Identified	24376	7.3	b3b4b4°b5b5°b6b6°b7b8b8°b10°b11b12y2y3y4y5y6y7y8y9y13	14.7616	1237	139.317637300957	99.3176373009568	0.2158	Green	59	1321.6842	1321.6842
994	TPISA_DANRE	Q1MTI4	Triosephosphate isomerase A OS=Danio rerio OX=7955 GN=tpi1a PE=2 SV=1	Regular	4752.4700	0.00	27195.5643	111	8	20	24.60	385982	212440.9	112733			Green	1346	0	2	Pass1	PepFrag1	None	1321.6821	GAFTGEISPAMIK	GAFTGEISPAMIK	71	13	6.95	13	17	17	13	6	19061.2900	7.9691	Identified	24376	7.3	b3b4b4°b5b5°b6b6°b7b8b8°b10°b11b12y2y3y4y5y6y7y8y9y13	14.7616	1237	139.317637300957	99.3176373009568	0.2158	Green	59	1321.6842	1321.6842
994	TPISA_DANRE	Q1MTI4	Triosephosphate isomerase A OS=Danio rerio OX=7955 GN=tpi1a PE=2 SV=1	Regular	4752.4700	0.00	27195.5643	111	8	20	24.60	385982	212440.9	112733			Green	1346	0	2	Pass1	PepFrag1	None	1321.6821	GAFTGEISPAMIK	GAFTGEISPAMIK	71	13	6.95	13	17	17	13	6	19061.2900	7.9691	Identified	24376	7.3	b3b4b4°b5b5°b6b6°b7b8b8°b10°b11b12y2y3y4y5y6y7y8y9y13	14.7616	1237	139.317637300957	99.3176373009568	0.2158	Green	59	1321.6842	1321.6842
994	TPISA_DANRE	Q1MTI4	Triosephosphate isomerase A OS=Danio rerio OX=7955 GN=tpi1a PE=2 SV=1	Regular	4752.4700	0.00	27195.5643	111	8	20	24.60	385982	212440.9	112733			Green	1346	0	2	Pass1	PepFrag1	None	1321.6821	GAFTGEISPAMIK	GAFTGEISPAMIK	71	13	6.95	13	17	17	13	6	19061.2900	7.9691	Identified	24376	7.3	b3b4b4°b5b5°b6b6°b7b8b8°b10°b11b12y2y3y4y5y6y7y8y9y13	14.7616	1237	139.317637300957	99.3176373009568	0.2158	Green	59	1321.6842	1321.6842
994	TPISA_DANRE	Q1MTI4	Triosephosphate isomerase A OS=Danio rerio OX=7955 GN=tpi1a PE=2 SV=1	Regular	4752.4700	0.00	27195.5643	111	8	20	24.60	385982	212440.9	112733			Green	1346	0	2	Pass1	PepFrag1	None	1321.6821	GAFTGEISPAMIK	GAFTGEISPAMIK	71	13	6.95	13	17	17	13	6	19061.2900	7.9691	Identified	24376	7.3	b3b4b4°b5b5°b6b6°b7b8b8°b10°b11b12y2y3y4y5y6y7y8y9y13	14.7616	1237	139.317637300957	99.3176373009568	0.2158	Green	59	1321.6842	1321.6842
994	TPISA_DANRE	Q1MTI4	Triosephosphate isomerase A OS=Danio rerio OX=7955 GN=tpi1a PE=2 SV=1	Regular	4752.4700	0.00	27195.5643	111	8	20	24.60	385982	212440.9	112733			Green	1346	0	2	Pass1	PepFrag1	None	1321.6821	GAFTGEISPAMIK	GAFTGEISPAMIK	71	13	6.95	13	17	17	13	6	19061.2900	7.9691	Identified	24376	7.3	b3b4b4°b5b5°b6b6°b7b8b8°b10°b11b12y2y3y4y5y6y7y8y9y13	14.7616	1237	139.317637300957	99.3176373009568	0.2158	Green	59	1321.6842	1321.6842
994	TPISA_DANRE	Q1MTI4	Triosephosphate isomerase A OS=Danio rerio OX=7955 GN=tpi1a PE=2 SV=1	Regular	4752.4700	0.00	27195.5643	111	8	20	24.60	385982	212440.9	112733			Green	1346	0	3	Pass1	PepFrag1	None	1602.8890	VVLAYEPVWAIGTGK	VVLAYEPVWAIGTGK	159	15	6.89	14	18	18	13	5	29929.9100	8.1650	Identified	20617	7.2	b2b3b4b6b11b15y2y3y4y5y6y7y8y9y10y10°y11y12y13	16.7616	1524	160.109196802155	120.109196802155	0.1835	Green	75	1602.8906	1602.8906
994	TPISA_DANRE	Q1MTI4	Triosephosphate isomerase A OS=Danio rerio OX=7955 GN=tpi1a PE=2 SV=1	Regular	4752.4700	0.00	27195.5643	111	8	20	24.60	385982	212440.9	112733			Green	1346	0	3	Pass1	PepFrag1	None	1602.8890	VVLAYEPVWAIGTGK	VVLAYEPVWAIGTGK	159	15	6.89	14	18	18	13	5	29929.9100	8.1650	Identified	20617	7.2	b2b3b4b6b11b15y2y3y4y5y6y7y8y9y10y10°y11y12y13	16.7616	1524	160.109196802155	120.109196802155	0.1835	Green	75	1602.8906	1602.8906
994	TPISA_DANRE	Q1MTI4	Triosephosphate isomerase A OS=Danio rerio OX=7955 GN=tpi1a PE=2 SV=1	Regular	4752.4700	0.00	27195.5643	111	8	20	24.60	385982	212440.9	112733			Green	1346	0	3	Pass1	PepFrag1	None	1602.8890	VVLAYEPVWAIGTGK	VVLAYEPVWAIGTGK	159	15	6.89	14	18	18	13	5	29929.9100	8.1650	Identified	20617	7.2	b2b3b4b6b11b15y2y3y4y5y6y7y8y9y10y10°y11y12y13	16.7616	1524	160.109196802155	120.109196802155	0.1835	Green	75	1602.8906	1602.8906
994	TPISA_DANRE	Q1MTI4	Triosephosphate isomerase A OS=Danio rerio OX=7955 GN=tpi1a PE=2 SV=1	Regular	4752.4700	0.00	27195.5643	111	8	20	24.60	385982	212440.9	112733			Green	1346	0	3	Pass1	PepFrag1	None	1602.8890	VVLAYEPVWAIGTGK	VVLAYEPVWAIGTGK	159	15	6.89	14	18	18	13	5	29929.9100	8.1650	Identified	20617	7.2	b2b3b4b6b11b15y2y3y4y5y6y7y8y9y10y10°y11y12y13	16.7616	1524	160.109196802155	120.109196802155	0.1835	Green	75	1602.8906	1602.8906
994	TPISA_DANRE	Q1MTI4	Triosephosphate isomerase A OS=Danio rerio OX=7955 GN=tpi1a PE=2 SV=1	Regular	4752.4700	0.00	27195.5643	111	8	20	24.60	385982	212440.9	112733			Green	1346	0	3	Pass1	PepFrag1	None	1602.8890	VVLAYEPVWAIGTGK	VVLAYEPVWAIGTGK	159	15	6.89	14	18	18	13	5	29929.9100	8.1650	Identified	20617	7.2	b2b3b4b6b11b15y2y3y4y5y6y7y8y9y10y10°y11y12y13	16.7616	1524	160.109196802155	120.109196802155	0.1835	Green	75	1602.8906	1602.8906
994	TPISA_DANRE	Q1MTI4	Triosephosphate isomerase A OS=Danio rerio OX=7955 GN=tpi1a PE=2 SV=1	Regular	4752.4700	0.00	27195.5643	111	8	20	24.60	385982	212440.9	112733			Green	1346	0	3	Pass1	PepFrag1	None	1602.8890	VVLAYEPVWAIGTGK	VVLAYEPVWAIGTGK	159	15	6.89	14	18	18	13	5	29929.9100	8.1650	Identified	20617	7.2	b2b3b4b6b11b15y2y3y4y5y6y7y8y9y10y10°y11y12y13	16.7616	1524	160.109196802155	120.109196802155	0.1835	Green	75	1602.8906	1602.8906
994	TPISA_DANRE	Q1MTI4	Triosephosphate isomerase A OS=Danio rerio OX=7955 GN=tpi1a PE=2 SV=1	Regular	4752.4700	0.00	27195.5643	111	8	20	24.60	385982	212440.9	112733			Green	1346	0	3	Pass1	PepFrag1	None	1602.8890	VVLAYEPVWAIGTGK	VVLAYEPVWAIGTGK	159	15	6.89	14	18	18	13	5	29929.9100	8.1650	Identified	20617	7.2	b2b3b4b6b11b15y2y3y4y5y6y7y8y9y10y10°y11y12y13	16.7616	1524	160.109196802155	120.109196802155	0.1835	Green	75	1602.8906	1602.8906
994	TPISA_DANRE	Q1MTI4	Triosephosphate isomerase A OS=Danio rerio OX=7955 GN=tpi1a PE=2 SV=1	Regular	4752.4700	0.00	27195.5643	111	8	20	24.60	385982	212440.9	112733			Green	1346	0	3	Pass1	PepFrag1	None	1602.8890	VVLAYEPVWAIGTGK	VVLAYEPVWAIGTGK	159	15	6.89	14	18	18	13	5	29929.9100	8.1650	Identified	20617	7.2	b2b3b4b6b11b15y2y3y4y5y6y7y8y9y10y10°y11y12y13	16.7616	1524	160.109196802155	120.109196802155	0.1835	Green	75	1602.8906	1602.8906
994	TPISA_DANRE	Q1MTI4	Triosephosphate isomerase A OS=Danio rerio OX=7955 GN=tpi1a PE=2 SV=1	Regular	4752.4700	0.00	27195.5643	111	8	20	24.60	385982	212440.9	112733			Green	1346	0	3	Pass1	PepFrag1	None	1602.8890	VVLAYEPVWAIGTGK	VVLAYEPVWAIGTGK	159	15	6.89	14	18	18	13	5	29929.9100	8.1650	Identified	20617	7.2	b2b3b4b6b11b15y2y3y4y5y6y7y8y9y10y10°y11y12y13	16.7616	1524	160.109196802155	120.109196802155	0.1835	Green	75	1602.8906	1602.8906
994	TPISA_DANRE	Q1MTI4	Triosephosphate isomerase A OS=Danio rerio OX=7955 GN=tpi1a PE=2 SV=1	Regular	4752.4700	0.00	27195.5643	111	8	20	24.60	385982	212440.9	112733			Green	1346	0	3	Pass1	PepFrag1	None	1602.8890	VVLAYEPVWAIGTGK	VVLAYEPVWAIGTGK	159	15	6.89	14	18	18	13	5	29929.9100	8.1650	Identified	20617	7.2	b2b3b4b6b11b15y2y3y4y5y6y7y8y9y10y10°y11y12y13	16.7616	1524	160.109196802155	120.109196802155	0.1835	Green	75	1602.8906	1602.8906
994	TPISA_DANRE	Q1MTI4	Triosephosphate isomerase A OS=Danio rerio OX=7955 GN=tpi1a PE=2 SV=1	Regular	4752.4700	0.00	27195.5643	111	8	20	24.60	385982	212440.9	112733			Green	1346	0	3	Pass1	PepFrag1	None	1602.8890	VVLAYEPVWAIGTGK	VVLAYEPVWAIGTGK	159	15	6.89	14	18	18	13	5	29929.9100	8.1650	Identified	20617	7.2	b2b3b4b6b11b15y2y3y4y5y6y7y8y9y10y10°y11y12y13	16.7616	1524	160.109196802155	120.109196802155	0.1835	Green	75	1602.8906	1602.8906
994	TPISA_DANRE	Q1MTI4	Triosephosphate isomerase A OS=Danio rerio OX=7955 GN=tpi1a PE=2 SV=1	Regular	4752.4700	0.00	27195.5643	111	8	20	24.60	385982	212440.9	112733			Green	1346	0	3	Pass1	PepFrag1	None	1602.8890	VVLAYEPVWAIGTGK	VVLAYEPVWAIGTGK	159	15	6.89	14	18	18	13	5	29929.9100	8.1650	Identified	20617	7.2	b2b3b4b6b11b15y2y3y4y5y6y7y8y9y10y10°y11y12y13	16.7616	1524	160.109196802155	120.109196802155	0.1835	Green	75	1602.8906	1602.8906
994	TPISA_DANRE	Q1MTI4	Triosephosphate isomerase A OS=Danio rerio OX=7955 GN=tpi1a PE=2 SV=1	Regular	4752.4700	0.00	27195.5643	111	8	20	24.60	385982	212440.9	112733			Green	1346	0	3	Pass1	PepFrag1	None	1602.8890	VVLAYEPVWAIGTGK	VVLAYEPVWAIGTGK	159	15	6.89	14	18	18	13	5	29929.9100	8.1650	Identified	20617	7.2	b2b3b4b6b11b15y2y3y4y5y6y7y8y9y10y10°y11y12y13	16.7616	1524	160.109196802155	120.109196802155	0.1835	Green	75	1602.8906	1602.8906
994	TPISA_DANRE	Q1MTI4	Triosephosphate isomerase A OS=Danio rerio OX=7955 GN=tpi1a PE=2 SV=1	Regular	4752.4700	0.00	27195.5643	111	8	20	24.60	385982	212440.9	112733			Green	1346	0	3	Pass1	PepFrag1	None	1602.8890	VVLAYEPVWAIGTGK	VVLAYEPVWAIGTGK	159	15	6.89	14	18	18	13	5	29929.9100	8.1650	Identified	20617	7.2	b2b3b4b6b11b15y2y3y4y5y6y7y8y9y10y10°y11y12y13	16.7616	1524	160.109196802155	120.109196802155	0.1835	Green	75	1602.8906	1602.8906
994	TPISA_DANRE	Q1MTI4	Triosephosphate isomerase A OS=Danio rerio OX=7955 GN=tpi1a PE=2 SV=1	Regular	4752.4700	0.00	27195.5643	111	8	20	24.60	385982	212440.9	112733			Green	1346	0	3	Pass1	PepFrag1	None	1602.8890	VVLAYEPVWAIGTGK	VVLAYEPVWAIGTGK	159	15	6.89	14	18	18	13	5	29929.9100	8.1650	Identified	20617	7.2	b2b3b4b6b11b15y2y3y4y5y6y7y8y9y10y10°y11y12y13	16.7616	1524	160.109196802155	120.109196802155	0.1835	Green	75	1602.8906	1602.8906
994	TPISA_DANRE	Q1MTI4	Triosephosphate isomerase A OS=Danio rerio OX=7955 GN=tpi1a PE=2 SV=1	Regular	4752.4700	0.00	27195.5643	111	8	20	24.60	385982	212440.9	112733			Green	1346	0	3	Pass1	PepFrag1	None	1602.8890	VVLAYEPVWAIGTGK	VVLAYEPVWAIGTGK	159	15	6.89	14	18	18	13	5	29929.9100	8.1650	Identified	20617	7.2	b2b3b4b6b11b15y2y3y4y5y6y7y8y9y10y10°y11y12y13	16.7616	1524	160.109196802155	120.109196802155	0.1835	Green	75	1602.8906	1602.8906
994	TPISA_DANRE	Q1MTI4	Triosephosphate isomerase A OS=Danio rerio OX=7955 GN=tpi1a PE=2 SV=1	Regular	4752.4700	0.00	27195.5643	111	8	20	24.60	385982	212440.9	112733			Green	1346	0	3	Pass1	PepFrag1	None	1602.8890	VVLAYEPVWAIGTGK	VVLAYEPVWAIGTGK	159	15	6.89	14	18	18	13	5	29929.9100	8.1650	Identified	20617	7.2	b2b3b4b6b11b15y2y3y4y5y6y7y8y9y10y10°y11y12y13	16.7616	1524	160.109196802155	120.109196802155	0.1835	Green	75	1602.8906	1602.8906
994	TPISA_DANRE	Q1MTI4	Triosephosphate isomerase A OS=Danio rerio OX=7955 GN=tpi1a PE=2 SV=1	Regular	4752.4700	0.00	27195.5643	111	8	20	24.60	385982	212440.9	112733			Green	1346	0	3	Pass1	PepFrag1	None	1602.8890	VVLAYEPVWAIGTGK	VVLAYEPVWAIGTGK	159	15	6.89	14	18	18	13	5	29929.9100	8.1650	Identified	20617	7.2	b2b3b4b6b11b15y2y3y4y5y6y7y8y9y10y10°y11y12y13	16.7616	1524	160.109196802155	120.109196802155	0.1835	Green	75	1602.8906	1602.8906
994	TPISA_DANRE	Q1MTI4	Triosephosphate isomerase A OS=Danio rerio OX=7955 GN=tpi1a PE=2 SV=1	Regular	4752.4700	0.00	27195.5643	111	8	20	24.60	385982	212440.9	112733			Green	1346	0	3	Pass1	PepFrag1	None	1602.8890	VVLAYEPVWAIGTGK	VVLAYEPVWAIGTGK	159	15	6.89	14	18	18	13	5	29929.9100	8.1650	Identified	20617	7.2	b2b3b4b6b11b15y2y3y4y5y6y7y8y9y10y10°y11y12y13	16.7616	1524	160.109196802155	120.109196802155	0.1835	Green	75	1602.8906	1602.8906
994	TPISA_DANRE	Q1MTI4	Triosephosphate isomerase A OS=Danio rerio OX=7955 GN=tpi1a PE=2 SV=1	Regular	4752.4700	0.00	27195.5643	111	8	20	24.60	385982	212440.9	112733			Green	1346	0	4	Pass1	PepFrag1	None	1458.7223	HVFGESDELIGQK	HVFGESDELIGQK	99	13	4.42	11	18	18	14	7	27271.6200	8.1247		8879	5.8	b2b3b4b5b6b7b8b9y1y2*y3y3*y4y4*y5y6y7y8y10y11y12	12.9948	1333	146.435508778444	106.435508778444	0.1151	Green	34	1458.7238	1458.7238
994	TPISA_DANRE	Q1MTI4	Triosephosphate isomerase A OS=Danio rerio OX=7955 GN=tpi1a PE=2 SV=1	Regular	4752.4700	0.00	27195.5643	111	8	20	24.60	385982	212440.9	112733			Green	1346	0	4	Pass1	PepFrag1	None	1458.7223	HVFGESDELIGQK	HVFGESDELIGQK	99	13	4.42	11	18	18	14	7	27271.6200	8.1247		8879	5.8	b2b3b4b5b6b7b8b9y1y2*y3y3*y4y4*y5y6y7y8y10y11y12	12.9948	1333	146.435508778444	106.435508778444	0.1151	Green	34	1458.7238	1458.7238
994	TPISA_DANRE	Q1MTI4	Triosephosphate isomerase A OS=Danio rerio OX=7955 GN=tpi1a PE=2 SV=1	Regular	4752.4700	0.00	27195.5643	111	8	20	24.60	385982	212440.9	112733			Green	1346	0	4	Pass1	PepFrag1	None	1458.7223	HVFGESDELIGQK	HVFGESDELIGQK	99	13	4.42	11	18	18	14	7	27271.6200	8.1247		8879	5.8	b2b3b4b5b6b7b8b9y1y2*y3y3*y4y4*y5y6y7y8y10y11y12	12.9948	1333	146.435508778444	106.435508778444	0.1151	Green	34	1458.7238	1458.7238
994	TPISA_DANRE	Q1MTI4	Triosephosphate isomerase A OS=Danio rerio OX=7955 GN=tpi1a PE=2 SV=1	Regular	4752.4700	0.00	27195.5643	111	8	20	24.60	385982	212440.9	112733			Green	1346	0	4	Pass1	PepFrag1	None	1458.7223	HVFGESDELIGQK	HVFGESDELIGQK	99	13	4.42	11	18	18	14	7	27271.6200	8.1247		8879	5.8	b2b3b4b5b6b7b8b9y1y2*y3y3*y4y4*y5y6y7y8y10y11y12	12.9948	1333	146.435508778444	106.435508778444	0.1151	Green	34	1458.7238	1458.7238
994	TPISA_DANRE	Q1MTI4	Triosephosphate isomerase A OS=Danio rerio OX=7955 GN=tpi1a PE=2 SV=1	Regular	4752.4700	0.00	27195.5643	111	8	20	24.60	385982	212440.9	112733			Green	1346	0	4	Pass1	PepFrag1	None	1458.7223	HVFGESDELIGQK	HVFGESDELIGQK	99	13	4.42	11	18	18	14	7	27271.6200	8.1247		8879	5.8	b2b3b4b5b6b7b8b9y1y2*y3y3*y4y4*y5y6y7y8y10y11y12	12.9948	1333	146.435508778444	106.435508778444	0.1151	Green	34	1458.7238	1458.7238
994	TPISA_DANRE	Q1MTI4	Triosephosphate isomerase A OS=Danio rerio OX=7955 GN=tpi1a PE=2 SV=1	Regular	4752.4700	0.00	27195.5643	111	8	20	24.60	385982	212440.9	112733			Green	1346	0	4	Pass1	PepFrag1	None	1458.7223	HVFGESDELIGQK	HVFGESDELIGQK	99	13	4.42	11	18	18	14	7	27271.6200	8.1247		8879	5.8	b2b3b4b5b6b7b8b9y1y2*y3y3*y4y4*y5y6y7y8y10y11y12	12.9948	1333	146.435508778444	106.435508778444	0.1151	Green	34	1458.7238	1458.7238
994	TPISA_DANRE	Q1MTI4	Triosephosphate isomerase A OS=Danio rerio OX=7955 GN=tpi1a PE=2 SV=1	Regular	4752.4700	0.00	27195.5643	111	8	20	24.60	385982	212440.9	112733			Green	1346	0	4	Pass1	PepFrag1	None	1458.7223	HVFGESDELIGQK	HVFGESDELIGQK	99	13	4.42	11	18	18	14	7	27271.6200	8.1247		8879	5.8	b2b3b4b5b6b7b8b9y1y2*y3y3*y4y4*y5y6y7y8y10y11y12	12.9948	1333	146.435508778444	106.435508778444	0.1151	Green	34	1458.7238	1458.7238
994	TPISA_DANRE	Q1MTI4	Triosephosphate isomerase A OS=Danio rerio OX=7955 GN=tpi1a PE=2 SV=1	Regular	4752.4700	0.00	27195.5643	111	8	20	24.60	385982	212440.9	112733			Green	1346	0	4	Pass1	PepFrag1	None	1458.7223	HVFGESDELIGQK	HVFGESDELIGQK	99	13	4.42	11	18	18	14	7	27271.6200	8.1247		8879	5.8	b2b3b4b5b6b7b8b9y1y2*y3y3*y4y4*y5y6y7y8y10y11y12	12.9948	1333	146.435508778444	106.435508778444	0.1151	Green	34	1458.7238	1458.7238
994	TPISA_DANRE	Q1MTI4	Triosephosphate isomerase A OS=Danio rerio OX=7955 GN=tpi1a PE=2 SV=1	Regular	4752.4700	0.00	27195.5643	111	8	20	24.60	385982	212440.9	112733			Green	1346	0	4	Pass1	PepFrag1	None	1458.7223	HVFGESDELIGQK	HVFGESDELIGQK	99	13	4.42	11	18	18	14	7	27271.6200	8.1247		8879	5.8	b2b3b4b5b6b7b8b9y1y2*y3y3*y4y4*y5y6y7y8y10y11y12	12.9948	1333	146.435508778444	106.435508778444	0.1151	Green	34	1458.7238	1458.7238
994	TPISA_DANRE	Q1MTI4	Triosephosphate isomerase A OS=Danio rerio OX=7955 GN=tpi1a PE=2 SV=1	Regular	4752.4700	0.00	27195.5643	111	8	20	24.60	385982	212440.9	112733			Green	1346	0	4	Pass1	PepFrag1	None	1458.7223	HVFGESDELIGQK	HVFGESDELIGQK	99	13	4.42	11	18	18	14	7	27271.6200	8.1247		8879	5.8	b2b3b4b5b6b7b8b9y1y2*y3y3*y4y4*y5y6y7y8y10y11y12	12.9948	1333	146.435508778444	106.435508778444	0.1151	Green	34	1458.7238	1458.7238
994	TPISA_DANRE	Q1MTI4	Triosephosphate isomerase A OS=Danio rerio OX=7955 GN=tpi1a PE=2 SV=1	Regular	4752.4700	0.00	27195.5643	111	8	20	24.60	385982	212440.9	112733			Green	1346	0	4	Pass1	PepFrag1	None	1458.7223	HVFGESDELIGQK	HVFGESDELIGQK	99	13	4.42	11	18	18	14	7	27271.6200	8.1247		8879	5.8	b2b3b4b5b6b7b8b9y1y2*y3y3*y4y4*y5y6y7y8y10y11y12	12.9948	1333	146.435508778444	106.435508778444	0.1151	Green	34	1458.7238	1458.7238
994	TPISA_DANRE	Q1MTI4	Triosephosphate isomerase A OS=Danio rerio OX=7955 GN=tpi1a PE=2 SV=1	Regular	4752.4700	0.00	27195.5643	111	8	20	24.60	385982	212440.9	112733			Green	1346	0	4	Pass1	PepFrag1	None	1458.7223	HVFGESDELIGQK	HVFGESDELIGQK	99	13	4.42	11	18	18	14	7	27271.6200	8.1247		8879	5.8	b2b3b4b5b6b7b8b9y1y2*y3y3*y4y4*y5y6y7y8y10y11y12	12.9948	1333	146.435508778444	106.435508778444	0.1151	Green	34	1458.7238	1458.7238
994	TPISA_DANRE	Q1MTI4	Triosephosphate isomerase A OS=Danio rerio OX=7955 GN=tpi1a PE=2 SV=1	Regular	4752.4700	0.00	27195.5643	111	8	20	24.60	385982	212440.9	112733			Green	1346	0	4	Pass1	PepFrag1	None	1458.7223	HVFGESDELIGQK	HVFGESDELIGQK	99	13	4.42	11	18	18	14	7	27271.6200	8.1247		8879	5.8	b2b3b4b5b6b7b8b9y1y2*y3y3*y4y4*y5y6y7y8y10y11y12	12.9948	1333	146.435508778444	106.435508778444	0.1151	Green	34	1458.7238	1458.7238
994	TPISA_DANRE	Q1MTI4	Triosephosphate isomerase A OS=Danio rerio OX=7955 GN=tpi1a PE=2 SV=1	Regular	4752.4700	0.00	27195.5643	111	8	20	24.60	385982	212440.9	112733			Green	1346	0	4	Pass1	PepFrag1	None	1458.7223	HVFGESDELIGQK	HVFGESDELIGQK	99	13	4.42	11	18	18	14	7	27271.6200	8.1247		8879	5.8	b2b3b4b5b6b7b8b9y1y2*y3y3*y4y4*y5y6y7y8y10y11y12	12.9948	1333	146.435508778444	106.435508778444	0.1151	Green	34	1458.7238	1458.7238
994	TPISA_DANRE	Q1MTI4	Triosephosphate isomerase A OS=Danio rerio OX=7955 GN=tpi1a PE=2 SV=1	Regular	4752.4700	0.00	27195.5643	111	8	20	24.60	385982	212440.9	112733			Green	1346	0	4	Pass1	PepFrag1	None	1458.7223	HVFGESDELIGQK	HVFGESDELIGQK	99	13	4.42	11	18	18	14	7	27271.6200	8.1247		8879	5.8	b2b3b4b5b6b7b8b9y1y2*y3y3*y4y4*y5y6y7y8y10y11y12	12.9948	1333	146.435508778444	106.435508778444	0.1151	Green	34	1458.7238	1458.7238
994	TPISA_DANRE	Q1MTI4	Triosephosphate isomerase A OS=Danio rerio OX=7955 GN=tpi1a PE=2 SV=1	Regular	4752.4700	0.00	27195.5643	111	8	20	24.60	385982	212440.9	112733			Green	1346	0	4	Pass1	PepFrag1	None	1458.7223	HVFGESDELIGQK	HVFGESDELIGQK	99	13	4.42	11	18	18	14	7	27271.6200	8.1247		8879	5.8	b2b3b4b5b6b7b8b9y1y2*y3y3*y4y4*y5y6y7y8y10y11y12	12.9948	1333	146.435508778444	106.435508778444	0.1151	Green	34	1458.7238	1458.7238
994	TPISA_DANRE	Q1MTI4	Triosephosphate isomerase A OS=Danio rerio OX=7955 GN=tpi1a PE=2 SV=1	Regular	4752.4700	0.00	27195.5643	111	8	20	24.60	385982	212440.9	112733			Green	1346	0	4	Pass1	PepFrag1	None	1458.7223	HVFGESDELIGQK	HVFGESDELIGQK	99	13	4.42	11	18	18	14	7	27271.6200	8.1247		8879	5.8	b2b3b4b5b6b7b8b9y1y2*y3y3*y4y4*y5y6y7y8y10y11y12	12.9948	1333	146.435508778444	106.435508778444	0.1151	Green	34	1458.7238	1458.7238
994	TPISA_DANRE	Q1MTI4	Triosephosphate isomerase A OS=Danio rerio OX=7955 GN=tpi1a PE=2 SV=1	Regular	4752.4700	0.00	27195.5643	111	8	20	24.60	385982	212440.9	112733			Green	1346	0	4	Pass1	PepFrag1	None	1458.7223	HVFGESDELIGQK	HVFGESDELIGQK	99	13	4.42	11	18	18	14	7	27271.6200	8.1247		8879	5.8	b2b3b4b5b6b7b8b9y1y2*y3y3*y4y4*y5y6y7y8y10y11y12	12.9948	1333	146.435508778444	106.435508778444	0.1151	Green	34	1458.7238	1458.7238
994	TPISA_DANRE	Q1MTI4	Triosephosphate isomerase A OS=Danio rerio OX=7955 GN=tpi1a PE=2 SV=1	Regular	4752.4700	0.00	27195.5643	111	8	20	24.60	385982	212440.9	112733			Green	1346	0	4	Pass1	PepFrag1	None	1458.7223	HVFGESDELIGQK	HVFGESDELIGQK	99	13	4.42	11	18	18	14	7	27271.6200	8.1247		8879	5.8	b2b3b4b5b6b7b8b9y1y2*y3y3*y4y4*y5y6y7y8y10y11y12	12.9948	1333	146.435508778444	106.435508778444	0.1151	Green	34	1458.7238	1458.7238
994	TPISA_DANRE	Q1MTI4	Triosephosphate isomerase A OS=Danio rerio OX=7955 GN=tpi1a PE=2 SV=1	Regular	4752.4700	0.00	27195.5643	111	8	20	24.60	385982	212440.9	112733			Green	1346	0	4	Pass1	PepFrag1	None	1458.7223	HVFGESDELIGQK	HVFGESDELIGQK	99	13	4.42	11	18	18	14	7	27271.6200	8.1247		8879	5.8	b2b3b4b5b6b7b8b9y1y2*y3y3*y4y4*y5y6y7y8y10y11y12	12.9948	1333	146.435508778444	106.435508778444	0.1151	Green	34	1458.7238	1458.7238
994	TPISA_DANRE	Q1MTI4	Triosephosphate isomerase A OS=Danio rerio OX=7955 GN=tpi1a PE=2 SV=1	Regular	4752.4700	0.00	27195.5643	111	8	20	24.60	385982	212440.9	112733			Green	1346	0	4	Pass1	PepFrag1	None	1458.7223	HVFGESDELIGQK	HVFGESDELIGQK	99	13	4.42	11	18	18	14	7	27271.6200	8.1247		8879	5.8	b2b3b4b5b6b7b8b9y1y2*y3y3*y4y4*y5y6y7y8y10y11y12	12.9948	1333	146.435508778444	106.435508778444	0.1151	Green	34	1458.7238	1458.7238
994	TPISA_DANRE	Q1MTI4	Triosephosphate isomerase A OS=Danio rerio OX=7955 GN=tpi1a PE=2 SV=1	Regular	4752.4700	0.00	27195.5643	111	8	20	24.60	385982	212440.9	112733			Green	1346	0	5	Pass1	PepFrag1	None	954.4832	FFVGGNWK	FFVGGNWK	5	8	9.97	12	8	8	5	1	3877.5000	7.2775		7863	4.1	b2y1y2y4y5y6y7y8	14.7210	865	109.758215932617	69.7582159326165	0.0746	Green	58	954.4850	954.4850
994	TPISA_DANRE	Q1MTI4	Triosephosphate isomerase A OS=Danio rerio OX=7955 GN=tpi1a PE=2 SV=1	Regular	4752.4700	0.00	27195.5643	111	8	20	24.60	385982	212440.9	112733			Green	1346	0	5	Pass1	PepFrag1	None	954.4832	FFVGGNWK	FFVGGNWK	5	8	9.97	12	8	8	5	1	3877.5000	7.2775		7863	4.1	b2y1y2y4y5y6y7y8	14.7210	865	109.758215932617	69.7582159326165	0.0746	Green	58	954.4850	954.4850
994	TPISA_DANRE	Q1MTI4	Triosephosphate isomerase A OS=Danio rerio OX=7955 GN=tpi1a PE=2 SV=1	Regular	4752.4700	0.00	27195.5643	111	8	20	24.60	385982	212440.9	112733			Green	1346	0	5	Pass1	PepFrag1	None	954.4832	FFVGGNWK	FFVGGNWK	5	8	9.97	12	8	8	5	1	3877.5000	7.2775		7863	4.1	b2y1y2y4y5y6y7y8	14.7210	865	109.758215932617	69.7582159326165	0.0746	Green	58	954.4850	954.4850
994	TPISA_DANRE	Q1MTI4	Triosephosphate isomerase A OS=Danio rerio OX=7955 GN=tpi1a PE=2 SV=1	Regular	4752.4700	0.00	27195.5643	111	8	20	24.60	385982	212440.9	112733			Green	1346	0	5	Pass1	PepFrag1	None	954.4832	FFVGGNWK	FFVGGNWK	5	8	9.97	12	8	8	5	1	3877.5000	7.2775		7863	4.1	b2y1y2y4y5y6y7y8	14.7210	865	109.758215932617	69.7582159326165	0.0746	Green	58	954.4850	954.4850
994	TPISA_DANRE	Q1MTI4	Triosephosphate isomerase A OS=Danio rerio OX=7955 GN=tpi1a PE=2 SV=1	Regular	4752.4700	0.00	27195.5643	111	8	20	24.60	385982	212440.9	112733			Green	1346	0	5	Pass1	PepFrag1	None	954.4832	FFVGGNWK	FFVGGNWK	5	8	9.97	12	8	8	5	1	3877.5000	7.2775		7863	4.1	b2y1y2y4y5y6y7y8	14.7210	865	109.758215932617	69.7582159326165	0.0746	Green	58	954.4850	954.4850
994	TPISA_DANRE	Q1MTI4	Triosephosphate isomerase A OS=Danio rerio OX=7955 GN=tpi1a PE=2 SV=1	Regular	4752.4700	0.00	27195.5643	111	8	20	24.60	385982	212440.9	112733			Green	1346	0	5	Pass1	PepFrag1	None	954.4832	FFVGGNWK	FFVGGNWK	5	8	9.97	12	8	8	5	1	3877.5000	7.2775		7863	4.1	b2y1y2y4y5y6y7y8	14.7210	865	109.758215932617	69.7582159326165	0.0746	Green	58	954.4850	954.4850
994	TPISA_DANRE	Q1MTI4	Triosephosphate isomerase A OS=Danio rerio OX=7955 GN=tpi1a PE=2 SV=1	Regular	4752.4700	0.00	27195.5643	111	8	20	24.60	385982	212440.9	112733			Green	1346	0	5	Pass1	PepFrag1	None	954.4832	FFVGGNWK	FFVGGNWK	5	8	9.97	12	8	8	5	1	3877.5000	7.2775		7863	4.1	b2y1y2y4y5y6y7y8	14.7210	865	109.758215932617	69.7582159326165	0.0746	Green	58	954.4850	954.4850
994	TPISA_DANRE	Q1MTI4	Triosephosphate isomerase A OS=Danio rerio OX=7955 GN=tpi1a PE=2 SV=1	Regular	4752.4700	0.00	27195.5643	111	8	20	24.60	385982	212440.9	112733			Green	1346	0	5	Pass1	PepFrag1	None	954.4832	FFVGGNWK	FFVGGNWK	5	8	9.97	12	8	8	5	1	3877.5000	7.2775		7863	4.1	b2y1y2y4y5y6y7y8	14.7210	865	109.758215932617	69.7582159326165	0.0746	Green	58	954.4850	954.4850
994	TPISA_DANRE	Q1MTI4	Triosephosphate isomerase A OS=Danio rerio OX=7955 GN=tpi1a PE=2 SV=1	Regular	4752.4700	0.00	27195.5643	111	8	20	24.60	385982	212440.9	112733			Green	1346	0	6	Pass2	MissedCleavage	None	1082.5782	KFFVGGNWK	KFFVGGNWK	4	9	10.80	15	9	9	4	1	8487.2990	7.6177		5364	3.3	b1b3y1y2y4y5y7y8y9	13.6998	1000	120.9	80.9	0.0356	Green	46	1082.5784	1082.5784
994	TPISA_DANRE	Q1MTI4	Triosephosphate isomerase A OS=Danio rerio OX=7955 GN=tpi1a PE=2 SV=1	Regular	4752.4700	0.00	27195.5643	111	8	20	24.60	385982	212440.9	112733			Green	1346	0	6	Pass2	MissedCleavage	None	1082.5782	KFFVGGNWK	KFFVGGNWK	4	9	10.80	15	9	9	4	1	8487.2990	7.6177		5364	3.3	b1b3y1y2y4y5y7y8y9	13.6998	1000	120.9	80.9	0.0356	Green	46	1082.5784	1082.5784
994	TPISA_DANRE	Q1MTI4	Triosephosphate isomerase A OS=Danio rerio OX=7955 GN=tpi1a PE=2 SV=1	Regular	4752.4700	0.00	27195.5643	111	8	20	24.60	385982	212440.9	112733			Green	1346	0	6	Pass2	MissedCleavage	None	1082.5782	KFFVGGNWK	KFFVGGNWK	4	9	10.80	15	9	9	4	1	8487.2990	7.6177		5364	3.3	b1b3y1y2y4y5y7y8y9	13.6998	1000	120.9	80.9	0.0356	Green	46	1082.5784	1082.5784
994	TPISA_DANRE	Q1MTI4	Triosephosphate isomerase A OS=Danio rerio OX=7955 GN=tpi1a PE=2 SV=1	Regular	4752.4700	0.00	27195.5643	111	8	20	24.60	385982	212440.9	112733			Green	1346	0	6	Pass2	MissedCleavage	None	1082.5782	KFFVGGNWK	KFFVGGNWK	4	9	10.80	15	9	9	4	1	8487.2990	7.6177		5364	3.3	b1b3y1y2y4y5y7y8y9	13.6998	1000	120.9	80.9	0.0356	Green	46	1082.5784	1082.5784
994	TPISA_DANRE	Q1MTI4	Triosephosphate isomerase A OS=Danio rerio OX=7955 GN=tpi1a PE=2 SV=1	Regular	4752.4700	0.00	27195.5643	111	8	20	24.60	385982	212440.9	112733			Green	1346	0	6	Pass2	MissedCleavage	None	1082.5782	KFFVGGNWK	KFFVGGNWK	4	9	10.80	15	9	9	4	1	8487.2990	7.6177		5364	3.3	b1b3y1y2y4y5y7y8y9	13.6998	1000	120.9	80.9	0.0356	Green	46	1082.5784	1082.5784
994	TPISA_DANRE	Q1MTI4	Triosephosphate isomerase A OS=Danio rerio OX=7955 GN=tpi1a PE=2 SV=1	Regular	4752.4700	0.00	27195.5643	111	8	20	24.60	385982	212440.9	112733			Green	1346	0	6	Pass2	MissedCleavage	None	1082.5782	KFFVGGNWK	KFFVGGNWK	4	9	10.80	15	9	9	4	1	8487.2990	7.6177		5364	3.3	b1b3y1y2y4y5y7y8y9	13.6998	1000	120.9	80.9	0.0356	Green	46	1082.5784	1082.5784
994	TPISA_DANRE	Q1MTI4	Triosephosphate isomerase A OS=Danio rerio OX=7955 GN=tpi1a PE=2 SV=1	Regular	4752.4700	0.00	27195.5643	111	8	20	24.60	385982	212440.9	112733			Green	1346	0	6	Pass2	MissedCleavage	None	1082.5782	KFFVGGNWK	KFFVGGNWK	4	9	10.80	15	9	9	4	1	8487.2990	7.6177		5364	3.3	b1b3y1y2y4y5y7y8y9	13.6998	1000	120.9	80.9	0.0356	Green	46	1082.5784	1082.5784
994	TPISA_DANRE	Q1MTI4	Triosephosphate isomerase A OS=Danio rerio OX=7955 GN=tpi1a PE=2 SV=1	Regular	4752.4700	0.00	27195.5643	111	8	20	24.60	385982	212440.9	112733			Green	1346	0	6	Pass2	MissedCleavage	None	1082.5782	KFFVGGNWK	KFFVGGNWK	4	9	10.80	15	9	9	4	1	8487.2990	7.6177		5364	3.3	b1b3y1y2y4y5y7y8y9	13.6998	1000	120.9	80.9	0.0356	Green	46	1082.5784	1082.5784
994	TPISA_DANRE	Q1MTI4	Triosephosphate isomerase A OS=Danio rerio OX=7955 GN=tpi1a PE=2 SV=1	Regular	4752.4700	0.00	27195.5643	111	8	20	24.60	385982	212440.9	112733			Green	1346	0	6	Pass2	MissedCleavage	None	1082.5782	KFFVGGNWK	KFFVGGNWK	4	9	10.80	15	9	9	4	1	8487.2990	7.6177		5364	3.3	b1b3y1y2y4y5y7y8y9	13.6998	1000	120.9	80.9	0.0356	Green	46	1082.5784	1082.5784
994	TPISA_DANRE	Q1MTI4	Triosephosphate isomerase A OS=Danio rerio OX=7955 GN=tpi1a PE=2 SV=1	Regular	4752.4700	0.00	27195.5643	111	8	20	24.60	385982	212440.9	112733			Green	1346	0	7	Pass2	MissedCleavage	None	1614.8234	RHVFGESDELIGQK	RHVFGESDELIGQK	98	14	5.36	16	12	12	5	2	5913.0650	7.4608		4335	3.5	b2b3b5b6b8b9b10y1y3y4y8y14	12.4006	1481	157.08317589147	64.7221172609798	0.0266	Green	22	1614.8272	1614.8272
994	TPISA_DANRE	Q1MTI4	Triosephosphate isomerase A OS=Danio rerio OX=7955 GN=tpi1a PE=2 SV=1	Regular	4752.4700	0.00	27195.5643	111	8	20	24.60	385982	212440.9	112733			Green	1346	0	7	Pass2	MissedCleavage	None	1614.8234	RHVFGESDELIGQK	RHVFGESDELIGQK	98	14	5.36	16	12	12	5	2	5913.0650	7.4608		4335	3.5	b2b3b5b6b8b9b10y1y3y4y8y14	12.4006	1481	157.08317589147	64.7221172609798	0.0266	Green	22	1614.8272	1614.8272
994	TPISA_DANRE	Q1MTI4	Triosephosphate isomerase A OS=Danio rerio OX=7955 GN=tpi1a PE=2 SV=1	Regular	4752.4700	0.00	27195.5643	111	8	20	24.60	385982	212440.9	112733			Green	1346	0	7	Pass2	MissedCleavage	None	1614.8234	RHVFGESDELIGQK	RHVFGESDELIGQK	98	14	5.36	16	12	12	5	2	5913.0650	7.4608		4335	3.5	b2b3b5b6b8b9b10y1y3y4y8y14	12.4006	1481	157.08317589147	64.7221172609798	0.0266	Green	22	1614.8272	1614.8272
994	TPISA_DANRE	Q1MTI4	Triosephosphate isomerase A OS=Danio rerio OX=7955 GN=tpi1a PE=2 SV=1	Regular	4752.4700	0.00	27195.5643	111	8	20	24.60	385982	212440.9	112733			Green	1346	0	7	Pass2	MissedCleavage	None	1614.8234	RHVFGESDELIGQK	RHVFGESDELIGQK	98	14	5.36	16	12	12	5	2	5913.0650	7.4608		4335	3.5	b2b3b5b6b8b9b10y1y3y4y8y14	12.4006	1481	157.08317589147	64.7221172609798	0.0266	Green	22	1614.8272	1614.8272
994	TPISA_DANRE	Q1MTI4	Triosephosphate isomerase A OS=Danio rerio OX=7955 GN=tpi1a PE=2 SV=1	Regular	4752.4700	0.00	27195.5643	111	8	20	24.60	385982	212440.9	112733			Green	1346	0	7	Pass2	MissedCleavage	None	1614.8234	RHVFGESDELIGQK	RHVFGESDELIGQK	98	14	5.36	16	12	12	5	2	5913.0650	7.4608		4335	3.5	b2b3b5b6b8b9b10y1y3y4y8y14	12.4006	1481	157.08317589147	64.7221172609798	0.0266	Green	22	1614.8272	1614.8272
994	TPISA_DANRE	Q1MTI4	Triosephosphate isomerase A OS=Danio rerio OX=7955 GN=tpi1a PE=2 SV=1	Regular	4752.4700	0.00	27195.5643	111	8	20	24.60	385982	212440.9	112733			Green	1346	0	7	Pass2	MissedCleavage	None	1614.8234	RHVFGESDELIGQK	RHVFGESDELIGQK	98	14	5.36	16	12	12	5	2	5913.0650	7.4608		4335	3.5	b2b3b5b6b8b9b10y1y3y4y8y14	12.4006	1481	157.08317589147	64.7221172609798	0.0266	Green	22	1614.8272	1614.8272
994	TPISA_DANRE	Q1MTI4	Triosephosphate isomerase A OS=Danio rerio OX=7955 GN=tpi1a PE=2 SV=1	Regular	4752.4700	0.00	27195.5643	111	8	20	24.60	385982	212440.9	112733			Green	1346	0	7	Pass2	MissedCleavage	None	1614.8234	RHVFGESDELIGQK	RHVFGESDELIGQK	98	14	5.36	16	12	12	5	2	5913.0650	7.4608		4335	3.5	b2b3b5b6b8b9b10y1y3y4y8y14	12.4006	1481	157.08317589147	64.7221172609798	0.0266	Green	22	1614.8272	1614.8272
994	TPISA_DANRE	Q1MTI4	Triosephosphate isomerase A OS=Danio rerio OX=7955 GN=tpi1a PE=2 SV=1	Regular	4752.4700	0.00	27195.5643	111	8	20	24.60	385982	212440.9	112733			Green	1346	0	7	Pass2	MissedCleavage	None	1614.8234	RHVFGESDELIGQK	RHVFGESDELIGQK	98	14	5.36	16	12	12	5	2	5913.0650	7.4608		4335	3.5	b2b3b5b6b8b9b10y1y3y4y8y14	12.4006	1481	157.08317589147	64.7221172609798	0.0266	Green	22	1614.8272	1614.8272
994	TPISA_DANRE	Q1MTI4	Triosephosphate isomerase A OS=Danio rerio OX=7955 GN=tpi1a PE=2 SV=1	Regular	4752.4700	0.00	27195.5643	111	8	20	24.60	385982	212440.9	112733			Green	1346	0	7	Pass2	MissedCleavage	None	1614.8234	RHVFGESDELIGQK	RHVFGESDELIGQK	98	14	5.36	16	12	12	5	2	5913.0650	7.4608		4335	3.5	b2b3b5b6b8b9b10y1y3y4y8y14	12.4006	1481	157.08317589147	64.7221172609798	0.0266	Green	22	1614.8272	1614.8272
994	TPISA_DANRE	Q1MTI4	Triosephosphate isomerase A OS=Danio rerio OX=7955 GN=tpi1a PE=2 SV=1	Regular	4752.4700	0.00	27195.5643	111	8	20	24.60	385982	212440.9	112733			Green	1346	0	7	Pass2	MissedCleavage	None	1614.8234	RHVFGESDELIGQK	RHVFGESDELIGQK	98	14	5.36	16	12	12	5	2	5913.0650	7.4608		4335	3.5	b2b3b5b6b8b9b10y1y3y4y8y14	12.4006	1481	157.08317589147	64.7221172609798	0.0266	Green	22	1614.8272	1614.8272
994	TPISA_DANRE	Q1MTI4	Triosephosphate isomerase A OS=Danio rerio OX=7955 GN=tpi1a PE=2 SV=1	Regular	4752.4700	0.00	27195.5643	111	8	20	24.60	385982	212440.9	112733			Green	1346	0	7	Pass2	MissedCleavage	None	1614.8234	RHVFGESDELIGQK	RHVFGESDELIGQK	98	14	5.36	16	12	12	5	2	5913.0650	7.4608		4335	3.5	b2b3b5b6b8b9b10y1y3y4y8y14	12.4006	1481	157.08317589147	64.7221172609798	0.0266	Green	22	1614.8272	1614.8272
994	TPISA_DANRE	Q1MTI4	Triosephosphate isomerase A OS=Danio rerio OX=7955 GN=tpi1a PE=2 SV=1	Regular	4752.4700	0.00	27195.5643	111	8	20	24.60	385982	212440.9	112733			Green	1346	0	7	Pass2	MissedCleavage	None	1614.8234	RHVFGESDELIGQK	RHVFGESDELIGQK	98	14	5.36	16	12	12	5	2	5913.0650	7.4608		4335	3.5	b2b3b5b6b8b9b10y1y3y4y8y14	12.4006	1481	157.08317589147	64.7221172609798	0.0266	Green	22	1614.8272	1614.8272
994	TPISA_DANRE	Q1MTI4	Triosephosphate isomerase A OS=Danio rerio OX=7955 GN=tpi1a PE=2 SV=1	Regular	4752.4700	0.00	27195.5643	111	8	20	24.60	385982	212440.9	112733			Green	1346	0	8	Pass2	VarMod	Oxidation+M(11)	1337.6770	GAFTGEISPAMIK	GAFTGEISPAMIK	71	13	6.95	17	16	16	12	6	21082.9400	8.0129	Identified	12976	5.3	b3b4b5b6b6°b7b7°b8y1y2y3y5y6y7y8y9y10y13	13.8526	1237	139.317637300957	99.3176373009568	0.0896	Green	49	1337.6777	1337.6777
994	TPISA_DANRE	Q1MTI4	Triosephosphate isomerase A OS=Danio rerio OX=7955 GN=tpi1a PE=2 SV=1	Regular	4752.4700	0.00	27195.5643	111	8	20	24.60	385982	212440.9	112733			Green	1346	0	8	Pass2	VarMod	Oxidation+M(11)	1337.6770	GAFTGEISPAMIK	GAFTGEISPAMIK	71	13	6.95	17	16	16	12	6	21082.9400	8.0129	Identified	12976	5.3	b3b4b5b6b6°b7b7°b8y1y2y3y5y6y7y8y9y10y13	13.8526	1237	139.317637300957	99.3176373009568	0.0896	Green	49	1337.6777	1337.6777
994	TPISA_DANRE	Q1MTI4	Triosephosphate isomerase A OS=Danio rerio OX=7955 GN=tpi1a PE=2 SV=1	Regular	4752.4700	0.00	27195.5643	111	8	20	24.60	385982	212440.9	112733			Green	1346	0	8	Pass2	VarMod	Oxidation+M(11)	1337.6770	GAFTGEISPAMIK	GAFTGEISPAMIK	71	13	6.95	17	16	16	12	6	21082.9400	8.0129	Identified	12976	5.3	b3b4b5b6b6°b7b7°b8y1y2y3y5y6y7y8y9y10y13	13.8526	1237	139.317637300957	99.3176373009568	0.0896	Green	49	1337.6777	1337.6777
994	TPISA_DANRE	Q1MTI4	Triosephosphate isomerase A OS=Danio rerio OX=7955 GN=tpi1a PE=2 SV=1	Regular	4752.4700	0.00	27195.5643	111	8	20	24.60	385982	212440.9	112733			Green	1346	0	8	Pass2	VarMod	Oxidation+M(11)	1337.6770	GAFTGEISPAMIK	GAFTGEISPAMIK	71	13	6.95	17	16	16	12	6	21082.9400	8.0129	Identified	12976	5.3	b3b4b5b6b6°b7b7°b8y1y2y3y5y6y7y8y9y10y13	13.8526	1237	139.317637300957	99.3176373009568	0.0896	Green	49	1337.6777	1337.6777
994	TPISA_DANRE	Q1MTI4	Triosephosphate isomerase A OS=Danio rerio OX=7955 GN=tpi1a PE=2 SV=1	Regular	4752.4700	0.00	27195.5643	111	8	20	24.60	385982	212440.9	112733			Green	1346	0	8	Pass2	VarMod	Oxidation+M(11)	1337.6770	GAFTGEISPAMIK	GAFTGEISPAMIK	71	13	6.95	17	16	16	12	6	21082.9400	8.0129	Identified	12976	5.3	b3b4b5b6b6°b7b7°b8y1y2y3y5y6y7y8y9y10y13	13.8526	1237	139.317637300957	99.3176373009568	0.0896	Green	49	1337.6777	1337.6777
994	TPISA_DANRE	Q1MTI4	Triosephosphate isomerase A OS=Danio rerio OX=7955 GN=tpi1a PE=2 SV=1	Regular	4752.4700	0.00	27195.5643	111	8	20	24.60	385982	212440.9	112733			Green	1346	0	8	Pass2	VarMod	Oxidation+M(11)	1337.6770	GAFTGEISPAMIK	GAFTGEISPAMIK	71	13	6.95	17	16	16	12	6	21082.9400	8.0129	Identified	12976	5.3	b3b4b5b6b6°b7b7°b8y1y2y3y5y6y7y8y9y10y13	13.8526	1237	139.317637300957	99.3176373009568	0.0896	Green	49	1337.6777	1337.6777
994	TPISA_DANRE	Q1MTI4	Triosephosphate isomerase A OS=Danio rerio OX=7955 GN=tpi1a PE=2 SV=1	Regular	4752.4700	0.00	27195.5643	111	8	20	24.60	385982	212440.9	112733			Green	1346	0	8	Pass2	VarMod	Oxidation+M(11)	1337.6770	GAFTGEISPAMIK	GAFTGEISPAMIK	71	13	6.95	17	16	16	12	6	21082.9400	8.0129	Identified	12976	5.3	b3b4b5b6b6°b7b7°b8y1y2y3y5y6y7y8y9y10y13	13.8526	1237	139.317637300957	99.3176373009568	0.0896	Green	49	1337.6777	1337.6777
994	TPISA_DANRE	Q1MTI4	Triosephosphate isomerase A OS=Danio rerio OX=7955 GN=tpi1a PE=2 SV=1	Regular	4752.4700	0.00	27195.5643	111	8	20	24.60	385982	212440.9	112733			Green	1346	0	8	Pass2	VarMod	Oxidation+M(11)	1337.6770	GAFTGEISPAMIK	GAFTGEISPAMIK	71	13	6.95	17	16	16	12	6	21082.9400	8.0129	Identified	12976	5.3	b3b4b5b6b6°b7b7°b8y1y2y3y5y6y7y8y9y10y13	13.8526	1237	139.317637300957	99.3176373009568	0.0896	Green	49	1337.6777	1337.6777
994	TPISA_DANRE	Q1MTI4	Triosephosphate isomerase A OS=Danio rerio OX=7955 GN=tpi1a PE=2 SV=1	Regular	4752.4700	0.00	27195.5643	111	8	20	24.60	385982	212440.9	112733			Green	1346	0	8	Pass2	VarMod	Oxidation+M(11)	1337.6770	GAFTGEISPAMIK	GAFTGEISPAMIK	71	13	6.95	17	16	16	12	6	21082.9400	8.0129	Identified	12976	5.3	b3b4b5b6b6°b7b7°b8y1y2y3y5y6y7y8y9y10y13	13.8526	1237	139.317637300957	99.3176373009568	0.0896	Green	49	1337.6777	1337.6777
994	TPISA_DANRE	Q1MTI4	Triosephosphate isomerase A OS=Danio rerio OX=7955 GN=tpi1a PE=2 SV=1	Regular	4752.4700	0.00	27195.5643	111	8	20	24.60	385982	212440.9	112733			Green	1346	0	8	Pass2	VarMod	Oxidation+M(11)	1337.6770	GAFTGEISPAMIK	GAFTGEISPAMIK	71	13	6.95	17	16	16	12	6	21082.9400	8.0129	Identified	12976	5.3	b3b4b5b6b6°b7b7°b8y1y2y3y5y6y7y8y9y10y13	13.8526	1237	139.317637300957	99.3176373009568	0.0896	Green	49	1337.6777	1337.6777
994	TPISA_DANRE	Q1MTI4	Triosephosphate isomerase A OS=Danio rerio OX=7955 GN=tpi1a PE=2 SV=1	Regular	4752.4700	0.00	27195.5643	111	8	20	24.60	385982	212440.9	112733			Green	1346	0	8	Pass2	VarMod	Oxidation+M(11)	1337.6770	GAFTGEISPAMIK	GAFTGEISPAMIK	71	13	6.95	17	16	16	12	6	21082.9400	8.0129	Identified	12976	5.3	b3b4b5b6b6°b7b7°b8y1y2y3y5y6y7y8y9y10y13	13.8526	1237	139.317637300957	99.3176373009568	0.0896	Green	49	1337.6777	1337.6777
994	TPISA_DANRE	Q1MTI4	Triosephosphate isomerase A OS=Danio rerio OX=7955 GN=tpi1a PE=2 SV=1	Regular	4752.4700	0.00	27195.5643	111	8	20	24.60	385982	212440.9	112733			Green	1346	0	8	Pass2	VarMod	Oxidation+M(11)	1337.6770	GAFTGEISPAMIK	GAFTGEISPAMIK	71	13	6.95	17	16	16	12	6	21082.9400	8.0129	Identified	12976	5.3	b3b4b5b6b6°b7b7°b8y1y2y3y5y6y7y8y9y10y13	13.8526	1237	139.317637300957	99.3176373009568	0.0896	Green	49	1337.6777	1337.6777
994	TPISA_DANRE	Q1MTI4	Triosephosphate isomerase A OS=Danio rerio OX=7955 GN=tpi1a PE=2 SV=1	Regular	4752.4700	0.00	27195.5643	111	8	20	24.60	385982	212440.9	112733			Green	1346	0	8	Pass2	VarMod	Oxidation+M(11)	1337.6770	GAFTGEISPAMIK	GAFTGEISPAMIK	71	13	6.95	17	16	16	12	6	21082.9400	8.0129	Identified	12976	5.3	b3b4b5b6b6°b7b7°b8y1y2y3y5y6y7y8y9y10y13	13.8526	1237	139.317637300957	99.3176373009568	0.0896	Green	49	1337.6777	1337.6777
994	TPISA_DANRE	Q1MTI4	Triosephosphate isomerase A OS=Danio rerio OX=7955 GN=tpi1a PE=2 SV=1	Regular	4752.4700	0.00	27195.5643	111	8	20	24.60	385982	212440.9	112733			Green	1346	0	8	Pass2	VarMod	Oxidation+M(11)	1337.6770	GAFTGEISPAMIK	GAFTGEISPAMIK	71	13	6.95	17	16	16	12	6	21082.9400	8.0129	Identified	12976	5.3	b3b4b5b6b6°b7b7°b8y1y2y3y5y6y7y8y9y10y13	13.8526	1237	139.317637300957	99.3176373009568	0.0896	Green	49	1337.6777	1337.6777
994	TPISA_DANRE	Q1MTI4	Triosephosphate isomerase A OS=Danio rerio OX=7955 GN=tpi1a PE=2 SV=1	Regular	4752.4700	0.00	27195.5643	111	8	20	24.60	385982	212440.9	112733			Green	1346	0	8	Pass2	VarMod	Oxidation+M(11)	1337.6770	GAFTGEISPAMIK	GAFTGEISPAMIK	71	13	6.95	17	16	16	12	6	21082.9400	8.0129	Identified	12976	5.3	b3b4b5b6b6°b7b7°b8y1y2y3y5y6y7y8y9y10y13	13.8526	1237	139.317637300957	99.3176373009568	0.0896	Green	49	1337.6777	1337.6777
994	TPISA_DANRE	Q1MTI4	Triosephosphate isomerase A OS=Danio rerio OX=7955 GN=tpi1a PE=2 SV=1	Regular	4752.4700	0.00	27195.5643	111	8	20	24.60	385982	212440.9	112733			Green	1346	0	8	Pass2	VarMod	Oxidation+M(11)	1337.6770	GAFTGEISPAMIK	GAFTGEISPAMIK	71	13	6.95	17	16	16	12	6	21082.9400	8.0129	Identified	12976	5.3	b3b4b5b6b6°b7b7°b8y1y2y3y5y6y7y8y9y10y13	13.8526	1237	139.317637300957	99.3176373009568	0.0896	Green	49	1337.6777	1337.6777
994	TPISA_DANRE	Q1MTI4	Triosephosphate isomerase A OS=Danio rerio OX=7955 GN=tpi1a PE=2 SV=1	Regular	4752.4700	0.00	27195.5643	111	8	20	24.60	385982	212440.9	112733			Green	1346	0	8	Pass2	VarMod	Oxidation+M(11)	1337.6770	GAFTGEISPAMIK	GAFTGEISPAMIK	71	13	6.95	17	16	16	12	6	21082.9400	8.0129	Identified	12976	5.3	b3b4b5b6b6°b7b7°b8y1y2y3y5y6y7y8y9y10y13	13.8526	1237	139.317637300957	99.3176373009568	0.0896	Green	49	1337.6777	1337.6777
994	TPISA_DANRE	Q1MTI4	Triosephosphate isomerase A OS=Danio rerio OX=7955 GN=tpi1a PE=2 SV=1	Regular	4752.4700	0.00	27195.5643	111	8	20	24.60	385982	212440.9	112733			Green	1346	0	8	Pass2	VarMod	Oxidation+M(11)	1337.6770	GAFTGEISPAMIK	GAFTGEISPAMIK	71	13	6.95	17	16	16	12	6	21082.9400	8.0129	Identified	12976	5.3	b3b4b5b6b6°b7b7°b8y1y2y3y5y6y7y8y9y10y13	13.8526	1237	139.317637300957	99.3176373009568	0.0896	Green	49	1337.6777	1337.6777
994	TPISA_DANRE	Q1MTI4	Triosephosphate isomerase A OS=Danio rerio OX=7955 GN=tpi1a PE=2 SV=1	Regular	4752.4700	0.00	27195.5643	111	8	20	24.60	385982	212440.9	112733			Green		0	9	Pass2	InSource	None	1014.4527	HVFGESDEL	HVFGESDELIGQK	99	9	3.83	11	1	1	0	0	179.2077	0.0000		169	0.0	b7°b9y4°	13.0006	912	113.698881681754	73.698881681754	0.0054	Green	37	1014.4544	1014.4544
994	TPISA_DANRE	Q1MTI4	Triosephosphate isomerase A OS=Danio rerio OX=7955 GN=tpi1a PE=2 SV=1	Regular	4752.4700	0.00	27195.5643	111	8	20	24.60	385982	212440.9	112733			Green		0	9	Pass2	InSource	None	1014.4527	HVFGESDEL	HVFGESDELIGQK	99	9	3.83	11	1	1	0	0	179.2077	0.0000		169	0.0	b7°b9y4°	13.0006	912	113.698881681754	73.698881681754	0.0054	Green	37	1014.4544	1014.4544
994	TPISA_DANRE	Q1MTI4	Triosephosphate isomerase A OS=Danio rerio OX=7955 GN=tpi1a PE=2 SV=1	Regular	4752.4700	0.00	27195.5643	111	8	20	24.60	385982	212440.9	112733			Green		0	9	Pass2	InSource	None	1014.4527	HVFGESDEL	HVFGESDELIGQK	99	9	3.83	11	1	1	0	0	179.2077	0.0000		169	0.0	b7°b9y4°	13.0006	912	113.698881681754	73.698881681754	0.0054	Green	37	1014.4544	1014.4544
[truncated: 40 more columns]
