# Supplementary material for: Metallomic Approach to Mercury and Selenium in the Liver Tissue of Psectrogaster amazonica and Raphiodon vulpinus from the Brazilian Amazon
Source: Int J Mol Sci. 2024 Nov 7;25(22):11946. doi: 10.3390/ijms252211946 (PMC11594490; doi:10.3390/ijms252211946)
Supplement: Supplementary file 1 [file ijms-25-11946-s001.zip › 2024FEV22_SPOT_PEIXE_IZABELA_6_20240308102307/2024FEV22_SPOT_PEIXE_IZABELA_6_IA_workflow.xml]

<?xml version="1.0"?>
<RESULT ENTRIES_SEARCHED="7640" ID="_133543777876417678_0" TIME_CALCULATED="133543777876417678">
  <GeneratedBy Program="iaDBs.exe" Version="2.175" CompileDate="11/19/2015" CompileTime="6:33 PM">
    <CommandLine>-paraXMLFileName C:\Users\Administrator\AppData\Local\Temp\plgs6623173344221750699.params -pep3DFilename C:\Users\Administrator\AppData\Local\Temp\plgs6623173344221750699.bin -proteinFASTAFileName D:\Databases\OTOPHYSI_REV_MAI23_reverse.fas_def -outPutDirName C:\Users\Administrator\AppData\Local\Temp -outputUserDirName C:\Users\Administrator\AppData\Local\Temp -newWorkflowXML -maxCPUs 7 -WriteBinary 1</CommandLine>
  </GeneratedBy>
  <PARAMS>
    <PARAM NAME="InstrumentModel" VALUE="XEVO-G2QTOF" />
    <PARAM NAME="InstrumentSerialNumber" VALUE="YCA119" />
    <PARAM NAME="RawFile" VALUE="" />
    <PARAM NAME="AcquiredName" VALUE="2024FEV22_SPOT_PEIXE_JOSE_IZABELA_18" />
    <PARAM NAME="AcquiredDate" VALUE="30-Dec-1899" />
    <PARAM NAME="AcquiredTime" VALUE="00:00:00" />
    <PARAM NAME="SampleDescription" VALUE="IBB" />
  </PARAMS>
  <CALCULATED>
    <OUTPUT NAME="AbsQuanResponseFactor" VALUE="-1" />
  </CALCULATED>
  <ANALYSIS_MODIFIER ENRICHED="FALSE" STATUS="FIXED">
    <MODIFIER MCAT_REAGENT="No" NAME="Carbamidomethyl+C">
      <MODIFIES APPLIES_TO="C" DELTA_MASS="57.0215" TYPE="SIDECHAIN" />
    </MODIFIER>
  </ANALYSIS_MODIFIER>
  <ANALYSIS_MODIFIER ENRICHED="FALSE" STATUS="VARIABLE">
    <MODIFIER MCAT_REAGENT="No" NAME="Oxidation+M">
      <MODIFIES APPLIES_TO="M" DELTA_MASS="15.9949" TYPE="SIDECHAIN" />
    </MODIFIER>
  </ANALYSIS_MODIFIER>
  <PRODUCT ID="1" HE_EMRT_ID="34" BY_TYPE="B" BY_INDEX="1" DB_MHPLUS="84.0444" CHARGE="1.00" INTENSITY="173" MASS="84.0450" MASS_ERROR="0.0006" MASS_ERROR_PPM="6.9127" RT_ERROR="0.0042" RETENTION_TIME="11.1167" LOSS_TYPE="-H2O" />
  <PRODUCT ID="2" HE_EMRT_ID="79" BY_TYPE="B" BY_INDEX="2" DB_MHPLUS="173.0921" CHARGE="1.00" INTENSITY="802" MASS="173.0918" MASS_ERROR="-0.0002" MASS_ERROR_PPM="-1.2982" RT_ERROR="-0.0139" RETENTION_TIME="11.1348" />
  <PRODUCT ID="3" HE_EMRT_ID="85" BY_TYPE="B" BY_INDEX="3" DB_MHPLUS="260.1241" CHARGE="1.00" INTENSITY="106" MASS="260.1234" MASS_ERROR="-0.0007" MASS_ERROR_PPM="-2.5875" RT_ERROR="-0.0188" RETENTION_TIME="11.1397" />
  <PRODUCT ID="4" HE_EMRT_ID="74" BY_TYPE="B" BY_INDEX="6" DB_MHPLUS="595.2834" CHARGE="1.00" INTENSITY="50" MASS="595.2857" MASS_ERROR="0.0023" MASS_ERROR_PPM="3.8562" RT_ERROR="-0.0112" RETENTION_TIME="11.1321" LOSS_TYPE="-H2O" />
  <PRODUCT ID="5" HE_EMRT_ID="37" BY_TYPE="Y" BY_INDEX="1" DB_MHPLUS="147.1128" CHARGE="1.00" INTENSITY="100" MASS="147.1125" MASS_ERROR="-0.0003" MASS_ERROR_PPM="-2.1019" RT_ERROR="0.0028" RETENTION_TIME="11.1181" />
  <PRODUCT ID="6" HE_EMRT_ID="28" BY_TYPE="Y" BY_INDEX="2" DB_MHPLUS="262.1397" CHARGE="1.00" INTENSITY="355" MASS="262.1399" MASS_ERROR="0.0002" MASS_ERROR_PPM="0.6899" RT_ERROR="0.0056" RETENTION_TIME="11.1153" />
  <PRODUCT ID="7" HE_EMRT_ID="60" BY_TYPE="Y" BY_INDEX="3" DB_MHPLUS="399.1987" CHARGE="1.00" INTENSITY="675" MASS="399.1994" MASS_ERROR="0.0008" MASS_ERROR_PPM="1.9526" RT_ERROR="-0.0074" RETENTION_TIME="11.1283" />
  <PRODUCT ID="8" HE_EMRT_ID="93" BY_TYPE="Y" BY_INDEX="3" DB_MHPLUS="381.1881" CHARGE="1.00" INTENSITY="138" MASS="381.1859" MASS_ERROR="-0.0022" MASS_ERROR_PPM="-5.7276" RT_ERROR="-0.0374" RETENTION_TIME="11.1583" LOSS_TYPE="-H2O" />
  <PRODUCT ID="9" HE_EMRT_ID="38" BY_TYPE="Y" BY_INDEX="4" DB_MHPLUS="498.2671" CHARGE="1.00" INTENSITY="372" MASS="498.2659" MASS_ERROR="-0.0012" MASS_ERROR_PPM="-2.4203" RT_ERROR="0.0015" RETENTION_TIME="11.1194" />
  <PRODUCT ID="10" HE_EMRT_ID="46" BY_TYPE="Y" BY_INDEX="5" DB_MHPLUS="627.3097" CHARGE="1.00" INTENSITY="369" MASS="627.3054" MASS_ERROR="-0.0043" MASS_ERROR_PPM="-6.8260" RT_ERROR="-0.0010" RETENTION_TIME="11.1219" />
  <PRODUCT ID="11" HE_EMRT_ID="55" BY_TYPE="Y" BY_INDEX="5" DB_MHPLUS="609.2991" CHARGE="1.00" INTENSITY="74" MASS="609.2980" MASS_ERROR="-0.0011" MASS_ERROR_PPM="-1.8226" RT_ERROR="-0.0053" RETENTION_TIME="11.1262" LOSS_TYPE="-H2O" />
  <PRODUCT ID="12" HE_EMRT_ID="91" BY_TYPE="Y" BY_INDEX="6" DB_MHPLUS="755.3682" CHARGE="1.00" INTENSITY="318" MASS="755.3679" MASS_ERROR="-0.0004" MASS_ERROR_PPM="-0.4667" RT_ERROR="-0.0347" RETENTION_TIME="11.1556" />
  <PRODUCT ID="13" HE_EMRT_ID="31" BY_TYPE="Y" BY_INDEX="6" DB_MHPLUS="738.3417" CHARGE="1.00" INTENSITY="143" MASS="738.3398" MASS_ERROR="-0.0019" MASS_ERROR_PPM="-2.5435" RT_ERROR="0.0046" RETENTION_TIME="11.1163" LOSS_TYPE="-NH3" />
  <PRODUCT ID="14" HE_EMRT_ID="62" BY_TYPE="Y" BY_INDEX="7" DB_MHPLUS="826.4054" CHARGE="1.00" INTENSITY="721" MASS="826.3975" MASS_ERROR="-0.0078" MASS_ERROR_PPM="-9.4588" RT_ERROR="-0.0089" RETENTION_TIME="11.1298" />
  <PRODUCT ID="15" HE_EMRT_ID="76" BY_TYPE="Y" BY_INDEX="8" DB_MHPLUS="954.4639" CHARGE="1.00" INTENSITY="296" MASS="954.4627" MASS_ERROR="-0.0012" MASS_ERROR_PPM="-1.2754" RT_ERROR="-0.0124" RETENTION_TIME="11.1333" />
  <PRODUCT ID="16" HE_EMRT_ID="43" BY_TYPE="Y" BY_INDEX="8" DB_MHPLUS="937.4374" CHARGE="1.00" INTENSITY="229" MASS="937.4360" MASS_ERROR="-0.0014" MASS_ERROR_PPM="-1.5303" RT_ERROR="-0.0008" RETENTION_TIME="11.1217" LOSS_TYPE="-NH3" />
  <PRODUCT ID="17" HE_EMRT_ID="54" BY_TYPE="Y" BY_INDEX="8" DB_MHPLUS="936.4534" CHARGE="2.00" INTENSITY="39" MASS="936.4463" MASS_ERROR="-0.0071" MASS_ERROR_PPM="-7.5952" RT_ERROR="-0.0043" RETENTION_TIME="11.1252" LOSS_TYPE="-H2O" />
  <PRODUCT ID="18" HE_EMRT_ID="82" BY_TYPE="Y" BY_INDEX="9" DB_MHPLUS="1082.5225" CHARGE="2.00" INTENSITY="129" MASS="1082.5249" MASS_ERROR="0.0024" MASS_ERROR_PPM="2.2357" RT_ERROR="-0.0158" RETENTION_TIME="11.1367" />
  <PRODUCT ID="19" HE_EMRT_ID="90" BY_TYPE="Y" BY_INDEX="9" DB_MHPLUS="1065.4960" CHARGE="2.00" INTENSITY="372" MASS="1065.4995" MASS_ERROR="0.0035" MASS_ERROR_PPM="3.3014" RT_ERROR="-0.0279" RETENTION_TIME="11.1488" LOSS_TYPE="-NH3" />
  <PRODUCT ID="20" HE_EMRT_ID="88" BY_TYPE="Y" BY_INDEX="9" DB_MHPLUS="1064.5119" CHARGE="2.00" INTENSITY="119" MASS="1064.5124" MASS_ERROR="0.0005" MASS_ERROR_PPM="0.4235" RT_ERROR="-0.0195" RETENTION_TIME="11.1404" LOSS_TYPE="-H2O" />
  <PRODUCT ID="21" HE_EMRT_ID="59" BY_TYPE="Y" BY_INDEX="10" DB_MHPLUS="1162.5487" CHARGE="2.00" INTENSITY="278" MASS="1162.5519" MASS_ERROR="0.0032" MASS_ERROR_PPM="2.7333" RT_ERROR="-0.0066" RETENTION_TIME="11.1275" LOSS_TYPE="-NH3" />
  <PRODUCT ID="22" HE_EMRT_ID="75" BY_TYPE="Y" BY_INDEX="11" DB_MHPLUS="1248.5967" CHARGE="2.00" INTENSITY="153" MASS="1248.5994" MASS_ERROR="0.0026" MASS_ERROR_PPM="2.1088" RT_ERROR="-0.0123" RETENTION_TIME="11.1332" LOSS_TYPE="-H2O" />
  <PRODUCT ID="23" HE_EMRT_ID="35" BY_TYPE="Y" BY_INDEX="12" DB_MHPLUS="1337.6444" CHARGE="2.00" INTENSITY="479" MASS="1337.6440" MASS_ERROR="-0.0005" MASS_ERROR_PPM="-0.3384" RT_ERROR="0.0037" RETENTION_TIME="11.1172" />
  <PRODUCT ID="24" HE_EMRT_ID="80" BY_TYPE="Y" BY_INDEX="13" DB_MHPLUS="1438.6921" CHARGE="2.11" INTENSITY="5317" MASS="1438.6918" MASS_ERROR="-0.0003" MASS_ERROR_PPM="-0.2237" RT_ERROR="-0.0139" RETENTION_TIME="11.1348" />
  <PRODUCT ID="25" HE_EMRT_ID="841" BY_TYPE="B" BY_INDEX="1" DB_MHPLUS="187.0866" CHARGE="1.00" INTENSITY="57" MASS="187.0863" MASS_ERROR="-0.0003" MASS_ERROR_PPM="-1.7177" RT_ERROR="-0.0138" RETENTION_TIME="13.5653" />
  <PRODUCT ID="26" HE_EMRT_ID="831" BY_TYPE="B" BY_INDEX="2" DB_MHPLUS="286.1550" CHARGE="1.00" INTENSITY="266" MASS="286.1554" MASS_ERROR="0.0004" MASS_ERROR_PPM="1.4926" RT_ERROR="0.0060" RETENTION_TIME="13.5455" />
  <PRODUCT ID="27" HE_EMRT_ID="845" BY_TYPE="B" BY_INDEX="3" DB_MHPLUS="399.2391" CHARGE="1.00" INTENSITY="65" MASS="399.2357" MASS_ERROR="-0.0033" MASS_ERROR_PPM="-8.3468" RT_ERROR="-0.0251" RETENTION_TIME="13.5766" />
  <PRODUCT ID="28" HE_EMRT_ID="828" BY_TYPE="Y" BY_INDEX="1" DB_MHPLUS="175.1190" CHARGE="1.00" INTENSITY="218" MASS="175.1188" MASS_ERROR="-0.0002" MASS_ERROR_PPM="-1.0234" RT_ERROR="0.0094" RETENTION_TIME="13.5421" />
  <PRODUCT ID="29" HE_EMRT_ID="840" BY_TYPE="Y" BY_INDEX="3" DB_MHPLUS="391.1936" CHARGE="1.00" INTENSITY="117" MASS="391.1929" MASS_ERROR="-0.0006" MASS_ERROR_PPM="-1.6588" RT_ERROR="-0.0071" RETENTION_TIME="13.5586" />
  <PRODUCT ID="30" HE_EMRT_ID="819" BY_TYPE="Y" BY_INDEX="4" DB_MHPLUS="528.2525" CHARGE="1.00" INTENSITY="54" MASS="528.2567" MASS_ERROR="0.0042" MASS_ERROR_PPM="8.0357" RT_ERROR="0.0184" RETENTION_TIME="13.5330" />
  <PRODUCT ID="31" HE_EMRT_ID="836" BY_TYPE="Y" BY_INDEX="5" DB_MHPLUS="585.2739" CHARGE="1.00" INTENSITY="861" MASS="585.2742" MASS_ERROR="0.0003" MASS_ERROR_PPM="0.4884" RT_ERROR="-0.0043" RETENTION_TIME="13.5558" />
  <PRODUCT ID="32" HE_EMRT_ID="818" BY_TYPE="Y" BY_INDEX="6" DB_MHPLUS="698.3580" CHARGE="1.00" INTENSITY="618" MASS="698.3561" MASS_ERROR="-0.0019" MASS_ERROR_PPM="-2.7923" RT_ERROR="0.0190" RETENTION_TIME="13.5325" />
  <PRODUCT ID="33" HE_EMRT_ID="843" BY_TYPE="Y" BY_INDEX="9" DB_MHPLUS="1096.5898" CHARGE="2.00" INTENSITY="4205" MASS="1096.5901" MASS_ERROR="0.0003" MASS_ERROR_PPM="0.2765" RT_ERROR="-0.0203" RETENTION_TIME="13.5718" />
  <PRODUCT ID="34" HE_EMRT_ID="116" BY_TYPE="B" BY_INDEX="1" DB_MHPLUS="84.0444" CHARGE="1.00" INTENSITY="102" MASS="84.0453" MASS_ERROR="0.0010" MASS_ERROR_PPM="11.3914" RT_ERROR="0.0225" RETENTION_TIME="11.3838" LOSS_TYPE="-H2O" />
  <PRODUCT ID="35" HE_EMRT_ID="113" BY_TYPE="B" BY_INDEX="2" DB_MHPLUS="173.0921" CHARGE="1.00" INTENSITY="210" MASS="173.0918" MASS_ERROR="-0.0003" MASS_ERROR_PPM="-1.6949" RT_ERROR="0.0316" RETENTION_TIME="11.3748" />
  <PRODUCT ID="36" HE_EMRT_ID="131" BY_TYPE="Y" BY_INDEX="1" DB_MHPLUS="175.1190" CHARGE="1.00" INTENSITY="169" MASS="175.1182" MASS_ERROR="-0.0007" MASS_ERROR_PPM="-4.0343" RT_ERROR="-0.0135" RETENTION_TIME="11.4199" />
  <PRODUCT ID="37" HE_EMRT_ID="143" BY_TYPE="Y" BY_INDEX="3" DB_MHPLUS="416.2980" CHARGE="1.00" INTENSITY="145" MASS="416.2968" MASS_ERROR="-0.0012" MASS_ERROR_PPM="-2.8669" RT_ERROR="-0.0273" RETENTION_TIME="11.4337" />
  <PRODUCT ID="38" HE_EMRT_ID="129" BY_TYPE="Y" BY_INDEX="4" DB_MHPLUS="531.3249" CHARGE="1.00" INTENSITY="100" MASS="531.3255" MASS_ERROR="0.0006" MASS_ERROR_PPM="1.0447" RT_ERROR="-0.0113" RETENTION_TIME="11.4177" />
  <PRODUCT ID="39" HE_EMRT_ID="137" BY_TYPE="Y" BY_INDEX="5" DB_MHPLUS="668.3838" CHARGE="1.00" INTENSITY="119" MASS="668.3800" MASS_ERROR="-0.0038" MASS_ERROR_PPM="-5.6879" RT_ERROR="-0.0205" RETENTION_TIME="11.4269" />
  <PRODUCT ID="40" HE_EMRT_ID="140" BY_TYPE="Y" BY_INDEX="6" DB_MHPLUS="767.4522" CHARGE="1.00" INTENSITY="86" MASS="767.4470" MASS_ERROR="-0.0052" MASS_ERROR_PPM="-6.8003" RT_ERROR="-0.0231" RETENTION_TIME="11.4294" />
  <PRODUCT ID="41" HE_EMRT_ID="122" BY_TYPE="Y" BY_INDEX="7" DB_MHPLUS="896.4948" CHARGE="1.00" INTENSITY="57" MASS="896.4957" MASS_ERROR="0.0008" MASS_ERROR_PPM="0.9365" RT_ERROR="0.0016" RETENTION_TIME="11.4048" />
  <PRODUCT ID="42" HE_EMRT_ID="128" BY_TYPE="Y" BY_INDEX="8" DB_MHPLUS="1024.5534" CHARGE="2.00" INTENSITY="94" MASS="1024.5483" MASS_ERROR="-0.0051" MASS_ERROR_PPM="-5.0093" RT_ERROR="-0.0111" RETENTION_TIME="11.4175" />
  <PRODUCT ID="43" HE_EMRT_ID="132" BY_TYPE="Y" BY_INDEX="8" DB_MHPLUS="1006.5429" CHARGE="2.00" INTENSITY="52" MASS="1006.5343" MASS_ERROR="-0.0086" MASS_ERROR_PPM="-8.5077" RT_ERROR="-0.0158" RETENTION_TIME="11.4222" LOSS_TYPE="-H2O" />
  <PRODUCT ID="44" HE_EMRT_ID="141" BY_TYPE="Y" BY_INDEX="9" DB_MHPLUS="1095.5905" CHARGE="2.00" INTENSITY="443" MASS="1095.5875" MASS_ERROR="-0.0031" MASS_ERROR_PPM="-2.8058" RT_ERROR="-0.0240" RETENTION_TIME="11.4304" />
  <PRODUCT ID="45" HE_EMRT_ID="130" BY_TYPE="Y" BY_INDEX="10" DB_MHPLUS="1223.6491" CHARGE="2.00" INTENSITY="279" MASS="1223.6503" MASS_ERROR="0.0012" MASS_ERROR_PPM="0.9601" RT_ERROR="-0.0118" RETENTION_TIME="11.4182" />
  <PRODUCT ID="46" HE_EMRT_ID="134" BY_TYPE="Y" BY_INDEX="10" DB_MHPLUS="1206.6226" CHARGE="2.00" INTENSITY="231" MASS="1206.6255" MASS_ERROR="0.0030" MASS_ERROR_PPM="2.4477" RT_ERROR="-0.0165" RETENTION_TIME="11.4229" LOSS_TYPE="-NH3" />
  <PRODUCT ID="47" HE_EMRT_ID="126" BY_TYPE="Y" BY_INDEX="11" DB_MHPLUS="1334.6811" CHARGE="2.00" INTENSITY="49" MASS="1334.6882" MASS_ERROR="0.0071" MASS_ERROR_PPM="5.2966" RT_ERROR="-0.0075" RETENTION_TIME="11.4139" LOSS_TYPE="-NH3" />
  <PRODUCT ID="48" HE_EMRT_ID="136" BY_TYPE="Y" BY_INDEX="15" DB_MHPLUS="1707.8773" CHARGE="2.50" INTENSITY="796" MASS="1707.8744" MASS_ERROR="-0.0029" MASS_ERROR_PPM="-1.7054" RT_ERROR="-0.0194" RETENTION_TIME="11.4258" />
  <PRODUCT ID="49" HE_EMRT_ID="64" BY_TYPE="B" BY_INDEX="13" DB_MHPLUS="1420.6815" CHARGE="3.00" INTENSITY="768" MASS="1420.6813" MASS_ERROR="-0.0003" MASS_ERROR_PPM="-0.1942" RT_ERROR="-0.0071" RETENTION_TIME="11.1301" />
  <PRODUCT ID="50" HE_EMRT_ID="24" BY_TYPE="Y" BY_INDEX="9" DB_MHPLUS="1082.5225" CHARGE="1.00" INTENSITY="66" MASS="1082.5170" MASS_ERROR="-0.0056" MASS_ERROR_PPM="-5.1311" RT_ERROR="0.0148" RETENTION_TIME="11.1083" />
  <PRODUCT ID="51" HE_EMRT_ID="84" BY_TYPE="Y" BY_INDEX="9" DB_MHPLUS="1065.4960" CHARGE="1.00" INTENSITY="92" MASS="1065.4938" MASS_ERROR="-0.0022" MASS_ERROR_PPM="-2.0503" RT_ERROR="-0.0161" RETENTION_TIME="11.1392" LOSS_TYPE="-NH3" />
  <PRODUCT ID="52" HE_EMRT_ID="707" BY_TYPE="B" BY_INDEX="2" DB_MHPLUS="237.1346" CHARGE="1.00" INTENSITY="1167" MASS="237.1346" MASS_ERROR="0.0000" MASS_ERROR_PPM="-0.1467" RT_ERROR="0.0091" RETENTION_TIME="12.9857" />
  <PRODUCT ID="53" HE_EMRT_ID="702" BY_TYPE="B" BY_INDEX="3" DB_MHPLUS="384.2030" CHARGE="1.00" INTENSITY="189" MASS="384.2013" MASS_ERROR="-0.0017" MASS_ERROR_PPM="-4.4155" RT_ERROR="0.0115" RETENTION_TIME="12.9833" />
  <PRODUCT ID="54" HE_EMRT_ID="704" BY_TYPE="B" BY_INDEX="4" DB_MHPLUS="441.2245" CHARGE="1.00" INTENSITY="148" MASS="441.2194" MASS_ERROR="-0.0051" MASS_ERROR_PPM="-11.5046" RT_ERROR="0.0115" RETENTION_TIME="12.9833" />
  <PRODUCT ID="55" HE_EMRT_ID="716" BY_TYPE="B" BY_INDEX="5" DB_MHPLUS="570.2671" CHARGE="1.00" INTENSITY="550" MASS="570.2658" MASS_ERROR="-0.0013" MASS_ERROR_PPM="-2.2909" RT_ERROR="0.0028" RETENTION_TIME="12.9920" />
  <PRODUCT ID="56" HE_EMRT_ID="697" BY_TYPE="B" BY_INDEX="6" DB_MHPLUS="657.2991" CHARGE="1.00" INTENSITY="126" MASS="657.2994" MASS_ERROR="0.0003" MASS_ERROR_PPM="0.4497" RT_ERROR="0.0130" RETENTION_TIME="12.9818" />
  <PRODUCT ID="57" HE_EMRT_ID="725" BY_TYPE="B" BY_INDEX="7" DB_MHPLUS="772.3260" CHARGE="1.00" INTENSITY="364" MASS="772.3236" MASS_ERROR="-0.0025" MASS_ERROR_PPM="-3.2041" RT_ERROR="-0.0100" RETENTION_TIME="13.0048" />
  <PRODUCT ID="58" HE_EMRT_ID="699" BY_TYPE="B" BY_INDEX="8" DB_MHPLUS="901.3686" CHARGE="1.00" INTENSITY="1104" MASS="901.3677" MASS_ERROR="-0.0010" MASS_ERROR_PPM="-1.0767" RT_ERROR="0.0127" RETENTION_TIME="12.9821" />
  <PRODUCT ID="59" HE_EMRT_ID="727" BY_TYPE="B" BY_INDEX="9" DB_MHPLUS="1014.4527" CHARGE="1.00" INTENSITY="699" MASS="1014.4503" MASS_ERROR="-0.0024" MASS_ERROR_PPM="-2.3423" RT_ERROR="-0.0110" RETENTION_TIME="13.0058" />
  <PRODUCT ID="60" HE_EMRT_ID="720" BY_TYPE="Y" BY_INDEX="1" DB_MHPLUS="147.1128" CHARGE="1.00" INTENSITY="141" MASS="147.1131" MASS_ERROR="0.0003" MASS_ERROR_PPM="2.3395" RT_ERROR="-0.0056" RETENTION_TIME="13.0004" />
  <PRODUCT ID="61" HE_EMRT_ID="669" BY_TYPE="Y" BY_INDEX="2" DB_MHPLUS="258.1448" CHARGE="1.00" INTENSITY="180" MASS="258.1461" MASS_ERROR="0.0013" MASS_ERROR_PPM="5.0552" RT_ERROR="0.0255" RETENTION_TIME="12.9693" LOSS_TYPE="-NH3" />
  <PRODUCT ID="62" HE_EMRT_ID="721" BY_TYPE="Y" BY_INDEX="3" DB_MHPLUS="332.1928" CHARGE="1.00" INTENSITY="785" MASS="332.1936" MASS_ERROR="0.0007" MASS_ERROR_PPM="2.1474" RT_ERROR="-0.0059" RETENTION_TIME="13.0008" />
  <PRODUCT ID="63" HE_EMRT_ID="737" BY_TYPE="Y" BY_INDEX="3" DB_MHPLUS="315.1663" CHARGE="1.00" INTENSITY="194" MASS="315.1645" MASS_ERROR="-0.0018" MASS_ERROR_PPM="-5.7165" RT_ERROR="-0.0204" RETENTION_TIME="13.0152" LOSS_TYPE="-NH3" />
  <PRODUCT ID="64" HE_EMRT_ID="734" BY_TYPE="Y" BY_INDEX="4" DB_MHPLUS="445.2769" CHARGE="1.00" INTENSITY="933" MASS="445.2754" MASS_ERROR="-0.0015" MASS_ERROR_PPM="-3.4483" RT_ERROR="-0.0179" RETENTION_TIME="13.0127" />
  <PRODUCT ID="65" HE_EMRT_ID="684" BY_TYPE="Y" BY_INDEX="4" DB_MHPLUS="428.2504" CHARGE="1.00" INTENSITY="64" MASS="428.2477" MASS_ERROR="-0.0026" MASS_ERROR_PPM="-6.1745" RT_ERROR="0.0210" RETENTION_TIME="12.9738" LOSS_TYPE="-NH3" />
  <PRODUCT ID="66" HE_EMRT_ID="731" BY_TYPE="Y" BY_INDEX="5" DB_MHPLUS="558.3610" CHARGE="1.00" INTENSITY="490" MASS="558.3591" MASS_ERROR="-0.0018" MASS_ERROR_PPM="-3.2701" RT_ERROR="-0.0156" RETENTION_TIME="13.0105" />
  <PRODUCT ID="67" HE_EMRT_ID="709" BY_TYPE="Y" BY_INDEX="6" DB_MHPLUS="687.4036" CHARGE="1.00" INTENSITY="446" MASS="687.4052" MASS_ERROR="0.0016" MASS_ERROR_PPM="2.3522" RT_ERROR="0.0081" RETENTION_TIME="12.9867" />
  <PRODUCT ID="68" HE_EMRT_ID="708" BY_TYPE="Y" BY_INDEX="7" DB_MHPLUS="802.4305" CHARGE="1.00" INTENSITY="263" MASS="802.4299" MASS_ERROR="-0.0007" MASS_ERROR_PPM="-0.8205" RT_ERROR="0.0089" RETENTION_TIME="12.9859" />
  <PRODUCT ID="69" HE_EMRT_ID="712" BY_TYPE="Y" BY_INDEX="8" DB_MHPLUS="889.4625" CHARGE="1.00" INTENSITY="235" MASS="889.4642" MASS_ERROR="0.0017" MASS_ERROR_PPM="1.8645" RT_ERROR="0.0051" RETENTION_TIME="12.9897" />
  <PRODUCT ID="70" HE_EMRT_ID="682" BY_TYPE="Y" BY_INDEX="10" DB_MHPLUS="1075.5266" CHARGE="1.00" INTENSITY="124" MASS="1075.5246" MASS_ERROR="-0.0020" MASS_ERROR_PPM="-1.8420" RT_ERROR="0.0215" RETENTION_TIME="12.9733" />
  <PRODUCT ID="71" HE_EMRT_ID="723" BY_TYPE="Y" BY_INDEX="11" DB_MHPLUS="1222.5950" CHARGE="1.00" INTENSITY="608" MASS="1222.5934" MASS_ERROR="-0.0016" MASS_ERROR_PPM="-1.2898" RT_ERROR="-0.0075" RETENTION_TIME="13.0023" />
  <PRODUCT ID="72" HE_EMRT_ID="743" BY_TYPE="Y" BY_INDEX="12" DB_MHPLUS="1321.6634" CHARGE="1.00" INTENSITY="69" MASS="1321.6771" MASS_ERROR="0.0137" MASS_ERROR_PPM="10.3664" RT_ERROR="-0.0260" RETENTION_TIME="13.0208" />
  <PRODUCT ID="73" HE_EMRT_ID="1134" BY_TYPE="B" BY_INDEX="2" DB_MHPLUS="295.1441" CHARGE="1.00" INTENSITY="586" MASS="295.1441" MASS_ERROR="0.0000" MASS_ERROR_PPM="-0.0913" RT_ERROR="-0.0041" RETENTION_TIME="14.7251" />
  <PRODUCT ID="74" HE_EMRT_ID="1147" BY_TYPE="Y" BY_INDEX="1" DB_MHPLUS="147.1128" CHARGE="1.00" INTENSITY="350" MASS="147.1139" MASS_ERROR="0.0011" MASS_ERROR_PPM="7.2617" RT_ERROR="-0.0269" RETENTION_TIME="14.7480" />
  <PRODUCT ID="75" HE_EMRT_ID="1131" BY_TYPE="Y" BY_INDEX="2" DB_MHPLUS="333.1921" CHARGE="1.00" INTENSITY="196" MASS="333.1922" MASS_ERROR="0.0001" MASS_ERROR_PPM="0.3501" RT_ERROR="-0.0028" RETENTION_TIME="14.7239" />
  <PRODUCT ID="76" HE_EMRT_ID="1130" BY_TYPE="Y" BY_INDEX="4" DB_MHPLUS="504.2565" CHARGE="1.00" INTENSITY="119" MASS="504.2532" MASS_ERROR="-0.0033" MASS_ERROR_PPM="-6.5244" RT_ERROR="-0.0027" RETENTION_TIME="14.7238" />
  <PRODUCT ID="77" HE_EMRT_ID="1124" BY_TYPE="Y" BY_INDEX="5" DB_MHPLUS="561.2780" CHARGE="1.00" INTENSITY="1373" MASS="561.2795" MASS_ERROR="0.0015" MASS_ERROR_PPM="2.6751" RT_ERROR="0.0065" RETENTION_TIME="14.7145" />
  <PRODUCT ID="78" HE_EMRT_ID="1129" BY_TYPE="Y" BY_INDEX="6" DB_MHPLUS="660.3464" CHARGE="1.00" INTENSITY="2092" MASS="660.3465" MASS_ERROR="0.0001" MASS_ERROR_PPM="0.1604" RT_ERROR="-0.0027" RETENTION_TIME="14.7238" />
  <PRODUCT ID="79" HE_EMRT_ID="1127" BY_TYPE="Y" BY_INDEX="7" DB_MHPLUS="807.4148" CHARGE="1.00" INTENSITY="414" MASS="807.4135" MASS_ERROR="-0.0013" MASS_ERROR_PPM="-1.6222" RT_ERROR="0.0021" RETENTION_TIME="14.7190" />
  <PRODUCT ID="80" HE_EMRT_ID="1125" BY_TYPE="Y" BY_INDEX="8" DB_MHPLUS="954.4832" CHARGE="1.17" INTENSITY="2733" MASS="954.4832" MASS_ERROR="0.0000" MASS_ERROR_PPM="0.0289" RT_ERROR="0.0035" RETENTION_TIME="14.7175" />
  <PRODUCT ID="81" HE_EMRT_ID="1157" BY_TYPE="B" BY_INDEX="3" DB_MHPLUS="276.1343" CHARGE="1.00" INTENSITY="425" MASS="276.1344" MASS_ERROR="0.0002" MASS_ERROR_PPM="0.6321" RT_ERROR="0.0056" RETENTION_TIME="14.7560" />
  <PRODUCT ID="82" HE_EMRT_ID="1192" BY_TYPE="B" BY_INDEX="4" DB_MHPLUS="377.1819" CHARGE="1.00" INTENSITY="610" MASS="377.1814" MASS_ERROR="-0.0006" MASS_ERROR_PPM="-1.4966" RT_ERROR="-0.0144" RETENTION_TIME="14.7760" />
  <PRODUCT ID="83" HE_EMRT_ID="1151" BY_TYPE="B" BY_INDEX="4" DB_MHPLUS="359.1714" CHARGE="1.00" INTENSITY="195" MASS="359.1719" MASS_ERROR="0.0005" MASS_ERROR_PPM="1.3141" RT_ERROR="0.0096" RETENTION_TIME="14.7519" LOSS_TYPE="-H2O" />
  <PRODUCT ID="84" HE_EMRT_ID="1174" BY_TYPE="B" BY_INDEX="5" DB_MHPLUS="434.2034" CHARGE="1.00" INTENSITY="144" MASS="434.2038" MASS_ERROR="0.0004" MASS_ERROR_PPM="0.9513" RT_ERROR="-0.0030" RETENTION_TIME="14.7646" />
  <PRODUCT ID="85" HE_EMRT_ID="1159" BY_TYPE="B" BY_INDEX="5" DB_MHPLUS="416.1928" CHARGE="1.00" INTENSITY="101" MASS="416.1922" MASS_ERROR="-0.0006" MASS_ERROR_PPM="-1.4462" RT_ERROR="0.0035" RETENTION_TIME="14.7580" LOSS_TYPE="-H2O" />
  <PRODUCT ID="86" HE_EMRT_ID="1189" BY_TYPE="B" BY_INDEX="6" DB_MHPLUS="563.2460" CHARGE="1.00" INTENSITY="215" MASS="563.2463" MASS_ERROR="0.0003" MASS_ERROR_PPM="0.6128" RT_ERROR="-0.0109" RETENTION_TIME="14.7724" />
  <PRODUCT ID="87" HE_EMRT_ID="1182" BY_TYPE="B" BY_INDEX="6" DB_MHPLUS="545.2354" CHARGE="1.00" INTENSITY="206" MASS="545.2368" MASS_ERROR="0.0014" MASS_ERROR_PPM="2.5603" RT_ERROR="-0.0043" RETENTION_TIME="14.7658" LOSS_TYPE="-H2O" />
  <PRODUCT ID="88" HE_EMRT_ID="1193" BY_TYPE="B" BY_INDEX="7" DB_MHPLUS="676.3301" CHARGE="1.00" INTENSITY="451" MASS="676.3302" MASS_ERROR="0.0001" MASS_ERROR_PPM="0.1303" RT_ERROR="-0.0146" RETENTION_TIME="14.7762" />
  <PRODUCT ID="89" HE_EMRT_ID="1169" BY_TYPE="B" BY_INDEX="8" DB_MHPLUS="763.3621" CHARGE="1.00" INTENSITY="259" MASS="763.3572" MASS_ERROR="-0.0049" MASS_ERROR_PPM="-6.3925" RT_ERROR="-0.0012" RETENTION_TIME="14.7627" />
  <PRODUCT ID="90" HE_EMRT_ID="1156" BY_TYPE="B" BY_INDEX="8" DB_MHPLUS="745.3515" CHARGE="1.00" INTENSITY="76" MASS="745.3516" MASS_ERROR="0.0000" MASS_ERROR_PPM="0.0276" RT_ERROR="0.0059" RETENTION_TIME="14.7557" LOSS_TYPE="-H2O" />
  <PRODUCT ID="91" HE_EMRT_ID="1160" BY_TYPE="B" BY_INDEX="10" DB_MHPLUS="913.4414" CHARGE="1.00" INTENSITY="54" MASS="913.4424" MASS_ERROR="0.0010" MASS_ERROR_PPM="1.0906" RT_ERROR="0.0034" RETENTION_TIME="14.7582" LOSS_TYPE="-H2O" />
  <PRODUCT ID="92" HE_EMRT_ID="1176" BY_TYPE="B" BY_INDEX="11" DB_MHPLUS="1062.4925" CHARGE="1.00" INTENSITY="87" MASS="1062.4893" MASS_ERROR="-0.0031" MASS_ERROR_PPM="-2.9318" RT_ERROR="-0.0032" RETENTION_TIME="14.7648" />
  <PRODUCT ID="93" HE_EMRT_ID="1152" BY_TYPE="B" BY_INDEX="12" DB_MHPLUS="1175.5765" CHARGE="1.00" INTENSITY="183" MASS="1175.5805" MASS_ERROR="0.0040" MASS_ERROR_PPM="3.3904" RT_ERROR="0.0076" RETENTION_TIME="14.7540" />
  <PRODUCT ID="94" HE_EMRT_ID="1172" BY_TYPE="Y" BY_INDEX="2" DB_MHPLUS="260.1969" CHARGE="1.00" INTENSITY="256" MASS="260.1963" MASS_ERROR="-0.0006" MASS_ERROR_PPM="-2.1466" RT_ERROR="-0.0020" RETENTION_TIME="14.7635" />
  <PRODUCT ID="95" HE_EMRT_ID="1200" BY_TYPE="Y" BY_INDEX="3" DB_MHPLUS="391.2374" CHARGE="1.00" INTENSITY="209" MASS="391.2373" MASS_ERROR="0.0000" MASS_ERROR_PPM="-0.0710" RT_ERROR="-0.0266" RETENTION_TIME="14.7882" />
  <PRODUCT ID="96" HE_EMRT_ID="1158" BY_TYPE="Y" BY_INDEX="4" DB_MHPLUS="462.2745" CHARGE="1.00" INTENSITY="67" MASS="462.2742" MASS_ERROR="-0.0003" MASS_ERROR_PPM="-0.6295" RT_ERROR="0.0047" RETENTION_TIME="14.7569" />
  <PRODUCT ID="97" HE_EMRT_ID="1187" BY_TYPE="Y" BY_INDEX="5" DB_MHPLUS="559.3272" CHARGE="1.00" INTENSITY="1192" MASS="559.3267" MASS_ERROR="-0.0005" MASS_ERROR_PPM="-0.9542" RT_ERROR="-0.0091" RETENTION_TIME="14.7707" />
  <PRODUCT ID="98" HE_EMRT_ID="1183" BY_TYPE="Y" BY_INDEX="6" DB_MHPLUS="646.3593" CHARGE="1.00" INTENSITY="1909" MASS="646.3579" MASS_ERROR="-0.0014" MASS_ERROR_PPM="-2.1290" RT_ERROR="-0.0046" RETENTION_TIME="14.7662" />
  <PRODUCT ID="99" HE_EMRT_ID="1167" BY_TYPE="Y" BY_INDEX="7" DB_MHPLUS="759.4433" CHARGE="1.00" INTENSITY="1251" MASS="759.4400" MASS_ERROR="-0.0033" MASS_ERROR_PPM="-4.3459" RT_ERROR="-0.0002" RETENTION_TIME="14.7618" />
  <PRODUCT ID="100" HE_EMRT_ID="1173" BY_TYPE="Y" BY_INDEX="8" DB_MHPLUS="888.4859" CHARGE="1.00" INTENSITY="574" MASS="888.4806" MASS_ERROR="-0.0053" MASS_ERROR_PPM="-5.9421" RT_ERROR="-0.0020" RETENTION_TIME="14.7636" />
  <PRODUCT ID="101" HE_EMRT_ID="1181" BY_TYPE="Y" BY_INDEX="9" DB_MHPLUS="945.5074" CHARGE="1.00" INTENSITY="2755" MASS="945.5067" MASS_ERROR="-0.0006" MASS_ERROR_PPM="-0.6874" RT_ERROR="-0.0041" RETENTION_TIME="14.7657" />
  <PRODUCT ID="102" HE_EMRT_ID="1177" BY_TYPE="Y" BY_INDEX="13" DB_MHPLUS="1321.6821" CHARGE="1.91" INTENSITY="13157" MASS="1321.6848" MASS_ERROR="0.0027" MASS_ERROR_PPM="2.0634" RT_ERROR="-0.0035" RETENTION_TIME="14.7651" />
  <PRODUCT ID="103" HE_EMRT_ID="1573" BY_TYPE="B" BY_INDEX="2" DB_MHPLUS="199.1441" CHARGE="1.00" INTENSITY="1241" MASS="199.1441" MASS_ERROR="0.0000" MASS_ERROR_PPM="-0.0592" RT_ERROR="0.0013" RETENTION_TIME="16.7604" />
  <PRODUCT ID="104" HE_EMRT_ID="1568" BY_TYPE="B" BY_INDEX="3" DB_MHPLUS="312.2282" CHARGE="1.00" INTENSITY="1217" MASS="312.2279" MASS_ERROR="-0.0003" MASS_ERROR_PPM="-0.8292" RT_ERROR="0.0035" RETENTION_TIME="16.7581" />
  <PRODUCT ID="105" HE_EMRT_ID="1574" BY_TYPE="B" BY_INDEX="4" DB_MHPLUS="383.2653" CHARGE="1.00" INTENSITY="893" MASS="383.2643" MASS_ERROR="-0.0010" MASS_ERROR_PPM="-2.6280" RT_ERROR="0.0009" RETENTION_TIME="16.7607" />
  <PRODUCT ID="106" HE_EMRT_ID="1558" BY_TYPE="B" BY_INDEX="6" DB_MHPLUS="675.3712" CHARGE="1.00" INTENSITY="935" MASS="675.3681" MASS_ERROR="-0.0031" MASS_ERROR_PPM="-4.6272" RT_ERROR="0.0120" RETENTION_TIME="16.7496" />
  <PRODUCT ID="107" HE_EMRT_ID="1597" BY_TYPE="B" BY_INDEX="11" DB_MHPLUS="1241.6929" CHARGE="1.00" INTENSITY="192" MASS="1241.6910" MASS_ERROR="-0.0019" MASS_ERROR_PPM="-1.5396" RT_ERROR="-0.0350" RETENTION_TIME="16.7966" />
  <PRODUCT ID="108" HE_EMRT_ID="1570" BY_TYPE="B" BY_INDEX="15" DB_MHPLUS="1584.8784" CHARGE="2.00" INTENSITY="141" MASS="1584.8804" MASS_ERROR="0.0020" MASS_ERROR_PPM="1.2433" RT_ERROR="0.0020" RETENTION_TIME="16.7597" />
  <PRODUCT ID="109" HE_EMRT_ID="1587" BY_TYPE="Y" BY_INDEX="2" DB_MHPLUS="204.1343" CHARGE="1.00" INTENSITY="122" MASS="204.1336" MASS_ERROR="-0.0006" MASS_ERROR_PPM="-3.0527" RT_ERROR="-0.0087" RETENTION_TIME="16.7703" />
  <PRODUCT ID="110" HE_EMRT_ID="1555" BY_TYPE="Y" BY_INDEX="3" DB_MHPLUS="305.1819" CHARGE="1.00" INTENSITY="112" MASS="305.1807" MASS_ERROR="-0.0012" MASS_ERROR_PPM="-4.0684" RT_ERROR="0.0167" RETENTION_TIME="16.7449" />
  <PRODUCT ID="111" HE_EMRT_ID="1577" BY_TYPE="Y" BY_INDEX="4" DB_MHPLUS="362.2034" CHARGE="1.00" INTENSITY="792" MASS="362.2029" MASS_ERROR="-0.0005" MASS_ERROR_PPM="-1.4695" RT_ERROR="-0.0011" RETENTION_TIME="16.7627" />
  <PRODUCT ID="112" HE_EMRT_ID="1572" BY_TYPE="Y" BY_INDEX="5" DB_MHPLUS="475.2875" CHARGE="1.00" INTENSITY="538" MASS="475.2894" MASS_ERROR="0.0020" MASS_ERROR_PPM="4.1266" RT_ERROR="0.0014" RETENTION_TIME="16.7602" />
  <PRODUCT ID="113" HE_EMRT_ID="1564" BY_TYPE="Y" BY_INDEX="6" DB_MHPLUS="546.3246" CHARGE="1.00" INTENSITY="1125" MASS="546.3262" MASS_ERROR="0.0017" MASS_ERROR_PPM="3.0271" RT_ERROR="0.0059" RETENTION_TIME="16.7557" />
  <PRODUCT ID="114" HE_EMRT_ID="1566" BY_TYPE="Y" BY_INDEX="7" DB_MHPLUS="732.4039" CHARGE="1.00" INTENSITY="796" MASS="732.4027" MASS_ERROR="-0.0012" MASS_ERROR_PPM="-1.5941" RT_ERROR="0.0038" RETENTION_TIME="16.7578" />
  <PRODUCT ID="115" HE_EMRT_ID="1589" BY_TYPE="Y" BY_INDEX="8" DB_MHPLUS="831.4723" CHARGE="1.00" INTENSITY="77" MASS="831.4724" MASS_ERROR="0.0001" MASS_ERROR_PPM="0.1393" RT_ERROR="-0.0115" RETENTION_TIME="16.7731" />
  <PRODUCT ID="116" HE_EMRT_ID="1571" BY_TYPE="Y" BY_INDEX="9" DB_MHPLUS="928.5251" CHARGE="1.05" INTENSITY="5052" MASS="928.5222" MASS_ERROR="-0.0029" MASS_ERROR_PPM="-3.0814" RT_ERROR="0.0018" RETENTION_TIME="16.7598" />
  <PRODUCT ID="117" HE_EMRT_ID="1581" BY_TYPE="Y" BY_INDEX="10" DB_MHPLUS="1057.5677" CHARGE="1.00" INTENSITY="1811" MASS="1057.5668" MASS_ERROR="-0.0008" MASS_ERROR_PPM="-0.7919" RT_ERROR="-0.0024" RETENTION_TIME="16.7641" />
  <PRODUCT ID="118" HE_EMRT_ID="1576" BY_TYPE="Y" BY_INDEX="10" DB_MHPLUS="1039.5571" CHARGE="1.00" INTENSITY="62" MASS="1039.5586" MASS_ERROR="0.0015" MASS_ERROR_PPM="1.4090" RT_ERROR="-0.0008" RETENTION_TIME="16.7624" LOSS_TYPE="-H2O" />
  <PRODUCT ID="119" HE_EMRT_ID="1561" BY_TYPE="Y" BY_INDEX="11" DB_MHPLUS="1220.6310" CHARGE="1.00" INTENSITY="1832" MASS="1220.6255" MASS_ERROR="-0.0055" MASS_ERROR_PPM="-4.5261" RT_ERROR="0.0088" RETENTION_TIME="16.7528" />
  <PRODUCT ID="120" HE_EMRT_ID="1583" BY_TYPE="Y" BY_INDEX="12" DB_MHPLUS="1291.6681" CHARGE="1.00" INTENSITY="1195" MASS="1291.6660" MASS_ERROR="-0.0021" MASS_ERROR_PPM="-1.6224" RT_ERROR="-0.0033" RETENTION_TIME="16.7650" />
  <PRODUCT ID="121" HE_EMRT_ID="1590" BY_TYPE="Y" BY_INDEX="13" DB_MHPLUS="1404.7522" CHARGE="1.70" INTENSITY="2484" MASS="1404.7531" MASS_ERROR="0.0009" MASS_ERROR_PPM="0.6233" RT_ERROR="-0.0124" RETENTION_TIME="16.7740" />
  <PRODUCT ID="122" HE_EMRT_ID="863" BY_TYPE="B" BY_INDEX="1" DB_MHPLUS="129.1022" CHARGE="1.00" INTENSITY="301" MASS="129.1028" MASS_ERROR="0.0005" MASS_ERROR_PPM="4.0129" RT_ERROR="0.0033" RETENTION_TIME="13.6965" />
  <PRODUCT ID="123" HE_EMRT_ID="860" BY_TYPE="B" BY_INDEX="3" DB_MHPLUS="423.2391" CHARGE="1.00" INTENSITY="62" MASS="423.2415" MASS_ERROR="0.0024" MASS_ERROR_PPM="5.6352" RT_ERROR="0.0134" RETENTION_TIME="13.6864" />
  <PRODUCT ID="124" HE_EMRT_ID="867" BY_TYPE="Y" BY_INDEX="1" DB_MHPLUS="147.1128" CHARGE="1.00" INTENSITY="79" MASS="147.1131" MASS_ERROR="0.0003" MASS_ERROR_PPM="1.7160" RT_ERROR="-0.0034" RETENTION_TIME="13.7031" />
  <PRODUCT ID="125" HE_EMRT_ID="872" BY_TYPE="Y" BY_INDEX="2" DB_MHPLUS="333.1921" CHARGE="1.00" INTENSITY="117" MASS="333.1910" MASS_ERROR="-0.0011" MASS_ERROR_PPM="-3.3663" RT_ERROR="-0.0078" RETENTION_TIME="13.7075" />
  <PRODUCT ID="126" HE_EMRT_ID="864" BY_TYPE="Y" BY_INDEX="4" DB_MHPLUS="504.2565" CHARGE="1.00" INTENSITY="81" MASS="504.2573" MASS_ERROR="0.0008" MASS_ERROR_PPM="1.5830" RT_ERROR="0.0019" RETENTION_TIME="13.6979" />
  <PRODUCT ID="127" HE_EMRT_ID="861" BY_TYPE="Y" BY_INDEX="5" DB_MHPLUS="561.2780" CHARGE="1.00" INTENSITY="605" MASS="561.2760" MASS_ERROR="-0.0019" MASS_ERROR_PPM="-3.4282" RT_ERROR="0.0101" RETENTION_TIME="13.6897" />
  <PRODUCT ID="128" HE_EMRT_ID="866" BY_TYPE="Y" BY_INDEX="7" DB_MHPLUS="807.4148" CHARGE="1.00" INTENSITY="357" MASS="807.4108" MASS_ERROR="-0.0040" MASS_ERROR_PPM="-4.9565" RT_ERROR="-0.0016" RETENTION_TIME="13.7013" />
  <PRODUCT ID="129" HE_EMRT_ID="865" BY_TYPE="Y" BY_INDEX="8" DB_MHPLUS="954.4832" CHARGE="1.00" INTENSITY="280" MASS="954.4870" MASS_ERROR="0.0038" MASS_ERROR_PPM="3.9405" RT_ERROR="0.0009" RETENTION_TIME="13.6989" />
  <PRODUCT ID="130" HE_EMRT_ID="871" BY_TYPE="Y" BY_INDEX="9" DB_MHPLUS="1082.5782" CHARGE="2.00" INTENSITY="3482" MASS="1082.5782" MASS_ERROR="0.0000" MASS_ERROR_PPM="0.0064" RT_ERROR="-0.0069" RETENTION_TIME="13.7067" />
  <PRODUCT ID="131" HE_EMRT_ID="419" BY_TYPE="B" BY_INDEX="2" DB_MHPLUS="294.1673" CHARGE="1.00" INTENSITY="84" MASS="294.1678" MASS_ERROR="0.0005" MASS_ERROR_PPM="1.5853" RT_ERROR="0.0296" RETENTION_TIME="12.3710" />
  <PRODUCT ID="132" HE_EMRT_ID="431" BY_TYPE="B" BY_INDEX="3" DB_MHPLUS="393.2357" CHARGE="1.00" INTENSITY="146" MASS="393.2341" MASS_ERROR="-0.0016" MASS_ERROR_PPM="-4.1477" RT_ERROR="0.0070" RETENTION_TIME="12.3936" />
  <PRODUCT ID="133" HE_EMRT_ID="423" BY_TYPE="B" BY_INDEX="5" DB_MHPLUS="597.3256" CHARGE="1.00" INTENSITY="54" MASS="597.3218" MASS_ERROR="-0.0038" MASS_ERROR_PPM="-6.4211" RT_ERROR="0.0210" RETENTION_TIME="12.3796" />
  <PRODUCT ID="134" HE_EMRT_ID="430" BY_TYPE="B" BY_INDEX="6" DB_MHPLUS="726.3682" CHARGE="1.00" INTENSITY="74" MASS="726.3686" MASS_ERROR="0.0004" MASS_ERROR_PPM="0.5390" RT_ERROR="0.0077" RETENTION_TIME="12.3929" />
  <PRODUCT ID="135" HE_EMRT_ID="432" BY_TYPE="B" BY_INDEX="8" DB_MHPLUS="928.4272" CHARGE="2.00" INTENSITY="113" MASS="928.4298" MASS_ERROR="0.0027" MASS_ERROR_PPM="2.8548" RT_ERROR="0.0069" RETENTION_TIME="12.3936" />
  <PRODUCT ID="136" HE_EMRT_ID="433" BY_TYPE="B" BY_INDEX="9" DB_MHPLUS="1057.4697" CHARGE="1.00" INTENSITY="68" MASS="1057.4559" MASS_ERROR="-0.0138" MASS_ERROR_PPM="-13.0921" RT_ERROR="0.0066" RETENTION_TIME="12.3940" />
  <PRODUCT ID="137" HE_EMRT_ID="422" BY_TYPE="B" BY_INDEX="10" DB_MHPLUS="1170.5538" CHARGE="2.00" INTENSITY="146" MASS="1170.5485" MASS_ERROR="-0.0053" MASS_ERROR_PPM="-4.5628" RT_ERROR="0.0243" RETENTION_TIME="12.3763" />
  <PRODUCT ID="138" HE_EMRT_ID="445" BY_TYPE="Y" BY_INDEX="1" DB_MHPLUS="147.1128" CHARGE="1.00" INTENSITY="251" MASS="147.1128" MASS_ERROR="0.0000" MASS_ERROR_PPM="-0.0430" RT_ERROR="-0.0201" RETENTION_TIME="12.4207" />
  <PRODUCT ID="139" HE_EMRT_ID="424" BY_TYPE="Y" BY_INDEX="3" DB_MHPLUS="332.1928" CHARGE="1.00" INTENSITY="97" MASS="332.1938" MASS_ERROR="0.0009" MASS_ERROR_PPM="2.7278" RT_ERROR="0.0207" RETENTION_TIME="12.3799" />
  <PRODUCT ID="140" HE_EMRT_ID="427" BY_TYPE="Y" BY_INDEX="4" DB_MHPLUS="445.2769" CHARGE="1.00" INTENSITY="91" MASS="445.2754" MASS_ERROR="-0.0015" MASS_ERROR_PPM="-3.4724" RT_ERROR="0.0133" RETENTION_TIME="12.3873" />
  <PRODUCT ID="141" HE_EMRT_ID="428" BY_TYPE="Y" BY_INDEX="8" DB_MHPLUS="889.4625" CHARGE="1.00" INTENSITY="82" MASS="889.4642" MASS_ERROR="0.0017" MASS_ERROR_PPM="1.8763" RT_ERROR="0.0123" RETENTION_TIME="12.3883" />
  <PRODUCT ID="142" HE_EMRT_ID="434" BY_TYPE="Y" BY_INDEX="14" DB_MHPLUS="1614.8234" CHARGE="2.37" INTENSITY="3129" MASS="1614.8236" MASS_ERROR="0.0001" MASS_ERROR_PPM="0.0770" RT_ERROR="0.0049" RETENTION_TIME="12.3957" />
  <PRODUCT ID="143" HE_EMRT_ID="912" BY_TYPE="B" BY_INDEX="3" DB_MHPLUS="276.1343" CHARGE="1.00" INTENSITY="163" MASS="276.1351" MASS_ERROR="0.0008" MASS_ERROR_PPM="3.0331" RT_ERROR="0.0071" RETENTION_TIME="13.8455" />
  <PRODUCT ID="144" HE_EMRT_ID="926" BY_TYPE="B" BY_INDEX="4" DB_MHPLUS="377.1819" CHARGE="1.00" INTENSITY="210" MASS="377.1813" MASS_ERROR="-0.0007" MASS_ERROR_PPM="-1.8168" RT_ERROR="-0.0007" RETENTION_TIME="13.8533" />
  <PRODUCT ID="145" HE_EMRT_ID="919" BY_TYPE="B" BY_INDEX="5" DB_MHPLUS="434.2034" CHARGE="1.00" INTENSITY="80" MASS="434.2044" MASS_ERROR="0.0010" MASS_ERROR_PPM="2.2371" RT_ERROR="0.0049" RETENTION_TIME="13.8477" />
  <PRODUCT ID="146" HE_EMRT_ID="929" BY_TYPE="B" BY_INDEX="6" DB_MHPLUS="563.2460" CHARGE="1.00" INTENSITY="139" MASS="563.2468" MASS_ERROR="0.0008" MASS_ERROR_PPM="1.4921" RT_ERROR="-0.0021" RETENTION_TIME="13.8547" />
  <PRODUCT ID="147" HE_EMRT_ID="900" BY_TYPE="B" BY_INDEX="6" DB_MHPLUS="545.2354" CHARGE="1.00" INTENSITY="76" MASS="545.2344" MASS_ERROR="-0.0010" MASS_ERROR_PPM="-1.8310" RT_ERROR="0.0193" RETENTION_TIME="13.8333" LOSS_TYPE="-H2O" />
  <PRODUCT ID="148" HE_EMRT_ID="913" BY_TYPE="B" BY_INDEX="7" DB_MHPLUS="676.3301" CHARGE="1.00" INTENSITY="406" MASS="676.3303" MASS_ERROR="0.0002" MASS_ERROR_PPM="0.3543" RT_ERROR="0.0062" RETENTION_TIME="13.8464" />
  <PRODUCT ID="149" HE_EMRT_ID="924" BY_TYPE="B" BY_INDEX="7" DB_MHPLUS="658.3195" CHARGE="1.00" INTENSITY="95" MASS="658.3186" MASS_ERROR="-0.0009" MASS_ERROR_PPM="-1.3178" RT_ERROR="0.0008" RETENTION_TIME="13.8518" LOSS_TYPE="-H2O" />
  <PRODUCT ID="150" HE_EMRT_ID="937" BY_TYPE="B" BY_INDEX="8" DB_MHPLUS="763.3621" CHARGE="1.00" INTENSITY="242" MASS="763.3642" MASS_ERROR="0.0021" MASS_ERROR_PPM="2.8085" RT_ERROR="-0.0087" RETENTION_TIME="13.8613" />
  <PRODUCT ID="151" HE_EMRT_ID="897" BY_TYPE="Y" BY_INDEX="1" DB_MHPLUS="147.1128" CHARGE="1.00" INTENSITY="66" MASS="147.1145" MASS_ERROR="0.0017" MASS_ERROR_PPM="11.2460" RT_ERROR="0.0313" RETENTION_TIME="13.8213" />
  <PRODUCT ID="152" HE_EMRT_ID="938" BY_TYPE="Y" BY_INDEX="2" DB_MHPLUS="260.1969" CHARGE="1.00" INTENSITY="78" MASS="260.1966" MASS_ERROR="-0.0003" MASS_ERROR_PPM="-1.0559" RT_ERROR="-0.0100" RETENTION_TIME="13.8626" />
  <PRODUCT ID="153" HE_EMRT_ID="945" BY_TYPE="Y" BY_INDEX="3" DB_MHPLUS="407.2323" CHARGE="1.00" INTENSITY="107" MASS="407.2305" MASS_ERROR="-0.0018" MASS_ERROR_PPM="-4.3930" RT_ERROR="-0.0183" RETENTION_TIME="13.8710" />
  <PRODUCT ID="154" HE_EMRT_ID="934" BY_TYPE="Y" BY_INDEX="5" DB_MHPLUS="575.3221" CHARGE="1.00" INTENSITY="760" MASS="575.3203" MASS_ERROR="-0.0018" MASS_ERROR_PPM="-3.2088" RT_ERROR="-0.0053" RETENTION_TIME="13.8579" />
  <PRODUCT ID="155" HE_EMRT_ID="921" BY_TYPE="Y" BY_INDEX="6" DB_MHPLUS="662.3542" CHARGE="1.00" INTENSITY="1353" MASS="662.3532" MASS_ERROR="-0.0009" MASS_ERROR_PPM="-1.4125" RT_ERROR="0.0028" RETENTION_TIME="13.8498" />
  <PRODUCT ID="156" HE_EMRT_ID="944" BY_TYPE="Y" BY_INDEX="7" DB_MHPLUS="775.4382" CHARGE="1.00" INTENSITY="773" MASS="775.4359" MASS_ERROR="-0.0024" MASS_ERROR_PPM="-3.0308" RT_ERROR="-0.0150" RETENTION_TIME="13.8676" />
  <PRODUCT ID="157" HE_EMRT_ID="936" BY_TYPE="Y" BY_INDEX="8" DB_MHPLUS="904.4808" CHARGE="1.00" INTENSITY="119" MASS="904.4776" MASS_ERROR="-0.0032" MASS_ERROR_PPM="-3.5345" RT_ERROR="-0.0076" RETENTION_TIME="13.8602" />
  <PRODUCT ID="158" HE_EMRT_ID="923" BY_TYPE="Y" BY_INDEX="9" DB_MHPLUS="961.5023" CHARGE="1.00" INTENSITY="951" MASS="961.5001" MASS_ERROR="-0.0022" MASS_ERROR_PPM="-2.2385" RT_ERROR="0.0011" RETENTION_TIME="13.8515" />
  <PRODUCT ID="159" HE_EMRT_ID="916" BY_TYPE="Y" BY_INDEX="10" DB_MHPLUS="1062.5500" CHARGE="1.00" INTENSITY="450" MASS="1062.5428" MASS_ERROR="-0.0071" MASS_ERROR_PPM="-6.6921" RT_ERROR="0.0054" RETENTION_TIME="13.8472" />
  <PRODUCT ID="160" HE_EMRT_ID="930" BY_TYPE="Y" BY_INDEX="13" DB_MHPLUS="1337.6770" CHARGE="2.00" INTENSITY="6908" MASS="1337.6782" MASS_ERROR="0.0012" MASS_ERROR_PPM="0.9154" RT_ERROR="-0.0028" RETENTION_TIME="13.8554" />
  <PRODUCT ID="161" HE_EMRT_ID="258" BY_TYPE="B" BY_INDEX="2" DB_MHPLUS="171.1128" CHARGE="1.00" INTENSITY="903" MASS="171.1132" MASS_ERROR="0.0004" MASS_ERROR_PPM="2.1867" RT_ERROR="-0.0064" RETENTION_TIME="11.8504" />
  <PRODUCT ID="162" HE_EMRT_ID="243" BY_TYPE="B" BY_INDEX="3" DB_MHPLUS="270.1812" CHARGE="1.00" INTENSITY="615" MASS="270.1810" MASS_ERROR="-0.0002" MASS_ERROR_PPM="-0.6534" RT_ERROR="-0.0005" RETENTION_TIME="11.8444" />
  <PRODUCT ID="163" HE_EMRT_ID="267" BY_TYPE="B" BY_INDEX="4" DB_MHPLUS="341.2183" CHARGE="1.00" INTENSITY="258" MASS="341.2182" MASS_ERROR="-0.0002" MASS_ERROR_PPM="-0.5122" RT_ERROR="-0.0143" RETENTION_TIME="11.8582" />
  <PRODUCT ID="164" HE_EMRT_ID="249" BY_TYPE="B" BY_INDEX="5" DB_MHPLUS="412.2554" CHARGE="1.00" INTENSITY="79" MASS="412.2543" MASS_ERROR="-0.0012" MASS_ERROR_PPM="-2.8364" RT_ERROR="-0.0024" RETENTION_TIME="11.8463" />
  <PRODUCT ID="165" HE_EMRT_ID="281" BY_TYPE="Y" BY_INDEX="1" DB_MHPLUS="147.1128" CHARGE="1.00" INTENSITY="443" MASS="147.1136" MASS_ERROR="0.0008" MASS_ERROR_PPM="5.0997" RT_ERROR="-0.0316" RETENTION_TIME="11.8755" />
  <PRODUCT ID="166" HE_EMRT_ID="254" BY_TYPE="Y" BY_INDEX="2" DB_MHPLUS="310.1761" CHARGE="1.00" INTENSITY="260" MASS="310.1748" MASS_ERROR="-0.0013" MASS_ERROR_PPM="-4.3367" RT_ERROR="-0.0039" RETENTION_TIME="11.8478" />
  <PRODUCT ID="167" HE_EMRT_ID="260" BY_TYPE="Y" BY_INDEX="3" DB_MHPLUS="470.2068" CHARGE="1.00" INTENSITY="541" MASS="470.2062" MASS_ERROR="-0.0006" MASS_ERROR_PPM="-1.2630" RT_ERROR="-0.0082" RETENTION_TIME="11.8522" />
  <PRODUCT ID="168" HE_EMRT_ID="251" BY_TYPE="Y" BY_INDEX="4" DB_MHPLUS="584.2497" CHARGE="1.00" INTENSITY="638" MASS="584.2476" MASS_ERROR="-0.0021" MASS_ERROR_PPM="-3.6612" RT_ERROR="-0.0036" RETENTION_TIME="11.8475" />
  <PRODUCT ID="169" HE_EMRT_ID="231" BY_TYPE="Y" BY_INDEX="4" DB_MHPLUS="567.2232" CHARGE="1.00" INTENSITY="121" MASS="567.2253" MASS_ERROR="0.0021" MASS_ERROR_PPM="3.7691" RT_ERROR="0.0080" RETENTION_TIME="11.8359" LOSS_TYPE="-NH3" />
  <PRODUCT ID="170" HE_EMRT_ID="253" BY_TYPE="Y" BY_INDEX="5" DB_MHPLUS="712.3083" CHARGE="1.00" INTENSITY="798" MASS="712.3052" MASS_ERROR="-0.0031" MASS_ERROR_PPM="-4.3294" RT_ERROR="-0.0037" RETENTION_TIME="11.8476" />
  <PRODUCT ID="171" HE_EMRT_ID="263" BY_TYPE="Y" BY_INDEX="5" DB_MHPLUS="695.2818" CHARGE="1.00" INTENSITY="275" MASS="695.2818" MASS_ERROR="0.0000" MASS_ERROR_PPM="-0.0120" RT_ERROR="-0.0097" RETENTION_TIME="11.8537" LOSS_TYPE="-NH3" />
  <PRODUCT ID="172" HE_EMRT_ID="244" BY_TYPE="Y" BY_INDEX="6" DB_MHPLUS="783.3454" CHARGE="1.00" INTENSITY="2405" MASS="783.3420" MASS_ERROR="-0.0034" MASS_ERROR_PPM="-4.3249" RT_ERROR="-0.0005" RETENTION_TIME="11.8445" />
  <PRODUCT ID="173" HE_EMRT_ID="241" BY_TYPE="Y" BY_INDEX="6" DB_MHPLUS="766.3189" CHARGE="1.00" INTENSITY="54" MASS="766.3150" MASS_ERROR="-0.0039" MASS_ERROR_PPM="-5.1112" RT_ERROR="-0.0002" RETENTION_TIME="11.8441" LOSS_TYPE="-NH3" />
  <PRODUCT ID="174" HE_EMRT_ID="239" BY_TYPE="Y" BY_INDEX="7" DB_MHPLUS="854.3825" CHARGE="1.00" INTENSITY="3530" MASS="854.3803" MASS_ERROR="-0.0022" MASS_ERROR_PPM="-2.6024" RT_ERROR="0.0010" RETENTION_TIME="11.8430" />
  <PRODUCT ID="175" HE_EMRT_ID="248" BY_TYPE="Y" BY_INDEX="7" DB_MHPLUS="837.3560" CHARGE="1.00" INTENSITY="95" MASS="837.3528" MASS_ERROR="-0.0032" MASS_ERROR_PPM="-3.8502" RT_ERROR="-0.0019" RETENTION_TIME="11.8459" LOSS_TYPE="-NH3" />
  <PRODUCT ID="176" HE_EMRT_ID="256" BY_TYPE="Y" BY_INDEX="10" DB_MHPLUS="1123.5565" CHARGE="1.78" INTENSITY="17139" MASS="1123.5575" MASS_ERROR="0.0010" MASS_ERROR_PPM="0.9088" RT_ERROR="-0.0055" RETENTION_TIME="11.8494" />
  <PRODUCT ID="177" HE_EMRT_ID="756" BY_TYPE="B" BY_INDEX="7" DB_MHPLUS="754.3155" CHARGE="1.00" INTENSITY="58" MASS="754.3201" MASS_ERROR="0.0046" MASS_ERROR_PPM="6.1359" RT_ERROR="-0.0461" RETENTION_TIME="13.0467" LOSS_TYPE="-H2O" />
  <PRODUCT ID="178" HE_EMRT_ID="745" BY_TYPE="B" BY_INDEX="9" DB_MHPLUS="1014.4527" CHARGE="2.00" INTENSITY="51" MASS="1014.4512" MASS_ERROR="-0.0015" MASS_ERROR_PPM="-1.5179" RT_ERROR="-0.0247" RETENTION_TIME="13.0254" />
  <PRODUCT ID="179" HE_EMRT_ID="693" BY_TYPE="Y" BY_INDEX="4" DB_MHPLUS="445.1929" CHARGE="1.00" INTENSITY="60" MASS="445.1913" MASS_ERROR="-0.0016" MASS_ERROR_PPM="-3.5790" RT_ERROR="0.0214" RETENTION_TIME="12.9792" LOSS_TYPE="-H2O" />
  <PEPTIDE ID="2" PROT_ID="1346" QUERY_MASS_ID="2" MASS="1438.6921" SEQUENCE="TASPQQAQEVHDK" TYPE="PEP_FRAG_1" />
  <PEPTIDE ID="5" PROT_ID="1346" QUERY_MASS_ID="5" MASS="1420.6815" SEQUENCE="TASPQQAQEVHDK" TYPE="NEUTRAL_LOSS-H2O" />
  <PEPTIDE ID="7" PROT_ID="1346" QUERY_MASS_ID="7" MASS="1707.8773" SEQUENCE="TASPQQAQEVHDKLR" TYPE="MISSING_CLEAVAGE" />
  <PEPTIDE ID="11" PROT_ID="994" QUERY_MASS_ID="11" MASS="1123.5565" SEQUENCE="IGVAAQNCYK" TYPE="PEP_FRAG_1">
    <MATCH_MODIFIER NAME="Carbamidomethyl+C" POS="8" />
  </PEPTIDE>
  <PEPTIDE ID="22" PROT_ID="1346" QUERY_MASS_ID="22" MASS="1614.8234" SEQUENCE="RHVFGESDELIGQK" TYPE="MISSING_CLEAVAGE" />
  <PEPTIDE ID="23" PROT_ID="994" QUERY_MASS_ID="23" MASS="1614.8234" SEQUENCE="RHVFGESDELIGQK" TYPE="MISSING_CLEAVAGE" />
  <PEPTIDE ID="35" PROT_ID="1346" QUERY_MASS_ID="35" MASS="1458.7223" SEQUENCE="HVFGESDELIGQK" TYPE="PEP_FRAG_1" />
  <PEPTIDE ID="36" PROT_ID="994" QUERY_MASS_ID="36" MASS="1458.7223" SEQUENCE="HVFGESDELIGQK" TYPE="PEP_FRAG_1" />
  <PEPTIDE ID="39" PROT_ID="994" QUERY_MASS_ID="39" MASS="1014.4527" SEQUENCE="HVFGESDEL" TYPE="IN_SOURCE" />
  <PEPTIDE ID="47" PROT_ID="1346" QUERY_MASS_ID="47" MASS="1096.5898" SEQUENCE="WVILGHSER" TYPE="PEP_FRAG_1" />
  <PEPTIDE ID="48" PROT_ID="1346" QUERY_MASS_ID="48" MASS="1082.5782" SEQUENCE="KFFVGGNWK" TYPE="MISSING_CLEAVAGE" />
  <PEPTIDE ID="49" PROT_ID="994" QUERY_MASS_ID="49" MASS="1082.5782" SEQUENCE="KFFVGGNWK" TYPE="MISSING_CLEAVAGE" />
  <PEPTIDE ID="52" PROT_ID="1346" QUERY_MASS_ID="52" MASS="1337.6770" SEQUENCE="GAFTGEISPAMIK" TYPE="VAR_MOD">
    <MATCH_MODIFIER NAME="Oxidation+M" POS="11" />
  </PEPTIDE>
  <PEPTIDE ID="53" PROT_ID="994" QUERY_MASS_ID="53" MASS="1337.6770" SEQUENCE="GAFTGEISPAMIK" TYPE="VAR_MOD">
    <MATCH_MODIFIER NAME="Oxidation+M" POS="11" />
  </PEPTIDE>
  <PEPTIDE ID="62" PROT_ID="1346" QUERY_MASS_ID="62" MASS="954.4832" SEQUENCE="FFVGGNWK" TYPE="PEP_FRAG_1" />
  <PEPTIDE ID="63" PROT_ID="994" QUERY_MASS_ID="63" MASS="954.4832" SEQUENCE="FFVGGNWK" TYPE="PEP_FRAG_1" />
  <PEPTIDE ID="64" PROT_ID="1346" QUERY_MASS_ID="64" MASS="1321.6821" SEQUENCE="GAFTGEISPAMIK" TYPE="PEP_FRAG_1" />
  <PEPTIDE ID="65" PROT_ID="994" QUERY_MASS_ID="65" MASS="1321.6821" SEQUENCE="GAFTGEISPAMIK" TYPE="PEP_FRAG_1" />
  <PEPTIDE ID="81" PROT_ID="1346" QUERY_MASS_ID="81" MASS="1602.8890" SEQUENCE="VVLAYEPVWAIGTGK" TYPE="PEP_FRAG_1" />
  <PEPTIDE ID="82" PROT_ID="994" QUERY_MASS_ID="82" MASS="1602.8890" SEQUENCE="VVLAYEPVWAIGTGK" TYPE="PEP_FRAG_1" />
  <QUERY_MASS ID="1" LE_ID="1" CHARGE="2.00" INTENSITY="1351" MASS="1570.6787" RETENTION_TIME="11.0365" />
  <QUERY_MASS ID="2" LE_ID="2" CHARGE="2.88" INTENSITY="50237" MASS="1438.6942" RETENTION_TIME="11.1209">
    <MASS_MATCH ID="2" AUTO_QC="2" CURATED="2" CALC_INTEN="50237" CALC_MASS="1438.6942" MASS_ERROR="0.0021" MASS_ERROR_PPM="1.4564" QUERY_ID="_133543777876417678_0" SCORE="7.5234" TYPE="PEP_FRAG_1" />
  </QUERY_MASS>
  <QUERY_MASS ID="3" LE_ID="3" CHARGE="2.00" INTENSITY="7155" MASS="1266.6064" RETENTION_TIME="11.1209" />
  <QUERY_MASS ID="4" LE_ID="4" CHARGE="2.00" INTENSITY="1308" MASS="1179.5729" RETENTION_TIME="11.1212" />
  <QUERY_MASS ID="5" LE_ID="5" CHARGE="3.00" INTENSITY="2256" MASS="1420.6822" RETENTION_TIME="11.1230">
    <MASS_MATCH ID="5" AUTO_QC="2" CURATED="2" CALC_INTEN="2256" CALC_MASS="1420.6822" MASS_ERROR="0.0007" MASS_ERROR_PPM="0.4901" QUERY_ID="_133543777876417678_0" SCORE="0.0" TYPE="NEUTRAL_LOSS-H2O" />
  </QUERY_MASS>
  <QUERY_MASS ID="6" LE_ID="6" CHARGE="2.00" INTENSITY="1355" MASS="1438.6943" RETENTION_TIME="11.3639" />
  <QUERY_MASS ID="7" LE_ID="7" CHARGE="3.00" INTENSITY="3623" MASS="1707.8803" RETENTION_TIME="11.4064">
    <MASS_MATCH ID="7" AUTO_QC="2" CURATED="2" CALC_INTEN="3623" CALC_MASS="1707.8803" MASS_ERROR="0.0031" MASS_ERROR_PPM="1.7871" QUERY_ID="_133543777876417678_0" SCORE="6.9593" TYPE="MISSING_CLEAVAGE" />
  </QUERY_MASS>
  <QUERY_MASS ID="8" LE_ID="8" CHARGE="1.00" INTENSITY="11658" MASS="546.2873" RETENTION_TIME="11.5332" />
  <QUERY_MASS ID="9" LE_ID="9" CHARGE="2.00" INTENSITY="1127" MASS="1065.5136" RETENTION_TIME="11.7371" />
  <QUERY_MASS ID="10" LE_ID="10" CHARGE="2.00" INTENSITY="2103" MASS="955.5321" RETENTION_TIME="11.8013" />
  <QUERY_MASS ID="11" LE_ID="11" CHARGE="1.98" INTENSITY="98008" MASS="1123.5584" RETENTION_TIME="11.8439">
    <MASS_MATCH ID="11" AUTO_QC="2" CURATED="2" CALC_INTEN="98008" CALC_MASS="1123.5584" MASS_ERROR="0.0019" MASS_ERROR_PPM="1.7147" QUERY_ID="_133543777876417678_0" SCORE="7.6606" TYPE="PEP_FRAG_1" />
  </QUERY_MASS>
  <QUERY_MASS ID="12" LE_ID="12" CHARGE="3.00" INTENSITY="3471" MASS="1851.8865" RETENTION_TIME="11.9083" />
  <QUERY_MASS ID="13" LE_ID="13" CHARGE="1.72" INTENSITY="20833" MASS="850.4686" RETENTION_TIME="11.9976" />
  <QUERY_MASS ID="14" LE_ID="14" CHARGE="1.00" INTENSITY="11273" MASS="652.3288" RETENTION_TIME="11.9977" />
  <QUERY_MASS ID="15" LE_ID="15" CHARGE="2.00" INTENSITY="1772" MASS="1032.5493" RETENTION_TIME="12.0238" />
  <QUERY_MASS ID="16" LE_ID="16" CHARGE="2.00" INTENSITY="35452" MASS="1045.5644" RETENTION_TIME="12.0282" />
  <QUERY_MASS ID="17" LE_ID="17" CHARGE="2.00" INTENSITY="1598" MASS="1570.6768" RETENTION_TIME="12.0366" />
  <QUERY_MASS ID="18" LE_ID="18" CHARGE="2.00" INTENSITY="1652" MASS="1053.5411" RETENTION_TIME="12.0804" />
  <QUERY_MASS ID="19" LE_ID="19" CHARGE="2.00" INTENSITY="6136" MASS="1231.6275" RETENTION_TIME="12.2057" />
  <QUERY_MASS ID="20" LE_ID="20" CHARGE="2.00" INTENSITY="1527" MASS="1033.5218" RETENTION_TIME="12.2271" />
  <QUERY_MASS ID="21" LE_ID="21" CHARGE="2.00" INTENSITY="2008" MASS="1342.6671" RETENTION_TIME="12.3890" />
  <QUERY_MASS ID="22" LE_ID="22" CHARGE="2.89" INTENSITY="10253" MASS="1614.8272" RETENTION_TIME="12.4006">
    <MASS_MATCH ID="22" AUTO_QC="2" CURATED="2" CALC_INTEN="2639.928" CALC_MASS="1614.8272" MASS_ERROR="0.0037" MASS_ERROR_PPM="2.2972" QUERY_ID="_133543777876417678_0" SCORE="7.4608" TYPE="MISSING_CLEAVAGE" />
  </QUERY_MASS>
  <QUERY_MASS ID="23" LE_ID="22" CHARGE="2.89" INTENSITY="10253" MASS="1614.8272" RETENTION_TIME="12.4006">
    <MASS_MATCH ID="23" AUTO_QC="2" CURATED="2" CALC_INTEN="7613.072" CALC_MASS="1614.8272" MASS_ERROR="0.0037" MASS_ERROR_PPM="2.2972" QUERY_ID="_133543777876417678_0" SCORE="7.4608" TYPE="MISSING_CLEAVAGE" />
  </QUERY_MASS>
  <QUERY_MASS ID="24" LE_ID="23" CHARGE="2.00" INTENSITY="134519" MASS="1326.6753" RETENTION_TIME="12.4588" />
  <QUERY_MASS ID="25" LE_ID="24" CHARGE="2.00" INTENSITY="3239" MASS="1062.5226" RETENTION_TIME="12.4604" />
  <QUERY_MASS ID="26" LE_ID="25" CHARGE="2.36" INTENSITY="8724" MASS="1274.6746" RETENTION_TIME="12.4628" />
  <QUERY_MASS ID="27" LE_ID="26" CHARGE="2.00" INTENSITY="4228" MASS="1313.6596" RETENTION_TIME="12.5195" />
  <QUERY_MASS ID="28" LE_ID="27" CHARGE="3.00" INTENSITY="807" MASS="1756.9218" RETENTION_TIME="12.6539" />
  <QUERY_MASS ID="29" LE_ID="28" CHARGE="1.00" INTENSITY="6771" MASS="672.4031" RETENTION_TIME="12.8438" />
  <QUERY_MASS ID="30" LE_ID="29" CHARGE="1.84" INTENSITY="33194" MASS="842.5120" RETENTION_TIME="12.8509" />
  <QUERY_MASS ID="31" LE_ID="30" CHARGE="2.00" INTENSITY="6130" MASS="824.5000" RETENTION_TIME="12.8524" />
  <QUERY_MASS ID="32" LE_ID="31" CHARGE="2.00" INTENSITY="1415" MASS="1475.7842" RETENTION_TIME="12.9178" />
  <QUERY_MASS ID="33" LE_ID="32" CHARGE="2.00" INTENSITY="1195" MASS="856.5251" RETENTION_TIME="12.9395" />
  <QUERY_MASS ID="34" LE_ID="33" CHARGE="1.99" INTENSITY="123039" MASS="1230.6461" RETENTION_TIME="12.9678" />
  <QUERY_MASS ID="35" LE_ID="34" CHARGE="2.32" INTENSITY="44412" MASS="1458.7238" RETENTION_TIME="12.9948">
    <MASS_MATCH ID="35" AUTO_QC="2" CURATED="2" CALC_INTEN="11435.14" CALC_MASS="1458.7238" MASS_ERROR="0.0015" MASS_ERROR_PPM="0.9965" QUERY_ID="_133543777876417678_0" SCORE="8.1247" TYPE="PEP_FRAG_1" />
  </QUERY_MASS>
  <QUERY_MASS ID="36" LE_ID="34" CHARGE="2.32" INTENSITY="44412" MASS="1458.7238" RETENTION_TIME="12.9948">
    <MASS_MATCH ID="36" AUTO_QC="2" CURATED="2" CALC_INTEN="32976.86" CALC_MASS="1458.7238" MASS_ERROR="0.0015" MASS_ERROR_PPM="0.9965" QUERY_ID="_133543777876417678_0" SCORE="8.1247" TYPE="PEP_FRAG_1" />
  </QUERY_MASS>
  <QUERY_MASS ID="37" LE_ID="35" CHARGE="2.00" INTENSITY="2467" MASS="1127.5373" RETENTION_TIME="12.9962" />
  <QUERY_MASS ID="38" LE_ID="36" CHARGE="3.00" INTENSITY="1702" MASS="1441.7052" RETENTION_TIME="12.9981" />
  <QUERY_MASS ID="39" LE_ID="37" CHARGE="2.00" INTENSITY="2080" MASS="1014.4544" RETENTION_TIME="13.0006">
    <MASS_MATCH ID="39" AUTO_QC="2" CURATED="2" CALC_INTEN="2080" CALC_MASS="1014.4544" MASS_ERROR="0.0017" MASS_ERROR_PPM="1.7123" QUERY_ID="_133543777876417678_0" SCORE="0.0" TYPE="IN_SOURCE" />
  </QUERY_MASS>
  <QUERY_MASS ID="40" LE_ID="38" CHARGE="3.00" INTENSITY="938" MASS="1899.9771" RETENTION_TIME="13.0356" />
  <QUERY_MASS ID="41" LE_ID="39" CHARGE="2.00" INTENSITY="4316" MASS="870.5415" RETENTION_TIME="13.0362" />
  <QUERY_MASS ID="42" LE_ID="40" CHARGE="2.00" INTENSITY="1710" MASS="1570.6763" RETENTION_TIME="13.0363" />
  <QUERY_MASS ID="43" LE_ID="41" CHARGE="2.00" INTENSITY="2387" MASS="1633.8217" RETENTION_TIME="13.1862" />
  <QUERY_MASS ID="44" LE_ID="42" CHARGE="2.00" INTENSITY="1121" MASS="1179.6022" RETENTION_TIME="13.1931" />
  <QUERY_MASS ID="45" LE_ID="43" CHARGE="2.00" INTENSITY="1880" MASS="1012.4856" RETENTION_TIME="13.3036" />
  <QUERY_MASS ID="46" LE_ID="44" CHARGE="2.00" INTENSITY="1131" MASS="1470.7217" RETENTION_TIME="13.5501" />
  <QUERY_MASS ID="47" LE_ID="45" CHARGE="2.00" INTENSITY="17734" MASS="1096.5909" RETENTION_TIME="13.5515">
    <MASS_MATCH ID="47" AUTO_QC="2" CURATED="2" CALC_INTEN="17734" CALC_MASS="1096.5909" MASS_ERROR="0.0011" MASS_ERROR_PPM="1.0146" QUERY_ID="_133543777876417678_0" SCORE="7.3431" TYPE="PEP_FRAG_1" />
  </QUERY_MASS>
  <QUERY_MASS ID="48" LE_ID="46" CHARGE="2.00" INTENSITY="13726" MASS="1082.5784" RETENTION_TIME="13.6998">
    <MASS_MATCH ID="48" AUTO_QC="2" CURATED="2" CALC_INTEN="3534.151" CALC_MASS="1082.5784" MASS_ERROR="0.0002" MASS_ERROR_PPM="0.1644" QUERY_ID="_133543777876417678_0" SCORE="7.6177" TYPE="MISSING_CLEAVAGE" />
  </QUERY_MASS>
  <QUERY_MASS ID="49" LE_ID="46" CHARGE="2.00" INTENSITY="13726" MASS="1082.5784" RETENTION_TIME="13.6998">
    <MASS_MATCH ID="49" AUTO_QC="2" CURATED="2" CALC_INTEN="10191.85" CALC_MASS="1082.5784" MASS_ERROR="0.0002" MASS_ERROR_PPM="0.1644" QUERY_ID="_133543777876417678_0" SCORE="7.6177" TYPE="MISSING_CLEAVAGE" />
  </QUERY_MASS>
  <QUERY_MASS ID="50" LE_ID="47" CHARGE="2.00" INTENSITY="2102" MASS="1395.7365" RETENTION_TIME="13.7715" />
  <QUERY_MASS ID="51" LE_ID="48" CHARGE="2.00" INTENSITY="1255" MASS="1471.7583" RETENTION_TIME="13.8174" />
  <QUERY_MASS ID="52" LE_ID="49" CHARGE="2.00" INTENSITY="34586" MASS="1337.6777" RETENTION_TIME="13.8526">
    <MASS_MATCH ID="52" AUTO_QC="2" CURATED="2" CALC_INTEN="8905.154" CALC_MASS="1337.6777" MASS_ERROR="0.0008" MASS_ERROR_PPM="0.5934" QUERY_ID="_133543777876417678_0" SCORE="8.0129" TYPE="VAR_MOD" />
  </QUERY_MASS>
  <QUERY_MASS ID="53" LE_ID="49" CHARGE="2.00" INTENSITY="34586" MASS="1337.6777" RETENTION_TIME="13.8526">
    <MASS_MATCH ID="53" AUTO_QC="2" CURATED="2" CALC_INTEN="25680.85" CALC_MASS="1337.6777" MASS_ERROR="0.0008" MASS_ERROR_PPM="0.5934" QUERY_ID="_133543777876417678_0" SCORE="8.0129" TYPE="VAR_MOD" />
  </QUERY_MASS>
  <QUERY_MASS ID="54" LE_ID="50" CHARGE="2.00" INTENSITY="1462" MASS="1570.6825" RETENTION_TIME="14.0366" />
  <QUERY_MASS ID="55" LE_ID="51" CHARGE="1.00" INTENSITY="3258" MASS="575.2639" RETENTION_TIME="14.0416" />
  <QUERY_MASS ID="56" LE_ID="52" CHARGE="2.00" INTENSITY="1041" MASS="1364.6867" RETENTION_TIME="14.1094" />
  <QUERY_MASS ID="57" LE_ID="53" CHARGE="2.00" INTENSITY="3421" MASS="1108.5909" RETENTION_TIME="14.2168" />
  <QUERY_MASS ID="58" LE_ID="54" CHARGE="2.00" INTENSITY="3171" MASS="965.5171" RETENTION_TIME="14.2273" />
  <QUERY_MASS ID="59" LE_ID="55" CHARGE="2.96" INTENSITY="21475" MASS="2211.1069" RETENTION_TIME="14.6295" />
  <QUERY_MASS ID="60" LE_ID="56" CHARGE="2.00" INTENSITY="7809" MASS="1396.7258" RETENTION_TIME="14.6710" />
  <QUERY_MASS ID="61" LE_ID="57" CHARGE="3.00" INTENSITY="935" MASS="2225.1237" RETENTION_TIME="14.7120" />
  <QUERY_MASS ID="62" LE_ID="58" CHARGE="1.94" INTENSITY="28803" MASS="954.4850" RETENTION_TIME="14.7210">
    <MASS_MATCH ID="62" AUTO_QC="2" CURATED="2" CALC_INTEN="7416.156" CALC_MASS="954.4850" MASS_ERROR="0.0018" MASS_ERROR_PPM="1.8468" QUERY_ID="_133543777876417678_0" SCORE="7.2775" TYPE="PEP_FRAG_1" />
  </QUERY_MASS>
  <QUERY_MASS ID="63" LE_ID="58" CHARGE="1.94" INTENSITY="28803" MASS="954.4850" RETENTION_TIME="14.7210">
    <MASS_MATCH ID="63" AUTO_QC="2" CURATED="2" CALC_INTEN="21386.84" CALC_MASS="954.4850" MASS_ERROR="0.0018" MASS_ERROR_PPM="1.8468" QUERY_ID="_133543777876417678_0" SCORE="7.2775" TYPE="PEP_FRAG_1" />
  </QUERY_MASS>
  <QUERY_MASS ID="64" LE_ID="59" CHARGE="2.00" INTENSITY="83291" MASS="1321.6842" RETENTION_TIME="14.7616">
    <MASS_MATCH ID="64" AUTO_QC="2" CURATED="2" CALC_INTEN="21445.65" CALC_MASS="1321.6842" MASS_ERROR="0.0022" MASS_ERROR_PPM="1.6394" QUERY_ID="_133543777876417678_0" SCORE="7.9691" TYPE="PEP_FRAG_1" />
  </QUERY_MASS>
  <QUERY_MASS ID="65" LE_ID="59" CHARGE="2.00" INTENSITY="83291" MASS="1321.6842" RETENTION_TIME="14.7616">
    <MASS_MATCH ID="65" AUTO_QC="2" CURATED="2" CALC_INTEN="61845.35" CALC_MASS="1321.6842" MASS_ERROR="0.0022" MASS_ERROR_PPM="1.6394" QUERY_ID="_133543777876417678_0" SCORE="7.9691" TYPE="PEP_FRAG_1" />
  </QUERY_MASS>
  <QUERY_MASS ID="66" LE_ID="60" CHARGE="2.00" INTENSITY="1173" MASS="1236.6968" RETENTION_TIME="14.9027" />
  <QUERY_MASS ID="67" LE_ID="61" CHARGE="2.00" INTENSITY="1526" MASS="1570.6795" RETENTION_TIME="15.0365" />
  <QUERY_MASS ID="68" LE_ID="62" CHARGE="2.00" INTENSITY="4011" MASS="1766.7854" RETENTION_TIME="15.0411" />
  <QUERY_MASS ID="69" LE_ID="63" CHARGE="2.00" INTENSITY="9882" MASS="1794.8160" RETENTION_TIME="15.0994" />
  <QUERY_MASS ID="70" LE_ID="64" CHARGE="3.00" INTENSITY="1021" MASS="1740.8364" RETENTION_TIME="15.1141" />
  <QUERY_MASS ID="71" LE_ID="65" CHARGE="2.00" INTENSITY="982" MASS="1383.6868" RETENTION_TIME="15.3000" />
  <QUERY_MASS ID="72" LE_ID="66" CHARGE="2.88" INTENSITY="18033" MASS="1823.9692" RETENTION_TIME="15.3218" />
  <QUERY_MASS ID="73" LE_ID="67" CHARGE="2.00" INTENSITY="1863" MASS="1099.5565" RETENTION_TIME="15.3641" />
  <QUERY_MASS ID="74" LE_ID="68" CHARGE="3.00" INTENSITY="1401" MASS="2283.1821" RETENTION_TIME="15.6783" />
  <QUERY_MASS ID="75" LE_ID="69" CHARGE="2.00" INTENSITY="1243" MASS="1658.7597" RETENTION_TIME="15.8547" />
  <QUERY_MASS ID="76" LE_ID="70" CHARGE="3.00" INTENSITY="2257" MASS="2284.1647" RETENTION_TIME="16.0158" />
  <QUERY_MASS ID="77" LE_ID="71" CHARGE="2.00" INTENSITY="1724" MASS="1570.6744" RETENTION_TIME="16.0365" />
  <QUERY_MASS ID="78" LE_ID="72" CHARGE="2.00" INTENSITY="2366" MASS="2149.1013" RETENTION_TIME="16.1052" />
  <QUERY_MASS ID="79" LE_ID="73" CHARGE="2.00" INTENSITY="5217" MASS="1505.8110" RETENTION_TIME="16.1317" />
  <QUERY_MASS ID="80" LE_ID="74" CHARGE="2.37" INTENSITY="2590" MASS="1502.7975" RETENTION_TIME="16.1849" />
  <QUERY_MASS ID="81" LE_ID="75" CHARGE="2.07" INTENSITY="70823" MASS="1602.8906" RETENTION_TIME="16.7616">
    <MASS_MATCH ID="81" AUTO_QC="2" CURATED="2" CALC_INTEN="18235.41" CALC_MASS="1602.8906" MASS_ERROR="0.0016" MASS_ERROR_PPM="1.0242" QUERY_ID="_133543777876417678_0" SCORE="8.1650" TYPE="PEP_FRAG_1" />
  </QUERY_MASS>
  <QUERY_MASS ID="82" LE_ID="75" CHARGE="2.07" INTENSITY="70823" MASS="1602.8906" RETENTION_TIME="16.7616">
    <MASS_MATCH ID="82" AUTO_QC="2" CURATED="2" CALC_INTEN="52587.59" CALC_MASS="1602.8906" MASS_ERROR="0.0016" MASS_ERROR_PPM="1.0242" QUERY_ID="_133543777876417678_0" SCORE="8.1650" TYPE="PEP_FRAG_1" />
  </QUERY_MASS>
  <QUERY_MASS ID="83" LE_ID="76" CHARGE="2.67" INTENSITY="5873" MASS="2743.3441" RETENTION_TIME="17.9211" />
  <QUERY_MASS ID="84" LE_ID="77" CHARGE="2.00" INTENSITY="1568" MASS="1505.8107" RETENTION_TIME="17.9694" />
  <QUERY_MASS ID="85" LE_ID="78" CHARGE="2.00" INTENSITY="17518" MASS="1568.8122" RETENTION_TIME="18.0217" />
  <QUERY_MASS ID="86" LE_ID="79" CHARGE="2.00" INTENSITY="1634" MASS="1570.6757" RETENTION_TIME="18.0365" />
  <QUERY_MASS ID="87" LE_ID="80" CHARGE="2.00" INTENSITY="850" MASS="1923.9800" RETENTION_TIME="18.3234" />
  <QUERY_MASS ID="88" LE_ID="81" CHARGE="2.61" INTENSITY="10579" MASS="2353.1642" RETENTION_TIME="19.0327" />
  <QUERY_MASS ID="89" LE_ID="82" CHARGE="2.00" INTENSITY="1309" MASS="1505.8132" RETENTION_TIME="19.0341" />
  <QUERY_MASS ID="90" LE_ID="83" CHARGE="2.00" INTENSITY="1545" MASS="1570.6775" RETENTION_TIME="19.0367" />
  <HIT>
    <PROTEIN ID="1346" AUTO_QC="2" CURATED="2" CONFIDENCE_LEVEL="" COVERAGE="30.24" SCORE="4885.8410" PEP_MATCHES="10" VAR_MOD_MATCHES="1" FRAG_MATCHES="160" PEP_TOTAL="25" RMS_MASS_ERROR_PREC="1.3612" RMS_MASS_ERROR_FRAG="3.8604" RMS_RT_ERROR_FRAG="0.0133776401827324">
      <ENTRY>TPISB_DANRE</ENTRY>
      <ACCESSION>Q90XG0</ACCESSION>
      <DESCRIPTION>Triosephosphate+isomerase+B+OS%3DDanio+rerio+OX%3D7955+GN%3Dtpi1b+PE%3D2+SV%3D1</DESCRIPTION>
      <MW>27112.8096</MW>
      <AQ_FMOLES>0.0000</AQ_FMOLES>
      <AQ_NGRAMS>0.0000</AQ_NGRAMS>
      <PI>6.54</PI>
      <SEQUENCE>MSGRKFFVGGNWKMNGDKKSIEELANTLNSAKLNPDTEVVCGAPTIYLDYARSKLDPNIDVAAQNCYKVAKGAFTGEISPAMIKDCGVKWVILGHSERRHVFGESDELIGQKVAHALENGLGVIACIGEKLDEREAGITEKVVFAQTKFIADNVKDWSKVVLAYEPVWAIGTGKTASPQQAQEVHDKLRQWLKTNVSEAVANSVRIIYGGSVTGGTCKELASQKDLDGFLVGGASLKPEFIDIINAKA</SEQUENCE>
      <SEQUENCE_MATCH ID="2" START="175" END="187" COVERAGE="10.0723" FRAG_STRING="b1&#xB0;b2b3b6&#xB0;y1y2y3y3&#xB0;y4y5y5&#xB0;y6y6*y7y8y8*y8&#xB0;y9y9*y9&#xB0;y10*y11&#xB0;y12y13" RMS_MASS_ERROR_PROD="3.8422" RMS_RT_ERROR_PROD="0.0151">
        <FRAGMENT_ION IDS="1, 2, 3, 4, 5, 6, 7, 8, 9, 10, 11, 12, 13, 14, 15, 16, 17, 18, 19, 20, 21, 22, 23, 24" />
      </SEQUENCE_MATCH>
      <SEQUENCE_MATCH ID="47" START="90" END="98" COVERAGE="9.6707" FRAG_STRING="b1b2b3y1y3y4y5y6y9" RMS_MASS_ERROR_PROD="4.1005" RMS_RT_ERROR_PROD="0.0154">
        <FRAGMENT_ION IDS="25, 26, 27, 28, 29, 30, 31, 32, 33" />
      </SEQUENCE_MATCH>
      <SEQUENCE_MATCH ID="7" START="175" END="189" COVERAGE="45.6804" FRAG_STRING="b1&#xB0;b2y1y3y4y5y6y7y8y8&#xB0;y9y10y10*y11*y15" RMS_MASS_ERROR_PROD="5.0393" RMS_RT_ERROR_PROD="0.0188">
        <FRAGMENT_ION IDS="34, 35, 36, 37, 38, 39, 40, 41, 42, 43, 44, 45, 46, 47, 48" />
      </SEQUENCE_MATCH>
      <SEQUENCE_MATCH ID="5" START="175" END="187" COVERAGE="0.0000" FRAG_STRING="b13y9y9*" RMS_MASS_ERROR_PROD="3.1921" RMS_RT_ERROR_PROD="0.0133">
        <FRAGMENT_ION IDS="49, 50, 51" />
      </SEQUENCE_MATCH>
      <SEQUENCE_MATCH ID="35" START="100" END="112" COVERAGE="16.6419" FRAG_STRING="b2b3b4b5b6b7b8b9y1y2*y3y3*y4y4*y5y6y7y8y10y11y12" RMS_MASS_ERROR_PROD="4.5011" RMS_RT_ERROR_PROD="0.0145">
        <FRAGMENT_ION IDS="52, 53, 54, 55, 56, 57, 58, 59, 60, 61, 62, 63, 64, 65, 66, 67, 68, 69, 70, 71, 72" />
      </SEQUENCE_MATCH>
      <SEQUENCE_MATCH ID="62" START="6" END="13" COVERAGE="13.8805" FRAG_STRING="b2y1y2y4y5y6y7y8" RMS_MASS_ERROR_PROD="3.6271" RMS_RT_ERROR_PROD="0.0102">
        <FRAGMENT_ION IDS="73, 74, 75, 76, 77, 78, 79, 80" />
      </SEQUENCE_MATCH>
      <SEQUENCE_MATCH ID="64" START="72" END="84" COVERAGE="13.1623" FRAG_STRING="b3b4b4&#xB0;b5b5&#xB0;b6b6&#xB0;b7b8b8&#xB0;b10&#xB0;b11b12y2y3y4y5y6y7y8y9y13" RMS_MASS_ERROR_PROD="2.5746" RMS_RT_ERROR_PROD="0.0088">
        <FRAGMENT_ION IDS="81, 82, 83, 84, 85, 86, 87, 88, 89, 90, 91, 92, 93, 94, 95, 96, 97, 98, 99, 100, 101, 102" />
      </SEQUENCE_MATCH>
      <SEQUENCE_MATCH ID="81" START="160" END="174" COVERAGE="26.9870" FRAG_STRING="b2b3b4b6b11b15y2y3y4y5y6y7y8y9y10y10&#xB0;y11y12y13" RMS_MASS_ERROR_PROD="2.5682" RMS_RT_ERROR_PROD="0.0107">
        <FRAGMENT_ION IDS="103, 104, 105, 106, 107, 108, 109, 110, 111, 112, 113, 114, 115, 116, 117, 118, 119, 120, 121" />
      </SEQUENCE_MATCH>
      <SEQUENCE_MATCH ID="48" START="5" END="13" COVERAGE="10.0903" FRAG_STRING="b1b3y1y2y4y5y7y8y9" RMS_MASS_ERROR_PROD="3.5977" RMS_RT_ERROR_PROD="0.0068">
        <FRAGMENT_ION IDS="122, 123, 124, 125, 126, 127, 128, 129, 130" />
      </SEQUENCE_MATCH>
      <SEQUENCE_MATCH ID="22" START="99" END="112" COVERAGE="8.4951" FRAG_STRING="b2b3b5b6b8b9b10y1y3y4y8y14" RMS_MASS_ERROR_PROD="4.8703" RMS_RT_ERROR_PROD="0.0166">
        <FRAGMENT_ION IDS="131, 132, 133, 134, 135, 136, 137, 138, 139, 140, 141, 142" />
      </SEQUENCE_MATCH>
      <SEQUENCE_MATCH ID="52" START="72" END="84" COVERAGE="17.1283" FRAG_STRING="b3b4b5b6b6&#xB0;b7b7&#xB0;b8y1y2y3y5y6y7y8y9y10y13" RMS_MASS_ERROR_PROD="3.8320" RMS_RT_ERROR_PROD="0.0114">
        <FRAGMENT_ION IDS="143, 144, 145, 146, 147, 148, 149, 150, 151, 152, 153, 154, 155, 156, 157, 158, 159, 160" />
      </SEQUENCE_MATCH>
    </PROTEIN>
  </HIT>
  <HIT>
    <PROTEIN ID="994" AUTO_QC="2" CURATED="2" CONFIDENCE_LEVEL="" COVERAGE="24.60" SCORE="4752.4700" PEP_MATCHES="8" VAR_MOD_MATCHES="1" FRAG_MATCHES="128" PEP_TOTAL="20" RMS_MASS_ERROR_PREC="1.4783" RMS_MASS_ERROR_FRAG="3.6375" RMS_RT_ERROR_FRAG="0.0124695657619407">
      <ENTRY>TPISA_DANRE</ENTRY>
      <ACCESSION>Q1MTI4</ACCESSION>
      <DESCRIPTION>Triosephosphate+isomerase+A+OS%3DDanio+rerio+OX%3D7955+GN%3Dtpi1a+PE%3D2+SV%3D1</DESCRIPTION>
      <MW>27195.5643</MW>
      <AQ_FMOLES>0.0000</AQ_FMOLES>
      <AQ_NGRAMS>0.0000</AQ_NGRAMS>
      <PI>4.72</PI>
      <SEQUENCE>MSSRKFFVGGNWKMNGDKESLGELIMTLNTASLNDETDVVCGAPSIYLDYARSKLDQRIGVAAQNCYKVPKGAFTGEISPAMIKDCGIDWVILGHSERRHVFGESDELIGQKVAHCLESDLGVIACIGEKLEEREAGTTEDVVFEQTKVIADNVKDWTRVVLAYEPVWAIGTGKTASPEQAQEVHEKLRGWLRANVSDAVADSVRIIYGGSVTGGNCKELAAQADVDGFLVGGASLKPEFVDIINARS</SEQUENCE>
      <SEQUENCE_MATCH ID="11" START="59" END="68" COVERAGE="9.6002" FRAG_STRING="b2b3b4b5y1y2y3y4y4*y5y5*y6y6*y7y7*y10" RMS_MASS_ERROR_PROD="3.2933" RMS_RT_ERROR_PROD="0.0099">
        <FRAGMENT_ION IDS="161, 162, 163, 164, 165, 166, 167, 168, 169, 170, 171, 172, 173, 174, 175, 176" />
      </SEQUENCE_MATCH>
      <SEQUENCE_MATCH ID="36" START="100" END="112" COVERAGE="16.6419" FRAG_STRING="b2b3b4b5b6b7b8b9y1y2*y3y3*y4y4*y5y6y7y8y10y11y12" RMS_MASS_ERROR_PROD="4.5011" RMS_RT_ERROR_PROD="0.0145">
        <FRAGMENT_ION IDS="52, 53, 54, 55, 56, 57, 58, 59, 60, 61, 62, 63, 64, 65, 66, 67, 68, 69, 70, 71, 72" />
      </SEQUENCE_MATCH>
      <SEQUENCE_MATCH ID="63" START="6" END="13" COVERAGE="13.8805" FRAG_STRING="b2y1y2y4y5y6y7y8" RMS_MASS_ERROR_PROD="3.6271" RMS_RT_ERROR_PROD="0.0102">
        <FRAGMENT_ION IDS="73, 74, 75, 76, 77, 78, 79, 80" />
      </SEQUENCE_MATCH>
      <SEQUENCE_MATCH ID="65" START="72" END="84" COVERAGE="13.1623" FRAG_STRING="b3b4b4&#xB0;b5b5&#xB0;b6b6&#xB0;b7b8b8&#xB0;b10&#xB0;b11b12y2y3y4y5y6y7y8y9y13" RMS_MASS_ERROR_PROD="2.5746" RMS_RT_ERROR_PROD="0.0088">
        <FRAGMENT_ION IDS="81, 82, 83, 84, 85, 86, 87, 88, 89, 90, 91, 92, 93, 94, 95, 96, 97, 98, 99, 100, 101, 102" />
      </SEQUENCE_MATCH>
      <SEQUENCE_MATCH ID="82" START="160" END="174" COVERAGE="26.9870" FRAG_STRING="b2b3b4b6b11b15y2y3y4y5y6y7y8y9y10y10&#xB0;y11y12y13" RMS_MASS_ERROR_PROD="2.5682" RMS_RT_ERROR_PROD="0.0107">
        <FRAGMENT_ION IDS="103, 104, 105, 106, 107, 108, 109, 110, 111, 112, 113, 114, 115, 116, 117, 118, 119, 120, 121" />
      </SEQUENCE_MATCH>
      <SEQUENCE_MATCH ID="49" START="5" END="13" COVERAGE="10.0903" FRAG_STRING="b1b3y1y2y4y5y7y8y9" RMS_MASS_ERROR_PROD="3.5977" RMS_RT_ERROR_PROD="0.0068">
        <FRAGMENT_ION IDS="122, 123, 124, 125, 126, 127, 128, 129, 130" />
      </SEQUENCE_MATCH>
      <SEQUENCE_MATCH ID="23" START="99" END="112" COVERAGE="8.4951" FRAG_STRING="b2b3b5b6b8b9b10y1y3y4y8y14" RMS_MASS_ERROR_PROD="4.8703" RMS_RT_ERROR_PROD="0.0166">
        <FRAGMENT_ION IDS="131, 132, 133, 134, 135, 136, 137, 138, 139, 140, 141, 142" />
      </SEQUENCE_MATCH>
      <SEQUENCE_MATCH ID="53" START="72" END="84" COVERAGE="17.1283" FRAG_STRING="b3b4b5b6b6&#xB0;b7b7&#xB0;b8y1y2y3y5y6y7y8y9y10y13" RMS_MASS_ERROR_PROD="3.8320" RMS_RT_ERROR_PROD="0.0114">
        <FRAGMENT_ION IDS="143, 144, 145, 146, 147, 148, 149, 150, 151, 152, 153, 154, 155, 156, 157, 158, 159, 160" />
      </SEQUENCE_MATCH>
      <SEQUENCE_MATCH ID="39" START="100" END="108" COVERAGE="0.0000" FRAG_STRING="b7&#xB0;b9y4&#xB0;" RMS_MASS_ERROR_PROD="4.1937" RMS_RT_ERROR_PROD="0.0326">
        <FRAGMENT_ION IDS="177, 178, 179" />
      </SEQUENCE_MATCH>
    </PROTEIN>
  </HIT>
</RESULT>
