# Supplementary material for: Metallomic Approach to Mercury and Selenium in the Liver Tissue of Psectrogaster amazonica and Raphiodon vulpinus from the Brazilian Amazon
Source: Int J Mol Sci. 2024 Nov 7;25(22):11946. doi: 10.3390/ijms252211946 (PMC11594490; doi:10.3390/ijms252211946)
Supplement: Supplementary file 1 [file ijms-25-11946-s001.zip › 2024FEV22_SPOT_PEIXE_IZABELA_8_20240308102557/2024FEV22_SPOT_PEIXE_IZABELA_8_IA_final_fragment.csv]

protein.key	protein.Entry	protein.Accession	protein.Description	protein.dataBaseType	protein.score	protein.falsePositiveRate	protein.avgMass	protein.MatchedProducts	protein.matchedPeptides	protein.digestPeps	protein.seqCover(%)	protein.MatchedPeptideIntenSum	protein.top3MatchedPeptideIntenSum	protein.MatchedProductIntenSum	protein.fmolOnColumn	protein.ngramOnColumn	protein.AutoCurate	protein.Key_ForHomologs	protein.SumForTotalProteins	peptide.Rank	peptide.Pass	peptide.matchType	peptide.modification	peptide.mhp	peptide.seq	peptide.OriginatingSeq	peptide.seqStart	peptide.seqLength	peptide.pI	peptide.componentID	peptide.MatchedProducts	peptide.UniqueProducts	peptide.ConsectiveMatchedProducts	peptide.ComplementaryMatchedProducts	peptide.rawScore	peptide.score	peptide.(X)-P Bond	peptide.MatchedProductsSumInten	peptide.MatchedProductsTheoretical	peptide.MatchedProductsString	peptide.ModelRT	peptide.Volume	peptide.CSA	peptide.ModelDrift	peptide.RelIntensity	peptide.AutoCurate	precursor.leID	precursor.mhp	precursor.mhpCal
2214	HOGA1_DANRE	Q6NY77	4-hydroxy-2-oxoglutarate aldolase_ mitochondrial OS=Danio rerio OX=7955 GN=zgc:77082 PE=2 SV=1	Regular	126.5413	0.00	35819.9595	10	1	28	3.09	33430	100290	5738			Yellow		1	1	Pass1	PepFrag1	None	1113.6262	LIEPNTAVTR	LIEPNTAVTR	268	10	6.95	0	10	10	7	0	4099.9370	5.7150	Identified	5738	4.7	b2b3y1y2y3y4y5y6y6*y8°y9y10	12.3636	1049	124.817829531084	84.8178295310837	1.0000	Yellow	19	1113.6277	1113.6277
2214	HOGA1_DANRE	Q6NY77	4-hydroxy-2-oxoglutarate aldolase_ mitochondrial OS=Danio rerio OX=7955 GN=zgc:77082 PE=2 SV=1	Regular	126.5413	0.00	35819.9595	10	1	28	3.09	33430	100290	5738			Yellow		1	1	Pass1	PepFrag1	None	1113.6262	LIEPNTAVTR	LIEPNTAVTR	268	10	6.95	0	10	10	7	0	4099.9370	5.7150	Identified	5738	4.7	b2b3y1y2y3y4y5y6y6*y8°y9y10	12.3636	1049	124.817829531084	84.8178295310837	1.0000	Yellow	19	1113.6277	1113.6277
2214	HOGA1_DANRE	Q6NY77	4-hydroxy-2-oxoglutarate aldolase_ mitochondrial OS=Danio rerio OX=7955 GN=zgc:77082 PE=2 SV=1	Regular	126.5413	0.00	35819.9595	10	1	28	3.09	33430	100290	5738			Yellow		1	1	Pass1	PepFrag1	None	1113.6262	LIEPNTAVTR	LIEPNTAVTR	268	10	6.95	0	10	10	7	0	4099.9370	5.7150	Identified	5738	4.7	b2b3y1y2y3y4y5y6y6*y8°y9y10	12.3636	1049	124.817829531084	84.8178295310837	1.0000	Yellow	19	1113.6277	1113.6277
2214	HOGA1_DANRE	Q6NY77	4-hydroxy-2-oxoglutarate aldolase_ mitochondrial OS=Danio rerio OX=7955 GN=zgc:77082 PE=2 SV=1	Regular	126.5413	0.00	35819.9595	10	1	28	3.09	33430	100290	5738			Yellow		1	1	Pass1	PepFrag1	None	1113.6262	LIEPNTAVTR	LIEPNTAVTR	268	10	6.95	0	10	10	7	0	4099.9370	5.7150	Identified	5738	4.7	b2b3y1y2y3y4y5y6y6*y8°y9y10	12.3636	1049	124.817829531084	84.8178295310837	1.0000	Yellow	19	1113.6277	1113.6277
2214	HOGA1_DANRE	Q6NY77	4-hydroxy-2-oxoglutarate aldolase_ mitochondrial OS=Danio rerio OX=7955 GN=zgc:77082 PE=2 SV=1	Regular	126.5413	0.00	35819.9595	10	1	28	3.09	33430	100290	5738			Yellow		1	1	Pass1	PepFrag1	None	1113.6262	LIEPNTAVTR	LIEPNTAVTR	268	10	6.95	0	10	10	7	0	4099.9370	5.7150	Identified	5738	4.7	b2b3y1y2y3y4y5y6y6*y8°y9y10	12.3636	1049	124.817829531084	84.8178295310837	1.0000	Yellow	19	1113.6277	1113.6277
2214	HOGA1_DANRE	Q6NY77	4-hydroxy-2-oxoglutarate aldolase_ mitochondrial OS=Danio rerio OX=7955 GN=zgc:77082 PE=2 SV=1	Regular	126.5413	0.00	35819.9595	10	1	28	3.09	33430	100290	5738			Yellow		1	1	Pass1	PepFrag1	None	1113.6262	LIEPNTAVTR	LIEPNTAVTR	268	10	6.95	0	10	10	7	0	4099.9370	5.7150	Identified	5738	4.7	b2b3y1y2y3y4y5y6y6*y8°y9y10	12.3636	1049	124.817829531084	84.8178295310837	1.0000	Yellow	19	1113.6277	1113.6277
2214	HOGA1_DANRE	Q6NY77	4-hydroxy-2-oxoglutarate aldolase_ mitochondrial OS=Danio rerio OX=7955 GN=zgc:77082 PE=2 SV=1	Regular	126.5413	0.00	35819.9595	10	1	28	3.09	33430	100290	5738			Yellow		1	1	Pass1	PepFrag1	None	1113.6262	LIEPNTAVTR	LIEPNTAVTR	268	10	6.95	0	10	10	7	0	4099.9370	5.7150	Identified	5738	4.7	b2b3y1y2y3y4y5y6y6*y8°y9y10	12.3636	1049	124.817829531084	84.8178295310837	1.0000	Yellow	19	1113.6277	1113.6277
2214	HOGA1_DANRE	Q6NY77	4-hydroxy-2-oxoglutarate aldolase_ mitochondrial OS=Danio rerio OX=7955 GN=zgc:77082 PE=2 SV=1	Regular	126.5413	0.00	35819.9595	10	1	28	3.09	33430	100290	5738			Yellow		1	1	Pass1	PepFrag1	None	1113.6262	LIEPNTAVTR	LIEPNTAVTR	268	10	6.95	0	10	10	7	0	4099.9370	5.7150	Identified	5738	4.7	b2b3y1y2y3y4y5y6y6*y8°y9y10	12.3636	1049	124.817829531084	84.8178295310837	1.0000	Yellow	19	1113.6277	1113.6277
2214	HOGA1_DANRE	Q6NY77	4-hydroxy-2-oxoglutarate aldolase_ mitochondrial OS=Danio rerio OX=7955 GN=zgc:77082 PE=2 SV=1	Regular	126.5413	0.00	35819.9595	10	1	28	3.09	33430	100290	5738			Yellow		1	1	Pass1	PepFrag1	None	1113.6262	LIEPNTAVTR	LIEPNTAVTR	268	10	6.95	0	10	10	7	0	4099.9370	5.7150	Identified	5738	4.7	b2b3y1y2y3y4y5y6y6*y8°y9y10	12.3636	1049	124.817829531084	84.8178295310837	1.0000	Yellow	19	1113.6277	1113.6277
2214	HOGA1_DANRE	Q6NY77	4-hydroxy-2-oxoglutarate aldolase_ mitochondrial OS=Danio rerio OX=7955 GN=zgc:77082 PE=2 SV=1	Regular	126.5413	0.00	35819.9595	10	1	28	3.09	33430	100290	5738			Yellow		1	1	Pass1	PepFrag1	None	1113.6262	LIEPNTAVTR	LIEPNTAVTR	268	10	6.95	0	10	10	7	0	4099.9370	5.7150	Identified	5738	4.7	b2b3y1y2y3y4y5y6y6*y8°y9y10	12.3636	1049	124.817829531084	84.8178295310837	1.0000	Yellow	19	1113.6277	1113.6277
2214	HOGA1_DANRE	Q6NY77	4-hydroxy-2-oxoglutarate aldolase_ mitochondrial OS=Danio rerio OX=7955 GN=zgc:77082 PE=2 SV=1	Regular	126.5413	0.00	35819.9595	10	1	28	3.09	33430	100290	5738			Yellow		1	1	Pass1	PepFrag1	None	1113.6262	LIEPNTAVTR	LIEPNTAVTR	268	10	6.95	0	10	10	7	0	4099.9370	5.7150	Identified	5738	4.7	b2b3y1y2y3y4y5y6y6*y8°y9y10	12.3636	1049	124.817829531084	84.8178295310837	1.0000	Yellow	19	1113.6277	1113.6277
2214	HOGA1_DANRE	Q6NY77	4-hydroxy-2-oxoglutarate aldolase_ mitochondrial OS=Danio rerio OX=7955 GN=zgc:77082 PE=2 SV=1	Regular	126.5413	0.00	35819.9595	10	1	28	3.09	33430	100290	5738			Yellow		1	1	Pass1	PepFrag1	None	1113.6262	LIEPNTAVTR	LIEPNTAVTR	268	10	6.95	0	10	10	7	0	4099.9370	5.7150	Identified	5738	4.7	b2b3y1y2y3y4y5y6y6*y8°y9y10	12.3636	1049	124.817829531084	84.8178295310837	1.0000	Yellow	19	1113.6277	1113.6277
[truncated: 40 more columns]
