# Supplementary material for: Metallomic Approach to Mercury and Selenium in the Liver Tissue of Psectrogaster amazonica and Raphiodon vulpinus from the Brazilian Amazon
Source: Int J Mol Sci. 2024 Nov 7;25(22):11946. doi: 10.3390/ijms252211946 (PMC11594490; doi:10.3390/ijms252211946)
Supplement: Supplementary file 1 [file ijms-25-11946-s001.zip › 2024FEV22_SPOT_PEIXE_IZABELA_8_20240308102557/2024FEV22_SPOT_PEIXE_IZABELA_8_IA_workflow.xml]

<?xml version="1.0"?>
<RESULT ENTRIES_SEARCHED="7640" ID="_133543779570864812_0" TIME_CALCULATED="133543779570864812">
  <GeneratedBy Program="iaDBs.exe" Version="2.175" CompileDate="11/19/2015" CompileTime="6:33 PM">
    <CommandLine>-paraXMLFileName C:\Users\Administrator\AppData\Local\Temp\plgs4675871727711241567.params -pep3DFilename C:\Users\Administrator\AppData\Local\Temp\plgs4675871727711241567.bin -proteinFASTAFileName D:\Databases\OTOPHYSI_REV_MAI23_reverse.fas_def -outPutDirName C:\Users\Administrator\AppData\Local\Temp -outputUserDirName C:\Users\Administrator\AppData\Local\Temp -newWorkflowXML -maxCPUs 7 -WriteBinary 1</CommandLine>
  </GeneratedBy>
  <PARAMS>
    <PARAM NAME="InstrumentModel" VALUE="XEVO-G2QTOF" />
    <PARAM NAME="InstrumentSerialNumber" VALUE="YCA119" />
    <PARAM NAME="RawFile" VALUE="" />
    <PARAM NAME="AcquiredName" VALUE="2024FEV22_SPOT_PEIXE_JOSE_IZABELA_20" />
    <PARAM NAME="AcquiredDate" VALUE="30-Dec-1899" />
    <PARAM NAME="AcquiredTime" VALUE="00:00:00" />
    <PARAM NAME="SampleDescription" VALUE="IBB" />
  </PARAMS>
  <CALCULATED>
    <OUTPUT NAME="AbsQuanResponseFactor" VALUE="-1" />
  </CALCULATED>
  <ANALYSIS_MODIFIER ENRICHED="FALSE" STATUS="FIXED">
    <MODIFIER MCAT_REAGENT="No" NAME="Carbamidomethyl+C">
      <MODIFIES APPLIES_TO="C" DELTA_MASS="57.0215" TYPE="SIDECHAIN" />
    </MODIFIER>
  </ANALYSIS_MODIFIER>
  <ANALYSIS_MODIFIER ENRICHED="FALSE" STATUS="VARIABLE">
    <MODIFIER MCAT_REAGENT="No" NAME="Oxidation+M">
      <MODIFIES APPLIES_TO="M" DELTA_MASS="15.9949" TYPE="SIDECHAIN" />
    </MODIFIER>
  </ANALYSIS_MODIFIER>
  <PRODUCT ID="1" HE_EMRT_ID="302" BY_TYPE="B" BY_INDEX="2" DB_MHPLUS="227.1754" CHARGE="1.00" INTENSITY="688" MASS="227.1744" MASS_ERROR="-0.0010" MASS_ERROR_PPM="-4.4112" RT_ERROR="-0.0011" RETENTION_TIME="12.3648" />
  <PRODUCT ID="2" HE_EMRT_ID="313" BY_TYPE="B" BY_INDEX="3" DB_MHPLUS="356.2180" CHARGE="1.00" INTENSITY="311" MASS="356.2178" MASS_ERROR="-0.0002" MASS_ERROR_PPM="-0.6945" RT_ERROR="-0.0089" RETENTION_TIME="12.3726" />
  <PRODUCT ID="3" HE_EMRT_ID="311" BY_TYPE="Y" BY_INDEX="1" DB_MHPLUS="175.1190" CHARGE="1.00" INTENSITY="323" MASS="175.1184" MASS_ERROR="-0.0006" MASS_ERROR_PPM="-3.4034" RT_ERROR="-0.0069" RETENTION_TIME="12.3706" />
  <PRODUCT ID="4" HE_EMRT_ID="305" BY_TYPE="Y" BY_INDEX="2" DB_MHPLUS="276.1666" CHARGE="1.00" INTENSITY="148" MASS="276.1638" MASS_ERROR="-0.0029" MASS_ERROR_PPM="-10.4130" RT_ERROR="-0.0025" RETENTION_TIME="12.3662" />
  <PRODUCT ID="5" HE_EMRT_ID="299" BY_TYPE="Y" BY_INDEX="3" DB_MHPLUS="375.2350" CHARGE="1.00" INTENSITY="119" MASS="375.2349" MASS_ERROR="-0.0001" MASS_ERROR_PPM="-0.3871" RT_ERROR="-0.0002" RETENTION_TIME="12.3639" />
  <PRODUCT ID="6" HE_EMRT_ID="314" BY_TYPE="Y" BY_INDEX="4" DB_MHPLUS="446.2722" CHARGE="1.00" INTENSITY="200" MASS="446.2699" MASS_ERROR="-0.0023" MASS_ERROR_PPM="-5.0595" RT_ERROR="-0.0111" RETENTION_TIME="12.3748" />
  <PRODUCT ID="7" HE_EMRT_ID="294" BY_TYPE="Y" BY_INDEX="5" DB_MHPLUS="547.3198" CHARGE="1.00" INTENSITY="170" MASS="547.3155" MASS_ERROR="-0.0043" MASS_ERROR_PPM="-7.9161" RT_ERROR="0.0056" RETENTION_TIME="12.3581" />
  <PRODUCT ID="8" HE_EMRT_ID="312" BY_TYPE="Y" BY_INDEX="6" DB_MHPLUS="661.3628" CHARGE="1.00" INTENSITY="214" MASS="661.3642" MASS_ERROR="0.0015" MASS_ERROR_PPM="2.2248" RT_ERROR="-0.0082" RETENTION_TIME="12.3718" />
  <PRODUCT ID="9" HE_EMRT_ID="293" BY_TYPE="Y" BY_INDEX="6" DB_MHPLUS="644.3362" CHARGE="1.00" INTENSITY="72" MASS="644.3357" MASS_ERROR="-0.0005" MASS_ERROR_PPM="-0.7506" RT_ERROR="0.0086" RETENTION_TIME="12.3551" LOSS_TYPE="-NH3" />
  <PRODUCT ID="10" HE_EMRT_ID="318" BY_TYPE="Y" BY_INDEX="8" DB_MHPLUS="869.4476" CHARGE="1.00" INTENSITY="83" MASS="869.4415" MASS_ERROR="-0.0060" MASS_ERROR_PPM="-6.9422" RT_ERROR="-0.0142" RETENTION_TIME="12.3779" LOSS_TYPE="-H2O" />
  <PRODUCT ID="11" HE_EMRT_ID="317" BY_TYPE="Y" BY_INDEX="9" DB_MHPLUS="1000.5422" CHARGE="1.00" INTENSITY="62" MASS="1000.5372" MASS_ERROR="-0.0050" MASS_ERROR_PPM="-5.0288" RT_ERROR="-0.0136" RETENTION_TIME="12.3772" />
  <PRODUCT ID="12" HE_EMRT_ID="310" BY_TYPE="Y" BY_INDEX="10" DB_MHPLUS="1113.6262" CHARGE="1.90" INTENSITY="3348" MASS="1113.6250" MASS_ERROR="-0.0012" MASS_ERROR_PPM="-1.1100" RT_ERROR="-0.0068" RETENTION_TIME="12.3704" />
  <PEPTIDE ID="19" PROT_ID="2214" QUERY_MASS_ID="19" MASS="1113.6262" SEQUENCE="LIEPNTAVTR" TYPE="PEP_FRAG_1" />
  <QUERY_MASS ID="1" LE_ID="1" CHARGE="2.00" INTENSITY="1366" MASS="1570.6813" RETENTION_TIME="11.0365" />
  <QUERY_MASS ID="2" LE_ID="2" CHARGE="2.00" INTENSITY="2034" MASS="1267.5798" RETENTION_TIME="11.2661" />
  <QUERY_MASS ID="3" LE_ID="3" CHARGE="2.00" INTENSITY="1174" MASS="1252.5084" RETENTION_TIME="11.3657" />
  <QUERY_MASS ID="4" LE_ID="4" CHARGE="2.00" INTENSITY="2204" MASS="1281.6736" RETENTION_TIME="11.5366" />
  <QUERY_MASS ID="5" LE_ID="5" CHARGE="2.00" INTENSITY="1204" MASS="1232.6116" RETENTION_TIME="11.5531" />
  <QUERY_MASS ID="6" LE_ID="6" CHARGE="2.00" INTENSITY="2053" MASS="1065.5112" RETENTION_TIME="11.5636" />
  <QUERY_MASS ID="7" LE_ID="7" CHARGE="3.00" INTENSITY="958" MASS="1793.8740" RETENTION_TIME="11.6956" />
  <QUERY_MASS ID="8" LE_ID="8" CHARGE="3.00" INTENSITY="1039" MASS="1668.7618" RETENTION_TIME="11.8092" />
  <QUERY_MASS ID="9" LE_ID="9" CHARGE="2.00" INTENSITY="2255" MASS="1090.5304" RETENTION_TIME="11.8326" />
  <QUERY_MASS ID="10" LE_ID="10" CHARGE="2.00" INTENSITY="41740" MASS="1045.5638" RETENTION_TIME="11.8812" />
  <QUERY_MASS ID="11" LE_ID="11" CHARGE="2.00" INTENSITY="4014" MASS="1053.5403" RETENTION_TIME="11.9382" />
  <QUERY_MASS ID="12" LE_ID="12" CHARGE="2.00" INTENSITY="18799" MASS="1251.5826" RETENTION_TIME="11.9509" />
  <QUERY_MASS ID="13" LE_ID="13" CHARGE="2.00" INTENSITY="1715" MASS="1074.5417" RETENTION_TIME="12.0023" />
  <QUERY_MASS ID="14" LE_ID="14" CHARGE="2.00" INTENSITY="4264" MASS="1191.6012" RETENTION_TIME="12.0252" />
  <QUERY_MASS ID="15" LE_ID="15" CHARGE="2.00" INTENSITY="1675" MASS="1570.6790" RETENTION_TIME="12.0363" />
  <QUERY_MASS ID="16" LE_ID="16" CHARGE="2.00" INTENSITY="1686" MASS="1095.4773" RETENTION_TIME="12.0848" />
  <QUERY_MASS ID="17" LE_ID="17" CHARGE="2.00" INTENSITY="2601" MASS="999.5470" RETENTION_TIME="12.1441" />
  <QUERY_MASS ID="18" LE_ID="18" CHARGE="2.00" INTENSITY="1027" MASS="1381.6462" RETENTION_TIME="12.3426" />
  <QUERY_MASS ID="19" LE_ID="19" CHARGE="2.00" INTENSITY="33430" MASS="1113.6277" RETENTION_TIME="12.3636">
    <MASS_MATCH ID="19" AUTO_QC="2" CURATED="1" CALC_INTEN="33430" CALC_MASS="1113.6277" MASS_ERROR="0.0014" MASS_ERROR_PPM="1.2742" QUERY_ID="_133543779570864812_0" SCORE="5.7150" TYPE="PEP_FRAG_1" />
  </QUERY_MASS>
  <QUERY_MASS ID="20" LE_ID="20" CHARGE="2.00" INTENSITY="1709" MASS="1215.6123" RETENTION_TIME="12.5251" />
  <QUERY_MASS ID="21" LE_ID="21" CHARGE="1.00" INTENSITY="7488" MASS="672.4027" RETENTION_TIME="12.7437" />
  <QUERY_MASS ID="22" LE_ID="22" CHARGE="2.00" INTENSITY="4641" MASS="824.5004" RETENTION_TIME="12.7540" />
  <QUERY_MASS ID="23" LE_ID="23" CHARGE="1.83" INTENSITY="37241" MASS="842.5123" RETENTION_TIME="12.7549" />
  <QUERY_MASS ID="24" LE_ID="24" CHARGE="2.00" INTENSITY="1985" MASS="1475.7858" RETENTION_TIME="12.8892" />
  <QUERY_MASS ID="25" LE_ID="25" CHARGE="2.00" INTENSITY="2417" MASS="1180.6577" RETENTION_TIME="12.9834" />
  <QUERY_MASS ID="26" LE_ID="26" CHARGE="2.00" INTENSITY="1470" MASS="973.5293" RETENTION_TIME="13.0084" />
  <QUERY_MASS ID="27" LE_ID="27" CHARGE="2.00" INTENSITY="4100" MASS="870.5423" RETENTION_TIME="13.0197" />
  <QUERY_MASS ID="28" LE_ID="28" CHARGE="2.00" INTENSITY="1693" MASS="1570.6773" RETENTION_TIME="13.0364" />
  <QUERY_MASS ID="29" LE_ID="29" CHARGE="2.00" INTENSITY="2952" MASS="1193.6046" RETENTION_TIME="13.0454" />
  <QUERY_MASS ID="30" LE_ID="30" CHARGE="2.00" INTENSITY="2812" MASS="845.5245" RETENTION_TIME="13.0474" />
  <QUERY_MASS ID="31" LE_ID="31" CHARGE="2.00" INTENSITY="1750" MASS="1633.8208" RETENTION_TIME="13.1206" />
  <QUERY_MASS ID="32" LE_ID="32" CHARGE="2.00" INTENSITY="5951" MASS="1084.5682" RETENTION_TIME="13.2249" />
  <QUERY_MASS ID="33" LE_ID="33" CHARGE="2.00" INTENSITY="7013" MASS="924.4590" RETENTION_TIME="13.4369" />
  <QUERY_MASS ID="34" LE_ID="34" CHARGE="2.00" INTENSITY="3465" MASS="1395.7372" RETENTION_TIME="13.7162" />
  <QUERY_MASS ID="35" LE_ID="35" CHARGE="2.00" INTENSITY="1986" MASS="1300.6913" RETENTION_TIME="13.8098" />
  <QUERY_MASS ID="36" LE_ID="36" CHARGE="2.00" INTENSITY="1457" MASS="1570.6772" RETENTION_TIME="14.0365" />
  <QUERY_MASS ID="37" LE_ID="37" CHARGE="3.00" INTENSITY="787" MASS="1716.8785" RETENTION_TIME="14.0512" />
  <QUERY_MASS ID="38" LE_ID="38" CHARGE="1.00" INTENSITY="4823" MASS="503.3054" RETENTION_TIME="14.4540" />
  <QUERY_MASS ID="39" LE_ID="39" CHARGE="2.93" INTENSITY="34716" MASS="2211.1059" RETENTION_TIME="14.5856" />
  <QUERY_MASS ID="40" LE_ID="40" CHARGE="1.00" INTENSITY="7644" MASS="453.3424" RETENTION_TIME="14.6088" />
  <QUERY_MASS ID="41" LE_ID="41" CHARGE="2.00" INTENSITY="1520" MASS="1619.8046" RETENTION_TIME="14.6092" />
  <QUERY_MASS ID="42" LE_ID="42" CHARGE="2.00" INTENSITY="7750" MASS="2083.0020" RETENTION_TIME="14.6388" />
  <QUERY_MASS ID="43" LE_ID="43" CHARGE="3.00" INTENSITY="1894" MASS="2225.1241" RETENTION_TIME="14.6688" />
  <QUERY_MASS ID="44" LE_ID="44" CHARGE="2.00" INTENSITY="1226" MASS="1318.7000" RETENTION_TIME="14.7585" />
  <QUERY_MASS ID="45" LE_ID="45" CHARGE="1.00" INTENSITY="5745" MASS="547.3319" RETENTION_TIME="14.8155" />
  <QUERY_MASS ID="46" LE_ID="46" CHARGE="2.00" INTENSITY="1690" MASS="1209.6949" RETENTION_TIME="14.9320" />
  <QUERY_MASS ID="47" LE_ID="47" CHARGE="2.00" INTENSITY="5874" MASS="1766.7844" RETENTION_TIME="14.9948" />
  <QUERY_MASS ID="48" LE_ID="48" CHARGE="3.00" INTENSITY="1477" MASS="2211.1054" RETENTION_TIME="15.0183" />
  <QUERY_MASS ID="49" LE_ID="49" CHARGE="2.00" INTENSITY="13966" MASS="1794.8158" RETENTION_TIME="15.0407" />
  <QUERY_MASS ID="50" LE_ID="50" CHARGE="2.00" INTENSITY="1446" MASS="1674.7148" RETENTION_TIME="15.1386" />
  <QUERY_MASS ID="51" LE_ID="51" CHARGE="1.00" INTENSITY="3799" MASS="591.3586" RETENTION_TIME="15.1489" />
  <QUERY_MASS ID="52" LE_ID="52" CHARGE="2.00" INTENSITY="1936" MASS="936.5198" RETENTION_TIME="15.1731" />
  <QUERY_MASS ID="53" LE_ID="53" CHARGE="2.00" INTENSITY="1506" MASS="1383.6917" RETENTION_TIME="15.2396" />
  <QUERY_MASS ID="54" LE_ID="54" CHARGE="2.00" INTENSITY="1603" MASS="1156.5621" RETENTION_TIME="15.2505" />
  <QUERY_MASS ID="55" LE_ID="55" CHARGE="3.00" INTENSITY="2849" MASS="1823.9718" RETENTION_TIME="15.2580" />
  <QUERY_MASS ID="56" LE_ID="56" CHARGE="1.00" INTENSITY="6514" MASS="566.4265" RETENTION_TIME="15.4419" />
  <QUERY_MASS ID="57" LE_ID="57" CHARGE="3.00" INTENSITY="4918" MASS="2283.1795" RETENTION_TIME="15.5904" />
  <QUERY_MASS ID="58" LE_ID="58" CHARGE="2.00" INTENSITY="1667" MASS="1505.8155" RETENTION_TIME="15.9506" />
  <QUERY_MASS ID="59" LE_ID="59" CHARGE="3.00" INTENSITY="5574" MASS="2284.1685" RETENTION_TIME="15.9670" />
  <QUERY_MASS ID="60" LE_ID="60" CHARGE="2.00" INTENSITY="1473" MASS="1570.6809" RETENTION_TIME="16.0365" />
  <QUERY_MASS ID="61" LE_ID="61" CHARGE="2.00" INTENSITY="1946" MASS="1505.8155" RETENTION_TIME="16.1623" />
  <QUERY_MASS ID="62" LE_ID="62" CHARGE="2.00" INTENSITY="1211" MASS="1651.9047" RETENTION_TIME="16.1732" />
  <QUERY_MASS ID="63" LE_ID="63" CHARGE="2.00" INTENSITY="7090" MASS="1786.9631" RETENTION_TIME="16.6652" />
  <QUERY_MASS ID="64" LE_ID="64" CHARGE="1.00" INTENSITY="7653" MASS="415.2113" RETENTION_TIME="16.6853" />
  <QUERY_MASS ID="65" LE_ID="65" CHARGE="2.00" INTENSITY="1094" MASS="1518.8927" RETENTION_TIME="16.8066" />
  <QUERY_MASS ID="66" LE_ID="66" CHARGE="2.00" INTENSITY="1537" MASS="1570.6815" RETENTION_TIME="17.0364" />
  <QUERY_MASS ID="67" LE_ID="67" CHARGE="3.00" INTENSITY="3107" MASS="2743.3484" RETENTION_TIME="17.8940" />
  <QUERY_MASS ID="68" LE_ID="68" CHARGE="2.00" INTENSITY="9432" MASS="1568.8179" RETENTION_TIME="18.0175" />
  <QUERY_MASS ID="69" LE_ID="69" CHARGE="3.00" INTENSITY="970" MASS="2353.1681" RETENTION_TIME="19.0004" />
  <QUERY_MASS ID="70" LE_ID="70" CHARGE="2.00" INTENSITY="1459" MASS="1570.6797" RETENTION_TIME="19.0366" />
  <HIT>
    <PROTEIN ID="2214" AUTO_QC="2" CURATED="1" CONFIDENCE_LEVEL="" COVERAGE="3.09" SCORE="126.5413" PEP_MATCHES="1" VAR_MOD_MATCHES="0" FRAG_MATCHES="12" PEP_TOTAL="28" RMS_MASS_ERROR_PREC="1.2742" RMS_MASS_ERROR_FRAG="5.0711" RMS_RT_ERROR_FRAG="0.00848108801022953">
      <ENTRY>HOGA1_DANRE</ENTRY>
      <ACCESSION>Q6NY77</ACCESSION>
      <DESCRIPTION>4-hydroxy-2-oxoglutarate+aldolase_+mitochondrial+OS%3DDanio+rerio+OX%3D7955+GN%3Dzgc%3A77082+PE%3D2+SV%3D1</DESCRIPTION>
      <MW>35819.9595</MW>
      <AQ_FMOLES>0.0000</AQ_FMOLES>
      <AQ_NGRAMS>0.0000</AQ_NGRAMS>
      <PI>8.68</PI>
      <SEQUENCE>MFAHRSFSLLCRRSAVTSWRSQSHTAGKRLDISGIYPPIATPFTEPEDVDYQKLDDNIRKYGRLPFRGLVVQGSNGEYPYLTAEERVEVVKRVKQALPKDKLVMAGSGCESTRATIQMSQRMADAGADCVLVVTPCFYRGRMDSRALINHYSKVADSCSVPVVLYSVPANTGLDLPVDAVIQLSKHPNIVGLKDSGGDITRIALMVQKTRSQDFQVLAGSAGFLMAAYAVGAVGGVCALANVLGQQVCELAQLCVSGRWDEAKELQYRLIEPNTAVTRGFGVPALKLAMDWFGYHGGICRSPLQPLSKADLEALRGKFSSNGWL</SEQUENCE>
      <SEQUENCE_MATCH ID="19" START="269" END="278" COVERAGE="3.6823" FRAG_STRING="b2b3y1y2y3y4y5y6y6*y8&#xB0;y9y10" RMS_MASS_ERROR_PROD="5.0711" RMS_RT_ERROR_PROD="0.0085">
        <FRAGMENT_ION IDS="1, 2, 3, 4, 5, 6, 7, 8, 9, 10, 11, 12" />
      </SEQUENCE_MATCH>
    </PROTEIN>
  </HIT>
</RESULT>
